# Supplementary material for: Economic costs of global forest protection may be overstated
Source: Nat Commun. 2026 May 20;17:6649. doi: 10.1038/s41467-026-73569-0 (PMC13381589; doi:10.1038/s41467-026-73569-0)
Supplement: Supplementary file 3 — Supplementary Data 1 [file 41467_2026_73569_MOESM3_ESM.xlsx]

## Sheet: Forest_Area_Change
						Thousand ha
	Exploitable Forest Area (%)					GFPM	Absolute area available by 2030				Protected Forest Area (%)
	REF	AF	BF	BAC		2020 Area	Baseline				REF	AF	BF	BAC
Algeria	0.933473	0.769824	0.088405	0.83405		1940	1810.94				0.0665273	0.230176	0.911595	0.16595
Angola	0.972988	0.544529	0.799189	0.935166		68272	66427.9				0.0270117	0.455471	0.200811	0.064834
Benin	0.872552	0.854043	0.858459	0.853512		3315	2892.51				0.127448	0.145957	0.141541	0.146488
Botswana	0.644605	0.269914	0.457159	0.499482		15610	10062.3				0.355395	0.730086	0.542841	0.500518
Burkina Faso	0.520729	0.520729	0.520729	0.520729		6366	3314.96				0.479271	0.479271	0.479271	0.479271
Burundi	0.584982	0.541331	0.44244	0.541331		254	148.585				0.415018	0.458669	0.55756	0.458669
Cameroon	0.883079	0.705533	0.418227	0.584341		20508	18110.2				0.116921	0.294467	0.581773	0.415659
Cape Verde	0.5	0.5	0.374937	0.5		45	22.5				0.5	0.5	0.625063	0.5
Central African Republic	0.819307	0.548931	0.809167	0.771826		22393	18346.7				0.180693	0.451069	0.190833	0.228174
Chad	0.933252	0.513003	0.834828	0.770132		4681	4368.55				0.0667484	0.486997	0.165172	0.229868
Congo, Republic of	0.644183	0.644183	0.405721	0.550205		21985	14162.4				0.355817	0.355817	0.594279	0.449795
Côte d'Ivoire	0.704991	0.698554	0.616473	0.698969		3176	2239.05				0.295009	0.301446	0.383527	0.301031
Djibouti	1	1	1	1		6	6				0	0	0	0
Egypt	1	1	1	1		51	51				0	0	0	0
Equatorial Guinea	0.784043	0.784043	0.0143497	0.784043		2473	1938.94				0.215957	0.215957	0.492825	0.215957		Adjusted
Ethiopia	0.935351	0.862017	0.721571	0.886338		17288	16170.4				0.0646489	0.137983	0.278429	0.113662
Gabon	0.76609	0.753397	0.346625	0.677395		23566	18053.7				0.23391	0.246603	0.653375	0.322605
Gambia	0.978457	0.75583	0.64025	0.75583		260	254.399				0.0215431	0.24417	0.35975	0.24417
Ghana	0.801274	0.801274	0.745985	0.801274		7973	6388.56				0.198726	0.198726	0.254015	0.198726
Guinea	0.586905	0.586905	0.571475	0.586905		6303	3699.27				0.413095	0.413095	0.428525	0.413095
Guinea-Bissau	0.885315	0.848593	0.541013	0.848593		2005	1775.06				0.114685	0.151407	0.458987	0.151407
Kenya	0.772184	0.710685	0.378396	0.708797		3613	2789.9				0.227816	0.289315	0.621604	0.291203
Lesotho	0.983051	0.344156	0.442022	0.25143		35	34.4068				0.0169492	0.655844	0.557978	0.74857
Liberia	0.926592	0.744627	0.0661762	0.424607		7708	7142.17				0.0734085	0.255373	0.466912	0.575393		Adjusted
Libyan Arab Jamahiriya	0.859289	0.719182	0.0465245	0.859289		217	186.466				0.140711	0.280818	0.953476	0.140711
Madagascar	0.898528	0.854644	0.409615	0.751711		12470	11204.6				0.101472	0.145356	0.590385	0.248289
Malawi	0.899822	0.617175	0.14126	0.601209		2368	2130.78				0.100178	0.382825	0.85874	0.398791
Mali	0.844883	0.669849	0.794582	0.792797		13296	11233.6				0.155117	0.330151	0.205418	0.207203
Mauritania	1	1	1	1		329	329				0	0	0	0
Mauritius	0.968198	0.954147	0.0562712	0.954147		39	37.7597				0.0318021	0.0458532	0.943729	0.0458532
Morocco	0.705935	0.60461	0.0721521	0.604308		5722	4039.36				0.294065	0.39539	0.927848	0.395692
Mozambique	0.931826	0.618091	0.644825	0.723821		37412	34861.5				0.0681737	0.381909	0.355175	0.276179
Niger	0.9	0.353019	0.884984	0.796685		1117	1005.3				0.1	0.646981	0.115016	0.203315
Nigeria	0.973506	0.749306	0.633528	0.751696		22117	21531				0.0264939	0.250694	0.366472	0.248304
Réunion	0.13249	0.13249	0.0581218	0.13249		97	12.8516				0.86751	0.86751	0.941878	0.86751
Rwanda	0.981481	0.469055	0.0467823	0.469055		273	267.944				0.0185185	0.530945	0.953218	0.530945
Sao Tome and Principe	1	0.994315	0.201136	0.994315		54	54				0	0.0056845	0.798864	0.0056845
Senegal	0.998076	0.730448	0.43337	0.736127		8188	8172.24				0.00192442	0.269552	0.56663	0.263873
Sierra Leone	0.902956	0.886875	0.75447	0.892021		2594	2342.27				0.0970439	0.113125	0.24553	0.107979
Somalia	0.997765	0.41423	0.353501	0.933342		6210	6196.12				0.00223489	0.58577	0.646499	0.0666579
South Africa	0.819567	0.739807	0.0962489	0.720063		17159	14063				0.180433	0.260193	0.451876	0.279937		Adjusted
Sudan	0.99212	0.77994	0.899126	0.890782		18876	18727.3				0.00788001	0.22006	0.100874	0.109218
Swaziland	0.918923	0.881922	0.291308	0.881922		494	453.948				0.0810772	0.118078	0.708692	0.118078
Tanzania, United Rep of	0.564208	0.543907	0.388513	0.544822		47007	26521.7				0.435792	0.456093	0.611487	0.455178
Togo	0.971677	0.820986	0.57055	0.820986		1218	1183.5				0.0283235	0.179014	0.42945	0.179014
Tunisia	0.858824	0.732706	0.300119	0.735499		698	599.459				0.141176	0.267294	0.699881	0.264501
Uganda	0.802554	0.802554	0.625978	0.802554		2462	1975.89				0.197446	0.197446	0.374022	0.197446
Congo, Dem Republic of	0.923435	0.747261	0.785039	0.875945		129459	119547				0.0765649	0.252739	0.214961	0.124055
Zambia	0.794114	0.7917	0.701445	0.793909		45379	36036.1				0.205886	0.2083	0.298555	0.206091
Zimbabwe	0.815763	0.792967	0.655028	0.791173		17583	14343.6				0.184237	0.207033	0.344972	0.208827
Bahamas	0.805721	0.805721	0.186456	0.805721		510	410.918				0.194279	0.194279	0.813544	0.194279
Barbados	0.860465	0.860465	0.104546	0.860465		6	5.16279				0.139535	0.139535	0.895454	0.139535
Belize	0.667741	0.667741	0.351551	0.667741		1311	875.408				0.332259	0.332259	0.648449	0.332259
Canada	0.894914	0.768699	0.886594	0.886185		347046	310576				0.105086	0.231301	0.113406	0.113815
Saint Lucia	0.938188	0.938188	0.847555	0.938188		21	19.7019				0.0618123	0.0618123	0.152445	0.0618123
Costa Rica	0.760564	0.760564	0.45496	0.760564		2986	2271.04				0.239436	0.239436	0.54504	0.239436
Cuba	0.762023	0.762023	0.30146	0.762023		3149	2399.61				0.237977	0.237977	0.69854	0.237977
Dominica	0.781556	0.781556	0.441461	0.781556		48	37.5147				0.218444	0.218444	0.558539	0.218444
Dominican Republic	0.679323	0.679323	0.351627	0.679323		2123	1442.2				0.320677	0.320677	0.648373	0.320677
El Salvador	0.998322	0.882993	0.131092	0.882993		598	596.997				0.0016775	0.117007	0.868908	0.117007
Guatemala	0.913385	0.913385	0.688552	0.913385		3587	3276.31				0.0866153	0.0866153	0.311448	0.0866153
Haiti	0.883022	0.757803	0.376671	0.703552		356	314.356				0.116978	0.242197	0.623329	0.296448
Honduras	0.741816	0.741816	0.417682	0.741816		6424	4765.43				0.258184	0.258184	0.582318	0.258184
Jamaica	0.982988	0.982988	0.938531	0.982988		585	575.048				0.0170116	0.0170116	0.0614686	0.0170116
Martinique	0.0285714	0.0285714	0.0285714	0.0285714		51	1.45714				0.971429	0.971429	0.971429	0.971429
Mexico	0.957016	0.930792	0.8067	0.926594		66067	63227.1				0.0429844	0.0692076	0.1933	0.0734064
Netherlands Antilles	0.531496	0.531496	0.227433	0.531496		1	0.531496				0.468504	0.468504	0.772567	0.468504
Nicaragua	0.973322	0.597125	0.254374	0.596329		3642	3544.84				0.0266782	0.402875	0.745626	0.403671
Panama	0.948855	0.722435	0.168892	0.686953		4248	4030.73				0.0511454	0.277565	0.831108	0.313047
Saint Vincent/Grenadines	0.691634	0.691634	0.291595	0.691634		29	20.0574				0.308366	0.308366	0.708405	0.308366
Trinidad and Tobago	0.498423	0.498423	0.117051	0.498423		229	114.139				0.501577	0.501577	0.882949	0.501577
United States of America	0.974954	0.97341	0.934976	0.974726		309473	301722				0.025046	0.0265897	0.065024	0.025274
Argentina	0.955827	0.875614	0.806961	0.915074		29065	27781.1				0.0441731	0.124386	0.193039	0.0849259
Bolivia	0.6021	0.502752	0.421228	0.600982		51780	31176.8				0.3979	0.497248	0.578772	0.399018
Brazil	0.61385	0.546747	0.535117	0.585698		501108	307605				0.38615	0.453253	0.464883	0.414302
Chile	0.700797	0.696175	0.274802	0.700797		17765	12449.7				0.299203	0.303825	0.402599	0.299203		Adjusted
Colombia	0.96672	0.935956	0.914934	0.932247		59642	57657.1				0.0332797	0.0640445	0.085066	0.0677528
Ecuador	0.73874	0.621352	0.0807365	0.599609		12657	9350.23				0.26126	0.378648	0.919263	0.400391
French Guiana	0.490099	0.490099	0.175069	0.490099		8013	3927.17				0.509901	0.509901	0.824931	0.509901
Guyana	1	1	1	1		18447	18447				0	0	0	0
Paraguay	0.806431	0.637324	0.689914	0.729662		17142	13823.8				0.193569	0.362676	0.310086	0.270338
Peru	0.958875	0.93756	0.88584	0.934276		72846	69850.2				0.0411251	0.0624398	0.11416	0.0657244
Suriname	0.995427	0.762814	0.397807	0.605978		15227	15157.4				0.00457295	0.237186	0.602193	0.394022
Uruguay	0.945227	0.835196	0.823868	0.875061		1941	1834.68				0.0547734	0.164804	0.176132	0.124939
Venezuela, Boliv Rep of	0.676875	0.676875	0.629748	0.676875		46613	31551.2				0.323125	0.323125	0.370252	0.323125
Afghanistan	1	0.292873	0.0439649	0.203529		1208	1208				0	0.707127	0.956035	0.796471
Bahrain	1	1	1	1		1	1				0	0	0	0
Bangladesh	0.946345	0.864453	0.774958	0.879354		1885	1783.86				0.0536551	0.135547	0.225042	0.120646
Bhutan	0.745334	0.745334	0.546535	0.745334		2719	2026.56				0.254666	0.254666	0.453465	0.254666
Brunei Darussalam	0.549859	0.549859	0.203443	0.549859		380	208.947				0.450141	0.450141	0.796557	0.450141
Cambodia	0.646589	0.59908	0.392103	0.637328		8824	5705.5				0.353411	0.40092	0.607897	0.362672
China	0.99224	0.809986	0.825878	0.818157		214168	212506				0.00775956	0.190014	0.174122	0.181843
Cyprus	0.216366	0.216366	0.139442	0.216366		173	37.4313				0.783634	0.783634	0.860558	0.783634
Maldives	1	1	1	1		1	1				0	0	0	0
India	0.872891	0.702977	0.322262	0.771178		71361	62290.4				0.127109	0.297023	0.677738	0.228822
Indonesia	0.883104	0.804509	0.490546	0.730439		94391	83357				0.116896	0.195491	0.509454	0.269561
Iran, Islamic Rep of	0.905953	0.852587	0.563519	0.8476		10734	9724.5				0.0940473	0.147413	0.436481	0.1524
Iraq	0.363636	0.116012	0.137168	0.0952186		825	300				0.636364	0.883988	0.862832	0.904781
Israel	0.458333	0.458333	0.103435	0.458333		144	66				0.541667	0.541667	0.896565	0.541667
Japan	0.682942	0.682942	0.458143	0.682942		24944	17035.3				0.317058	0.317058	0.541857	0.317058
Jordan	1	0.492428	-0.000121939	0.492428		98	98				0	0.507572	1.00012	0.507572
Korea, Dem People's Rep	0.973406	0.291397	0.948423	0.973406		6094	5931.94				0.026594	0.708603	0.0515771	0.026594
Korea, Republic of	0.653692	0.653692	0.375333	0.653692		6317	4129.37				0.346308	0.346308	0.624667	0.346308
Kuwait	1	1	1	1		6	6				0	0	0	0
Laos	1	1	1	1		16700	16700				0	0	0	0
Lebanon	0.973214	0.634144	0.107032	0.633689		141	137.223				0.0267857	0.365856	0.892968	0.366311
Timor-Leste	1	1	1	1		925	925				0	0	0	0
Malaysia	0.769541	0.700204	0.147209	0.657149		19064	14670.5				0.230459	0.299796	0.852791	0.342851
Mongolia	0.689527	0.626447	0.677109	0.682901		14176	9774.73				0.310473	0.373553	0.322891	0.317099
Myanmar	0.865985	0.711412	0.259236	0.49893		29413	25471.2				0.134015	0.288588	0.740764	0.50107
Nepal	0.953078	0.86501	0.666966	0.87043		5962	5682.25				0.0469216	0.13499	0.333034	0.12957
Oman	1	0.440177	0.133228	0.326783		3	3				0	0.559823	0.866772	0.673217
Pakistan	0.994744	0.721525	0.263524	0.667177		3836	3815.84				0.00525632	0.278475	0.736476	0.332823
Philippines	0.998571	0.969075	0.859969	0.967588		7084	7073.88				0.00142891	0.0309253	0.140031	0.0324123
Qatar	1	0.191556	1	0.931395		1	1				0	0.808444	0	0.0686051
Saudi Arabia	1	0.781478	0.812329	0.909323		977	977				0	0.218522	0.187671	0.0906773
Singapore	1	0.99545	-0.0834684	0.99545		17	17				0	0.00455006	1.08347	0.00455006
Sri Lanka	0.495088	0.495088	0.0760643	0.495088		2110	1044.64				0.504912	0.504912	0.923936	0.504912
Syrian Arab Republic	1	0.608453	0.141488	0.179207		513	513				0	0.391547	0.858512	0.820793
Thailand	0.873854	0.472149	0.094725	0.478699		19933	17418.5				0.126146	0.527851	0.632638	0.521301		Adjusted
Turkey	0.997164	0.338262	0.60511	0.234262		21879	21816.9				0.00283606	0.661738	0.39489	0.765738
United Arab Emirates	0.901961	0.203281	0.863559	0.203281		317	285.922				0.0980392	0.796719	0.136441	0.796719
Viet Nam	0.84487	0.818979	0.402085	0.809921		14267	12053.8				0.15513	0.181021	0.597915	0.190079
Yemen	0.999773	0.313426	0.4565	0.999773		549	548.875				0.000226809	0.686574	0.5435	0.000226809
Australia	0.678741	0.678741	0.295471	0.678741		132667	90046.5				0.321259	0.321259	0.704529	0.321259
Cook Islands	0.949351	0.949351	0.878527	0.949351		16	15.1896				0.0506494	0.0506494	0.121473	0.0506494
Fiji Islands	0.954844	0.922623	0.535677	0.922654		1120	1069.43				0.0451558	0.0773766	0.464323	0.0773457
French Polynesia	0.9751	0.814748	0.254392	0.815511		149	145.29				0.0249004	0.185252	0.745608	0.184489
New Caledonia	0.601685	0.601685	0.23294	0.601685		838	504.212				0.398315	0.398315	0.76706	0.398315
New Zealand	0.273283	0.273283	0.132216	0.273283		9880	6290.02				0.363358	0.363358	0.463892	0.726717		Adjusted
Papua New Guinea	1	1	1	1		35953	35953				0	0	0	0
Samoa	0.945314	0.945314	0.256594	0.945314		163	154.086				0.0546863	0.0546863	0.743406	0.0546863
Solomon Islands	0.995975	0.888747	0.723505	0.888925		2525	2514.84				0.00402451	0.111253	0.276495	0.111075
Tonga	0.846635	0.846635	0.657241	0.846635		9	7.61972				0.153365	0.153365	0.342759	0.153365
Vanuatu	0.988453	0.967516	0.861589	0.968749		442	436.896				0.0115469	0.0324841	0.138411	0.0312514
Albania	0.78226	0.706126	0.25028	0.706126		787	615.638				0.21774	0.293874	0.74972	0.293874
Austria	0.714554	0.662503	0.49073	0.662503		3888	2778.19				0.285446	0.337497	0.50927	0.337497
Belgium	0.236678	0.236678	0.236678	0.236678		689	163.071				0.763322	0.763322	0.763322	0.763322
Bosnia and Herzegovina	0.982855	0.617595	0.664985	0.561593		2163	2125.92				0.0171449	0.382405	0.335015	0.438407
Bulgaria	0.719554	0.719554	0.635233	0.719554		3846	2767.41				0.280446	0.280446	0.364767	0.280446
Croatia	0.449054	0.449054	0.377	0.449054		1933	868.021				0.550946	0.550946	0.623	0.550946
Czech Republic	0.508376	0.508376	0.508376	0.508376		2671	2014.44				0.245812	0.245812	0.245812	0.491624		Adjusted
Denmark	0.305557	0.305557	0.305557	0.305557		615	187.917				0.694443	0.694443	0.694443	0.694443
Finland	0.860391	0.860391	0.85969	0.860391		22359	19237.5				0.139609	0.139609	0.14031	0.139609
France	0.493671	0.465239	0.424002	0.465239		17003	8393.88				0.506329	0.534761	0.575998	0.534761
Germany	0.642042	0.642042	0.642042	0.642042		11416	7329.55				0.357958	0.357958	0.357958	0.357958
Greece	0.482967	0.482967	0.194191	0.482967		3902	1884.54				0.517033	0.517033	0.805809	0.517033
Hungary	0.524567	0.524567	0.524567	0.524567		2051	1075.89				0.475433	0.475433	0.475433	0.475433
Luxembourg	0.237774	0.237774	0.237774	0.237774		89	21.1619				0.762226	0.762226	0.762226	0.762226
Ireland	0.510373	0.462668	0.457523	0.462668		763	389.415				0.489627	0.537332	0.542477	0.537332
Italy	0.664855	0.664855	0.28481	0.664855		9405	6252.96				0.335145	0.335145	0.71519	0.335145
Macedonia,The Fmr Yug Rp	0.870855	0.720521	0.173913	0.720521		989	861.276				0.129145	0.279479	0.826087	0.279479
Montenegro	0.923542	0.921008	0.187319	0.919993		827	763.769				0.0764581	0.0789917	0.812681	0.0800067
Netherlands	0.0322712	0.0322712	0.0322712	0.0322712		371	11.9726				0.967729	0.967729	0.967729	0.967729
Norway	0.893792	0.783509	0.85678	0.783509		12157	10865.8				0.106208	0.216491	0.14322	0.216491
Poland	0.358499	0.358499	0.358499	0.358499		9437	3383.15				0.641501	0.641501	0.641501	0.641501
Portugal	0.837805	0.788414	0.503717	0.788414		3294	2759.73				0.162195	0.211586	0.496283	0.211586
Romania	0.563546	0.563546	0.557986	0.563546		6805	3834.93				0.436454	0.436454	0.442014	0.436454
Slovakia	0.361714	0.361714	0.361714	0.361714		1924	695.938				0.638286	0.638286	0.638286	0.638286
Slovenia	0.310736	0.310736	0.20598	0.310736		1241	385.623				0.689264	0.689264	0.79402	0.689264
Spain	0.657729	0.657729	0.445216	0.657729		18564	12210.1				0.342271	0.342271	0.554784	0.342271
Sweden	0.811131	0.811131	0.811131	0.811131		28008	22718.1				0.188869	0.188869	0.188869	0.188869
Switzerland	0.681428	0.646016	0.532929	0.646016		1259	857.918				0.318572	0.353984	0.467071	0.353984
United Kingdom	0.569695	0.533909	0.530788	0.533909		3151	1795.11				0.430305	0.466091	0.469212	0.466091
Serbia	0.860416	0.817957	0.642619	0.817845		2720	2340.33				0.139584	0.182043	0.357381	0.182155
Armenia	0.738826	0.679254	0.195502	0.679254		329	243.074				0.261174	0.320746	0.804498	0.320746
Azerbaijan, Republic of	0.668274	0.560812	0.183576	0.563079		1102	736.438				0.331726	0.439188	0.816424	0.436921
Belarus	0.833798	0.823641	0.823676	0.826108		8727	7276.55				0.166202	0.176359	0.176324	0.173892
Estonia	0.820796	0.820796	0.820796	0.820796		2407	1975.66				0.179204	0.179204	0.179204	0.179204
Georgia	0.880033	0.841891	0.167948	0.841891		2822	2483.45				0.119967	0.158109	0.832052	0.158109
Kazakhstan	0.850724	0.508752	0.847415	0.827641		3343	2843.97				0.149276	0.491248	0.152585	0.172359
Kyrgyzstan	0.91702	0.62931	0.807146	0.654616		1290	1182.96				0.0829801	0.37069	0.192854	0.345384
Latvia	0.746379	0.746379	0.738809	0.746379		3399	2536.94				0.253621	0.253621	0.261191	0.253621
Lithuania	0.639965	0.639965	0.639965	0.639965		2192	1402.8				0.360035	0.360035	0.360035	0.360035
Moldova, Republic of	0.92616	0.836487	0.92616	0.870198		383	354.719				0.0738404	0.163513	0.0738404	0.129802
Russian Federation	0.90672	0.724446	0.8954	0.881235		815259	739212				0.0932801	0.275554	0.1046	0.118765
Tajikistan	0.995868	0.557917	0.683887	0.546568		420	418.264				0.00413223	0.442083	0.316113	0.453432
Turkmenistan	0.973333	0.23297	0.463933	0.560964		4127	4016.95				0.0266667	0.76703	0.536067	0.439036
Ukraine	0.842674	0.827882	0.830332	0.842674		9647	8129.28				0.157326	0.172118	0.169668	0.157326
Uzbekistan	0.453725	0.317142	0.453725	0.443247		3588	1627.96				0.546275	0.682858	0.546275	0.556753
WORLD	0.852436	0.734221	0.732567	0.803808		4056664	3.45805e+06				0.147564	0.265779	0.267433	0.196192
AFRICA	0.861965	0.689094	0.660697	0.780733		632664	545334				0.138035	0.310906	0.339303	0.219267
NORTH/CENTRAL AMERICA	0.924711	0.850861	0.870062	0.912187		752490	695836				0.0752889	0.149139	0.129938	0.0878131
SOUTH AMERICA	0.720912	0.660644	0.606605	0.687599		852246	614394				0.279088	0.339356	0.393395	0.312401
ASIA	0.901219	0.753611	0.580552	0.747977		619161	558000				0.098781	0.246389	0.419448	0.252023
OCEANIA	0.772903	0.770007	0.534335	0.770023		183762	142030				0.227097	0.229993	0.465665	0.229977
EUROPE	0.875472	0.718995	0.854706	0.850778		1016341	889778				0.124528	0.281005	0.145294	0.149222
