# Supplementary material for: Economic costs of global forest protection may be overstated
Source: Nat Commun. 2026 May 20;17:6649. doi: 10.1038/s41467-026-73569-0 (PMC13381589; doi:10.1038/s41467-026-73569-0)
Supplement: Supplementary file 4 — Supplementary Data 2 [file 41467_2026_73569_MOESM4_ESM.xlsx]

## Sheet: Total_Rndwd_Productn_REF
Table xx Production of Total Industrial Roundwood (million CUM).																							5	6	7	8	9	10	11	12	13		5	6	7	8	9	10	11	12	13		5	6	7	8	9	10	11
	Actual		Projection																				REF										AF										BF
Country	1992	2017	2017	2020	2025	2030	2035	2040	2045	2050	2055	2060	2065	2070	2075	2080	2085	2090	2095	2100		Production of Industrial Roundwood (Million CUM).	2020	2025	2030	2035	2040	2045	2050	2055	2060		2020	2025	2030	2035	2040	2045	2050	2055	2060		2020	2025	2030	2035	2040	2045	2050
AFRICA	431778	759273	752147	758822	759292	771627	782063	792705	803712	813434	820884	800023	#REF!	#REF!	#REF!	#REF!	#REF!	#REF!	#REF!	#REF!		AFRICA	758.822	759.292	771.627	782.063	792.705	803.712	813.434	820.884	800.023		758.822	757.449	767.782	778.08	788.258	798.833	808.013	814.889	789.599		758.822	753.452	756.154	764.842	773.308	776.706	776.05
Algeria	6300	8774	8757	8879.3	9051.1	9223.8	9413.2	9595.2	9771.3	9937	10102.5	10265.4	#REF!	#REF!	#REF!	#REF!	#REF!	#REF!	#REF!	#REF!		Angola	5.8953	5.9949	6.0984	6.1658	6.2338	6.3024	6.3803	6.4651	6.5569		5.8953	5.9386	5.9832	6.0511	6.1169	6.1844	6.2667	6.3526	6.4399		5.8953	5.9834	6.0763	6.1413	6.2054	6.2743	6.3539
Angola	3381	5897	5845.5	5895.3	5994.9	6098.4	6165.8	6233.8	6302.4	6380.3	6465.1	6556.9	#REF!	#REF!	#REF!	#REF!	#REF!	#REF!	#REF!	#REF!		Cameroon	14.4608	14.8166	15.1958	15.2786	15.3687	15.4784	15.6738	15.7862	15.8801		14.4608	14.6394	14.8473	14.9722	15.0383	15.1381	15.2518	15.4236	15.5382		14.4608	14.1666	13.9208	13.9852	14.056	14.2261	14.3337
Benin	5972	6953	7030.8	7078.3	7175.7	7275.4	7350.2	7430.6	7517.4	7607.2	7702	7801.3	#REF!	#REF!	#REF!	#REF!	#REF!	#REF!	#REF!	#REF!		Central African Republic	2.7965	2.8444	2.8948	2.9214	2.9484	2.9767	2.9939	3.0141	3.0349		2.7965	2.79	2.7883	2.8201	2.8445	2.8727	2.8934	2.9137	2.9366		2.7965	2.8686	2.95	2.9703	2.9871	3.0164	3.0389
Botswana	692	804	804.1	811.2	820.2	829	840.5	852.2	864	875.1	886.3	897.7	#REF!	#REF!	#REF!	#REF!	#REF!	#REF!	#REF!	#REF!		Congo, Dem Republic of	90.0548	92.141	94.3235	95.8983	97.5248	99.2089	100.576	101.972	103.399		90.0548	91.9277	93.8846	95.449	97.0647	98.737	100.095	101.482	102.898		90.0548	91.9788	93.9892	95.5564	97.175	98.8506	100.212
Burkina Faso	10046	15201	15089.6	15198.4	15277.5	15355.2	15544.9	15735.4	15927.3	16126.2	16326.4	16527.5	#REF!	#REF!	#REF!	#REF!	#REF!	#REF!	#REF!	#REF!		Congo, Republic of	3.7293	3.7023	3.6801	3.695	3.7123	3.7345	3.7174	3.7099	3.7026		3.7293	3.7444	3.7743	3.8097	3.813	3.8326	3.8186	3.8025	3.7949		3.7293	3.5502	3.4515	3.3934	3.3844	3.4098	3.4157
Burundi	6613	6624	6406.2	6481	6536.4	6588.5	6694.6	6803.3	6915.1	7030.7	7149.3	7270.7	#REF!	#REF!	#REF!	#REF!	#REF!	#REF!	#REF!	#REF!		Côte d'Ivoire	11.3274	11.3461	11.3913	11.5299	11.6957	11.8839	12.0873	12.3054	12.5336		11.3274	11.3562	11.4249	11.5552	11.7142	11.8967	12.0954	12.3094	12.5337		11.3274	11.3282	11.3491	11.4784	11.6352	11.8137	12.0055
Cameroon	11015	14330	14306.1	14460.8	14816.6	15195.8	15278.6	15368.7	15478.4	15673.8	15786.2	15880.1	#REF!	#REF!	#REF!	#REF!	#REF!	#REF!	#REF!	#REF!		Gabon	3.3121	3.1457	3.0369	2.9398	2.7964	2.6584	2.5543	2.4884	2.4608		3.3121	3.1448	3.0356	2.9985	2.8939	2.7387	2.6195	2.5414	2.5039		3.3121	2.9837	2.7166	2.5627	2.449	2.3688	2.3131
Cape Verde	108	186	186	187.9	188.8	189.7	191.9	193.8	196	198.4	200.8	203.1	#REF!	#REF!	#REF!	#REF!	#REF!	#REF!	#REF!	#REF!		Madagascar	14.6468	14.8739	15.107	15.3338	15.5646	15.7977	16.0224	16.2516	16.4858		14.6468	14.8664	15.0918	15.3185	15.5496	15.7831	16.0072	16.2358	16.4696		14.6468	14.746	14.847	15.068	15.2935	15.5232	15.7446
Central African Republic	3734	2845	2766.3	2796.5	2844.4	2894.8	2921.4	2948.4	2976.7	2993.9	3014.1	3034.9	#REF!	#REF!	#REF!	#REF!	#REF!	#REF!	#REF!	#REF!		Nigeria	75.5383	77.3362	79.2686	81.0132	82.8109	84.7311	86.5561	88.4654	90.4557		75.5383	77.0093	78.575	80.2167	81.9374	83.8096	85.5481	87.3539	89.2195		75.5383	76.8057	78.1309	79.7172	81.393	83.2024	84.8855
Chad	5423	8634	8591	8645.6	8749.6	8854.9	8947.7	9041.4	9136.4	9233.4	9331.6	9431.3	#REF!	#REF!	#REF!	#REF!	#REF!	#REF!	#REF!	#REF!		Sudan	16.1081	16.4295	16.751	17.0411	17.3319	17.6244	17.9024	18.1823	18.4648		16.1081	16.3994	16.687	16.9734	17.261	17.5504	17.8256	18.1033	18.3832		16.1081	16.4183	16.7273	17.017	17.3075	17.5996	17.877
Congo, Republic of	2318	3672	3666	3729.3	3702.3	3680.1	3695	3712.3	3734.5	3717.4	3709.9	3702.6	#REF!	#REF!	#REF!	#REF!	#REF!	#REF!	#REF!	#REF!		NORTH/CENTRAL AMERICA	693.899	731.498	773.172	781.89	790.988	794.669	780.344	767.197	752.925		693.899	731.819	772.615	787.702	799.767	811.79	797.019	779.841	764.929		693.899	737.911	785.746	803.186	816.772	827.179	819.318
Côte d'Ivoire	10915	11612	11332.2	11327.4	11346.1	11391.3	11529.9	11695.7	11883.9	12087.3	12305.4	12533.6	#REF!	#REF!	#REF!	#REF!	#REF!	#REF!	#REF!	#REF!		Canada	159.502	167.854	176.996	178.173	182.265	188.002	187.166	185.115	181.742		159.502	164.589	170.204	172.269	176.93	181.696	180.218	177.387	174.547		159.502	171.787	185.782	187.472	191.506	197.865	200.157
Djibouti	221	395	393.1	396.1	401.5	406.8	413.1	419.6	426.7	434.6	443.5	453.9	#REF!	#REF!	#REF!	#REF!	#REF!	#REF!	#REF!	#REF!		Costa Rica	4.6845	4.7588	4.8356	4.9023	4.9754	5.0418	5.0947	5.1447	5.1966		4.6845	4.7859	4.8995	4.9767	5.04	5.1083	5.1504	5.1886	5.2306		4.6845	4.6348	4.5815	4.6408	4.6893	4.7735	4.8294
Egypt	14747	18068	18058	17407.6	6064.3	6144.5	6224.2	6305.1	6387.1	6465.9	6545.7	6626.5	#REF!	#REF!	#REF!	#REF!	#REF!	#REF!	#REF!	#REF!		Mexico	46.8235	48.2152	49.774	50.5682	51.2831	52.0495	52.5562	53.0194	53.4364		46.8235	48.3674	50.174	50.9262	51.6373	52.4083	52.9474	53.5162	54.0008		46.8235	48.0934	49.5146	50.3855	51.2017	52.0297	52.5456
Equatorial Guinea	613	1437	1437	1458.2	1487.7	1518.9	1500	1483	1469.2	1434.5	1406.3	1379.7	#REF!	#REF!	#REF!	#REF!	#REF!	#REF!	#REF!	#REF!		United States of America	434.534	461.59	491.749	497.781	501.35	497.791	483.128	470.893	458.914		434.534	465.036	497.592	509.131	515.134	520.899	506.405	490.819	477.589		434.534	465.047	497.513	511.783	519.867	522.362	511.047
Ethiopia	0	113557	113251	114206	115790	117397	118972	120565	122179	123814	125472	127156	#REF!	#REF!	#REF!	#REF!	#REF!	#REF!	#REF!	#REF!		SOUTH AMERICA	403.802	397.674	393.934	391.963	389.997	390.045	389.496	390.098	392.988		403.802	395.525	391.038	391.258	388.333	385.898	383.742	383.104	384.708		403.802	395.155	389.905	388.576	385.019	383.208	380.842
Gabon	1993	3370	3437	3312.1	3145.7	3036.9	2939.8	2796.4	2658.4	2554.3	2488.4	2460.8	#REF!	#REF!	#REF!	#REF!	#REF!	#REF!	#REF!	#REF!		Argentina	17.3313	18.0518	18.946	19.2615	19.5528	19.8279	19.8854	19.9752	20.0562		17.3313	17.9575	18.7602	19.0945	19.3943	19.6719	19.7402	19.7911	19.8653		17.3313	17.8624	18.498	18.8476	19.1313	19.4317	19.4728
Gambia	595	986	1005.1	1007.4	1039.5	1072.9	1058.4	1043.9	1031.4	1015.1	1001.1	988.2	#REF!	#REF!	#REF!	#REF!	#REF!	#REF!	#REF!	#REF!		Brazil	260.112	254.234	250.417	249.809	249.72	251.597	254.376	257.785	263.396		260.112	252.621	247.008	247.755	247.511	247.335	248.708	251.258	255.539		260.112	253	248.246	249.432	249.443	249.954	250.89
Ghana	16300	48800	48381	48796.6	49365.4	49942.9	50687	51391.1	52096	52826.8	53609.3	54439	#REF!	#REF!	#REF!	#REF!	#REF!	#REF!	#REF!	#REF!		Chile	62.1362	60.4493	58.8519	57.3884	55.8527	54.3034	51.8686	49.6738	47.5368		62.1362	60.4387	60.0846	59.7623	57.6639	55.8328	53.2535	50.6892	48.3613		62.1362	60.2085	58.9686	56.62	53.9934	52.2035	49.883
Guinea	8207	12954	12942	13048.1	13156.7	13266.7	13456	13650.3	13849.9	14040.8	14236.3	14436.8	#REF!	#REF!	#REF!	#REF!	#REF!	#REF!	#REF!	#REF!		Colombia	10.0879	10.3142	10.5873	10.7047	10.7953	10.8855	10.9432	11.0128	11.089		10.0879	10.3268	10.6165	10.7612	10.8598	10.9535	11.018	11.0844	11.16		10.0879	10.3417	10.6403	10.7905	10.8848	10.9868	11.0465
Guinea-Bissau	2027	2991	2994.8	3018.9	3057	3095.6	3137.1	3179.4	3222.2	3265.7	3310.1	3355.2	#REF!	#REF!	#REF!	#REF!	#REF!	#REF!	#REF!	#REF!		Peru	8.5656	8.7591	8.9454	9.0685	9.1852	9.2984	9.3828	9.4644	9.5438		8.5656	8.756	8.9395	9.0688	9.1868	9.3018	9.3885	9.4727	9.5553		8.5656	8.7481	8.9229	9.052	9.17	9.2849	9.3715
Kenya	19558	27432	27432	27796.4	28337.8	28883.3	29397.7	29897.9	30387.9	30741.8	31043.6	31259.6	#REF!	#REF!	#REF!	#REF!	#REF!	#REF!	#REF!	#REF!		ASIA	1284.18	1362.3	1453.15	1488.98	1533.44	1578.97	1601.97	1618.19	1634.28		1284.18	1349	1425	1444.61	1477.76	1516.09	1540.48	1558.05	1574.05		1284.18	1331.65	1385.84	1405.83	1429.31	1461.42	1481.14
Lesotho	1366	2137	2136.1	2152	2179.9	2207.7	2239.2	2271.1	2303.4	2335.9	2368.8	2402.2	#REF!	#REF!	#REF!	#REF!	#REF!	#REF!	#REF!	#REF!		China	462.796	506.324	560.357	579.639	604.687	630.437	640.678	646.577	648.084		462.796	501.328	549.718	556.793	576.334	598.256	613.726	624.382	628.299		462.796	505.402	557.762	572.535	589.117	612.845	628.223
Liberia	4154	9340	9164.1	9264.7	9448.6	9638.5	9809.9	9998.5	10203.9	10387.7	10582.2	10787.5	#REF!	#REF!	#REF!	#REF!	#REF!	#REF!	#REF!	#REF!		India	357.178	370.854	385.54	390.843	398.024	406.493	413.261	416.901	424.963		357.178	369.415	382.139	386.17	391.114	398.641	404.667	408.367	415.611		357.178	363.438	368.043	370.027	371.009	372.03	373.436
Libyan Arab Jamahiriya	743	1147	1144	1157	1180.6	1205.3	1226.7	1248.4	1270.7	1291.1	1312.5	1333.9	#REF!	#REF!	#REF!	#REF!	#REF!	#REF!	#REF!	#REF!		Indonesia	118.841	126.1	134.027	137.389	141.63	144.951	145.847	147.23	148.617		118.841	125.411	132.475	135.783	140.18	144.763	145.846	146.727	148.031		118.841	119.756	121.676	122.536	124.803	127.605	128.382
Madagascar	8916	14592	14505	14646.8	14873.9	15107	15333.8	15564.6	15797.7	16022.4	16251.6	16485.8	#REF!	#REF!	#REF!	#REF!	#REF!	#REF!	#REF!	#REF!		Japan	29.288	30.6015	31.6442	32.4561	33.4027	34.3493	34.9536	34.8131	34.9746		29.288	31.1272	32.8252	33.5003	34.2034	34.8422	35.0542	35.092	34.681		29.288	29.2797	28.8859	29.4629	30.2838	31.0064	31.0751
Malawi	6132	7280	7260	7336.3	7473.9	7619.4	7759.7	7911.3	8079.3	8255.9	8465.3	8699.4	#REF!	#REF!	#REF!	#REF!	#REF!	#REF!	#REF!	#REF!		Malaysia	17.1898	18.2952	19.4109	19.9541	20.5177	21.1238	21.3387	22.0211	22.1667		17.1898	18.2608	19.4121	20.1046	20.5129	21.0622	21.2952	22.0721	22.7641		17.1898	15.3119	13.4373	12.3527	11.5685	11.1937	10.681
Mali	4495	6548	6531	6614.1	6748.7	6895.7	7052.6	7220.8	7401.5	7554.6	7714	7880.4	#REF!	#REF!	#REF!	#REF!	#REF!	#REF!	#REF!	#REF!		Philippines	15.6071	15.9394	16.3105	16.6041	16.8913	17.1795	17.428	17.6658	17.8945		15.6071	15.9535	16.3514	16.645	16.9343	17.2213	17.4732	17.7275	17.9661		15.6071	15.923	16.2825	16.587	16.8804	17.1833	17.4239
Mauritania	1211	2161	2140.9	2165.2	2210.5	2257	2295.5	2333.9	2372.5	2410.9	2449.6	2488.8	#REF!	#REF!	#REF!	#REF!	#REF!	#REF!	#REF!	#REF!		OCEANIA	80.653	79.4599	77.8927	75.7318	73.6425	71.7332	68.5622	65.8854	63.6291		80.653	80.9387	81.1089	79.3745	76.5397	74.3476	70.9797	67.9924	65.6344		80.653	74.0595	67.6181	64.1715	60.9697	58.3734	55.7269
Mauritius	15	6	5.1	5.2	5.5	5.6	5.7	5.8	5.9	6	6.1	6.2	#REF!	#REF!	#REF!	#REF!	#REF!	#REF!	#REF!	#REF!		Australia	37.528	37.7356	37.9744	38.1642	38.3349	38.5385	37.9505	37.4966	37.0106		37.528	38.5078	39.7605	40.3455	40.247	40.3948	39.8672	39.2442	38.7426		37.528	32.3629	27.9949	27.5515	27.1474	27.2379	27.0119
Morocco	7613	6942	6829.7	6945.7	7071	7194.3	7346.1	7500.5	7660.1	7816.8	7975.7	8137.1	#REF!	#REF!	#REF!	#REF!	#REF!	#REF!	#REF!	#REF!		New Zealand	29.2165	26.9115	24.1146	21.7742	19.5143	17.3764	14.9752	12.8782	11.2242		29.2165	27.5378	25.3091	22.9034	20.2526	17.914	15.2445	13.0567	11.3266		29.2165	26.8559	23.6789	20.8203	18.2205	15.5209	13.1934
Mozambique	16365	18708	19600.5	19806.9	20240.7	20699.3	20966.3	21237	21514.1	21749.1	21996	22246.2	#REF!	#REF!	#REF!	#REF!	#REF!	#REF!	#REF!	#REF!		EUROPE	807.386	827.311	845.264	853.739	862.681	877.314	884.145	891.398	899.125		807.386	823.547	838.366	849.813	858.562	865.457	871.529	878.83	886.358		807.386	836.902	865.232	874.52	889.637	900.362	901.945
Niger	6513	12134	12064.2	12169	12345.7	12524.5	12698	12873.5	13051.3	13222.4	13395.5	13570.3	#REF!	#REF!	#REF!	#REF!	#REF!	#REF!	#REF!	#REF!		Austria	18.3361	18.4806	18.4418	18.3385	18.2511	18.2144	17.9227	17.7089	17.4166		18.3361	18.4644	18.4537	18.3012	18.0255	17.8378	17.4482	17.1247	16.7778		18.3361	17.56	16.5219	15.9912	15.3328	14.8614	14.3423
Nigeria	61117	75913	74536.7	75538.3	77336.2	79268.6	81013.2	82810.9	84731.1	86556.1	88465.4	90455.7	#REF!	#REF!	#REF!	#REF!	#REF!	#REF!	#REF!	#REF!		Czech Republic	18.9309	18.6778	18.072	17.286	16.8914	16.3132	15.1466	13.507	11.5394		18.9309	19.057	18.848	17.5327	16.7547	16.2649	15.1738	13.4666	11.3837		18.9309	19.6376	19.9073	17.9231	16.5122	15.6521	14.8496
Réunion	103	110	106.7	107.8	104.5	102.1	103.3	104.6	105.8	107.1	108.3	109.5	#REF!	#REF!	#REF!	#REF!	#REF!	#REF!	#REF!	#REF!		Finland	67.18	72.0937	76.9664	79.5977	81.3624	83.7141	87.0076	90.5254	92.3609		67.18	73.3318	79.6525	81.603	84.1906	87.2115	90.1358	92.6886	94.742		67.18	73.6164	80.2571	83.3512	86.1321	89.9813	92.0936
Rwanda	6428	6212	5655	5704.8	5782.7	5858.8	5939.6	6018.8	6095.5	6179.4	6258.8	6331.8	#REF!	#REF!	#REF!	#REF!	#REF!	#REF!	#REF!	#REF!		France	52.2046	51.8215	50.9106	51.4057	52.25	53.2497	53.6518	53.9656	54.0319		52.2046	52.0953	51.4856	51.9459	52.6306	53.5128	53.8593	54.1407	54.5169		52.2046	51.7655	51.025	51.5399	52.1628	53.1435	53.4509
Sao Tome and Principe	92	140	140	140.9	143.4	145.8	147.4	148.3	149.3	150.6	152.2	153.8	#REF!	#REF!	#REF!	#REF!	#REF!	#REF!	#REF!	#REF!		Germany	64.9356	64.1127	62.8761	61.2673	59.3738	57.4477	54.1731	50.4333	47.5997		64.9356	64.5214	64.0356	63.3928	61.3789	59.1121	55.6072	52.0376	49.1215		64.9356	65.8518	66.1161	65.9472	64.6158	62.884	59.6271
Senegal	5472	6400	6395	6457.4	6550.5	6645.5	6728.3	6811.6	6896.5	6980.8	7066.2	7152.9	#REF!	#REF!	#REF!	#REF!	#REF!	#REF!	#REF!	#REF!		Italy	14.5291	15.049	15.3971	15.919	16.411	16.8677	17.1943	17.3144	17.37		14.5291	15.1926	15.7849	16.2313	16.6721	17.1077	17.4397	17.5867	17.6287		14.5291	13.9916	13.1897	12.5951	12.3613	12.8492	13.2189
Sierra Leone	4680	6005	6074.9	6123.8	6209.3	6296.5	6370.7	6446	6522.7	6598.6	6676.2	6755.4	#REF!	#REF!	#REF!	#REF!	#REF!	#REF!	#REF!	#REF!		Norway	13.0585	14.4132	16.0576	17.2297	17.9121	18.612	18.9176	19.2699	19.5855		13.0585	14.3154	15.8105	17.1094	17.6432	18.2838	18.6087	18.8704	19.1701		13.0585	14.5755	16.4831	18.314	18.9477	19.7302	20.2683
Somalia	7061	15316	15188	15327	15580.9	15839.6	16061.2	16286.1	16514.9	16735.7	16960.7	17183.4	#REF!	#REF!	#REF!	#REF!	#REF!	#REF!	#REF!	#REF!		Poland	46.1191	42.3613	37.2449	32.8523	28.9055	25.6817	24.1705	22.7636	21.3249		46.1191	42.4335	37.2472	32.9629	29.5103	26.591	24.4641	22.9472	21.3863		46.1191	42.5022	37.2476	33.2543	29.9212	27.0979	24.7347
South Africa	27873	25788	26007.2	26176.9	26438.3	26725.7	26010.9	25398.3	24933.2	24248.9	23679.5	22946.4	#REF!	#REF!	#REF!	#REF!	#REF!	#REF!	#REF!	#REF!		Russian Federation	226.287	236.656	248.033	252.024	255.196	260.426	262.188	263.764	264.789		226.287	227.353	228.904	235.783	238.515	237.358	239.099	241.589	242.72		226.287	240.708	256.871	261.508	271.429	273.139	274.665
Sudan	0	16574	15918.9	16108.1	16429.5	16751	17041.1	17331.9	17624.4	17902.4	18182.3	18464.8	#REF!	#REF!	#REF!	#REF!	#REF!	#REF!	#REF!	#REF!		Spain	17.7113	18.5442	19.327	19.9504	20.6643	22.2488	22.8321	23.3614	23.7687		17.7113	18.8035	19.9032	20.733	21.672	22.6137	24.0626	24.566	25.0249		17.7113	18.0318	18.0499	18.3644	18.9617	19.7538	20.2159
Swaziland	1719	2097	1774.2	1766.9	1839.6	1888.1	1888.7	1894.4	1889.4	1807.8	1706	1583.9	#REF!	#REF!	#REF!	#REF!	#REF!	#REF!	#REF!	#REF!		Sweden	76.6201	81.536	86.076	89.0624	92.4883	96.2947	98.6404	100.862	102.82		76.6201	83.0134	89.1152	91.3335	94.6665	98.3891	100.84	103.579	105.63		76.6201	83.3623	89.8589	93.3737	97.2333	101.145	103.185
Tanzania, United Rep of	21702	27410	26645.1	26877	27101.1	27318.4	27664.1	28026.4	28392.3	28765.5	29142.3	29522.3	#REF!	#REF!	#REF!	#REF!	#REF!	#REF!	#REF!	#REF!		United Kingdom	11.6203	11.5916	11.2952	11.2118	11.2391	11.3007	11.1313	10.9292	10.7018		11.6203	11.669	11.4453	11.2609	11.223	11.2302	11.0379	10.8658	10.6435		11.6203	11.7735	11.6246	11.546	11.5002	11.5381	11.3339
Togo	5065	4670	4656	4688.5	4750.6	4816.5	4874	4931.6	4993.2	5059.5	5129.3	5202.4	#REF!	#REF!	#REF!	#REF!	#REF!	#REF!	#REF!	#REF!		WORLD	4028.74	4157.54	4315.04	4374.37	4443.45	4516.45	4537.95	4553.65	4542.97		4028.74	4138.28	4275.91	4330.83	4389.22	4452.42	4471.76	4482.71	4465.28		4028.74	4129.13	4250.49	4301.12	4355.01	4407.25	4415.02
Tunisia	2062	3914	3914	4011.7	4120.7	4233	4357.7	4481.1	4607.6	4721.4	4835.8	4953.7	#REF!	#REF!	#REF!	#REF!	#REF!	#REF!	#REF!	#REF!
Uganda	32671	48623	46406.1	46782.2	47342.9	47875.1	48386.3	48821.9	49109	49009.4	46284	15193.1	#REF!	#REF!	#REF!	#REF!	#REF!	#REF!	#REF!	#REF!		Cumulative Value	REF										AF										BF
Congo, Dem Republic of	52936	89182	88838	90054.8	92141	94323.5	95898.3	97524.8	99208.9	100576	101972	103399	#REF!	#REF!	#REF!	#REF!	#REF!	#REF!	#REF!	#REF!			2020	2025	2030	2035	2040	2045	2050	2055	2060		2020	2025	2030	2035	2040	2045	2050	2055	2060		2020	2025	2030	2035	2040	2045	2050
Zambia	7521	24533	24551	24780.4	25124.5	25474.9	25864.6	26268.5	26686	27103.6	27533.7	27976.2	#REF!	#REF!	#REF!	#REF!	#REF!	#REF!	#REF!	#REF!		AFRICA	758.822	4553.4	8362.19	12230.8	16151.7	20126.3	24154.5	28229.2	32312.7		758.822	4551.56	8349.14	12198.3	16098.9	20050.8	24054.1	28101.1	32150.2		758.822	4547.56	8317.53	12107	15939.7	19809.6	23692.5
Zimbabwe	6975	9869	9848	9974.3	10167.6	10366.9	10621.9	10891.8	11180	11424.1	11677.8	11940.9	#REF!	#REF!	#REF!	#REF!	#REF!	#REF!	#REF!	#REF!		Angola	5.8953	35.4714	65.5494	96.1088	127.006	158.243	189.833	221.82	254.237		5.8953	35.4151	65.1527	95.1366	125.458	156.11	187.114	218.534	250.384		5.8953	35.4599	65.4698	95.9163	126.687	157.783	189.234
Table xx Production of Total Industrial Roundwood (million CUM). (Continued)																						Cameroon	14.4608	87.1206	161.583	237.645	314.128	391.081	468.668	547.15	626.175		14.4608	86.9434	160.348	234.71	309.637	384.928	460.732	537.163	614.396		14.4608	86.4706	157.058	226.726	296.723	367.173	438.411
	Actual		Projection																			Central African Republic	2.7965	16.8269	31.0993	45.5999	60.2339	75.0042	89.9049	104.895	119.986		2.7965	16.7725	30.7208	44.6941	58.819	73.0697	87.4539	101.941	116.533		2.7965	16.8511	31.2755	46.0458	60.9141	75.8789	90.9834
Country	1992	2017	2017	2020	2025	2030	2035	2040	2045	2050	2055	2060	2065	2070	2075	2080	2085	2090	2095	2100		Congo, Dem Republic of	90.0548	542.415	1005.3	1478.49	1959.61	2448.92	2946.33	3450.61	3961.9		90.0548	542.202	1003.8	1474.78	1953.65	2440.64	2935.68	3437.55	3946.37		90.0548	542.253	1004.16	1475.67	1955.07	2442.62	2938.24
NORTH/CENTRAL AMERICA	739713	676196	679490	693899	731498	773172	781890	790988	794669	780344	767197	752925	#REF!	#REF!	#REF!	#REF!	#REF!	#REF!	#REF!	#REF!		Congo, Republic of	3.7293	22.3488	40.8381	59.2535	77.7458	96.3295	114.985	133.564	152.107		3.7293	22.3909	41.1428	60.0497	79.1015	98.1861	117.335	136.412	155.417		3.7293	22.1967	39.849	57.0484	74.0064	90.9538	108.009
Bahamas	145	51	34.1	34.5	35.1	35.6	36	36.5	37	37.5	37.9	38.4	#REF!	#REF!	#REF!	#REF!	#REF!	#REF!	#REF!	#REF!		Côte d'Ivoire	11.3274	67.9831	124.759	181.854	239.669	298.336	357.959	418.613	480.369		11.3274	67.9932	124.843	182.098	240.033	298.786	358.468	419.159	480.931		11.3274	67.9652	124.627	181.502	239.051	297.405	356.665
Barbados	7	11	11	11.2	11.6	11.9	12.2	12.3	12.7	12.8	12.9	13.1	#REF!	#REF!	#REF!	#REF!	#REF!	#REF!	#REF!	#REF!		Gabon	3.3121	19.7062	35.3259	50.4133	64.9689	78.8129	92.0008	104.706	117.121		3.3121	19.7053	35.3201	50.461	65.3489	79.6632	93.2375	106.257	118.926		3.3121	19.5442	34.1956	47.6247	60.3245	72.4893	84.2776
Belize	188	167	167	168.7	168.9	169.2	170.7	172.6	174.7	176.2	177.9	179.5	#REF!	#REF!	#REF!	#REF!	#REF!	#REF!	#REF!	#REF!		Madagascar	14.6468	88.1079	162.71	238.472	315.372	393.428	472.641	552.983	634.475		14.6468	88.1004	162.658	238.344	315.167	393.149	472.288	552.553	633.966		14.6468	87.98	161.811	236.267	311.833	388.53	466.367
Canada	169895	156717	155235	159502	167854	176996	178173	182265	188002	187166	185115	181742	#REF!	#REF!	#REF!	#REF!	#REF!	#REF!	#REF!	#REF!		Nigeria	75.5383	455.028	843.641	1241.73	1648.59	2064.57	2490.05	2924.74	3369.05		75.5383	454.701	841.313	1235.83	1638.63	2050.19	2470.98	2900.53	3339.16		75.5383	454.497	839.851	1232.09	1632.35	2041.13	2458.82
Saint Lucia	9	10	10.1	10.4	10.6	10.8	11.1	11.2	11.3	11.5	11.6	11.8	#REF!	#REF!	#REF!	#REF!	#REF!	#REF!	#REF!	#REF!		Sudan	16.1081	96.97	179.439	263.484	348.98	435.932	524.332	614.124	705.318		16.1081	96.9399	179.225	262.946	348.101	434.695	522.722	612.128	702.924		16.1081	96.9588	179.359	263.286	348.661	435.491	523.766
Costa Rica	4601	4610	4610	4684.5	4758.8	4835.6	4902.3	4975.4	5041.8	5094.7	5144.7	5196.6	#REF!	#REF!	#REF!	#REF!	#REF!	#REF!	#REF!	#REF!		NORTH/CENTRAL AMERICA	693.899	4200.99	7900.16	11774.7	15693.3	19651.9	23610.9	27499.5	31321.2		693.899	4201.31	7901.21	11779.4	15729.9	19740.8	23785	27752.9	31637.2		693.899	4207.41	7944.79	11891	15920.5	20014.7	24142.8
Cuba	3406	1752	1779.5	1802.8	1833.2	1865.1	1888.7	1910	1928.5	1936.8	1941.6	1941.2	#REF!	#REF!	#REF!	#REF!	#REF!	#REF!	#REF!	#REF!		Canada	159.502	965.364	1813.78	2699.93	3594.89	4511.95	5451.12	6384.9	7307.1		159.502	962.1	1790.66	2643.75	3509.75	4399.17	5306.17	6204.43	7088.52		159.502	969.297	1842.23	2772.83	3714.22	4678.11	5669.73
Dominica	9	7	7.1	7.3	7.5	7.6	7.8	7.9	8	8.1	8.3	8.3	#REF!	#REF!	#REF!	#REF!	#REF!	#REF!	#REF!	#REF!		Costa Rica	4.6845	28.1813	52.0521	76.2968	100.881	125.825	151.087	176.61	202.386		4.6845	28.2084	52.2515	76.8262	101.773	127.041	152.625	178.415	204.4		4.6845	28.0573	51.178	74.1448	97.3973	120.928	144.851
Dominican Republic	562	1017	1014	1024.6	1034	1043.3	1062.2	1078.2	1094.7	1109.5	1126	1142.4	#REF!	#REF!	#REF!	#REF!	#REF!	#REF!	#REF!	#REF!		Mexico	46.8235	282.333	524.967	774.632	1028.19	1285.37	1546.12	1809.37	2074.88		46.8235	282.485	526.129	777.751	1033.09	1292.05	1554.63	1819.94	2088		46.8235	282.211	524.099	772.543	1025.29	1282.12	1542.79
El Salvador	3826	4835	4418.6	4451.7	4529.3	4604.7	4673.7	4748.7	4823.1	4888.7	4960	5027.7	#REF!	#REF!	#REF!	#REF!	#REF!	#REF!	#REF!	#REF!		United States of America	434.534	2634.26	4972.37	7437.14	9929.62	12432.8	14907.1	17310.5	19653		434.534	2637.7	4995.44	7494.94	10046.6	12628	15218	17734.5	20175.3		434.534	2637.72	4995.42	7497.25	10064.3	12666.1	15266.6
Guatemala	12156	21214	21100	21278.7	21588.9	21910.2	22191.2	22472.4	22768.4	23050.9	23340.7	23624.1	#REF!	#REF!	#REF!	#REF!	#REF!	#REF!	#REF!	#REF!		SOUTH AMERICA	403.802	2416.68	4401.31	6369.01	8326.86	10276.9	12226.6	14174.6	16128		403.802	2414.53	4387.67	6343.08	8296.45	10235.7	12163	14081.1	15998.2		403.802	2414.16	4384.69	6332.88	8272.2	10195.5	12109.2
Haiti	1980	2348	2151.8	2171.3	2204.1	2237.5	2268.8	2300.7	2333.2	2363.8	2394.8	2425.9	#REF!	#REF!	#REF!	#REF!	#REF!	#REF!	#REF!	#REF!		Argentina	17.3313	104.708	195.862	290.907	387.506	485.545	584.742	684.259	784.216		17.3313	104.614	195.204	289.339	385.112	482.361	580.789	679.541	778.57		17.3313	104.519	194.466	287.306	381.828	477.785	574.984
Honduras	9108	8780	8814	8895	9000.1	9108.7	9222.7	9341.4	9465.7	9577.5	9688.9	9799.8	#REF!	#REF!	#REF!	#REF!	#REF!	#REF!	#REF!	#REF!		Brazil	260.112	1554.79	2822.15	4073.63	5322.58	6573.06	7833.82	9109.11	10403.7		260.112	1553.18	2810.67	4046.46	5284.99	6522.37	7760.42	9006.51	10267.1		260.112	1553.56	2813.81	4056.22	5303.4	6551.12	7801.83
Jamaica	696	665	734.3	758.2	786.8	811.9	827.2	840.4	854	863.9	872.4	880	#REF!	#REF!	#REF!	#REF!	#REF!	#REF!	#REF!	#REF!		Chile	62.1362	371.13	671.779	964.575	1249.98	1527.7	1796.78	2053.93	2300.16		62.1362	371.12	672.959	973.06	1269.77	1556.26	1832.85	2096.55	2347.67		62.1362	370.89	670.692	963.187	1243.66	1511.84	1770.53
Martinique	13	10	10.1	10.3	10.1	9.7	9.8	10	10.2	10.3	10.4	10.4	#REF!	#REF!	#REF!	#REF!	#REF!	#REF!	#REF!	#REF!		Colombia	10.0879	60.7537	112.598	165.652	219.266	273.332	327.818	382.603	437.744		10.0879	60.7663	112.69	165.917	219.822	274.214	329.047	384.203	439.701		10.0879	60.7812	112.788	166.14	220.187	274.713	329.707
Mexico	41955	46644	46051.1	46823.5	48215.2	49774	50568.2	51283.1	52049.5	52556.2	53019.4	53436.4	#REF!	#REF!	#REF!	#REF!	#REF!	#REF!	#REF!	#REF!		Peru	8.5656	51.5871	95.5689	140.419	185.878	231.917	278.494	325.489	372.891		8.5656	51.584	95.5475	140.374	185.836	231.885	278.481	325.508	372.954		8.5656	51.5761	95.4914	140.235	185.613	231.578	278.089
Netherlands Antilles	3	0	0	0.1	0.1	0.1	0.1	0.1	0.1	0.2	0.2	0.2	#REF!	#REF!	#REF!	#REF!	#REF!	#REF!	#REF!	#REF!		ASIA	1284.18	7783.22	14685.6	21987.2	29476.5	37189.2	45107.1	53133.1	61240.2		1284.18	7769.91	14590.9	21735.5	28991.7	36418.8	44023.7	51743.7	59549.9		1284.18	7752.56	14465	21414.2	28466.8	35645.4	42972.3
Nicaragua	5764	6288	6289	6339.6	6434.2	6528.2	6602.8	6675.6	6748.1	6816.1	6885.9	6959.1	#REF!	#REF!	#REF!	#REF!	#REF!	#REF!	#REF!	#REF!		China	462.796	2820.3	5405.95	8227.02	11150.3	14199.4	17361.9	20571.2	23805.6		462.796	2815.31	5370.34	8126	10929.5	13833.1	16839.9	19919.1	23045		462.796	2819.38	5398.75	8202.34	11081.6	14050.9	17130.5
Panama	1483	1287	1249.7	1265.9	1303.8	1346	1360.6	1375.4	1392.7	1412.4	1431.8	1450.7	#REF!	#REF!	#REF!	#REF!	#REF!	#REF!	#REF!	#REF!		India	357.178	2156.74	4025.7	5958.7	7920.1	9918.69	11957.9	14027.9	16120.4		357.178	2155.3	4015.1	5929.83	7865.63	9828.72	11828	13855	15904.1		357.178	2149.33	3971.12	5813.32	7664.44	9520.5	11382.1
Saint Vincent/Grenadines	9	7	7.1	7.4	7.5	7.7	7.8	7.9	8.1	8.2	8.3	8.4	#REF!	#REF!	#REF!	#REF!	#REF!	#REF!	#REF!	#REF!		Indonesia	118.841	720.303	1358.73	2032.23	2723.41	3434.88	4160.53	4891.15	5628.69		118.841	719.614	1353.73	2019.42	2702.73	3408.21	4133.11	4863.22	5598.17		118.841	713.96	1314.66	1923.9	2538.85	3165.66	3804.47
Trinidad and Tobago	95	198	114.7	117.4	114.5	109.3	112.4	113.3	114.5	114.7	115	115.2	#REF!	#REF!	#REF!	#REF!	#REF!	#REF!	#REF!	#REF!		Japan	29.288	177.041	331.092	490.125	653.352	821.312	993.663	1168.29	1342.52		29.288	177.567	334.901	499.702	667.907	839.563	1013.99	1189.29	1364.34		29.288	175.72	321.724	466.731	614.866	767.008	922.109
United States of America	483803	419578	425682	434534	461590	491749	497780	501350	497791	483128	470893	458914	#REF!	#REF!	#REF!	#REF!	#REF!	#REF!	#REF!	#REF!		Malaysia	17.1898	104.244	196.836	294.434	394.768	497.962	603.796	711.172	821.423		17.1898	104.21	196.665	294.418	395.349	498.463	604.007	711.26	822.313		17.1898	101.261	175.946	242.048	303.027	360.495	415.95
SOUTH AMERICA	288266	400301	398995	403802	397674	393934	391963	389997	390045	389496	390098	392988	#REF!	#REF!	#REF!	#REF!	#REF!	#REF!	#REF!	#REF!		Philippines	15.6071	93.9749	174.043	255.889	339.197	423.942	510.088	597.465	686.023		15.6071	93.989	174.154	256.205	339.719	424.678	511.036	598.656	687.533		15.6071	93.9585	173.933	255.65	338.878	423.583	509.74
Argentina	11711	16979	16979.5	17331.3	18051.8	18946	19261.5	19552.8	19827.9	19885.4	19975.2	20056.2	#REF!	#REF!	#REF!	#REF!	#REF!	#REF!	#REF!	#REF!		OCEANIA	80.653	482.725	878.457	1265.76	1642.33	2008.63	2364.13	2704.26	3031.43		80.653	484.204	889.067	1292.88	1686.92	2067.42	2435.79	2787.7	3125.31		80.653	477.324	841.181	1175.82	1493.48	1795.73	2084.95
Bolivia	2557	3420	3416	3450.4	3471.3	3491.6	3563.2	3640.4	3722.3	3794	3866.9	3952.2	#REF!	#REF!	#REF!	#REF!	#REF!	#REF!	#REF!	#REF!		Australia	37.528	225.376	414.292	604.354	795.346	987.224	1179.33	1368.63	1555.62		37.528	226.148	419.939	619.327	820.956	1022.34	1223.79	1422.5	1618.22		37.528	220.003	377.449	516.98	654.334	790.161	926.125
Brazil	202515	256809	256807	260112	254234	250417	249808	249720	251597	254376	257785	263396	#REF!	#REF!	#REF!	#REF!	#REF!	#REF!	#REF!	#REF!		New Zealand	29.2165	172.994	304.755	422.987	529.598	625.032	709.513	782.292	845.029		29.2165	173.62	309.081	433.22	545.087	644.011	730.911	804.946	868.5		29.2165	172.938	304.041	419.577	521.078	609.481	684.758
Chile	28373	62109	61632.1	62136.2	60449.3	58851.9	57388.4	55852.7	54303.4	51868.6	49673.8	47536.8	#REF!	#REF!	#REF!	#REF!	#REF!	#REF!	#REF!	#REF!		EUROPE	807.386	4864.24	9018.75	13253.5	17531.2	21859.2	26252.6	30680.6	35145.3		807.386	4860.48	8993.03	13196.3	17454.1	21753.8	26087.2	30452.1	34853.8		807.386	4873.83	9086.67	13422.1	17809.8	22268.7	26772.1
Colombia	9747	9789	9998.9	10087.9	10314.2	10587.3	10704.7	10795.3	10885.5	10943.2	11012.8	11089	#REF!	#REF!	#REF!	#REF!	#REF!	#REF!	#REF!	#REF!		Austria	18.3361	110.161	202.525	294.631	386.236	477.455	568.235	657.635	745.887		18.3361	110.145	202.456	294.572	385.802	475.742	564.542	651.459	736.736		18.3361	109.24	196.002	278.081	357.379	433.571	507.359
Ecuador	6975	7466	7777.1	7859.3	7941.3	8027.7	8072.3	8140.1	8245.5	8312	8324.1	8308.9	#REF!	#REF!	#REF!	#REF!	#REF!	#REF!	#REF!	#REF!		Czech Republic	18.9309	113.332	206.115	295.69	381.725	465.604	546.003	620.096	685.664		18.9309	113.712	208.788	301.712	388.598	471.881	552.115	626.277	691.527		18.9309	114.292	212.75	310.302	398.507	480.208	557.666
French Guiana	235	237	226	228.5	226.7	225.2	225.9	226.9	228.2	229.1	230.1	231.3	#REF!	#REF!	#REF!	#REF!	#REF!	#REF!	#REF!	#REF!		Finland	67.18	407.994	773.335	1160.8	1560.55	1969.72	2391.58	2830.13	3284.6		67.18	409.232	782.212	1182.42	1593.03	2017	2455.98	2909.21	3374.71		67.18	409.516	784.239	1188.62	1608.16	2042.67	2494.68
Guyana	1071	1229	1208	1221.7	1272.2	1331.3	1343.1	1357.6	1376.4	1389	1395.3	1382.4	#REF!	#REF!	#REF!	#REF!	#REF!	#REF!	#REF!	#REF!		France	52.2046	312.845	571.041	826.089	1083.96	1346.21	1612.86	1881.44	2151.33		52.2046	313.118	572.985	830.873	1091.29	1355.32	1623.23	1892.81	2163.89		52.2046	312.788	570.875	826.515	1084.84	1346.63	1612.66
Paraguay	8633	11399	9821.7	9929.4	10106.8	10290.4	10515.8	10755.6	11010.2	11209.3	11415.7	11629.3	#REF!	#REF!	#REF!	#REF!	#REF!	#REF!	#REF!	#REF!		Germany	64.9356	388.791	708.118	1020.89	1325.33	1620.28	1904.24	2171.36	2420.7		64.9356	389.199	711.321	1030.86	1345.81	1650.43	1942.49	2216.96	2474.23		64.9356	390.53	720.053	1050.46	1378.87	1700.22	2011.38
Peru	7822	8422	8443.1	8565.6	8759.1	8945.4	9068.5	9185.2	9298.4	9382.8	9464.4	9543.8	#REF!	#REF!	#REF!	#REF!	#REF!	#REF!	#REF!	#REF!		Italy	14.5291	87.6945	163.288	240.795	320.882	403.394	488.059	574.15	660.778		14.5291	87.8381	164.393	243.764	325.362	409.158	495.028	582.374	670.349		14.5291	86.6371	155.793	221.147	283.889	346.183	410.799
Suriname	150	948	854	874	957.8	1052.5	1048.7	1046	1045.4	1023.9	1006.9	989.6	#REF!	#REF!	#REF!	#REF!	#REF!	#REF!	#REF!	#REF!		Norway	13.0585	79.7057	153.416	234.876	321.707	411.968	505.333	600.273	696.939		13.0585	79.6079	152.68	233.031	319.112	407.969	499.713	593.018	687.67		13.0585	79.868	154.653	238.9	331.103	426.624	525.813
Uruguay	4205	15896	15654.9	15689.2	15355.7	14990.2	14053	12685.6	11334.3	9829.4	8604.1	7433.9	#REF!	#REF!	#REF!	#REF!	#REF!	#REF!	#REF!	#REF!		Poland	46.1191	272.957	479.647	661.479	821.794	963.097	1089.99	1209.44	1321.82		46.1191	273.029	480.01	661.962	823.324	967.956	1098.78	1219.59	1332.76		46.1191	273.098	480.354	662.599	825.537	972.32	1105.45
Venezuela, Boliv Rep of	4272	5598	6176.3	6316.3	6533.3	6777.1	6908.9	7038.3	7170.6	7252.9	7343.7	7438.5	#REF!	#REF!	#REF!	#REF!	#REF!	#REF!	#REF!	#REF!		Russian Federation	226.287	1368.09	2562.75	3806.91	5070.2	6351.41	7655.3	8967.82	10287.7		226.287	1358.79	2497.11	3648.51	4830.15	6021.57	7210.11	8408.09	9617.16		226.287	1372.14	2591.85	3880.84	5198.3	6557.15	7924.37
Table xx Production of Total Industrial Roundwood (million CUM). (Continued)																						Spain	17.7113	107.101	200.604	297.863	398.329	503.235	615.062	729.752	846.966		17.7113	107.36	202.477	302.823	407.427	516.729	631.246	752.063	875.351		17.7113	106.588	196.765	287.329	379.749	475.349	574.58
	Actual		Projection																			Sweden	76.6201	464.636	876.857	1310.22	1758.96	2225.21	2709.03	3204.45	3710.72		76.6201	466.114	887.283	1335.08	1795.08	2272.13	2766.53	3273.47	3793.42		76.6201	466.463	889.771	1342.58	1813.31	2303.39	2811.15
Country	1992	2017	2017	2020	2025	2030	2035	2040	2045	2050	2055	2060	2065	2070	2075	2080	2085	2090	2095	2100		United Kingdom	11.6203	69.6931	127.355	183.747	239.834	296.091	352.425	407.879	462.298		11.6203	69.7705	127.892	184.934	241.201	297.323	353.281	408.299	462.405		11.6203	69.875	128.594	186.638	244.322	301.861	359.347
ASIA	1160743	1130134	1.24554e+06	1.28418e+06	1.3623e+06	1.45315e+06	1.48898e+06	1.53344e+06	1.57897e+06	1.60197e+06	1.61819e+06	1.63428e+06	#REF!	#REF!	#REF!	#REF!	#REF!	#REF!	#REF!	#REF!		WORLD	4028.74	24301.3	45246.4	66881	88821.9	111112	133716	156421	179179		4028.74	24282	45111	66545.5	88258.1	110267	132549	154919	177315		4028.74	24272.9	45039.9	66343	87902.5	109730	131774
Afghanistan	2295	3617	3606	3653.4	3770.5	3899.4	3979.7	4028.1	4045.8	4076.2	4107.7	4137.4	#REF!	#REF!	#REF!	#REF!	#REF!	#REF!	#REF!	#REF!
Bahrain	4	7	7	7.4	8.4	9.4	9.9	10.4	10.9	11.3	11.6	11.8	#REF!	#REF!	#REF!	#REF!	#REF!	#REF!	#REF!	#REF!		Annual
Bangladesh	28569	26405	26522.2	26770.5	27182.7	27598	28021.8	28446.7	28867.3	29288.7	29715.1	30146.6	#REF!	#REF!	#REF!	#REF!	#REF!	#REF!	#REF!	#REF!		AFRICA	2020	2025	2030	2035	2040	2045	2050	2055	2060
Bhutan	3954	5320	5320.9	5383.5	5474.7	5568.1	5652.1	5737.1	5823	5910.3	5998.5	6087.9	#REF!	#REF!	#REF!	#REF!	#REF!	#REF!	#REF!	#REF!		REF	758.822	759.292	771.627	782.063	792.705	803.712	813.434	820.884	800.023
Brunei Darussalam	106	92	91.9	87.1	78.2	70.5	70.9	71	71.1	72.9	74.6	76.4	#REF!	#REF!	#REF!	#REF!	#REF!	#REF!	#REF!	#REF!		AF	758.822	757.449	767.782	778.08	788.258	798.833	808.013	814.889	789.599
Cambodia	11843	7822	7952.3	8031.7	8169.3	8317.1	8417.6	8517.2	8622.3	8701.7	8778	8851.4	#REF!	#REF!	#REF!	#REF!	#REF!	#REF!	#REF!	#REF!		BF	758.822	753.452	756.154	764.842	773.308	776.706	776.05	760.056	769.933
China	366184	329281	442490	462796	506324	560357	579639	604687	630437	640678	646577	648084	#REF!	#REF!	#REF!	#REF!	#REF!	#REF!	#REF!	#REF!		BAC	758.822	757.524	767.978	778.158	788.082	798.884	808.117	815.034	789.79
Cyprus	45	16	18.5	19	17.4	15	13.3	11.7	12.3	13.1	13.7	14	#REF!	#REF!	#REF!	#REF!	#REF!	#REF!	#REF!	#REF!
Maldives	11	16	16.1	16.3	16.8	17.1	17.3	17.6	17.9	18.1	18.4	18.6	#REF!	#REF!	#REF!	#REF!	#REF!	#REF!	#REF!	#REF!
India	320148	353953	348922	357178	370854	385540	390843	398024	406494	413261	416901	424963	#REF!	#REF!	#REF!	#REF!	#REF!	#REF!	#REF!	#REF!
Indonesia	158774	118252	115783	118841	126100	134027	137389	141630	144951	145847	147230	148617	#REF!	#REF!	#REF!	#REF!	#REF!	#REF!	#REF!	#REF!		NORTH/CENTRAL AMERICA	2020	2025	2030	2035	2040	2045	2050	2055	2060
Iran, Islamic Rep of	1400	446	2274.1	2340.7	2540.2	2819.3	2950.8	3007.8	3031.2	3022	3047.3	3082.1	#REF!	#REF!	#REF!	#REF!	#REF!	#REF!	#REF!	#REF!		REF	693.899	731.498	773.172	781.89	790.988	794.669	780.344	767.197	752.925
Iraq	97	177	336.8	356.3	379.9	417.2	429	440.5	452.3	452.3	451.8	451.2	#REF!	#REF!	#REF!	#REF!	#REF!	#REF!	#REF!	#REF!		AF	693.899	731.819	772.615	787.702	799.767	811.79	797.019	779.841	764.929
Israel	113	27	126.7	124.8	115.1	104.4	93	84	74.9	67.3	61.2	55.7	#REF!	#REF!	#REF!	#REF!	#REF!	#REF!	#REF!	#REF!		BF	693.899	737.911	785.746	803.186	816.772	827.179	819.318	805.481	791.904
Japan	27276	28682	27837	29288	30601.5	31644.2	32456.1	33402.7	34349.3	34953.6	34813.1	34974.6	#REF!	#REF!	#REF!	#REF!	#REF!	#REF!	#REF!	#REF!		BAC	693.899	736.154	782.052	794.21	804.583	816.277	802.405	788.185	773.372
Jordan	148	361	359.1	363.1	369.8	376.5	382.4	388.3	394.4	400	405.7	411.6	#REF!	#REF!	#REF!	#REF!	#REF!	#REF!	#REF!	#REF!
Korea, Dem People's Rep	5233	7702	7691	7813.4	8032.2	8270.7	8513.4	8793.2	9115.2	9374.9	9566.1	9753	#REF!	#REF!	#REF!	#REF!	#REF!	#REF!	#REF!	#REF!
Korea, Republic of	3734	4845	4947	5184.6	5403.1	5605.9	5822.4	6042.1	6269.7	6406.2	6556.6	6700.6	#REF!	#REF!	#REF!	#REF!	#REF!	#REF!	#REF!	#REF!
Kuwait	17	20	20.1	20.3	20.8	21.1	21.4	21.7	22.1	22.4	22.7	23	#REF!	#REF!	#REF!	#REF!	#REF!	#REF!	#REF!	#REF!		SOUTH AMERICA	2020	2025	2030	2035	2040	2045	2050	2055	2060
Laos	6048	9741	8260.2	8439.2	8853.5	9318.6	9561.4	9827.4	10116.6	10378.9	10544.9	10709.3	#REF!	#REF!	#REF!	#REF!	#REF!	#REF!	#REF!	#REF!		REF	403.802	397.674	393.934	391.963	389.997	390.045	389.496	390.098	392.988
Lebanon	80	26	74.5	76.1	82.1	91.5	96	100.3	104.7	107.1	108.2	107.5	#REF!	#REF!	#REF!	#REF!	#REF!	#REF!	#REF!	#REF!		AF	403.802	395.525	391.038	391.258	388.333	385.898	383.742	383.104	384.708
Timor-Leste	0	89	90	91.4	93.6	95.8	97.6	99.3	101	102.4	103.9	105.4	#REF!	#REF!	#REF!	#REF!	#REF!	#REF!	#REF!	#REF!		BF	403.802	395.155	389.905	388.576	385.019	383.208	380.842	380.296	382.063
Malaysia	48890	16323	16476.7	17189.8	18295.2	19410.9	19954.1	20517.7	21123.8	21338.7	22021.1	22166.7	#REF!	#REF!	#REF!	#REF!	#REF!	#REF!	#REF!	#REF!		BAC	403.802	397.049	394.274	394.747	391.402	390.51	388.87	389.091	391.961
Mongolia	957	762	762	772.7	786.5	800.2	815.8	831.8	848.5	863.8	879.1	894.3	#REF!	#REF!	#REF!	#REF!	#REF!	#REF!	#REF!	#REF!
Myanmar	36415	42646	42813.1	43305.3	44256.3	45277.8	45916.9	46561.4	47202.3	47744.1	48310.8	48897	#REF!	#REF!	#REF!	#REF!	#REF!	#REF!	#REF!	#REF!
Nepal	13011	13292	13332	13506.9	13810.3	14123.3	14455.8	14800.6	15157.1	15551.3	15963.9	16398	#REF!	#REF!	#REF!	#REF!	#REF!	#REF!	#REF!	#REF!
Oman	16	48	48.1	48.6	49.5	50.3	50.9	51.6	52.4	53	53.7	54.4	#REF!	#REF!	#REF!	#REF!	#REF!	#REF!	#REF!	#REF!		ASIA	2020	2025	2030	2035	2040	2045	2050	2055	2060
Pakistan	24215	33593	33592.9	33921.9	34721.9	35580.6	36250.9	36862	37449.1	38029	38640.6	39227.4	#REF!	#REF!	#REF!	#REF!	#REF!	#REF!	#REF!	#REF!		REF	1284.18	1362.3	1453.15	1488.98	1533.44	1578.97	1601.97	1618.19	1634.28
Philippines	18164	15373	15431.8	15607.1	15939.4	16310.5	16604.1	16891.3	17179.5	17428	17665.8	17894.5	#REF!	#REF!	#REF!	#REF!	#REF!	#REF!	#REF!	#REF!		AF	1284.18	1349	1425	1444.61	1477.76	1516.09	1540.48	1558.05	1574.05
Qatar	4	5	5.1	5.3	6.1	6.8	7.2	7.6	8.1	8.4	8.7	9	#REF!	#REF!	#REF!	#REF!	#REF!	#REF!	#REF!	#REF!		BF	1284.18	1331.65	1385.84	1405.83	1429.31	1461.42	1481.14	1496.41	1507.36
Saudi Arabia	128	295	293	295.7	300.5	305	309.6	314.1	318.4	322.9	327.1	331.7	#REF!	#REF!	#REF!	#REF!	#REF!	#REF!	#REF!	#REF!		BAC	1284.18	1344.26	1414.58	1437.34	1469.25	1506.42	1529.9	1546.32	1561.82
Singapore	45	29	830.4	15.1	14.5	14.1	13.9	13.8	13.8	13.9	13.9	14	#REF!	#REF!	#REF!	#REF!	#REF!	#REF!	#REF!	#REF!
Sri Lanka	9658	5405	5474.2	5523.8	5551.8	5576.1	5652.1	5729.1	5807.1	5891.2	5976	6062.3	#REF!	#REF!	#REF!	#REF!	#REF!	#REF!	#REF!	#REF!
Syrian Arab Republic	78	74	88.9	91.5	97.3	104.4	108.6	112.5	116.2	118.3	119.7	120.3	#REF!	#REF!	#REF!	#REF!	#REF!	#REF!	#REF!	#REF!
Thailand	24212	33206	40098.8	40967.7	43050.9	45216.6	45940.6	46708.6	47548.8	47911.5	48391.2	48863	#REF!	#REF!	#REF!	#REF!	#REF!	#REF!	#REF!	#REF!		OCEANIA	2020	2025	2030	2035	2040	2045	2050	2055	2060
Turkey	16953	24805	26297.9	27303.3	29901.2	32767.3	33886.3	34818.9	35540.9	35517	35770.7	36070.7	#REF!	#REF!	#REF!	#REF!	#REF!	#REF!	#REF!	#REF!		REF	80.653	79.4599	77.8927	75.7318	73.6425	71.7332	68.5622	65.8854	63.6291
United Arab Emirates	13	19	19.1	20.2	21.9	23.2	24.2	25	25.7	26.2	26.7	27.2	#REF!	#REF!	#REF!	#REF!	#REF!	#REF!	#REF!	#REF!		AF	80.653	80.9387	81.1089	79.3745	76.5397	74.3476	70.9797	67.9924	65.6344
Viet Nam	31216	40154	39654.6	40997.2	43022.5	45105.1	46188.2	47322.4	48544.5	49183.5	49967.5	50758.3	#REF!	#REF!	#REF!	#REF!	#REF!	#REF!	#REF!	#REF!		BF	80.653	74.0595	67.6181	64.1715	60.9697	58.3734	55.7269	53.3457	51.3857
Yemen	203	557	551	559.4	573.1	586.8	596.6	606.2	616.3	624.9	633.5	642.2	#REF!	#REF!	#REF!	#REF!	#REF!	#REF!	#REF!	#REF!		BAC	80.653	80.4789	80.3861	78.4872	75.5329	73.66	70.2982	67.4717	65.1421
OCEANIA	44220	80402	78843.9	80653	79459.9	77892.7	75731.8	73642.5	71733.2	68562.2	65885.4	63629.1	#REF!	#REF!	#REF!	#REF!	#REF!	#REF!	#REF!	#REF!
Australia	20674	37275	36225.8	37528	37735.6	37974.4	38164.2	38334.9	38538.5	37950.5	37496.6	37010.6	#REF!	#REF!	#REF!	#REF!	#REF!	#REF!	#REF!	#REF!
Cook Islands	0	5	1	1.1	1.3	1.5	1.5	1.5	1.5	1.6	1.6	1.5	#REF!	#REF!	#REF!	#REF!	#REF!	#REF!	#REF!	#REF!
Fiji Islands	251	837	669.4	691.9	749.6	812.4	815.1	817.5	820.5	805.6	794.5	788.2	#REF!	#REF!	#REF!	#REF!	#REF!	#REF!	#REF!	#REF!		EUROPE	2020	2025	2030	2035	2040	2045	2050	2055	2060
French Polynesia	3	6	6.1	6.2	6.4	6.5	6.6	6.8	6.8	6.9	7	7	#REF!	#REF!	#REF!	#REF!	#REF!	#REF!	#REF!	#REF!		REF	807.386	827.311	845.264	853.739	862.681	877.314	884.145	891.398	899.125
New Caledonia	16	28	20.2	20.5	20.3	20.1	20.5	20.9	21.1	21.5	21.8	22	#REF!	#REF!	#REF!	#REF!	#REF!	#REF!	#REF!	#REF!		AF	807.386	823.547	838.366	849.813	858.562	865.457	871.529	878.83	886.358
New Zealand	14303	29097	28963.9	29216.5	26911.5	24114.6	21774.2	19514.3	17376.4	14975.2	12878.2	11224.2	#REF!	#REF!	#REF!	#REF!	#REF!	#REF!	#REF!	#REF!		BF	807.386	836.902	865.232	874.52	889.637	900.362	901.945	911.029	921.208
Papua New Guinea	7997	9605	9594	9774.2	10357.7	11010.9	11111.6	11219.3	11341.8	11342.4	11369.3	11395.3	#REF!	#REF!	#REF!	#REF!	#REF!	#REF!	#REF!	#REF!		BAC	807.386	831.004	854.697	863.723	875.159	884.908	892.549	900.191	908.06
Samoa	131	76	73.4	74	75.1	76.1	77	78	79	79.9	80.8	81.8	#REF!	#REF!	#REF!	#REF!	#REF!	#REF!	#REF!	#REF!
Solomon Islands	778	3340	3159	3201.5	3450.5	3711.7	3587.9	3471	3365.1	3193.6	3047.9	2910.6	#REF!	#REF!	#REF!	#REF!	#REF!	#REF!	#REF!	#REF!
Tonga	4	4	2.1	2.2	2.4	2.5	2.6	2.6	2.6	2.7	2.7	2.7	#REF!	#REF!	#REF!	#REF!	#REF!	#REF!	#REF!	#REF!
Vanuatu	63	129	129	136.9	149.5	162	170.6	175.7	179.9	182.3	185	185.2	#REF!	#REF!	#REF!	#REF!	#REF!	#REF!	#REF!	#REF!		WORLD	2020	2025	2030	2035	2040	2045	2050	2055	2060
Table xx Production of Total Industrial Roundwood (million CUM). (Continued)																						REF	4028.74	4157.54	4315.04	4374.37	4443.45	4516.45	4537.95	4553.65	4542.97
	Actual		Projection																			AF	4028.74	4138.28	4275.91	4330.83	4389.22	4452.42	4471.76	4482.71	4465.28
Country	1992	2017	2017	2020	2025	2030	2035	2040	2045	2050	2055	2060	2065	2070	2075	2080	2085	2090	2095	2100		BF	4028.74	4129.13	4250.49	4301.12	4355.01	4407.25	4415.02	4406.62	4423.85
EUROPE	564157	769042	782276	807386	827311	845264	853739	862681	877314	884145	891398	899125	#REF!	#REF!	#REF!	#REF!	#REF!	#REF!	#REF!	#REF!		BAC	4028.74	4146.47	4293.97	4346.67	4404.01	4470.66	4492.14	4506.3	4490.14
Albania	2556	1180	1205.9	1223.5	1248.8	1273.1	1296.6	1319.5	1342.2	1368.3	1395.7	1424.5	#REF!	#REF!	#REF!	#REF!	#REF!	#REF!	#REF!	#REF!
Austria	12849	17647	17867	18336.1	18480.6	18441.8	18338.5	18251.1	18214.4	17922.7	17708.9	17416.6	#REF!	#REF!	#REF!	#REF!	#REF!	#REF!	#REF!	#REF!
Belgium	0	5412	5343.7	5235.5	3761.4	2436.6	1850	1211.3	594.4	1.1	1.1	1.1	#REF!	#REF!	#REF!	#REF!	#REF!	#REF!	#REF!	#REF!
Bosnia and Herzegovina	40	4375	4479.3	4682.1	5331.9	6100.2	6441	6777.7	7142.8	7406.4	7686.8	7858.6	#REF!	#REF!	#REF!	#REF!	#REF!	#REF!	#REF!	#REF!
Bulgaria	3545	6405	6447.1	6730	7130.6	7553	8021.8	8468.3	8941.9	9318.8	9725.6	10028.3	#REF!	#REF!	#REF!	#REF!	#REF!	#REF!	#REF!	#REF!		Check	4028.74	4157.54	4315.04	4374.37	4443.45	4516.45	4537.95	4553.65	4542.97
Croatia	1989	5307	5259.3	5365.5	5090.1	4690.4	4766.1	4865.6	4985.9	5034.7	5102.7	5129.8	#REF!	#REF!	#REF!	#REF!	#REF!	#REF!	#REF!	#REF!
Czech Republic	0	19387	18760.7	18930.9	18677.8	18072	17286	16891.4	16313.2	15146.6	13507	11539.4	#REF!	#REF!	#REF!	#REF!	#REF!	#REF!	#REF!	#REF!		Cumulative
Denmark	1915	3842	3841.9	3834.5	3654.5	3391.5	3276.2	3216.4	3142.8	3024.6	2878.1	2684.4	#REF!	#REF!	#REF!	#REF!	#REF!	#REF!	#REF!	#REF!		AFRICA	2020	2025	2030	2035	2040	2045	2050	2055	2060
Finland	38482	63279	64334.3	67180	72093.7	76966.4	79597.7	81362.4	83714.1	87007.6	90525.4	92360.9	#REF!	#REF!	#REF!	#REF!	#REF!	#REF!	#REF!	#REF!		REF	758.822	4553.4	8362.19	12230.8	16151.7	20126.3	24154.5	28229.2	32312.7
France	68689	49770	50127	52204.6	51821.5	50910.6	51405.7	52250	53249.7	53651.8	53965.6	54031.9	#REF!	#REF!	#REF!	#REF!	#REF!	#REF!	#REF!	#REF!		AF	758.822	4551.56	8349.14	12198.3	16098.9	20050.8	24054.1	28101.1	32150.2
Germany	32954	65717	63647.6	64935.6	64112.7	62876.1	61267.3	59373.8	57447.7	54173.1	50433.3	47599.7	#REF!	#REF!	#REF!	#REF!	#REF!	#REF!	#REF!	#REF!		BF	758.822	4547.56	8317.53	12107	15939.7	19809.6	23692.5	27556.7	31366.9
Greece	2321	1432	1460.7	1516.2	1464.5	1394.1	1461.1	1537.4	1610.9	1669.4	1715.7	1744	#REF!	#REF!	#REF!	#REF!	#REF!	#REF!	#REF!	#REF!		BAC	758.822	4551.64	8349.71	12199.8	16100.5	20051.7	24055.4	28102.9	32152.8
Hungary	5006	5586	5615.1	5786	5741.1	5677.5	5766.2	5863.5	5969.1	6038.1	6127.9	6220.9	#REF!	#REF!	#REF!	#REF!	#REF!	#REF!	#REF!	#REF!
Luxembourg	0	368	360.9	369.4	304.7	243.3	222.8	200.1	189.4	182.8	166.8	146.6	#REF!	#REF!	#REF!	#REF!	#REF!	#REF!	#REF!	#REF!
Ireland	1960	2944	3179.3	3304.5	3096.8	2835.1	2766.9	2722.9	2674.2	2565.9	2444.1	2259.5	#REF!	#REF!	#REF!	#REF!	#REF!	#REF!	#REF!	#REF!
Italy	8357	12928	13925	14529.1	15049	15397.1	15919	16411	16867.7	17194.3	17314.4	17370	#REF!	#REF!	#REF!	#REF!	#REF!	#REF!	#REF!	#REF!		NORTH/CENTRAL AMERICA	2020	2025	2030	2035	2040	2045	2050	2055	2060
Macedonia,The Fmr Yug Rp	0	807	785	803.5	830.7	856.1	878.7	900.8	923.1	942.4	961	976.4	#REF!	#REF!	#REF!	#REF!	#REF!	#REF!	#REF!	#REF!		REF	693.899	4200.99	7900.16	11774.7	15693.3	19651.9	23610.9	27499.5	31321.2
Montenegro	0	1082	1179.6	1182.7	1207.3	1261.9	1351.8	1485.6	1632.8	1720.3	1834.6	1982.5	#REF!	#REF!	#REF!	#REF!	#REF!	#REF!	#REF!	#REF!		AF	693.899	4201.31	7901.21	11779.4	15729.9	19740.8	23785	27752.9	31637.2
Netherlands	1253	3151	3172.8	3226	2615.7	2213	2078.8	1981.4	1879.5	1713.8	478.6	303.9	#REF!	#REF!	#REF!	#REF!	#REF!	#REF!	#REF!	#REF!		BF	693.899	4207.41	7944.79	11891	15920.5	20014.7	24142.8	28225.5	32239.4
Norway	10134	12187	12361.5	13058.5	14413.2	16057.6	17229.7	17912.1	18612	18917.6	19269.9	19585.5	#REF!	#REF!	#REF!	#REF!	#REF!	#REF!	#REF!	#REF!		BAC	693.899	4205.65	7932.32	11854.7	15836.2	19870.8	23938.3	27936.1	31862.2
Poland	22037	45312	44764.1	46119.1	42361.3	37244.9	32852.3	28905.5	25681.7	24170.5	22763.6	21324.9	#REF!	#REF!	#REF!	#REF!	#REF!	#REF!	#REF!	#REF!
Portugal	10278	13555	13539.3	14053.7	14643.1	15268.4	15869.5	16616.2	17356.6	17481.9	17654.7	17735.9	#REF!	#REF!	#REF!	#REF!	#REF!	#REF!	#REF!	#REF!
Romania	12440	14492	15522.7	16269.7	16373.7	16464.8	16764.1	17456.6	18293.9	18831.6	19182.1	19153.2	#REF!	#REF!	#REF!	#REF!	#REF!	#REF!	#REF!	#REF!
Slovakia	0	9361	9411.9	9641.6	8420	7106.7	6217.2	5545	5016.3	4496.7	3909.5	3359.4	#REF!	#REF!	#REF!	#REF!	#REF!	#REF!	#REF!	#REF!		SOUTH AMERICA	2020	2025	2030	2035	2040	2045	2050	2055	2060
Slovenia	1671	4509	4995.9	5138.8	4461.8	3839.9	3530.2	3381	3287.7	3127.2	2936.4	2722.3	#REF!	#REF!	#REF!	#REF!	#REF!	#REF!	#REF!	#REF!		REF	403.802	2416.68	4401.31	6369.01	8326.86	10276.9	12226.6	14174.6	16128
Spain	13924	16911	16871.3	17711.3	18544.2	19327	19950.4	20664.3	22248.8	22832.1	23361.4	23768.7	#REF!	#REF!	#REF!	#REF!	#REF!	#REF!	#REF!	#REF!		AF	403.802	2414.53	4387.67	6343.08	8296.45	10235.7	12163	14081.1	15998.2
Sweden	53520	72880	73568.7	76620.1	81536	86076	89062.4	92488.3	96294.7	98640.4	100862	102820	#REF!	#REF!	#REF!	#REF!	#REF!	#REF!	#REF!	#REF!		BF	403.802	2414.16	4384.69	6332.88	8272.2	10195.5	12109.2	14012.8	15916.1
Switzerland	4553	4484	4516.2	4654.7	4745.2	4792.7	4886.2	4984.4	5143.4	5234.3	5287.8	5233.2	#REF!	#REF!	#REF!	#REF!	#REF!	#REF!	#REF!	#REF!		BAC	403.802	2416.06	4398.52	6370.37	8340.76	10296.9	12247.8	14192.4	16140.7
United Kingdom	6408	10921	10952.6	11620.3	11591.6	11295.2	11211.8	11239.1	11300.7	11131.3	10929.2	10701.8	#REF!	#REF!	#REF!	#REF!	#REF!	#REF!	#REF!	#REF!
Serbia	0	7789	7886.6	8043.9	8310.1	8602.5	8850	9125.6	9403.9	9644.4	9919.3	10247.7	#REF!	#REF!	#REF!	#REF!	#REF!	#REF!	#REF!	#REF!
FORMER USSR	0	0	0	0	0	0	0	0	0	0	0	0	0	0	0	0	0	0	0	0
Armenia	0	1548	1549.1	1565.7	1589.7	1613.8	1634.7	1655.8	1677.2	1697	1717	1737.1	#REF!	#REF!	#REF!	#REF!	#REF!	#REF!	#REF!	#REF!		ASIA	2020	2025	2030	2035	2040	2045	2050	2055	2060
Azerbaijan, Republic of	0	425	425	429.4	434.9	440.4	446.6	453.1	459.7	466.5	473.5	480.5	#REF!	#REF!	#REF!	#REF!	#REF!	#REF!	#REF!	#REF!		REF	1284.18	7783.22	14685.6	21987.2	29476.5	37189.2	45107.1	53133.1	61240.2
Belarus	11396	23801	25022.1	25853.8	27376.8	29009.4	30004.9	31134.9	32521.8	35294.1	40252	48204.4	#REF!	#REF!	#REF!	#REF!	#REF!	#REF!	#REF!	#REF!		AF	1284.18	7769.91	14590.9	21735.5	28991.7	36418.8	44023.7	51743.7	59549.9
Estonia	2146	9948	10539.2	10908.8	11625.4	12333.2	12444.1	12570.5	12740.3	12711.3	12735.4	12672.8	#REF!	#REF!	#REF!	#REF!	#REF!	#REF!	#REF!	#REF!		BF	1284.18	7752.56	14465	21414.2	28466.8	35645.4	42972.3	50393.3	57886.3
Georgia	0	584	571.9	586.5	617.2	667.4	679.6	704.1	733.5	766.6	809.3	869.2	#REF!	#REF!	#REF!	#REF!	#REF!	#REF!	#REF!	#REF!		BAC	1284.18	7765.18	14556.8	21652.5	28871.1	36254.5	43810.1	51476	59223.1
Kazakhstan	486	340	603.1	627.2	665.8	706.6	737.6	770.3	802.5	821.6	835.7	844.2	#REF!	#REF!	#REF!	#REF!	#REF!	#REF!	#REF!	#REF!
Kyrgyzstan	0	46	171.6	200.4	260	341.3	233.8	231.7	242.7	248.9	253.3	255.7	#REF!	#REF!	#REF!	#REF!	#REF!	#REF!	#REF!	#REF!
Latvia	2471	12896	12963.2	13395.4	13913.7	14320.1	14310	14314.3	14358	14148.8	14011.3	13833.3	#REF!	#REF!	#REF!	#REF!	#REF!	#REF!	#REF!	#REF!
Lithuania	3160	6795	6743.7	7006.9	7111.7	7159.5	7265.7	7400.3	7561.7	7605.8	7679.2	7698.9	#REF!	#REF!	#REF!	#REF!	#REF!	#REF!	#REF!	#REF!		OCEANIA	2020	2025	2030	2035	2040	2045	2050	2055	2060
Moldova, Republic of	203	1267	1292	1310.8	1341.5	1373.2	1396.4	1420.3	1445	1466.2	1487.8	1509.2	#REF!	#REF!	#REF!	#REF!	#REF!	#REF!	#REF!	#REF!		REF	80.653	482.725	878.457	1265.76	1642.33	2008.63	2364.13	2704.26	3031.43
Russian Federation	227900	212400	220733	226287	236656	248033	252024	255196	260426	262188	263764	264789	#REF!	#REF!	#REF!	#REF!	#REF!	#REF!	#REF!	#REF!		AF	80.653	484.204	889.067	1292.88	1686.92	2067.42	2435.79	2787.7	3125.31
Tajikistan	0	3674	3674.1	3726.2	3812.7	3900.7	3960.3	4020.7	4082	4134.6	4187.6	4241.2	#REF!	#REF!	#REF!	#REF!	#REF!	#REF!	#REF!	#REF!		BF	80.653	477.324	841.181	1175.82	1493.48	1795.73	2084.95	2361.21	2625.97
Turkmenistan	0	0	0.1	0.3	0.5	0.6	0.6	0.7	0.7	0.8	0.8	0.9	#REF!	#REF!	#REF!	#REF!	#REF!	#REF!	#REF!	#REF!		BAC	80.653	483.744	886.046	1286.08	1675.56	2051.35	2416.29	2764.95	3099.98
Ukraine	0	18915	19600.4	20315.6	22172.7	24370.1	25877.8	27236.8	28785.7	30139.7	31418.5	32686.6	#REF!	#REF!	#REF!	#REF!	#REF!	#REF!	#REF!	#REF!
Uzbekistan	0	34	34.1	34.6	35.3	36	36.5	37.1	37.5	38.2	38.6	39.2	#REF!	#REF!	#REF!	#REF!	#REF!	#REF!	#REF!	#REF!
DEVELOPED, ALL	1308580	1472857	1.48938e+06	1.53093e+06	1.58597e+06	1.64228e+06	1.65592e+06	1.6709e+06	1.68641e+06	1.67481e+06	1.66465e+06	1.65446e+06	#REF!	#REF!	#REF!	#REF!	#REF!	#REF!	#REF!	#REF!
DEVELOPING, ALL	1920297	2342491	2.44791e+06	2.49782e+06	2.57156e+06	2.67276e+06	2.71845e+06	2.77255e+06	2.83003e+06	2.86314e+06	2.889e+06	2.88851e+06	#REF!	#REF!	#REF!	#REF!	#REF!	#REF!	#REF!	#REF!		EUROPE	2020	2025	2030	2035	2040	2045	2050	2055	2060
WORLD	3228877	3815348	3.9373e+06	4.02874e+06	4.15754e+06	4.31504e+06	4.37437e+06	4.44345e+06	4.51645e+06	4.53795e+06	4.55365e+06	4.54297e+06	#REF!	#REF!	#REF!	#REF!	#REF!	#REF!	#REF!	#REF!		REF	807.386	4864.24	9018.75	13253.5	17531.2	21859.2	26252.6	30680.6	35145.3
																						AF	807.386	4860.48	8993.03	13196.3	17454.1	21753.8	26087.2	30452.1	34853.8
																						BF	807.386	4873.83	9086.67	13422.1	17809.8	22268.7	26772.1	31290.9	35856.3
																						BAC	807.386	4867.93	9046.65	13329.2	17659.2	22044.7	26476.9	30947.3	35456.1
																						WORLD	2020	2025	2030	2035	2040	2045	2050	2055	2060
																						REF	4028.74	24301.3	45246.4	66881	88821.9	111112	133716	156421	179179
																						AF	4028.74	24282	45111	66545.5	88258.1	110267	132549	154919	177315
																						BF	4028.74	24272.9	45039.9	66343	87902.5	109730	131774	153841	175891
																						BAC	4028.74	24290.2	45170	66692.6	88483.3	110570	132945	155420	177935
																						Check	4028.74	24301.3	45246.4	66881	88821.9	111112	133716	156421	179179
																							2060 Production (million m3, cumulative)								Absolute change by 2060 (cumulative)							% change by 2060
																							Ref	AF	BF	BAC					AF	BF	BAC					AF	BF	BAC
																						AFRICA	32312.7	32150.2	31366.9	32152.8					-162.492	-945.832	-159.93					-0.00502873	-0.0292712	-0.00494945
																						Angola	254.237	250.384	253.346	254.18					-3.853	-0.8907	-0.0566					-0.0151552	-0.00350343	-0.000222627
																						Cameroon	626.175	614.396	582.713	599.684					-11.7789	-43.4616	-26.491					-0.0188109	-0.0694081	-0.0423061
																						CFA	119.986	116.533	121.51	119.996					-3.4533	1.5236	0.0106					-0.0287809	0.0126982	8.83437e-05
																						Congo, DR	3961.9	3946.37	3950.11	3958.1					-15.5239	-11.79	-3.8019					-0.0039183	-0.00297585	-0.000959616
																						Congo, R	152.107	155.417	142.153	148.987					3.3103	-9.9535	-3.1196					0.021763	-0.0654377	-0.0205093
																						Côte d'Ivoire	480.369	480.931	478.156	480.553					0.5621	-2.2128	0.1839					0.00117014	-0.00460646	0.000382831
																						Gabon	117.121	118.926	107.255	116.657					1.8056	-9.8659	-0.4634					0.0154166	-0.084237	-0.0039566
																						Madagascar	634.475	633.966	625.394	632.544					-0.5092	-9.081	-1.9306					-0.000802554	-0.0143126	-0.00304283
																						Nigeria	3369.05	3339.16	3319.9	3338.98					-29.8937	-49.1499	-30.0777					-0.00887302	-0.0145886	-0.00892764
																						Sudan	705.318	702.924	704.503	704.281					-2.3941	-0.8154	-1.0369					-0.00339435	-0.00115607	-0.00147012
																						NORTH/CENTRAL AMERICA	31321.2	31637.2	32239.4	31862.2					315.982	918.155	540.99					0.0100884	0.0293142	0.0172723
																						Canada	7307.1	7088.52	7662.78	7442.9					-218.579	355.674	135.802					-0.0299133	0.0486751	0.0185849
																						Costa Rica	202.386	204.4	193.602	203.852					2.0145	-8.7837	1.4661					0.00995377	-0.0434008	0.00724409
																						Mexico	2074.88	2088	2072.47	2082.05					13.1204	-2.4085	7.1662					0.00632344	-0.00116079	0.00345379
																						United States	19653	20175.3	20280	20053.9					522.341	626.979	400.896					0.0265782	0.0319025	0.0203987
																						SOUTH AMERICA	16128	15998.2	15916.1	16140.7					-129.824	-211.955	12.6485					-0.00804956	-0.013142	0.000784256
																						Argentina	784.216	778.57	769.731	783.821					-5.6454	-14.4847	-0.3947					-0.00719878	-0.0184703	-0.000503305
																						Brazil	10403.7	10267.1	10330.7	10403.5					-136.566	-72.9748	-0.1821					-0.0131268	-0.00701435	-1.75035e-05
																						Chile	2300.16	2347.67	2252.18	2341.22					47.509	-47.9812	41.0652					0.0206547	-0.02086	0.0178532
																						Colombia	437.744	439.701	440.675	438.694					1.957	2.9318	0.9502					0.00447065	0.00669753	0.00217068
																						Peru	372.891	372.954	372.392	372.91					0.063	-0.4983	0.0188					0.00016895	-0.00133632	5.04169e-05
																						ASIA	61240.2	59549.9	57886.3	59223.1					-1690.27	-3353.92	-2017.05					-0.0276007	-0.0547667	-0.0329367
																						China	23805.6	23045	23472.6	22963					-760.585	-332.959	-842.598					-0.0319499	-0.0139866	-0.035395
																						India	16120.4	15904.1	15142.2	15996.6					-216.369	-978.193	-123.856					-0.013422	-0.0606803	-0.00768316
																						Indonesia	5628.69	5598.17	5091.83	5430.08					-30.5245	-536.863	-198.606					-0.00542302	-0.0953797	-0.0352846
																						Japan	1342.52	1364.34	1231.19	1359.04					21.8264	-111.323	16.5198					0.0162578	-0.0829214	0.0123051
																						Malaysia	821.423	822.313	519.659	798.463					0.8894	-301.764	-22.9598					0.00108275	-0.367367	-0.0279512
																						Philippines	686.023	687.533	685.779	686.843					1.5096	-0.2438	0.8204					0.00220051	-0.000355382	0.00119588
																						OCEANIA	3031.43	3125.31	2625.97	3099.98					93.8743	-405.458	68.5495					0.030967	-0.133751	0.0226129
																						Australia	1555.62	1618.22	1193.61	1602.58					62.5935	-362.009	46.9607					0.0402369	-0.23271	0.0301877
																						New Zealand	845.029	868.5	803.906	862.863					23.4709	-41.1228	17.8339					0.0277753	-0.0486644	0.0211045
																						EUROPE	35145.3	34853.8	35856.3	35456.1					-291.506	710.96	310.828					-0.00829431	0.0202292	0.00884409
																						Austria	745.887	736.736	647.028	732.415					-9.1513	-98.8594	-13.4723					-0.012269	-0.132539	-0.0180621
																						Czech Republic	685.664	691.527	694.766	690.017					5.8628	9.1021	4.353					0.00855054	0.0132749	0.00634859
																						Finland	3284.6	3374.71	3434.33	3354.07					90.1136	149.735	69.4761					0.0274352	0.0455869	0.0211521
																						France	2151.33	2163.89	2148.97	2152.81					12.5615	-2.3556	1.4813					0.00583895	-0.00109495	0.000688551
																						Germany	2420.7	2474.23	2587.89	2461.92					53.5298	167.191	41.2256					0.0221134	0.0690673	0.0170305
																						Italy	660.778	670.349	545.389	668.554					9.5712	-115.389	7.7764					0.0144847	-0.174626	0.0117686
																						Norway	696.939	687.67	731.216	681.645					-9.2689	34.2777	-15.2939					-0.0132995	0.0491832	-0.0219444
																						Poland	1321.82	1332.76	1341.9	1330.34					10.9434	20.0793	8.519					0.00827904	0.0151907	0.0064449
																						Russian Federation	10287.7	9617.16	10697.9	10358.7					-670.497	410.224	71					-0.0651749	0.0398754	0.00690147
																						Spain	846.966	875.351	779.059	866.862					28.3852	-67.9075	19.8961					0.033514	-0.0801773	0.023491
																						Sweden	3710.72	3793.42	3863.16	3772.72					82.6959	152.439	62.0046					0.0222857	0.0410807	0.0167096
																						United Kingdom	462.298	462.405	471.49	459.438					0.1077	9.1922	-2.8593					0.000232967	0.0198837	-0.00618497
																						WORLD	179179	177315	175891	177935					-1864.24	-3288.05	-1243.96					-0.0104043	-0.0183507	-0.00694259
																						Check
																						Russian Federation	10287.7	9617.16	10697.9	10358.7	#REF!	#REF!	#REF!
																						Spain	846.966	875.351	779.059	866.862	#REF!	#REF!	#REF!
																						Sweden	3710.72	3793.42	3863.16	3772.72	#REF!	#REF!	#REF!
																						United Kingdom	462.298	462.405	471.49	459.439	#REF!	#REF!	#REF!
																						WORLD	179179	177315	175891	177935	#REF!	#REF!	#REF!
																							2	3	4	5	17	18	19
																						AFRICA	32312.7	32150.2	31366.9	32152.8	-0.00502873	-0.0292712	-0.00494945
																						Angola	254.237	250.384	253.346	254.18	-0.0151552	-0.00350343	-0.000222627
																						Cameroon	626.175	614.396	582.713	599.684	-0.0188109	-0.0694081	-0.0423061
																						CFA	119.986	116.533	121.51	119.996	-0.0287809	0.0126982	8.83437e-05
																						Congo, DR	3961.9	3946.37	3950.11	3958.1	-0.0039183	-0.00297585	-0.000959616
																						Gabon	117.121	118.926	107.255	116.657	0.0154166	-0.084237	-0.0039566
																						Nigeria	3369.05	3339.16	3319.9	3338.98	-0.00887302	-0.0145886	-0.00892764
																						NORTH/CENTRAL AMERICA	31321.2	31637.2	32239.4	31862.2	0.0100884	0.0293142	0.0172723
																						Canada	7307.1	7088.52	7662.78	7442.9	-0.0299133	0.0486751	0.0185849
																						Mexico	2074.88	2088	2072.47	2082.05	0.00632344	-0.00116079	0.00345379
																						United States	19653	20175.3	20280	20053.9	0.0265782	0.0319025	0.0203987
																						SOUTH AMERICA	16128	15998.2	15916.1	16140.7	-0.00804956	-0.013142	0.000784256
																						Argentina	784.216	778.57	769.731	783.821	-0.00719878	-0.0184703	-0.000503305
																						Brazil	10403.7	10267.1	10330.7	10403.5	-0.0131268	-0.00701435	-1.75035e-05
																						Chile	2300.16	2347.67	2252.18	2341.22	0.0206547	-0.02086	0.0178532
																						Colombia	437.744	439.701	440.675	438.694	0.00447065	0.00669753	0.00217068
																						Peru	372.891	372.954	372.392	372.91	0.00016895	-0.00133632	5.04169e-05
																						ASIA	61240.2	59549.9	57886.3	59223.1	-0.0276007	-0.0547667	-0.0329367
																						China	23805.6	23045	23472.6	22963	-0.0319499	-0.0139866	-0.035395
																						India	16120.4	15904.1	15142.2	15996.6	-0.013422	-0.0606803	-0.00768316
																						Indonesia	5628.69	5598.17	5091.83	5430.08	-0.00542302	-0.0953797	-0.0352846
																						Japan	1342.52	1364.34	1231.19	1359.04	0.0162578	-0.0829214	0.0123051
																						Malaysia	821.423	822.313	519.659	798.463	0.00108275	-0.367367	-0.0279512
																						OCEANIA	3031.43	3125.31	2625.97	3099.98	0.030967	-0.133751	0.0226129
																						Australia	1555.62	1618.22	1193.61	1602.58	0.0402369	-0.23271	0.0301877
																						New Zealand	845.029	868.5	803.906	862.863	0.0277753	-0.0486644	0.0211045
																						EUROPE	35145.3	34853.8	35856.3	35456.1	-0.00829431	0.0202292	0.00884409
																						Austria	745.887	736.736	647.028	732.415	-0.012269	-0.132539	-0.0180621
																						France	2151.33	2163.89	2148.97	2152.81	0.00583895	-0.00109495	0.000688551
																						Germany	2420.7	2474.23	2587.89	2461.92	0.0221134	0.0690673	0.0170305
																						Italy	660.778	670.349	545.389	668.554	0.0144847	-0.174626	0.0117686
																						Norway	696.939	687.67	731.216	681.645	-0.0132995	0.0491832	-0.0219444
																						Poland	1321.82	1332.76	1341.9	1330.34	0.00827904	0.0151907	0.0064449
																						Russian Federation	10287.7	9617.16	10697.9	10358.7	-0.0651749	0.0398754	0.00690147
																						Sweden	3710.72	3793.42	3863.16	3772.72	0.0222857	0.0410807	0.0167096
																						United Kingdom	462.298	462.405	471.49	459.438	0.000232967	0.0198837	-0.00618497
																						WORLD	179179	177315	175891	177935	-0.0104043	-0.0183507	-0.00694259
[truncated: 11 more columns]

## Sheet: Total_Rndwd_Productn_AF
Table xx Production of Total Industrial Roundwood (million CUM).
	Actual		Projection
Country	1992	2017	2017	2020	2025	2030	2035	2040	2045	2050	2055	2060	2065	2070	2075	2080	2085	2090	2095	2100
AFRICA	431778	759273	752147	758822	757449	767782	778080	788258	798833	808013	814889	789599	0	0	0	0	0	0	0	0
Algeria	6300	8774	8757	8879.3	9035.1	9191.2	9375.4	9555.6	9726.6	9884.7	10043.9	10205.1	0	0	0	0	0	0	0	0
Angola	3381	5897	5845.5	5895.3	5938.6	5983.2	6051.1	6116.9	6184.4	6266.7	6352.6	6439.9	0	0	0	0	0	0	0	0
Benin	5972	6953	7030.8	7078.3	7177.8	7282	7359.2	7436.6	7520.9	7608.8	7702.2	7800.5	0	0	0	0	0	0	0	0
Botswana	692	804	804.1	811.2	811.9	812.6	823.7	835.1	846.8	857.6	868.6	879.6	0	0	0	0	0	0	0	0
Burkina Faso	10046	15201	15089.6	15198.4	15277.5	15355.2	15544.9	15735.6	15927.6	16126.7	16326.8	16527.7	0	0	0	0	0	0	0	0
Burundi	6613	6624	6406.2	6481	6529.4	6573.4	6678.2	6785.9	6896.5	7010.8	7128.2	7248.3	0	0	0	0	0	0	0	0
Cameroon	11015	14330	14306.1	14460.8	14639.4	14847.3	14972.2	15038.3	15138.1	15251.8	15423.6	15538.2	0	0	0	0	0	0	0	0
Cape Verde	108	186	186	187.9	188.2	189.5	192	193.8	196.5	198.6	200.9	203.1	0	0	0	0	0	0	0	0
Central African Republic	3734	2845	2766.3	2796.5	2790	2788.3	2820.1	2844.5	2872.7	2893.4	2913.7	2936.6	0	0	0	0	0	0	0	0
Chad	5423	8634	8591	8645.6	8689.6	8733.5	8824.1	8915.6	9008.1	9102.3	9197.7	9294	0	0	0	0	0	0	0	0
Congo, Republic of	2318	3672	3666	3729.3	3744.4	3774.3	3809.7	3813	3832.6	3818.6	3802.5	3794.9	0	0	0	0	0	0	0	0
Côte d'Ivoire	10915	11612	11332.2	11327.4	11356.2	11424.9	11555.2	11714.2	11896.7	12095.4	12309.4	12533.7	0	0	0	0	0	0	0	0
Djibouti	221	395	393.1	396.1	401.4	407	413.2	419.7	426.9	435	444	454.6	0	0	0	0	0	0	0	0
Egypt	14747	18068	18058	17407.6	6064.3	6144.5	6224.2	6305.1	6387.1	6465.9	6545.7	6626.5	0	0	0	0	0	0	0	0
Equatorial Guinea	613	1437	1437	1458.2	1511.6	1575.3	1567.2	1540.4	1523.7	1489.6	1455.6	1427.3	0	0	0	0	0	0	0	0
Ethiopia	0	113557	113251	114206	115699	117212	118781	120369	121978	123609	125263	126943	0	0	0	0	0	0	0	0
Gabon	1993	3370	3437	3312.1	3144.8	3035.6	2998.5	2893.9	2738.7	2619.5	2541.4	2503.9	0	0	0	0	0	0	0	0
Gambia	595	986	1005.1	1007.4	1023.7	1040.6	1027.6	1011.5	998.2	981.7	965.5	949.8	0	0	0	0	0	0	0	0
Ghana	16300	48800	48381	48796.6	49405.4	50037.5	50785.2	51507.7	52219.5	52920.9	53680.5	54492.7	0	0	0	0	0	0	0	0
Guinea	8207	12954	12942	13048.1	13156.7	13266.7	13455.9	13650.3	13849.9	14040.8	14236.3	14436.8	0	0	0	0	0	0	0	0
Guinea-Bissau	2027	2991	2994.8	3018.9	3055.6	3092.8	3134.2	3176.5	3219.2	3262.8	3307.1	3352.3	0	0	0	0	0	0	0	0
Kenya	19558	27432	27432	27796.4	28310.4	28828.9	29342.7	29843.4	30335.9	30702.9	31020.3	31254.3	0	0	0	0	0	0	0	0
Lesotho	1366	2137	2136.1	2152	2153.2	2154	2179.7	2204.8	2228.8	2250.9	2270.6	2286.5	0	0	0	0	0	0	0	0
Liberia	4154	9340	9164.1	9264.7	9412.6	9572.3	9745.6	9934.9	10139.7	10322.8	10516.1	10719.7	0	0	0	0	0	0	0	0
Libyan Arab Jamahiriya	743	1147	1144	1157	1177.6	1198	1219.2	1238.6	1259.3	1278.8	1298.4	1318.7	0	0	0	0	0	0	0	0
Madagascar	8916	14592	14505	14646.8	14866.4	15091.8	15318.5	15549.6	15783.1	16007.2	16235.8	16469.6	0	0	0	0	0	0	0	0
Malawi	6132	7280	7260	7336.3	7440	7547.4	7681.1	7824.8	7982.6	8124.5	8227.6	8286.5	0	0	0	0	0	0	0	0
Mali	4495	6548	6531	6614.1	6727	6845.8	6998.5	7162	7337.2	7484.2	7636.1	7792.9	0	0	0	0	0	0	0	0
Mauritania	1211	2161	2140.9	2165.2	2211.1	2258.6	2297.8	2336.1	2374.7	2412.2	2451.4	2490.6	0	0	0	0	0	0	0	0
Mauritius	15	6	5.1	5.2	5.4	5.6	5.7	5.8	5.9	6	6.1	6.2	0	0	0	0	0	0	0	0
Morocco	7613	6942	6829.7	6945.7	7058.2	7166.9	7314.1	7465.1	7621.1	7775	7933.1	8092.3	0	0	0	0	0	0	0	0
Mozambique	16365	18708	19600.5	19806.9	20026.8	20258	20536.2	20790.4	21059.6	21299.8	21540.5	21791.6	0	0	0	0	0	0	0	0
Niger	6513	12134	12064.2	12169	12203.5	12230.3	12389.6	12549.2	12708.4	12858	13005.4	13149.2	0	0	0	0	0	0	0	0
Nigeria	61117	75913	74536.7	75538.3	77009.3	78575	80216.7	81937.4	83809.6	85548.1	87353.9	89219.5	0	0	0	0	0	0	0	0
Réunion	103	110	106.7	107.8	104.5	102.1	103.5	104.7	106	107.3	108.5	109.6	0	0	0	0	0	0	0	0
Rwanda	6428	6212	5655	5704.8	5708.3	5697	5755	5803.6	5835.3	5841.5	5717.9	1793.3	0	0	0	0	0	0	0	0
Sao Tome and Principe	92	140	140	140.9	143.5	145.9	147.7	148.9	149.8	151	152.5	154	0	0	0	0	0	0	0	0
Senegal	5472	6400	6395	6457.4	6524.3	6591.5	6672.6	6755	6839.2	6923.1	7008.7	7095	0	0	0	0	0	0	0	0
Sierra Leone	4680	6005	6074.9	6123.8	6209.9	6298.7	6373.8	6448.2	6524.6	6600.6	6677.7	6756.6	0	0	0	0	0	0	0	0
Somalia	7061	15316	15188	15327	15432.7	15538.3	15754	15973.1	16195.6	16410.2	16628	16849	0	0	0	0	0	0	0	0
South Africa	27873	25788	26007.2	26176.9	26322.9	26378.1	25605.2	24740.1	24088.8	23272.1	22624.3	21864.8	0	0	0	0	0	0	0	0
Sudan	0	16574	15918.9	16108.1	16399.4	16687	16973.4	17261	17550.4	17825.6	18103.3	18383.2	0	0	0	0	0	0	0	0
Swaziland	1719	2097	1774.2	1766.9	1851	1916.9	1890.8	1895.7	1870.3	1769.7	1663.6	1532.3	0	0	0	0	0	0	0	0
Tanzania, United Rep of	21702	27410	26645.1	26877	27089.2	27294.7	27640.6	28002.6	28367.8	28740.5	29116.9	29496.2	0	0	0	0	0	0	0	0
Togo	5065	4670	4656	4688.5	4739.4	4792.6	4851	4908.5	4970.7	5037.2	5107	5179.8	0	0	0	0	0	0	0	0
Tunisia	2062	3914	3914	4011.7	4112	4217.3	4339.6	4460.3	4583.1	4689.4	4796.6	4904.1	0	0	0	0	0	0	0	0
Uganda	32671	48623	46406.1	46782.2	47343.6	47877.7	48388.2	48823	49109.1	49008.7	46281.8	15192.3	0	0	0	0	0	0	0	0
Congo, Dem Republic of	52936	89182	88838	90054.8	91927.7	93884.6	95449	97064.7	98737	100095	101482	102898	0	0	0	0	0	0	0	0
Zambia	7521	24533	24551	24780.4	25134.6	25500.3	25882.9	26281.2	26694.6	27109.4	27537.2	27978.2	0	0	0	0	0	0	0	0
Zimbabwe	6975	9869	9848	9974.3	10163.9	10359.3	10613.9	10885.7	11175.3	11421.2	11678	11945.9	0	0	0	0	0	0	0	0
Table xx Production of Total Industrial Roundwood (million CUM). (Continued)
	Actual		Projection
Country	1992	2017	2017	2020	2025	2030	2035	2040	2045	2050	2055	2060	2065	2070	2075	2080	2085	2090	2095	2100
NORTH/CENTRAL AMERICA	739713	676196	679490	693899	731819	772616	787702	799767	811790	797019	779841	764929	0	0	0	0	0	0	0	0
Bahamas	145	51	34.1	34.5	35	35.6	36.1	36.6	37.1	37.6	38	38.5	0	0	0	0	0	0	0	0
Barbados	7	11	11	11.2	11.7	12	12.3	12.5	12.9	13.1	13.1	13.3	0	0	0	0	0	0	0	0
Belize	188	167	167	168.7	169.6	170.7	172	173.8	175.9	177.6	179.3	181	0	0	0	0	0	0	0	0
Canada	169895	156717	155235	159502	164589	170204	172269	176930	181696	180218	177387	174547	0	0	0	0	0	0	0	0
Saint Lucia	9	10	10.1	10.4	10.5	10.8	11.1	11.2	11.3	11.5	11.7	11.9	0	0	0	0	0	0	0	0
Costa Rica	4601	4610	4610	4684.5	4785.9	4899.5	4976.7	5040	5108.3	5150.4	5188.6	5230.6	0	0	0	0	0	0	0	0
Cuba	3406	1752	1779.5	1802.8	1835.6	1871.8	1895.2	1915.7	1934.8	1943.6	1951.4	1958.7	0	0	0	0	0	0	0	0
Dominica	9	7	7.1	7.3	7.4	7.7	7.8	7.9	8	8.2	8.3	8.3	0	0	0	0	0	0	0	0
Dominican Republic	562	1017	1014	1024.6	1034.9	1045.4	1065.7	1081.5	1098	1113.1	1128.2	1145	0	0	0	0	0	0	0	0
El Salvador	3826	4835	4418.6	4451.7	4517.3	4576.2	4647.5	4713.1	4786.1	4856.8	4919.4	4984.3	0	0	0	0	0	0	0	0
Guatemala	12156	21214	21100	21278.7	21604.1	21945.5	22237.3	22514.6	22796.5	23078.8	23373.8	23667.1	0	0	0	0	0	0	0	0
Haiti	1980	2348	2151.8	2171.3	2200.1	2229.2	2260	2291.8	2324.1	2354.6	2385.6	2416.6	0	0	0	0	0	0	0	0
Honduras	9108	8780	8814	8895	9014.2	9142.5	9251.6	9368.6	9492.7	9605.7	9722.6	9835.9	0	0	0	0	0	0	0	0
Jamaica	696	665	734.3	758.2	789.3	819	834.2	847.4	861.1	871.5	881.6	890.1	0	0	0	0	0	0	0	0
Martinique	13	10	10.1	10.3	10	9.7	9.8	10	10.2	10.3	10.4	10.5	0	0	0	0	0	0	0	0
Mexico	41955	46644	46051.1	46823.5	48367.4	50174	50926.2	51637.3	52408.3	52947.4	53516.2	54000.8	0	0	0	0	0	0	0	0
Netherlands Antilles	3	0	0	0.1	0.1	0.1	0.1	0.1	0.1	0.2	0.2	0.2	0	0	0	0	0	0	0	0
Nicaragua	5764	6288	6289	6339.6	6391.2	6439.9	6506.5	6575.5	6647.5	6718	6790.7	6864.9	0	0	0	0	0	0	0	0
Panama	1483	1287	1249.7	1265.9	1287.3	1312.6	1329.8	1342.6	1357.8	1372	1390.2	1408.9	0	0	0	0	0	0	0	0
Saint Vincent/Grenadines	9	7	7.1	7.4	7.4	7.7	7.8	8	8.1	8.2	8.3	8.5	0	0	0	0	0	0	0	0
Trinidad and Tobago	95	198	114.7	117.4	114.6	109.9	114.6	115.4	116.5	116.8	117.5	117.8	0	0	0	0	0	0	0	0
United States of America	483803	419578	425682	434534	465036	497592	509131	515134	520899	506405	490819	477589	0	0	0	0	0	0	0	0
SOUTH AMERICA	288266	400301	398995	403802	395525	391038	391258	388333	385898	383742	383104	384708	0	0	0	0	0	0	0	0
Argentina	11711	16979	16979.5	17331.3	17957.5	18760.2	19094.5	19394.3	19671.9	19740.2	19791.1	19865.3	0	0	0	0	0	0	0	0
Bolivia	2557	3420	3416	3450.4	3455.9	3460.6	3530.6	3605.9	3686.8	3756.7	3827.5	3911.1	0	0	0	0	0	0	0	0
Brazil	202515	256809	256807	260112	252621	247008	247755	247511	247335	248708	251258	255539	0	0	0	0	0	0	0	0
Chile	28373	62109	61632.1	62136.2	60438.7	60084.6	59762.3	57663.9	55832.8	53253.5	50689.2	48361.3	0	0	0	0	0	0	0	0
Colombia	9747	9789	9998.9	10087.9	10326.8	10616.5	10761.2	10859.8	10953.5	11018	11084.4	11160	0	0	0	0	0	0	0	0
Ecuador	6975	7466	7777.1	7859.3	7871.4	7906.6	7970.4	8052.3	8170	8239.8	8276.6	8275.9	0	0	0	0	0	0	0	0
French Guiana	235	237	226	228.5	226.7	225.2	225.9	226.9	228.2	229.2	230.2	231.4	0	0	0	0	0	0	0	0
Guyana	1071	1229	1208	1221.7	1273.8	1344.3	1373.3	1384.2	1402.4	1416.3	1435.5	1445.8	0	0	0	0	0	0	0	0
Paraguay	8633	11399	9821.7	9929.4	10055.4	10184.7	10405	10639	10888	11083.1	11284.9	11493.7	0	0	0	0	0	0	0	0
Peru	7822	8422	8443.1	8565.6	8756	8939.5	9068.8	9186.8	9301.8	9388.5	9472.7	9555.3	0	0	0	0	0	0	0	0
Suriname	150	948	854	874	912	958.8	965.2	956.5	954.8	938	919.7	904.8	0	0	0	0	0	0	0	0
Uruguay	4205	15896	15654.9	15689.2	15094.1	14762.6	13422.7	11795.4	10277.5	8704.1	7489.4	6526.2	0	0	0	0	0	0	0	0
Venezuela, Boliv Rep of	4272	5598	6176.3	6316.3	6535.5	6785.8	6923.4	7057.1	7194.6	7266.6	7344.2	7438.7	0	0	0	0	0	0	0	0
Table xx Production of Total Industrial Roundwood (million CUM). (Continued)
	Actual		Projection
Country	1992	2017	2017	2020	2025	2030	2035	2040	2045	2050	2055	2060	2065	2070	2075	2080	2085	2090	2095	2100
ASIA	1160743	1130134	1.24554e+06	1.28418e+06	1.349e+06	1.425e+06	1.44461e+06	1.47776e+06	1.51609e+06	1.54048e+06	1.55805e+06	1.57405e+06	0	0	0	0	0	0	0	0
Afghanistan	2295	3617	3606	3653.4	3590.5	3459.6	3415.5	3312	3128.5	2465.8	623	632.4	0	0	0	0	0	0	0	0
Bahrain	4	7	7	7.4	8.6	9.6	10.2	10.6	11	11.3	11.6	11.9	0	0	0	0	0	0	0	0
Bangladesh	28569	26405	26522.2	26770.5	27160.1	27551.5	27974.2	28399.4	28819.9	29240.5	29666.6	30098.3	0	0	0	0	0	0	0	0
Bhutan	3954	5320	5320.9	5383.5	5474.7	5568.1	5652.2	5737.1	5823.2	5910.4	5998.5	6087.9	0	0	0	0	0	0	0	0
Brunei Darussalam	106	92	91.9	87.1	78.2	70.5	70.9	71	71.1	72.8	74.6	76.4	0	0	0	0	0	0	0	0
Cambodia	11843	7822	7952.3	8031.7	8172.5	8326.2	8421.2	8518.8	8622.8	8703.7	8786	8862.3	0	0	0	0	0	0	0	0
China	366184	329281	442490	462796	501328	549718	556793	576334	598256	613726	624382	628299	0	0	0	0	0	0	0	0
Cyprus	45	16	18.5	19	17.2	15.2	13.5	12.4	13.2	13.9	14.6	14.9	0	0	0	0	0	0	0	0
Maldives	11	16	16.1	16.3	16.7	17.1	17.3	17.6	17.9	18.1	18.4	18.6	0	0	0	0	0	0	0	0
India	320148	353953	348922	357178	369415	382140	386170	391114	398641	404667	408367	415611	0	0	0	0	0	0	0	0
Indonesia	158774	118252	115783	118841	125411	132475	135783	140180	144763	145846	146727	148031	0	0	0	0	0	0	0	0
Iran, Islamic Rep of	1400	446	2274.1	2340.7	2551.8	2865.2	3027.1	3106.9	3122.2	3097.9	3130.1	3122.4	0	0	0	0	0	0	0	0
Iraq	97	177	336.8	356.3	368.8	388.3	397.1	405.5	414	412	409.6	406.9	0	0	0	0	0	0	0	0
Israel	113	27	126.7	124.8	118	110.7	99.5	90.6	78.7	68.1	60.4	54	0	0	0	0	0	0	0	0
Japan	27276	28682	27837	29288	31127.2	32825.2	33500.3	34203.4	34842.2	35054.2	35092	34681	0	0	0	0	0	0	0	0
Jordan	148	361	359.1	363.1	367.3	371.5	377.3	383.2	389	394.5	400.3	405.8	0	0	0	0	0	0	0	0
Korea, Dem People's Rep	5233	7702	7691	7813.4	7811.8	7808.6	7923.9	8051.2	8188.5	8328.5	8471	8617.2	0	0	0	0	0	0	0	0
Korea, Republic of	3734	4845	4947	5184.6	5478.5	5787.8	6052.9	6250.8	6479.7	6631.1	6768.5	6918.4	0	0	0	0	0	0	0	0
Kuwait	17	20	20.1	20.3	20.7	21.1	21.4	21.7	22.1	22.4	22.7	23	0	0	0	0	0	0	0	0
Laos	6048	9741	8260.2	8439.2	8861.6	9353.1	9666.4	9935.5	10228.5	10588.6	10772.3	10943.8	0	0	0	0	0	0	0	0
Lebanon	80	26	74.5	76.1	78.4	82.3	84.3	87	90	92.2	94.3	94.5	0	0	0	0	0	0	0	0
Timor-Leste	0	89	90	91.4	93.5	95.8	97.6	99.3	101	102.5	104	105.5	0	0	0	0	0	0	0	0
Malaysia	48890	16323	16476.7	17189.8	18260.8	19412.1	20104.6	20512.9	21062.2	21295.2	22072.1	22764.1	0	0	0	0	0	0	0	0
Mongolia	957	762	762	772.7	785.8	798.9	813.8	829.8	846.1	861.5	876.7	891.8	0	0	0	0	0	0	0	0
Myanmar	36415	42646	42813.1	43305.3	44108.1	44955.3	45616.3	46272.6	46902.2	47440.7	48003.2	48588.7	0	0	0	0	0	0	0	0
Nepal	13011	13292	13332	13506.9	13793.4	14088	14418.6	14761.5	15116	15505.6	15915.1	16345.4	0	0	0	0	0	0	0	0
Oman	16	48	48.1	48.6	48.9	49.2	49.8	50.3	50.9	51.5	52.1	52.7	0	0	0	0	0	0	0	0
Pakistan	24215	33593	33592.9	33921.9	34425.3	34940.7	35487.7	35989.2	36442.2	36830.6	37175.8	37421	0	0	0	0	0	0	0	0
Philippines	18164	15373	15431.8	15607.1	15953.5	16351.4	16645	16934.3	17221.3	17473.2	17727.5	17966.1	0	0	0	0	0	0	0	0
Qatar	4	5	5.1	5.3	4.2	3	3	3	2.9	2.9	2.9	2.9	0	0	0	0	0	0	0	0
Saudi Arabia	128	295	293	295.7	299.8	303.7	308.4	312.8	317	321.3	325.7	330	0	0	0	0	0	0	0	0
Singapore	45	29	830.4	15.1	14.5	14.1	13.9	13.8	13.8	13.9	13.9	14	0	0	0	0	0	0	0	0
Sri Lanka	9658	5405	5474.2	5523.8	5555	5586.1	5663.7	5741.4	5819.9	5903.2	5987.6	6071.6	0	0	0	0	0	0	0	0
Syrian Arab Republic	78	74	88.9	91.5	94.1	97.2	99.3	102.1	105.4	108	110	110.9	0	0	0	0	0	0	0	0
Thailand	24212	33206	40098.8	40967.7	40579.7	40531.2	40426.9	40543.2	40945.7	41078.2	41185	41138.6	0	0	0	0	0	0	0	0
Turkey	16953	24805	26297.9	27303.3	26260.6	24771.1	24012.1	22932.9	21395	19583.4	19280.1	18983.8	0	0	0	0	0	0	0	0
United Arab Emirates	13	19	19.1	20.2	18.6	16.5	13.7	13.2	13.9	14.5	15.3	15.8	0	0	0	0	0	0	0	0
Viet Nam	31216	40154	39654.6	40997.2	43327.9	45882	47206.1	48103.6	49247.2	49911.7	50542	51305.9	0	0	0	0	0	0	0	0
Yemen	203	557	551	559.4	566	573.6	583.4	592.6	602.8	611	619.2	627.6	0	0	0	0	0	0	0	0
OCEANIA	44220	80402	78843.9	80653	80938.7	81108.9	79374.5	76539.7	74347.6	70979.7	67992.4	65634.4	0	0	0	0	0	0	0	0
Australia	20674	37275	36225.8	37528	38507.8	39760.5	40345.5	40247	40394.8	39867.2	39244.2	38742.6	0	0	0	0	0	0	0	0
Cook Islands	0	5	1	1.1	1.3	1.5	1.6	1.6	1.6	1.6	1.6	1.6	0	0	0	0	0	0	0	0
Fiji Islands	251	837	669.4	691.9	758.8	836.8	847.6	843.1	844.1	829.5	812.8	800.6	0	0	0	0	0	0	0	0
French Polynesia	3	6	6.1	6.2	6.4	6.4	6.6	6.8	6.8	6.9	6.9	7	0	0	0	0	0	0	0	0
New Caledonia	16	28	20.2	20.5	20.4	20.3	20.7	21	21.3	21.7	22	22.2	0	0	0	0	0	0	0	0
New Zealand	14303	29097	28963.9	29216.5	27537.8	25309.1	22903.4	20252.6	17914	15244.5	13056.7	11326.6	0	0	0	0	0	0	0	0
Papua New Guinea	7997	9605	9594	9774.2	10466.5	11290.1	11454.9	11523.6	11640.3	11653.6	11657.1	11683.9	0	0	0	0	0	0	0	0
Samoa	131	76	73.4	74	75.1	76.2	77	78	79	80	80.9	81.8	0	0	0	0	0	0	0	0
Solomon Islands	778	3340	3159	3201.5	3412.7	3643.4	3543.9	3385.7	3260.5	3086.2	2918.4	2773.4	0	0	0	0	0	0	0	0
Tonga	4	4	2.1	2.2	2.3	2.6	2.6	2.6	2.6	2.7	2.7	2.8	0	0	0	0	0	0	0	0
Vanuatu	63	129	129	136.9	149.6	162	170.7	177.7	182.6	185.8	189.1	191.9	0	0	0	0	0	0	0	0
Table xx Production of Total Industrial Roundwood (million CUM). (Continued)
	Actual		Projection
Country	1992	2017	2017	2020	2025	2030	2035	2040	2045	2050	2055	2060	2065	2070	2075	2080	2085	2090	2095	2100
EUROPE	564157	769042	782276	807386	823547	838366	849813	858562	865457	871529	878830	886358	0	0	0	0	0	0	0	0
Albania	2556	1180	1205.9	1223.5	1247.6	1270.9	1294.9	1317.5	1340	1360.7	1385.5	1410.9	0	0	0	0	0	0	0	0
Austria	12849	17647	17867	18336.1	18464.4	18453.7	18301.2	18025.5	17837.8	17448.2	17124.7	16777.8	0	0	0	0	0	0	0	0
Belgium	0	5412	5343.7	5235.5	3795.3	2501.1	1875.9	1172.2	454.8	0.7	0.7	0.7	0	0	0	0	0	0	0	0
Bosnia and Herzegovina	40	4375	4479.3	4682.1	4897.3	5109.2	5251.5	5488.3	5745.8	5928.6	6155.6	6294.8	0	0	0	0	0	0	0	0
Bulgaria	3545	6405	6447.1	6730	7223.5	7804.2	8326.5	8890.8	9354.1	9729.9	10167.9	10517.5	0	0	0	0	0	0	0	0
Croatia	1989	5307	5259.3	5365.5	5148.7	4927.1	5019.8	5095.2	5195.1	5233.7	5296.1	5330.1	0	0	0	0	0	0	0	0
Czech Republic	0	19387	18760.7	18930.9	19057	18848	17532.7	16754.7	16264.9	15173.8	13466.6	11383.7	0	0	0	0	0	0	0	0
Denmark	1915	3842	3841.9	3834.5	3683.2	3425.2	3334.8	3260.9	3179.3	3056.4	2899.7	2700	0	0	0	0	0	0	0	0
Finland	38482	63279	64334.3	67180	73331.8	79652.5	81603	84190.6	87211.5	90135.8	92688.6	94742	0	0	0	0	0	0	0	0
France	68689	49770	50127	52204.6	52095.3	51485.6	51945.9	52630.6	53512.8	53859.3	54140.7	54516.9	0	0	0	0	0	0	0	0
Germany	32954	65717	63647.6	64935.6	64521.4	64035.6	63392.8	61378.9	59112.1	55607.2	52037.6	49121.5	0	0	0	0	0	0	0	0
Greece	2321	1432	1460.7	1516.2	1492.9	1459.7	1513.2	1597	1667.9	1720.1	1758.1	1779.5	0	0	0	0	0	0	0	0
Hungary	5006	5586	5615.1	5786	5789.5	5790.1	5868.3	5977.3	6119.5	6217.9	6319.6	6444.8	0	0	0	0	0	0	0	0
Luxembourg	0	368	360.9	369.4	308.3	248.7	228.3	203.1	198.5	182	162.3	137.4	0	0	0	0	0	0	0	0
Ireland	1960	2944	3179.3	3304.5	3085.2	2798.3	2688.8	2620	2545.7	2419	2272	2041.9	0	0	0	0	0	0	0	0
Italy	8357	12928	13925	14529.1	15192.6	15784.9	16231.3	16672.1	17107.7	17439.7	17586.7	17628.7	0	0	0	0	0	0	0	0
Macedonia,The Fmr Yug Rp	0	807	785	803.5	827.1	848.7	870.1	891.7	913.1	931.9	950.6	967.8	0	0	0	0	0	0	0	0
Montenegro	0	1082	1179.6	1182.7	1207.2	1261.9	1351.8	1485.7	1669.5	1760.6	1873.2	2022.7	0	0	0	0	0	0	0	0
Netherlands	1253	3151	3172.8	3226	2625.7	2217.4	2079.8	1979.4	1876.4	1708.2	476.7	301.9	0	0	0	0	0	0	0	0
Norway	10134	12187	12361.5	13058.5	14315.4	15810.5	17109.4	17643.2	18283.8	18608.7	18870.4	19170.1	0	0	0	0	0	0	0	0
Poland	22037	45312	44764.1	46119.1	42433.5	37247.2	32962.9	29510.3	26591	24464.1	22947.2	21386.3	0	0	0	0	0	0	0	0
Portugal	10278	13555	13539.3	14053.7	14676.2	15373.9	15920.6	16706	16946.5	16952.4	16962.8	16969.6	0	0	0	0	0	0	0	0
Romania	12440	14492	15522.7	16269.7	16504.8	16695.1	17281.3	18143.4	19080.3	19717.2	20174.3	20229.7	0	0	0	0	0	0	0	0
Slovakia	0	9361	9411.9	9641.6	8511.2	7182.2	6301.1	5659.4	5105.9	4553	3931.4	3330.2	0	0	0	0	0	0	0	0
Slovenia	1671	4509	4995.9	5138.8	4542.4	4040.2	3721.7	3539.5	3396.7	3193.1	2994.4	2758.1	0	0	0	0	0	0	0	0
Spain	13924	16911	16871.3	17711.3	18803.5	19903.2	20733	21672	22613.7	24062.6	24566	25024.9	0	0	0	0	0	0	0	0
Sweden	53520	72880	73568.7	76620.1	83013.4	89115.2	91333.5	94666.5	98389.1	100840	103579	105630	0	0	0	0	0	0	0	0
Switzerland	4553	4484	4516.2	4654.7	4763.2	4838.9	4941.3	5036.5	5147.4	5207.5	5236.4	5159.1	0	0	0	0	0	0	0	0
United Kingdom	6408	10921	10952.6	11620.3	11669	11445.3	11260.9	11223	11230.2	11037.9	10865.8	10643.5	0	0	0	0	0	0	0	0
Serbia	0	7789	7886.6	8043.9	8318.3	8623.1	8856.6	9131.3	9424.9	9677.9	9957.9	10277.8	0	0	0	0	0	0	0	0
FORMER USSR	0	0	0	0	0	0	0	0	0	0	0	0	0	0	0	0	0	0	0	0
Armenia	0	1548	1549.1	1565.7	1588.5	1611.4	1632.1	1653.2	1674.6	1694.4	1714.4	1734.5	0	0	0	0	0	0	0	0
Azerbaijan, Republic of	0	425	425	429.4	434.1	438.8	444.9	451.4	457.9	464.6	471.5	478.6	0	0	0	0	0	0	0	0
Belarus	11396	23801	25022.1	25853.8	27649.2	29701.9	30831	32017.1	33417.9	35998.3	40805	48638.1	0	0	0	0	0	0	0	0
Estonia	2146	9948	10539.2	10908.8	11816.6	12825.5	13096.2	13130.4	13227.8	13157.1	13139.9	13072.4	0	0	0	0	0	0	0	0
Georgia	0	584	571.9	586.5	619.6	670.1	684	708.8	738.2	771.4	814.3	870.6	0	0	0	0	0	0	0	0
Kazakhstan	486	340	603.1	627.2	628.9	634.9	649.6	677.6	707.2	730.9	750.8	761.8	0	0	0	0	0	0	0	0
Kyrgyzstan	0	46	171.6	200.4	252.4	318.7	204.3	201.4	209.4	216.5	222.6	225.9	0	0	0	0	0	0	0	0
Latvia	2471	12896	12963.2	13395.4	14222.5	15028.3	15063.6	14930	14893.2	14644.4	14426.8	14220.7	0	0	0	0	0	0	0	0
Lithuania	3160	6795	6743.7	7006.9	7275.6	7518.3	7655.6	7745.7	7875.9	7904.1	7960.5	7985.7	0	0	0	0	0	0	0	0
Moldova, Republic of	203	1267	1292	1310.8	1339.9	1370.1	1392.7	1416.4	1440.8	1461.9	1483.7	1505.1	0	0	0	0	0	0	0	0
Russian Federation	227900	212400	220733	226287	227353	228904	235783	238515	237358	239098	241589	242720	0	0	0	0	0	0	0	0
Tajikistan	0	3674	3674.1	3726.2	3792.4	3859.3	3918	3977.7	4038.1	4090	4142.3	4195.1	0	0	0	0	0	0	0	0
Turkmenistan	0	0	0.1	0.3	0.3	0.5	0.5	0.5	0.6	0.7	0.7	0.7	0	0	0	0	0	0	0	0
Ukraine	0	18915	19600.4	20315.6	22344.8	24819.8	26858.2	28244.7	29726.7	31036.7	32576.9	33516.4	0	0	0	0	0	0	0	0
Uzbekistan	0	34	34.1	34.6	35.2	35.6	36.2	36.8	37.4	37.9	38.3	38.9	0	0	0	0	0	0	0	0
DEVELOPED, ALL	1308580	1472857	1.48938e+06	1.53093e+06	1.58414e+06	1.63811e+06	1.66124e+06	1.67787e+06	1.69323e+06	1.67967e+06	1.66527e+06	1.65347e+06	0	0	0	0	0	0	0	0
DEVELOPING, ALL	1920297	2342491	2.44791e+06	2.49782e+06	2.55414e+06	2.6378e+06	2.6696e+06	2.71135e+06	2.75918e+06	2.7921e+06	2.81744e+06	2.81181e+06	0	0	0	0	0	0	0	0
WORLD	3228877	3815348	3.9373e+06	4.02874e+06	4.13828e+06	4.27591e+06	4.33083e+06	4.38922e+06	4.45242e+06	4.47176e+06	4.48271e+06	4.46528e+06	0	0	0	0	0	0	0	0

## Sheet: Total_Rndwd_Productn_BF
Table xx Production of Total Industrial Roundwood (million CUM).
	Actual		Projection
Country	1992	2017	2017	2020	2025	2030	2035	2040	2045	2050	2055	2060	2065	2070	2075	2080	2085	2090	2095	2100
AFRICA	431778	759273	752147	758822	753452	756154	764842	773308	776706	776050	760056	769933	0	0	0	0	0	0	0	0
Algeria	6300	8774	8757	8879.3	8846	8769.5	8910.5	9053	9199	9330.7	9466.1	9604.8	0	0	0	0	0	0	0	0
Angola	3381	5897	5845.5	5895.3	5983.4	6076.3	6141.3	6205.4	6274.3	6353.9	6434.8	6522.7	0	0	0	0	0	0	0	0
Benin	5972	6953	7030.8	7078.3	7185.9	7299.6	7374.3	7448	7530	7616.3	7708.4	7805.8	0	0	0	0	0	0	0	0
Botswana	692	804	804.1	811.2	817.2	822.9	834.2	845.8	857.6	868.6	879.7	890.9	0	0	0	0	0	0	0	0
Burkina Faso	10046	15201	15089.6	15198.4	15277.5	15355.3	15545	15735.9	15927.9	16127.1	16327.5	16528.2	0	0	0	0	0	0	0	0
Burundi	6613	6624	6406.2	6481	6510.1	6532	6633.2	6737.1	6844	6954.3	7067.4	7183.5	0	0	0	0	0	0	0	0
Cameroon	11015	14330	14306.1	14460.8	14166.6	13920.8	13985.2	14056	14226.1	14333.7	14472.9	14602.5	0	0	0	0	0	0	0	0
Cape Verde	108	186	186	187.9	188.2	187.8	190.3	192.3	194.4	197.1	199.3	201.9	0	0	0	0	0	0	0	0
Central African Republic	3734	2845	2766.3	2796.5	2868.6	2950	2970.3	2987.1	3016.4	3038.9	3057.9	3081	0	0	0	0	0	0	0	0
Chad	5423	8634	8591	8645.6	8739.3	8833.9	8926.4	9019.9	9114.5	9210.8	9308.8	9407.9	0	0	0	0	0	0	0	0
Congo, Republic of	2318	3672	3666	3729.3	3550.2	3451.5	3393.4	3384.4	3409.8	3415.7	3412.5	3419.1	0	0	0	0	0	0	0	0
Côte d'Ivoire	10915	11612	11332.2	11327.4	11328.2	11349.1	11478.4	11635.2	11813.7	12005.5	12209.8	12419.3	0	0	0	0	0	0	0	0
Djibouti	221	395	393.1	396.1	401.5	407	413.2	419.7	427	435	444	454.6	0	0	0	0	0	0	0	0
Egypt	14747	18068	18058	17407.6	6064.3	6144.5	6224.2	6305.1	6387.1	6465.9	6545.7	6626.5	0	0	0	0	0	0	0	0
Equatorial Guinea	613	1437	1437	1458.2	1410.2	1369	1341.6	1310	1299	1278.3	1253.3	1234.7	0	0	0	0	0	0	0	0
Ethiopia	0	113557	113251	114206	115488	116779	118335	119912	121509	123126	124769	126437	0	0	0	0	0	0	0	0
Gabon	1993	3370	3437	3312.1	2983.7	2716.6	2562.7	2449	2368.8	2313.1	2286.7	2291.4	0	0	0	0	0	0	0	0
Gambia	595	986	1005.1	1007.4	1017.2	1027	1009	991.5	979.6	965.3	950.2	935.7	0	0	0	0	0	0	0	0
Ghana	16300	48800	48381	48796.6	49382.9	49992.3	50727	51466	52191	52874.8	53620.1	54420.3	0	0	0	0	0	0	0	0
Guinea	8207	12954	12942	13048.1	13152.4	13258	13447.1	13641.1	13840.5	14031.3	14226.4	14426.6	0	0	0	0	0	0	0	0
Guinea-Bissau	2027	2991	2994.8	3018.9	3040	3061.1	3101.8	3143.3	3185.3	3228	3271.4	3315.6	0	0	0	0	0	0	0	0
Kenya	19558	27432	27432	27796.4	28077	28287.7	28718.2	29126.8	29541	29868.9	30190.5	30497.7	0	0	0	0	0	0	0	0
Lesotho	1366	2137	2136.1	2152	2159.6	2166.6	2194.5	2221.8	2248.1	2272.4	2294.3	2312.5	0	0	0	0	0	0	0	0
Liberia	4154	9340	9164.1	9264.7	9365	9482.9	9654.3	9840.8	10042.2	10222.4	10412.3	10612	0	0	0	0	0	0	0	0
Libyan Arab Jamahiriya	743	1147	1144	1157	1122.1	1047.7	858.4	868.6	878.9	889.7	900.6	911.7	0	0	0	0	0	0	0	0
Madagascar	8916	14592	14505	14646.8	14746	14847	15068	15293.5	15523.2	15744.6	15969.8	16199.3	0	0	0	0	0	0	0	0
Malawi	6132	7280	7260	7336.3	7255.6	7108.1	7114.8	6828.2	1940.4	1968.7	1997.4	2026.5	0	0	0	0	0	0	0	0
Mali	4495	6548	6531	6614.1	6744.6	6887	7045.6	7216.5	7401	7559.2	7712.4	7874.3	0	0	0	0	0	0	0	0
Mauritania	1211	2161	2140.9	2165.2	2211.9	2259.4	2299.2	2337.1	2375.9	2413.5	2452.9	2492.5	0	0	0	0	0	0	0	0
Mauritius	15	6	5.1	5.2	5.2	5	5.1	5.2	5.3	5.4	5.4	5.5	0	0	0	0	0	0	0	0
Morocco	7613	6942	6829.7	6945.7	6865.8	6760.3	6876.3	6984.4	7098.3	7209.7	7322.4	7434.5	0	0	0	0	0	0	0	0
Mozambique	16365	18708	19600.5	19806.9	20096	20401.9	20647.5	20884.7	21160.3	21413	21658.2	21917.3	0	0	0	0	0	0	0	0
Niger	6513	12134	12064.2	12169	12343.6	12520.2	12693.5	12868.9	13046.5	13217.4	13390	13564.7	0	0	0	0	0	0	0	0
Nigeria	61117	75913	74536.7	75538.3	76805.7	78130.9	79717.2	81393	83202.4	84885.5	86625.5	88412.3	0	0	0	0	0	0	0	0
Réunion	103	110	106.7	107.8	102.5	98.8	99.7	100.8	101.9	102.8	104	104.9	0	0	0	0	0	0	0	0
Rwanda	6428	6212	5655	5704.8	5315.2	1679.5	1701.2	1723.2	1745.5	1769.1	1793	1817.2	0	0	0	0	0	0	0	0
Sao Tome and Principe	92	140	140	140.9	138.2	135.2	136	136.9	137.7	138.8	139.9	140.7	0	0	0	0	0	0	0	0
Senegal	5472	6400	6395	6457.4	6474.4	6491.3	6571.6	6653.3	6736.3	6818.7	6903	6988.6	0	0	0	0	0	0	0	0
Sierra Leone	4680	6005	6074.9	6123.8	6197.6	6273.4	6346.2	6419.4	6496.1	6572.8	6650.1	6729.3	0	0	0	0	0	0	0	0
Somalia	7061	15316	15188	15327	15403.3	15478.8	15693.9	15912.3	16133.8	16347.3	16564.2	16784.4	0	0	0	0	0	0	0	0
South Africa	27873	25788	26007.2	26176.9	25516.2	24627	23466.9	22029.7	20530.6	19434.4	18547.4	17797.4	0	0	0	0	0	0	0	0
Sudan	0	16574	15918.9	16108.1	16418.3	16727.3	17017	17307.5	17599.6	17877	18157.6	18440.9	0	0	0	0	0	0	0	0
Swaziland	1719	2097	1774.2	1766.9	1543.1	1308.7	1141.1	960.6	221.9	80.7	0	0.1	0	0	0	0	0	0	0	0
Tanzania, United Rep of	21702	27410	26645.1	26877	26980.8	27074.2	27419.9	27777	28137.6	28505.4	28876.4	29244.7	0	0	0	0	0	0	0	0
Togo	5065	4670	4656	4688.5	4708.3	4729	4787	4848.9	4914.2	4982.2	5052.8	5125.9	0	0	0	0	0	0	0	0
Tunisia	2062	3914	3914	4011.7	4063.5	4111.4	4202.4	4278.1	4348.8	4390.6	4402.5	4364.3	0	0	0	0	0	0	0	0
Uganda	32671	48623	46406.1	46782.2	47170.9	47480.7	47892	48144.1	47963.1	38595.9	13363.7	13550.7	0	0	0	0	0	0	0	0
Congo, Dem Republic of	52936	89182	88838	90054.8	91978.8	93989.2	95556.4	97175	98850.6	100212	101601	103020	0	0	0	0	0	0	0	0
Zambia	7521	24533	24551	24780.4	25103	25435.6	25815.8	26212.1	26623.6	27036.5	27462.3	27901.3	0	0	0	0	0	0	0	0
Zimbabwe	6975	9869	9848	9974.3	10138.5	10306.2	10557.6	10822.5	11105.8	11345.5	11594.3	11851.7	0	0	0	0	0	0	0	0
Table xx Production of Total Industrial Roundwood (million CUM). (Continued)
	Actual		Projection
Country	1992	2017	2017	2020	2025	2030	2035	2040	2045	2050	2055	2060	2065	2070	2075	2080	2085	2090	2095	2100
NORTH/CENTRAL AMERICA	739713	676196	679490	693899	737911	785746	803186	816772	827179	819318	805481	791904	0	0	0	0	0	0	0	0
Bahamas	145	51	34.1	34.5	34.5	34.3	34.9	35.3	35.8	36.3	36.6	37.1	0	0	0	0	0	0	0	0
Barbados	7	11	11	11.2	9.3	7.6	7.4	7.3	7.2	7.1	7.1	7.1	0	0	0	0	0	0	0	0
Belize	188	167	167	168.7	162.2	156.7	158.4	160.3	162.3	163.9	165.7	167.1	0	0	0	0	0	0	0	0
Canada	169895	156717	155235	159502	171787	185782	187472	191506	197865	200157	199163	196600	0	0	0	0	0	0	0	0
Saint Lucia	9	10	10.1	10.4	10.6	10.8	11	11.2	11.3	11.5	11.7	11.8	0	0	0	0	0	0	0	0
Costa Rica	4601	4610	4610	4684.5	4634.8	4581.5	4640.8	4689.3	4773.5	4829.4	4895.5	4955.4	0	0	0	0	0	0	0	0
Cuba	3406	1752	1779.5	1802.8	1792.2	1772.9	1771.4	1786.4	1803.1	1811.6	1819	1825.3	0	0	0	0	0	0	0	0
Dominica	9	7	7.1	7.3	7.5	7.5	7.6	7.8	7.9	8	8.1	8.2	0	0	0	0	0	0	0	0
Dominican Republic	562	1017	1014	1024.6	1019.2	1016.3	1041.3	1052.9	1063.5	1078.3	1092.8	1108.1	0	0	0	0	0	0	0	0
El Salvador	3826	4835	4418.6	4451.7	4326.7	4214.4	4239.9	4276.4	4326.9	4380.4	4430.4	4474.9	0	0	0	0	0	0	0	0
Guatemala	12156	21214	21100	21278.7	21496.5	21719.3	21997.3	22284	22579.8	22858.6	23157.6	23446.3	0	0	0	0	0	0	0	0
Haiti	1980	2348	2151.8	2171.3	2178.6	2186	2216.4	2247.2	2278.5	2308	2338.2	2368.7	0	0	0	0	0	0	0	0
Honduras	9108	8780	8814	8895	8893.4	8898.7	9000.8	9117.8	9240	9349.8	9466.3	9582.5	0	0	0	0	0	0	0	0
Jamaica	696	665	734.3	758.2	788.5	817.3	835.1	849.9	864.8	874.7	885.4	895.3	0	0	0	0	0	0	0	0
Martinique	13	10	10.1	10.3	10.1	9.7	9.8	10	10.1	10.3	10.4	10.5	0	0	0	0	0	0	0	0
Mexico	41955	46644	46051.1	46823.5	48093.4	49514.6	50385.5	51201.7	52029.7	52545.6	53156.1	53722.9	0	0	0	0	0	0	0	0
Netherlands Antilles	3	0	0	0.1	0.1	0.1	0.1	0.1	0.1	0.1	0.1	0.1	0	0	0	0	0	0	0	0
Nicaragua	5764	6288	6289	6339.6	6307.9	6272.5	6330.3	6399.3	6471	6541	6613.7	6688.1	0	0	0	0	0	0	0	0
Panama	1483	1287	1249.7	1265.9	1211.1	1154.5	1167	1186.6	1210.2	1223.1	1238.8	1256.1	0	0	0	0	0	0	0	0
Saint Vincent/Grenadines	9	7	7.1	7.4	7.5	7.5	7.7	7.8	7.8	7.9	8	8.2	0	0	0	0	0	0	0	0
Trinidad and Tobago	95	198	114.7	117.4	92.5	68	68.2	68.2	68.3	67.9	67.7	67.6	0	0	0	0	0	0	0	0
United States of America	483803	419578	425682	434534	465047	497513	511783	519867	522362	511047	496909	484662	0	0	0	0	0	0	0	0
SOUTH AMERICA	288266	400301	398995	403802	395155	389905	388576	385019	383208	380842	380296	382064	0	0	0	0	0	0	0	0
Argentina	11711	16979	16979.5	17331.3	17862.4	18498	18847.6	19131.3	19431.7	19472.8	19481.5	19448	0	0	0	0	0	0	0	0
Bolivia	2557	3420	3416	3450.4	3440.7	3428.1	3496.5	3571.2	3650.4	3718.3	3786.4	3867.5	0	0	0	0	0	0	0	0
Brazil	202515	256809	256807	260112	253000	248246	249432	249443	249954	250890	253484	257868	0	0	0	0	0	0	0	0
Chile	28373	62109	61632.1	62136.2	60208.5	58968.6	56620	53993.4	52203.5	49883	47388.4	45169.1	0	0	0	0	0	0	0	0
Colombia	9747	9789	9998.9	10087.9	10341.7	10640.3	10790.5	10884.8	10986.8	11046.5	11116.5	11200.3	0	0	0	0	0	0	0	0
Ecuador	6975	7466	7777.1	7859.3	7438.4	7067	7028.6	7022.5	7071.3	7112.3	7159.1	7208.5	0	0	0	0	0	0	0	0
French Guiana	235	237	226	228.5	220.7	213.1	212.5	211.9	211.2	209.8	208	206.9	0	0	0	0	0	0	0	0
Guyana	1071	1229	1208	1221.7	1275	1345.2	1392.9	1398.4	1418.4	1436.2	1456.9	1488.8	0	0	0	0	0	0	0	0
Paraguay	8633	11399	9821.7	9929.4	10073.1	10221	10443	10679.7	10930.6	11127.4	11331.3	11542.4	0	0	0	0	0	0	0	0
Peru	7822	8422	8443.1	8565.6	8748.1	8922.9	9052	9170	9284.9	9371.5	9455.8	9538.5	0	0	0	0	0	0	0	0
Suriname	150	948	854	874	790.3	720.5	711.8	699.2	700.5	694	683.4	676.6	0	0	0	0	0	0	0	0
Uruguay	4205	15896	15654.9	15689.2	15227.3	14864.3	13640.4	11771.9	10185.6	8629.5	7419.5	6430.4	0	0	0	0	0	0	0	0
Venezuela, Boliv Rep of	4272	5598	6176.3	6316.3	6528.5	6769.4	6907.6	7041.7	7179.1	7250.8	7325.1	7418.5	0	0	0	0	0	0	0	0
Table xx Production of Total Industrial Roundwood (million CUM). (Continued)
	Actual		Projection
Country	1992	2017	2017	2020	2025	2030	2035	2040	2045	2050	2055	2060	2065	2070	2075	2080	2085	2090	2095	2100
ASIA	1160743	1130134	1.24554e+06	1.28418e+06	1.33165e+06	1.38584e+06	1.40583e+06	1.42931e+06	1.46142e+06	1.48114e+06	1.49641e+06	1.50736e+06	0	0	0	0	0	0	0	0
Afghanistan	2295	3617	3606	3653.4	3357.1	635.1	644.7	654.5	664.4	674.5	684.7	695.1	0	0	0	0	0	0	0	0
Bahrain	4	7	7	7.4	8.7	9.7	10.3	10.7	11.2	11.5	11.7	11.9	0	0	0	0	0	0	0	0
Bangladesh	28569	26405	26522.2	26770.5	27132	27494	27914.7	28327	28743.7	29160.7	29582.2	30008.7	0	0	0	0	0	0	0	0
Bhutan	3954	5320	5320.9	5383.5	5458	5533.6	5617	5701.2	5786.5	5873	5960.7	6049.4	0	0	0	0	0	0	0	0
Brunei Darussalam	106	92	91.9	87.1	75.9	65.8	65.2	64.5	63.5	64.2	64.9	66.8	0	0	0	0	0	0	0	0
Cambodia	11843	7822	7952.3	8031.7	8107.3	8181.5	8279.2	8381.1	8487	8565.9	8651	8733.1	0	0	0	0	0	0	0	0
China	366184	329281	442490	462796	505402	557762	572536	589117	612845	628223	637460	641889	0	0	0	0	0	0	0	0
Cyprus	45	16	18.5	19	17.2	14.7	13.3	10.9	10.5	11.1	11.9	12.3	0	0	0	0	0	0	0	0
Maldives	11	16	16.1	16.3	16.8	17.1	17.3	17.7	17.9	18.1	18.5	18.7	0	0	0	0	0	0	0	0
India	320148	353953	348922	357178	363438	368043	370027	371009	372030	373436	377130	380788	0	0	0	0	0	0	0	0
Indonesia	158774	118252	115783	118841	119756	121676	122536	124803	127605	128382	128823	129718	0	0	0	0	0	0	0	0
Iran, Islamic Rep of	1400	446	2274.1	2340.7	2437.9	2555.1	2617.6	2645.8	2644.5	2613.3	2633.1	2676.4	0	0	0	0	0	0	0	0
Iraq	97	177	336.8	356.3	370.6	392.8	402.4	411.3	420.6	419.2	417.3	415.3	0	0	0	0	0	0	0	0
Israel	113	27	126.7	124.8	92	59.4	45.4	36.7	29.3	20.5	14.5	0.1	0	0	0	0	0	0	0	0
Japan	27276	28682	27837	29288	29279.7	28885.9	29462.9	30283.8	31006.4	31075.1	30875.1	30409.2	0	0	0	0	0	0	0	0
Jordan	148	361	359.1	363.1	369.8	376.5	382.4	388.4	394.4	400.1	405.8	411.6	0	0	0	0	0	0	0	0
Korea, Dem People's Rep	5233	7702	7691	7813.4	8031.2	8267.3	8510.5	8790.7	9113.7	9490.6	9754.9	9964.6	0	0	0	0	0	0	0	0
Korea, Republic of	3734	4845	4947	5184.6	5075.1	4929.3	5037.7	5123.9	5277.8	5389.9	5479.7	5588.5	0	0	0	0	0	0	0	0
Kuwait	17	20	20.1	20.3	20.8	21.1	21.4	21.8	22.1	22.4	22.7	23.1	0	0	0	0	0	0	0	0
Laos	6048	9741	8260.2	8439.2	8861.5	9353	9752.4	10048.7	10357.2	10691.6	10968.1	11170.5	0	0	0	0	0	0	0	0
Lebanon	80	26	74.5	76.1	61.4	47.7	45.3	45.2	46.2	46.1	47	47.6	0	0	0	0	0	0	0	0
Timor-Leste	0	89	90	91.4	93.6	95.8	97.6	99.3	101.1	102.5	104	105.5	0	0	0	0	0	0	0	0
Malaysia	48890	16323	16476.7	17189.8	15311.9	13437.3	12352.7	11568.5	11193.7	10681	10201.3	9978.4	0	0	0	0	0	0	0	0
Mongolia	957	762	762	772.7	787.5	802.5	818.7	835.3	852.4	867	881.8	896.3	0	0	0	0	0	0	0	0
Myanmar	36415	42646	42813.1	43305.3	43437.9	43562.2	44070.7	44583.6	45096.8	45506.6	45889.1	46387.9	0	0	0	0	0	0	0	0
Nepal	13011	13292	13332	13506.9	13740.2	13982.9	14305.2	14638.8	14984.6	15362.6	15758.1	16171.9	0	0	0	0	0	0	0	0
Oman	16	48	48.1	48.6	48.4	47.6	48.2	48.8	49.3	49.9	50.5	51	0	0	0	0	0	0	0	0
Pakistan	24215	33593	33592.9	33921.9	33657.6	33286.9	33640.1	33939.3	34149.2	34235.7	34206.9	34217	0	0	0	0	0	0	0	0
Philippines	18164	15373	15431.8	15607.1	15923	16282.5	16587	16880.4	17183.3	17423.9	17681.8	17934.2	0	0	0	0	0	0	0	0
Qatar	4	5	5.1	5.3	6.4	7.2	7.8	8.3	8.6	8.8	9	9.3	0	0	0	0	0	0	0	0
Saudi Arabia	128	295	293	295.7	300	304	308.7	313.1	317.2	321.8	325.9	330.9	0	0	0	0	0	0	0	0
Singapore	45	29	830.4	15.1	14.5	14.1	13.9	13.8	13.8	13.9	13.9	14	0	0	0	0	0	0	0	0
Sri Lanka	9658	5405	5474.2	5523.8	5399.3	5252.9	5288.2	5335.2	5386.4	5440.9	5496.6	5552.9	0	0	0	0	0	0	0	0
Syrian Arab Republic	78	74	88.9	91.5	86.2	80.6	80.4	79.8	80.8	82.4	84	84.6	0	0	0	0	0	0	0	0
Thailand	24212	33206	40098.8	40967.7	39938.8	38986	38781.9	38917.4	39259	39155.7	39193	39201.7	0	0	0	0	0	0	0	0
Turkey	16953	24805	26297.9	27303.3	27795.9	28188.2	28328.9	28426.8	28743.3	28809.3	28811.8	28709.4	0	0	0	0	0	0	0	0
United Arab Emirates	13	19	19.1	20.2	22	23.3	24.3	25.1	25.7	26.3	26.8	27.2	0	0	0	0	0	0	0	0
Viet Nam	31216	40154	39654.6	40997.2	39816.1	39066.2	39014.3	39440.2	39996.3	39929.4	39994.3	40190.9	0	0	0	0	0	0	0	0
Yemen	203	557	551	559.4	568.8	577.7	587.6	597.2	607.1	615.8	624.1	632.9	0	0	0	0	0	0	0	0
OCEANIA	44220	80402	78843.9	80653	74059.5	67618.1	64171.5	60969.7	58373.4	55726.9	53345.7	51385.7	0	0	0	0	0	0	0	0
Australia	20674	37275	36225.8	37528	32362.9	27994.9	27551.5	27147.4	27237.9	27011.9	26617.7	26353.9	0	0	0	0	0	0	0	0
Cook Islands	0	5	1	1.1	1.4	1.6	1.5	1.5	1.5	1.5	1.5	1.5	0	0	0	0	0	0	0	0
Fiji Islands	251	837	669.4	691.9	672	653.4	643.6	630.1	619.2	612.4	618.4	621.7	0	0	0	0	0	0	0	0
French Polynesia	3	6	6.1	6.2	6.2	6.3	6.3	6.4	6.5	6.6	6.7	6.8	0	0	0	0	0	0	0	0
New Caledonia	16	28	20.2	20.5	19.1	17.9	18.2	18.5	18.9	19.1	19.3	19.7	0	0	0	0	0	0	0	0
New Zealand	14303	29097	28963.9	29216.5	26855.9	23678.9	20820.3	18220.5	15520.9	13193.4	11333.8	9704.9	0	0	0	0	0	0	0	0
Papua New Guinea	7997	9605	9594	9774.2	10610.1	11624.2	11666.7	11672.2	11811.4	11873.2	11895.6	11955.5	0	0	0	0	0	0	0	0
Samoa	131	76	73.4	74	73.8	73.6	74.4	75.5	76.4	77.3	78.2	79	0	0	0	0	0	0	0	0
Solomon Islands	778	3340	3159	3201.5	3306.6	3403.7	3216.6	3019.8	2898.4	2746.4	2585.7	2450.8	0	0	0	0	0	0	0	0
Tonga	4	4	2.1	2.2	2.4	2.4	2.6	2.6	2.6	2.6	2.7	2.8	0	0	0	0	0	0	0	0
Vanuatu	63	129	129	136.9	149.1	161.2	169.8	175.2	179.7	182.5	186.1	189.1	0	0	0	0	0	0	0	0
Table xx Production of Total Industrial Roundwood (million CUM). (Continued)
	Actual		Projection
Country	1992	2017	2017	2020	2025	2030	2035	2040	2045	2050	2055	2060	2065	2070	2075	2080	2085	2090	2095	2100
EUROPE	564157	769042	782276	807386	836902	865232	874520	889637	900362	901945	911029	921208	0	0	0	0	0	0	0	0
Albania	2556	1180	1205.9	1223.5	1170.9	1110.8	1057.5	1025	1072.3	1113	1153.2	1213	0	0	0	0	0	0	0	0
Austria	12849	17647	17867	18336.1	17560	16521.9	15991.2	15332.8	14861.4	14342.3	13783.8	13380.2	0	0	0	0	0	0	0	0
Belgium	0	5412	5343.7	5235.5	3825.4	2580.3	1870.7	1122	326.8	0.5	0.5	0.5	0	0	0	0	0	0	0	0
Bosnia and Herzegovina	40	4375	4479.3	4682.1	5113	5583.6	5888.4	6085.7	6374.6	6527.7	6725.3	6938.5	0	0	0	0	0	0	0	0
Bulgaria	3545	6405	6447.1	6730	7143.2	7613	8168.9	8830.9	9298.9	9621.5	9898.5	10300.8	0	0	0	0	0	0	0	0
Croatia	1989	5307	5259.3	5365.5	5145.8	4861.6	4895	4828.3	4894.9	4904.1	4890.3	4933.9	0	0	0	0	0	0	0	0
Czech Republic	0	19387	18760.7	18930.9	19637.6	19907.3	17923.1	16512.2	15652.1	14849.6	13269.6	11354	0	0	0	0	0	0	0	0
Denmark	1915	3842	3841.9	3834.5	3721.1	3453	3369.4	3278.7	3197	3077.8	2918.6	2718.2	0	0	0	0	0	0	0	0
Finland	38482	63279	64334.3	67180	73616.4	80257.1	83351.2	86132.1	89981.3	92093.6	94816.2	97192.5	0	0	0	0	0	0	0	0
France	68689	49770	50127	52204.6	51765.5	51025	51539.9	52162.8	53143.5	53450.9	53705	53987.8	0	0	0	0	0	0	0	0
Germany	32954	65717	63647.6	64935.6	65851.8	66116.1	65947.2	64615.8	62884	59627.1	56859.1	53705.3	0	0	0	0	0	0	0	0
Greece	2321	1432	1460.7	1516.2	1395.9	1230.7	1082.3	1102.1	1149.6	1181.1	1202.7	1234.9	0	0	0	0	0	0	0	0
Hungary	5006	5586	5615.1	5786	5985.1	6154.5	6338.6	6326.6	6473.4	6560.2	6624	6768.8	0	0	0	0	0	0	0	0
Luxembourg	0	368	360.9	369.4	312.2	251.8	231.7	207.7	196.2	185.2	164.2	139.2	0	0	0	0	0	0	0	0
Ireland	1960	2944	3179.3	3304.5	3095	2839.6	2736	2671.4	2590.2	2440.3	2280.2	2045.9	0	0	0	0	0	0	0	0
Italy	8357	12928	13925	14529.1	13991.6	13189.7	12595.1	12361.3	12849.2	13218.9	13549.4	13967.3	0	0	0	0	0	0	0	0
Macedonia,The Fmr Yug Rp	0	807	785	803.5	779.6	754	747.6	734.9	711.3	670.1	642.5	678.6	0	0	0	0	0	0	0	0
Montenegro	0	1082	1179.6	1182.7	1135.2	1063.3	1078.7	1093.2	1115.6	1134.1	1150.6	1169.3	0	0	0	0	0	0	0	0
Netherlands	1253	3151	3172.8	3226	2638.8	2219.5	2075.6	1965.5	1803.6	535.4	407.6	233.1	0	0	0	0	0	0	0	0
Norway	10134	12187	12361.5	13058.5	14575.5	16483.1	18314	18947.7	19730.2	20268.3	20640.2	21128.7	0	0	0	0	0	0	0	0
Poland	22037	45312	44764.1	46119.1	42502.2	37247.6	33254.3	29921.2	27097.9	24734.7	23193.5	21546.2	0	0	0	0	0	0	0	0
Portugal	10278	13555	13539.3	14053.7	13390.9	12613.2	12614.2	12678.2	12542.9	12205.9	11877.1	11500.8	0	0	0	0	0	0	0	0
Romania	12440	14492	15522.7	16269.7	16803.3	17336.6	18014.2	18784.5	19667.2	20237.8	20630.2	20740.5	0	0	0	0	0	0	0	0
Slovakia	0	9361	9411.9	9641.6	8528.8	7237.2	6413.8	5768.5	5184.4	4601	3955.8	3322.3	0	0	0	0	0	0	0	0
Slovenia	1671	4509	4995.9	5138.8	4357.3	3636.6	3146.3	2782.2	2478.6	2166.7	1946	1703.8	0	0	0	0	0	0	0	0
Spain	13924	16911	16871.3	17711.3	18031.8	18049.9	18364.4	18961.7	19753.8	20215.9	20526.8	20980.7	0	0	0	0	0	0	0	0
Sweden	53520	72880	73568.7	76620.1	83362.3	89858.9	93373.7	97233.3	101145	103185	106137	108583	0	0	0	0	0	0	0	0
Switzerland	4553	4484	4516.2	4654.7	4682.4	4660.7	4717.3	4782.2	4832.1	4850.6	4836.6	4746.5	0	0	0	0	0	0	0	0
United Kingdom	6408	10921	10952.6	11620.3	11773.5	11624.6	11546	11500.2	11538.1	11333.9	11167.1	10971.5	0	0	0	0	0	0	0	0
Serbia	0	7789	7886.6	8043.9	8221.3	8408.8	8651.2	8923	9226.8	9504.2	9796.4	10133.8	0	0	0	0	0	0	0	0
FORMER USSR	0	0	0	0	0	0	0	0	0	0	0	0	0	0	0	0	0	0	0	0
Armenia	0	1548	1549.1	1565.7	1567.9	1569.4	1589.5	1609.8	1630.2	1649.3	1668.7	1688.1	0	0	0	0	0	0	0	0
Azerbaijan, Republic of	0	425	425	429.4	428.6	427.5	433.3	439.1	445.2	451.5	457.9	464.3	0	0	0	0	0	0	0	0
Belarus	11396	23801	25022.1	25853.8	28070.2	30651.2	31471.5	32851.7	34439.2	36819.2	41466.1	49171.3	0	0	0	0	0	0	0	0
Estonia	2146	9948	10539.2	10908.8	12046.3	13156.4	13568.2	13759.5	13831.9	13732.9	13567.9	13559.1	0	0	0	0	0	0	0	0
Georgia	0	584	571.9	586.5	563	540.3	523.2	532.1	539.4	543.9	550.4	557.5	0	0	0	0	0	0	0	0
Kazakhstan	486	340	603.1	627.2	678.8	739.3	774.9	808.1	835.9	868.3	897.8	924.8	0	0	0	0	0	0	0	0
Kyrgyzstan	0	46	171.6	200.4	257.4	333.6	241.3	243	254.8	261	269.5	278.8	0	0	0	0	0	0	0	0
Latvia	2471	12896	12963.2	13395.4	14578.4	15818.6	15700.2	15270.5	15220.7	14989.6	14685.9	14522	0	0	0	0	0	0	0	0
Lithuania	3160	6795	6743.7	7006.9	7479.2	7975.7	8146.7	8102.6	8226.1	8249.6	8230.1	8299.9	0	0	0	0	0	0	0	0
Moldova, Republic of	203	1267	1292	1310.8	1342.5	1375.4	1399.3	1423.7	1448.9	1470.3	1492.8	1515.2	0	0	0	0	0	0	0	0
Russian Federation	227900	212400	220733	226287	240708	256871	261508	271429	273138	274665	278701	281348	0	0	0	0	0	0	0	0
Tajikistan	0	3674	3674.1	3726.2	3799.9	3874.4	3933.3	3993.4	4054.1	4106.2	4158.9	4211.9	0	0	0	0	0	0	0	0
Turkmenistan	0	0	0.1	0.3	0.5	0.5	0.6	0.6	0.6	0.7	0.7	0.7	0	0	0	0	0	0	0	0
Ukraine	0	18915	19600.4	20315.6	22563.7	25493.4	27429.4	30128.6	32284.3	33181.2	34136.9	35473.5	0	0	0	0	0	0	0	0
Uzbekistan	0	34	34.1	34.6	35.3	36	36.5	37.2	37.6	38.2	38.6	39.3	0	0	0	0	0	0	0	0
DEVELOPED, ALL	1308580	1472857	1.48938e+06	1.53093e+06	1.59517e+06	1.66129e+06	1.68266e+06	1.70639e+06	1.72271e+06	1.7118e+06	1.70253e+06	1.6949e+06	0	0	0	0	0	0	0	0
DEVELOPING, ALL	1920297	2342491	2.44791e+06	2.49782e+06	2.53395e+06	2.5892e+06	2.61847e+06	2.64862e+06	2.68454e+06	2.70322e+06	2.70409e+06	2.72895e+06	0	0	0	0	0	0	0	0
WORLD	3228877	3815348	3.9373e+06	4.02874e+06	4.12913e+06	4.25049e+06	4.30112e+06	4.35501e+06	4.40725e+06	4.41502e+06	4.40662e+06	4.42385e+06	0	0	0	0	0	0	0	0

## Sheet: Total_Rndwd_Productn_BAC
Table xx Production of Total Industrial Roundwood (million CUM).
	Actual		Projection
Country	1992	2017	2017	2020	2025	2030	2035	2040	2045	2050	2055	2060	2065	2070	2075	2080	2085	2090	2095	2100
AFRICA	431778	759273	752147	758822	757524	767978	778158	788082	798884	808117	815034	789790	0	0	0	0	0	0	0	0
Algeria	6300	8774	8757	8879.3	9041.9	9205.4	9392.8	9573.6	9746.4	9907.1	10068.1	10229.3	0	0	0	0	0	0	0	0
Angola	3381	5897	5845.5	5895.3	5993.5	6097.7	6166.7	6232.2	6301.9	6379.3	6460	6547.3	0	0	0	0	0	0	0	0
Benin	5972	6953	7030.8	7078.3	7176.3	7279.3	7356.2	7434.3	7519.2	7607.6	7701.3	7799.8	0	0	0	0	0	0	0	0
Botswana	692	804	804.1	811.2	817.9	824.5	835.9	847.4	859.2	870.2	881.5	892.7	0	0	0	0	0	0	0	0
Burkina Faso	10046	15201	15089.6	15198.4	15277.5	15355.2	15544.9	15735.6	15927.5	16126.4	16326.5	16527.5	0	0	0	0	0	0	0	0
Burundi	6613	6624	6406.2	6481	6529.4	6573.4	6678.2	6785.9	6896.5	7010.7	7128.1	7248.1	0	0	0	0	0	0	0	0
Cameroon	11015	14330	14306.1	14460.8	14408.4	14392.3	14506.9	14569.7	14729.2	14860.7	14989.1	15098.1	0	0	0	0	0	0	0	0
Cape Verde	108	186	186	187.9	188.2	189	191.3	193.6	196.2	198.3	201	203.2	0	0	0	0	0	0	0	0
Central African Republic	3734	2845	2766.3	2796.5	2842.3	2894.9	2925.4	2947	2977.6	2994.5	3014.1	3035	0	0	0	0	0	0	0	0
Chad	5423	8634	8591	8645.6	8731.4	8818	8910.1	9003.3	9097.6	9193.7	9291.2	9389.9	0	0	0	0	0	0	0	0
Congo, Republic of	2318	3672	3666	3729.3	3646	3585.4	3613.5	3612.5	3642.5	3626.6	3618.8	3614	0	0	0	0	0	0	0	0
Côte d'Ivoire	10915	11612	11332.2	11327.4	11354.4	11405.7	11539.3	11701.2	11886.3	12087.3	12303.1	12529	0	0	0	0	0	0	0	0
Djibouti	221	395	393.1	396.1	401.4	406.9	413.1	419.8	426.9	435	444.1	454.8	0	0	0	0	0	0	0	0
Egypt	14747	18068	18058	17407.6	6064.3	6144.5	6224.2	6305.1	6387.1	6465.9	6545.7	6626.5	0	0	0	0	0	0	0	0
Equatorial Guinea	613	1437	1437	1458.2	1504.7	1563.4	1551.9	1521.9	1511.9	1475	1444.2	1416.5	0	0	0	0	0	0	0	0
Ethiopia	0	113557	113251	114206	115730	117275	118847	120436	122048	123680	125336	127018	0	0	0	0	0	0	0	0
Gabon	1993	3370	3437	3312.1	3140.4	3026.9	2922.4	2778.5	2643	2541	2477	2450.9	0	0	0	0	0	0	0	0
Gambia	595	986	1005.1	1007.4	1022.1	1038	1024.4	1008	996.3	979.7	964.2	948.8	0	0	0	0	0	0	0	0
Ghana	16300	48800	48381	48796.6	49393.9	50017.5	50770.9	51481.3	52184.5	52894	53660.1	54477.1	0	0	0	0	0	0	0	0
Guinea	8207	12954	12942	13048.1	13156.7	13266.6	13455.9	13650.3	13849.9	14040.8	14236.3	14436.6	0	0	0	0	0	0	0	0
Guinea-Bissau	2027	2991	2994.8	3018.9	3055.6	3092.8	3134.2	3176.5	3219.2	3262.8	3307	3352.2	0	0	0	0	0	0	0	0
Kenya	19558	27432	27432	27796.4	28309.3	28819.9	29329.6	29824.4	30308.2	30662.1	30956.7	31169.5	0	0	0	0	0	0	0	0
Lesotho	1366	2137	2136.1	2152	2144.9	2136.9	2162.4	2187.3	2211.2	2233.2	2252.6	2268.3	0	0	0	0	0	0	0	0
Liberia	4154	9340	9164.1	9264.7	9335.6	9421.9	9590.8	9774.6	9973	10150.5	10337.6	10534.1	0	0	0	0	0	0	0	0
Libyan Arab Jamahiriya	743	1147	1144	1157	1182.1	1208.9	1231.3	1251.8	1274.8	1295.2	1316.4	1338	0	0	0	0	0	0	0	0
Madagascar	8916	14592	14505	14646.8	14847.1	15052.3	15278.1	15506	15738.7	15963.1	16191.7	16425.2	0	0	0	0	0	0	0	0
Malawi	6132	7280	7260	7336.3	7437.5	7541.9	7675.1	7818.1	7975	8104.7	8199.6	8252.9	0	0	0	0	0	0	0	0
Mali	4495	6548	6531	6614.1	6742.6	6883.9	7039.8	7207.2	7387.2	7539.6	7698.4	7864.1	0	0	0	0	0	0	0	0
Mauritania	1211	2161	2140.9	2165.2	2211	2258.4	2297.2	2335.4	2374.1	2411.8	2450.9	2490.1	0	0	0	0	0	0	0	0
Mauritius	15	6	5.1	5.2	5.4	5.4	5.6	5.8	5.8	5.9	6	6.1	0	0	0	0	0	0	0	0
Morocco	7613	6942	6829.7	6945.7	7056.7	7163.8	7312.5	7462.9	7618.2	7772.6	7930	8088.8	0	0	0	0	0	0	0	0
Mozambique	16365	18708	19600.5	19806.9	20111.6	20437.8	20714.3	20964.2	21245	21479.8	21724.8	21975.8	0	0	0	0	0	0	0	0
Niger	6513	12134	12064.2	12169	12329.2	12490.8	12663	12837.1	13013.2	13182.7	13353.8	13526.5	0	0	0	0	0	0	0	0
Nigeria	61117	75913	74536.7	75538.3	77013.1	78583.1	80216.1	81933.5	83802.5	85535.6	87334.9	89191.5	0	0	0	0	0	0	0	0
Réunion	103	110	106.7	107.8	104.5	102.1	103.5	104.7	106	107.2	108.4	109.6	0	0	0	0	0	0	0	0
Rwanda	6428	6212	5655	5704.8	5708.3	5697	5755	5803.5	5835.3	5841.6	5717.9	1793.3	0	0	0	0	0	0	0	0
Sao Tome and Principe	92	140	140	140.9	143.5	145.9	147.8	148.7	149.6	150.9	152.4	153.9	0	0	0	0	0	0	0	0
Senegal	5472	6400	6395	6457.4	6524.3	6591.5	6673.2	6755.6	6839.7	6923.9	7009.2	7095.6	0	0	0	0	0	0	0	0
Sierra Leone	4680	6005	6074.9	6123.8	6209.7	6298.5	6373.4	6447.4	6524.5	6600.1	6677.6	6756.6	0	0	0	0	0	0	0	0
Somalia	7061	15316	15188	15327	15571.2	15819.4	16040.8	16265.5	16493.9	16714.8	16939.8	17169.2	0	0	0	0	0	0	0	0
South Africa	27873	25788	26007.2	26176.9	26128.2	25976.4	25150.7	24074.7	23518.1	22711.2	22102.5	21358.4	0	0	0	0	0	0	0	0
Sudan	0	16574	15918.9	16108.1	16416.2	16723	17011.8	17301.1	17592.2	17869.2	18148.6	18430.4	0	0	0	0	0	0	0	0
Swaziland	1719	2097	1774.2	1766.9	1849.2	1915.1	1882.6	1888.4	1858.8	1759.9	1654.7	1523.5	0	0	0	0	0	0	0	0
Tanzania, United Rep of	21702	27410	26645.1	26877	27090	27296	27641.9	28003.8	28369.2	28741.8	29118.2	29497.5	0	0	0	0	0	0	0	0
Togo	5065	4670	4656	4688.5	4738.3	4790.8	4848.5	4906.5	4969.4	5036.2	5106.3	5179.4	0	0	0	0	0	0	0	0
Tunisia	2062	3914	3914	4011.7	4110.8	4217.8	4340	4460.9	4583.2	4689.1	4795.8	4902.5	0	0	0	0	0	0	0	0
Uganda	32671	48623	46406.1	46782.2	47343.4	47876.9	48387.1	48822.5	49108.8	49008.6	46283.3	15192.8	0	0	0	0	0	0	0	0
Congo, Dem Republic of	52936	89182	88838	90054.8	92088.6	94215.2	95787.5	97411.7	99093.3	100459	101854	103278	0	0	0	0	0	0	0	0
Zambia	7521	24533	24551	24780.4	25132.6	25496.8	25880.5	26280	26694.3	27109.7	27538	27979.4	0	0	0	0	0	0	0	0
Zimbabwe	6975	9869	9848	9974.3	10163.5	10358.6	10613.1	10884.7	11174	11419.7	11676.2	11943.8	0	0	0	0	0	0	0	0
Table xx Production of Total Industrial Roundwood (million CUM). (Continued)
	Actual		Projection
Country	1992	2017	2017	2020	2025	2030	2035	2040	2045	2050	2055	2060	2065	2070	2075	2080	2085	2090	2095	2100
NORTH/CENTRAL AMERICA	739713	676196	679490	693899	736154	782052	794210	804583	816277	802405	788185	773372	0	0	0	0	0	0	0	0
Bahamas	145	51	34.1	34.5	35	35.5	36	36.5	37	37.4	37.9	38.4	0	0	0	0	0	0	0	0
Barbados	7	11	11	11.2	11.7	12	12.3	12.5	12.9	12.9	13	13.3	0	0	0	0	0	0	0	0
Belize	188	167	167	168.7	169.3	170.1	171.7	173.5	175.6	177.4	179	180.7	0	0	0	0	0	0	0	0
Canada	169895	156717	155235	159502	169552	181192	181827	185758	191212	191768	190312	187291	0	0	0	0	0	0	0	0
Saint Lucia	9	10	10.1	10.4	10.5	10.7	11	11.2	11.3	11.5	11.6	11.8	0	0	0	0	0	0	0	0
Costa Rica	4601	4610	4610	4684.5	4777.8	4883.3	4963.8	5019.1	5093	5132.2	5173.6	5215.2	0	0	0	0	0	0	0	0
Cuba	3406	1752	1779.5	1802.8	1834.8	1871.2	1894.8	1915.4	1934.4	1942.7	1949.8	1955.9	0	0	0	0	0	0	0	0
Dominica	9	7	7.1	7.3	7.3	7.5	7.6	7.9	8	8.1	8.2	8.2	0	0	0	0	0	0	0	0
Dominican Republic	562	1017	1014	1024.6	1034.5	1044.6	1064.9	1080.5	1097.3	1112.1	1127.7	1144.5	0	0	0	0	0	0	0	0
El Salvador	3826	4835	4418.6	4451.7	4517.2	4575.8	4643.7	4714.1	4787.8	4855.7	4917.6	4985.7	0	0	0	0	0	0	0	0
Guatemala	12156	21214	21100	21278.7	21598.2	21933.5	22221.6	22495.1	22787.6	23072.7	23367.4	23657.4	0	0	0	0	0	0	0	0
Haiti	1980	2348	2151.8	2171.3	2197.6	2224.2	2255.1	2286.7	2318.8	2349.4	2380.3	2411.1	0	0	0	0	0	0	0	0
Honduras	9108	8780	8814	8895	9008.3	9131.5	9245.5	9361.4	9484.3	9599	9715.1	9828	0	0	0	0	0	0	0	0
Jamaica	696	665	734.3	758.2	788.3	816.5	832.6	845.7	859.1	869.7	879.6	888	0	0	0	0	0	0	0	0
Martinique	13	10	10.1	10.3	10	9.6	9.7	10	10.1	10.2	10.3	10.4	0	0	0	0	0	0	0	0
Mexico	41955	46644	46051.1	46823.5	48275	49959.9	50778.3	51474.8	52220.3	52781.6	53334.1	53810.6	0	0	0	0	0	0	0	0
Netherlands Antilles	3	0	0	0.1	0.1	0.1	0.1	0.1	0.1	0.1	0.1	0.1	0	0	0	0	0	0	0	0
Nicaragua	5764	6288	6289	6339.6	6389.9	6437.5	6505	6574.1	6645.9	6716.6	6789.2	6863.4	0	0	0	0	0	0	0	0
Panama	1483	1287	1249.7	1265.9	1281.8	1301.3	1317.6	1331.1	1347	1362.9	1380.8	1398.5	0	0	0	0	0	0	0	0
Saint Vincent/Grenadines	9	7	7.1	7.4	7.4	7.6	7.7	7.9	8.1	8.2	8.3	8.4	0	0	0	0	0	0	0	0
Trinidad and Tobago	95	198	114.7	117.4	114.6	109.8	114.2	114.8	115.9	116.3	116.9	117.2	0	0	0	0	0	0	0	0
United States of America	483803	419578	425682	434534	464534	496318	506290	511353	516111	500460	486473	473534	0	0	0	0	0	0	0	0
SOUTH AMERICA	288266	400301	398995	403802	397049	394274	394747	391402	390510	388870	389091	391961	0	0	0	0	0	0	0	0
Argentina	11711	16979	16979.5	17331.3	18035.7	18933.5	19267.5	19550.6	19824	19880.5	19934.9	20031	0	0	0	0	0	0	0	0
Bolivia	2557	3420	3416	3450.4	3471.7	3493.6	3565.5	3642.3	3723.9	3795.5	3868.8	3954.9	0	0	0	0	0	0	0	0
Brazil	202515	256809	256807	260112	253976	250020	251219	250655	251624	253630	256960	262484	0	0	0	0	0	0	0	0
Chile	28373	62109	61632.1	62136.2	60449.5	60107.9	59376.8	57197.4	55670.3	53023.9	50616.5	48331	0	0	0	0	0	0	0	0
Colombia	9747	9789	9998.9	10087.9	10319.1	10600	10739	10821.4	10915.5	10978	11051.2	11133.2	0	0	0	0	0	0	0	0
Ecuador	6975	7466	7777.1	7859.3	7844	7866.7	7925.7	8016.4	8125.6	8171.5	8194.6	8198.8	0	0	0	0	0	0	0	0
French Guiana	235	237	226	228.5	226.7	225.2	225.9	226.9	228.2	229.2	230.2	231.3	0	0	0	0	0	0	0	0
Guyana	1071	1229	1208	1221.7	1273.8	1344.3	1366.3	1375.7	1396.7	1409.3	1429.9	1435.3	0	0	0	0	0	0	0	0
Paraguay	8633	11399	9821.7	9929.4	10085.3	10246.1	10469.3	10707	10959.3	11156.9	11361.7	11573.7	0	0	0	0	0	0	0	0
Peru	7822	8422	8443.1	8565.6	8755.5	8938.2	9067.5	9185.5	9300.5	9387	9471.3	9554.1	0	0	0	0	0	0	0	0
Suriname	150	948	854	874	853.5	841.7	844.9	834.6	837.8	820.9	807.2	794.3	0	0	0	0	0	0	0	0
Uruguay	4205	15896	15654.9	15689.2	15223.2	14872.2	13759.5	12136.4	10714.4	9126.7	7820.3	6801.2	0	0	0	0	0	0	0	0
Venezuela, Boliv Rep of	4272	5598	6176.3	6316.3	6535	6784	6920	7052.7	7189	7260.1	7343.8	7438.7	0	0	0	0	0	0	0	0
Table xx Production of Total Industrial Roundwood (million CUM). (Continued)
	Actual		Projection
Country	1992	2017	2017	2020	2025	2030	2035	2040	2045	2050	2055	2060	2065	2070	2075	2080	2085	2090	2095	2100
ASIA	1160743	1130134	1.24554e+06	1.28418e+06	1.34426e+06	1.41458e+06	1.43734e+06	1.46925e+06	1.50642e+06	1.5299e+06	1.54632e+06	1.56182e+06	0	0	0	0	0	0	0	0
Afghanistan	2295	3617	3606	3653.4	3550.3	3347.9	3242.7	2920.8	624.5	634	643.6	653.3	0	0	0	0	0	0	0	0
Bahrain	4	7	7	7.4	8.6	9.5	10.1	10.7	11	11.3	11.6	11.8	0	0	0	0	0	0	0	0
Bangladesh	28569	26405	26522.2	26770.5	27164.3	27560.3	27983.2	28405.6	28826.9	29247.1	29672.8	30103.7	0	0	0	0	0	0	0	0
Bhutan	3954	5320	5320.9	5383.5	5474.7	5568.1	5652.1	5737.1	5823	5910.3	5998.5	6087.9	0	0	0	0	0	0	0	0
Brunei Darussalam	106	92	91.9	87.1	78.2	70.5	70.9	71	71.1	72.9	74.6	76.4	0	0	0	0	0	0	0	0
Cambodia	11843	7822	7952.3	8031.7	8176.6	8336.6	8438.8	8536	8639	8721.4	8802.4	8877.8	0	0	0	0	0	0	0	0
China	366184	329281	442490	462796	499421	545154	555206	573754	597701	612182	621447	624648	0	0	0	0	0	0	0	0
Cyprus	45	16	18.5	19	17.2	15	13.4	12.2	13.1	13.9	14.4	14.7	0	0	0	0	0	0	0	0
Maldives	11	16	16.1	16.3	16.6	16.9	17.2	17.6	17.8	18	18.4	18.6	0	0	0	0	0	0	0	0
India	320148	353953	348922	357178	370037	383619	387946	394104	402046	408389	411961	420174	0	0	0	0	0	0	0	0
Indonesia	158774	118252	115783	118841	123600	128665	132190	135886	138746	139365	140404	141600	0	0	0	0	0	0	0	0
Iran, Islamic Rep of	1400	446	2274.1	2340.7	2539.9	2831.4	2981.4	3043.2	3051.1	3029	3059.2	3065.9	0	0	0	0	0	0	0	0
Iraq	97	177	336.8	356.3	366.8	382.7	390.7	398.1	405.5	402.4	398.8	394.9	0	0	0	0	0	0	0	0
Israel	113	27	126.7	124.8	116.9	108.8	98.3	88.8	77.6	67.8	60.1	53.6	0	0	0	0	0	0	0	0
Japan	27276	28682	27837	29288	30930.1	32418.9	33294.9	34017.9	34704.9	35103.9	35169.8	34394.9	0	0	0	0	0	0	0	0
Jordan	148	361	359.1	363.1	367.3	371.5	377.2	383.1	389	394.5	400.2	405.8	0	0	0	0	0	0	0	0
Korea, Dem People's Rep	5233	7702	7691	7813.4	8033.4	8272.1	8515.2	8795.6	9118.3	9464.8	9657.9	9849.8	0	0	0	0	0	0	0	0
Korea, Republic of	3734	4845	4947	5184.6	5456.9	5749.8	6000.4	6182.8	6434.4	6571.3	6720	6869.3	0	0	0	0	0	0	0	0
Kuwait	17	20	20.1	20.3	20.6	20.9	21.3	21.7	22	22.3	22.7	23	0	0	0	0	0	0	0	0
Laos	6048	9741	8260.2	8439.2	8861.6	9353.2	9646.1	9907.5	10194.8	10553.7	10719.5	10889.7	0	0	0	0	0	0	0	0
Lebanon	80	26	74.5	76.1	77.8	81	83.4	85.9	88.9	91.3	93	93.1	0	0	0	0	0	0	0	0
Timor-Leste	0	89	90	91.4	93.5	95.7	97.5	99.2	101	102.4	103.9	105.4	0	0	0	0	0	0	0	0
Malaysia	48890	16323	16476.7	17189.8	17921.3	18719.2	19321.9	19646.9	20262.2	20664.3	21589.4	21888.4	0	0	0	0	0	0	0	0
Mongolia	957	762	762	772.7	787	801.4	817.1	833.1	849.5	864.7	879.8	894.6	0	0	0	0	0	0	0	0
Myanmar	36415	42646	42813.1	43305.3	43832.9	44353.7	44915.3	45509.3	46103.6	46609.5	47105.7	47600.6	0	0	0	0	0	0	0	0
Nepal	13011	13292	13332	13506.9	13794.4	14090.2	14421	14763.6	15118	15507.8	15917	16347.3	0	0	0	0	0	0	0	0
Oman	16	48	48.1	48.6	48.8	48.7	49.2	49.8	50.5	51.1	51.7	52.3	0	0	0	0	0	0	0	0
Pakistan	24215	33593	33592.9	33921.9	34309.3	34699.9	35188.4	35616	35972.4	36261.2	36644.2	37026.4	0	0	0	0	0	0	0	0
Philippines	18164	15373	15431.8	15607.1	15943.6	16328.3	16629	16914.6	17199.3	17454	17704.7	17940.4	0	0	0	0	0	0	0	0
Qatar	4	5	5.1	5.3	6	6.8	7.1	7.6	7.9	8.2	8.6	8.9	0	0	0	0	0	0	0	0
Saudi Arabia	128	295	293	295.7	300.2	304.4	309.3	313.7	317.9	322.3	326.8	330.9	0	0	0	0	0	0	0	0
Singapore	45	29	830.4	15.1	14.5	14.1	13.9	13.8	13.8	13.9	13.9	14	0	0	0	0	0	0	0	0
Sri Lanka	9658	5405	5474.2	5523.8	5553.7	5582.5	5660.5	5738.1	5816.1	5899.9	5984.2	6068.1	0	0	0	0	0	0	0	0
Syrian Arab Republic	78	74	88.9	91.5	87	82	81.7	81.3	82.9	84.6	85.8	86.1	0	0	0	0	0	0	0	0
Thailand	24212	33206	40098.8	40967.7	40485.4	40303.4	40315	40429.3	40966	41097.6	41194.6	41199.7	0	0	0	0	0	0	0	0
Turkey	16953	24805	26297.9	27303.3	25674.8	23465.9	22357.3	20928.9	19152.5	16569.1	14374	14035.4	0	0	0	0	0	0	0	0
United Arab Emirates	13	19	19.1	20.2	18.6	16.3	13.6	13.1	13.7	14.4	15.1	15.7	0	0	0	0	0	0	0	0
Viet Nam	31216	40154	39654.6	40997.2	43114.4	45476	46701.4	47505.8	48801.9	49375	50082.6	50841.7	0	0	0	0	0	0	0	0
Yemen	203	557	551	559.4	572.4	586	596	606	616.5	624.8	633.7	642.3	0	0	0	0	0	0	0	0
OCEANIA	44220	80402	78843.9	80653	80478.9	80386.1	78487.2	75532.9	73660	70298.2	67471.7	65142.1	0	0	0	0	0	0	0	0
Australia	20674	37275	36225.8	37528	38285.6	39383.2	39845.4	39624.2	39988.1	39353.4	38840	38345.3	0	0	0	0	0	0	0	0
Cook Islands	0	5	1	1.1	1.3	1.4	1.4	1.5	1.5	1.5	1.5	1.5	0	0	0	0	0	0	0	0
Fiji Islands	251	837	669.4	691.9	754.1	828.5	836.6	829.5	835.5	818.6	804.7	794.2	0	0	0	0	0	0	0	0
French Polynesia	3	6	6.1	6.2	6.3	6.4	6.5	6.7	6.8	6.9	6.9	7	0	0	0	0	0	0	0	0
New Caledonia	16	28	20.2	20.5	20.4	20.2	20.6	21	21.2	21.7	22	22.2	0	0	0	0	0	0	0	0
New Zealand	14303	29097	28963.9	29216.5	27357.9	25067.4	22651.1	20033.7	17736.6	15206	13038.4	11324.6	0	0	0	0	0	0	0	0
Papua New Guinea	7997	9605	9594	9774.2	10435.2	11231.3	11376.6	11425	11574.7	11570.7	11590.5	11618	0	0	0	0	0	0	0	0
Samoa	131	76	73.4	74	75	76.1	77	78	79	79.9	80.9	81.8	0	0	0	0	0	0	0	0
Solomon Islands	778	3340	3159	3201.5	3391.3	3607.1	3498.8	3333.5	3231.9	3051.8	2895.9	2754.1	0	0	0	0	0	0	0	0
Tonga	4	4	2.1	2.2	2.2	2.4	2.4	2.6	2.6	2.7	2.7	2.7	0	0	0	0	0	0	0	0
Vanuatu	63	129	129	136.9	149.6	162.1	170.8	177.2	182.1	185	188.2	190.7	0	0	0	0	0	0	0	0
Table xx Production of Total Industrial Roundwood (million CUM). (Continued)
	Actual		Projection
Country	1992	2017	2017	2020	2025	2030	2035	2040	2045	2050	2055	2060	2065	2070	2075	2080	2085	2090	2095	2100
EUROPE	564157	769042	782276	807386	831004	854697	863723	875159	884908	892549	900191	908060	0	0	0	0	0	0	0	0
Albania	2556	1180	1205.9	1223.5	1247.3	1270.3	1294.1	1316.4	1339.3	1359.6	1384.5	1409.9	0	0	0	0	0	0	0	0
Austria	12849	17647	17867	18336.1	18381.2	18327.7	18124.8	17828.8	17735	17339.8	17063.2	16731.8	0	0	0	0	0	0	0	0
Belgium	0	5412	5343.7	5235.5	3784.8	2488.7	1872.5	1177.7	507.7	0.9	0.9	0.9	0	0	0	0	0	0	0	0
Bosnia and Herzegovina	40	4375	4479.3	4682.1	4756.1	4811.2	4954.3	5165.2	5394.4	5570.1	5774.4	5900	0	0	0	0	0	0	0	0
Bulgaria	3545	6405	6447.1	6730	7188.5	7730.4	8252.6	8783.8	9274.2	9645.4	10092.2	10439.2	0	0	0	0	0	0	0	0
Croatia	1989	5307	5259.3	5365.5	5140.5	4890.2	4963.1	5028.6	5152.2	5187.4	5260.2	5296	0	0	0	0	0	0	0	0
Czech Republic	0	19387	18760.7	18930.9	18948.1	18689.5	17454.5	16760.3	16273.7	15182.4	13481.8	11410.9	0	0	0	0	0	0	0	0
Denmark	1915	3842	3841.9	3834.5	3674.9	3415.2	3321.9	3245.9	3172.2	3047.8	2895.3	2696.8	0	0	0	0	0	0	0	0
Finland	38482	63279	64334.3	67180	72857.6	78744.8	81266	83458.8	86391.6	89796.1	92257.4	94312	0	0	0	0	0	0	0	0
France	68689	49770	50127	52204.6	51873.9	51058.8	51618	52247.6	53260	53558.6	53893.6	54235.2	0	0	0	0	0	0	0	0
Germany	32954	65717	63647.6	64935.6	64420.4	63756.5	62975.7	60857.6	58572.9	55295.5	51782.3	48940.8	0	0	0	0	0	0	0	0
Greece	2321	1432	1460.7	1516.2	1488.6	1451.8	1502.4	1585.4	1655.5	1711.8	1750.7	1773	0	0	0	0	0	0	0	0
Hungary	5006	5586	5615.1	5786	5770.8	5766.6	5858.9	5946.5	6077.8	6161.8	6261.5	6374	0	0	0	0	0	0	0	0
Luxembourg	0	368	360.9	369.4	307.2	247.6	227	201.7	198.2	181.6	161.8	136.7	0	0	0	0	0	0	0	0
Ireland	1960	2944	3179.3	3304.5	3062.7	2775	2676.3	2605	2530.6	2413.3	2262.5	2036.2	0	0	0	0	0	0	0	0
Italy	8357	12928	13925	14529.1	15161.6	15710	16188.6	16615.5	17069.7	17388.8	17531.4	17580.9	0	0	0	0	0	0	0	0
Macedonia,The Fmr Yug Rp	0	807	785	803.5	826.6	847.8	869.7	891	912.2	931.2	949.7	966.9	0	0	0	0	0	0	0	0
Montenegro	0	1082	1179.6	1182.7	1207.2	1261.8	1351.9	1485.7	1661.2	1749.2	1863.7	2012.9	0	0	0	0	0	0	0	0
Netherlands	1253	3151	3172.8	3226	2622.8	2216.9	2079.6	1979.4	1877.5	1709.3	477.1	302.4	0	0	0	0	0	0	0	0
Norway	10134	12187	12361.5	13058.5	14304.8	15776.7	16894	17367	18096.1	18365.8	18672	18970.1	0	0	0	0	0	0	0	0
Poland	22037	45312	44764.1	46119.1	42416.7	37247.4	32949.2	29328.8	26406.9	24410.4	22912.2	21384.9	0	0	0	0	0	0	0	0
Portugal	10278	13555	13539.3	14053.7	14601.3	15251.6	15836.3	16605.9	16847.4	16866.8	16927.8	16944	0	0	0	0	0	0	0	0
Romania	12440	14492	15522.7	16269.7	16460.3	16605.9	17137.7	17957.5	18889.2	19509.7	19919.4	19883.5	0	0	0	0	0	0	0	0
Slovakia	0	9361	9411.9	9641.6	8495.1	7168.2	6269.6	5612.1	5077.5	4541.3	3927.6	3348.4	0	0	0	0	0	0	0	0
Slovenia	1671	4509	4995.9	5138.8	4511.8	3977	3679.6	3508	3371.4	3190.3	2997.3	2767.9	0	0	0	0	0	0	0	0
Spain	13924	16911	16871.3	17711.3	18696.2	19657.9	20415.9	21288.6	22554.9	23771.6	24321	24775.3	0	0	0	0	0	0	0	0
Sweden	53520	72880	73568.7	76620.1	82469.5	88089.4	90953.9	94139.9	97766.2	100431	103054	105105	0	0	0	0	0	0	0	0
Switzerland	4553	4484	4516.2	4654.7	4744.2	4808	4902.6	4985.4	5092.9	5165.4	5189.9	5112.1	0	0	0	0	0	0	0	0
United Kingdom	6408	10921	10952.6	11620.3	11588.9	11297.7	11184	11148.8	11147.7	10979.8	10804	10582.5	0	0	0	0	0	0	0	0
Serbia	0	7789	7886.6	8043.9	8306.6	8599.3	8844.8	9115.2	9406.1	9656.1	9932.2	10250.3	0	0	0	0	0	0	0	0
FORMER USSR	0	0	0	0	0	0	0	0	0	0	0	0	0	0	0	0	0	0	0	0
Armenia	0	1548	1549.1	1565.7	1588.5	1611.3	1632.1	1653.1	1674.5	1694.4	1714.3	1734.5	0	0	0	0	0	0	0	0
Azerbaijan, Republic of	0	425	425	429.4	434.1	438.8	445	451.3	457.8	464.6	471.5	478.5	0	0	0	0	0	0	0	0
Belarus	11396	23801	25022.1	25853.8	27569.1	29562.1	30669.9	31796.6	33156.9	35796.7	40649.3	48518	0	0	0	0	0	0	0	0
Estonia	2146	9948	10539.2	10908.8	11762	12731.6	12951.7	12964.2	13131.9	13054.8	13071.7	13012.2	0	0	0	0	0	0	0	0
Georgia	0	584	571.9	586.5	618	667.6	682	706.3	735.3	769.1	811.9	868.6	0	0	0	0	0	0	0	0
Kazakhstan	486	340	603.1	627.2	668.1	717	747.6	777.4	813.7	838.7	858.5	870.1	0	0	0	0	0	0	0	0
Kyrgyzstan	0	46	171.6	200.4	253.2	321	206.2	202.8	210.8	218.1	223.8	226.9	0	0	0	0	0	0	0	0
Latvia	2471	12896	12963.2	13395.4	14144.8	14901.9	14893.4	14732.2	14785.5	14519.2	14346.3	14152.3	0	0	0	0	0	0	0	0
Lithuania	3160	6795	6743.7	7006.9	7238.5	7459.7	7567.7	7642.5	7811.8	7833.4	7907.8	7936	0	0	0	0	0	0	0	0
Moldova, Republic of	203	1267	1292	1310.8	1340.6	1371.4	1394.5	1418.2	1442.6	1464	1485.7	1507.2	0	0	0	0	0	0	0	0
Russian Federation	227900	212400	220733	226287	237306	249923	253486	260171	261102	263658	266276	267617	0	0	0	0	0	0	0	0
Tajikistan	0	3674	3674.1	3726.2	3791.7	3857.7	3916.4	3976.1	4036.5	4088.3	4140.6	4193.4	0	0	0	0	0	0	0	0
Turkmenistan	0	0	0.1	0.3	0.3	0.4	0.5	0.6	0.6	0.6	0.6	0.7	0	0	0	0	0	0	0	0
Ukraine	0	18915	19600.4	20315.6	22326.6	24807.3	26840.2	28196.2	29764.9	31104.2	32653.4	33636.8	0	0	0	0	0	0	0	0
Uzbekistan	0	34	34.1	34.6	35.3	35.9	36.5	37	37.5	38.1	38.5	39.2	0	0	0	0	0	0	0	0
DEVELOPED, ALL	1308580	1472857	1.48938e+06	1.53093e+06	1.5953e+06	1.66281e+06	1.68055e+06	1.69791e+06	1.71622e+06	1.70533e+06	1.69445e+06	1.68277e+06	0	0	0	0	0	0	0	0
DEVELOPING, ALL	1920297	2342491	2.44791e+06	2.49782e+06	2.55117e+06	2631154	2.66612e+06	2.7061e+06	2.75443e+06	2.78681e+06	2.81185e+06	2.80737e+06	0	0	0	0	0	0	0	0
WORLD	3228877	3815348	3.9373e+06	4.02874e+06	4.14647e+06	4293965	4.34667e+06	4.40401e+06	4.47066e+06	4.49214e+06	4.5063e+06	4.49014e+06	0	0	0	0	0	0	0	0

## Sheet: Total_Rndwd_Cons_REF
Table xx Production of Total Industrial Roundwood (million CUM).																							5	6	7	8	9	10	11	12	13		5	6	7	8	9	10	11	12	13		5	6	7	8	9	10	11
	Actual		Projection																				Baseline										AF										BF
Country	1992	2017	2017	2020	2025	2030	2035	2040	2045	2050	2055	2060	2065	2070	2075	2080	2085	2090	2095	2100		Production of Industrial Roundwood (Million CUM).	2020	2025	2030	2035	2040	2045	2050	2055	2060		2020	2025	2030	2035	2040	2045	2050	2055	2060		2020	2025	2030	2035	2040	2045	2050
AFRICA	427761	749911	742777	749889	750213	762169	774193	786178	798151	808461	816511	797143	#REF!	#REF!	#REF!	#REF!	#REF!	#REF!	#REF!	#REF!		AFRICA	749.889	750.213	762.169	774.193	786.178	798.151	808.461	816.511	797.143		749.889	748.76	759.038	770.613	782.291	794.015	803.907	811.462	787.621		749.889	745.962	750.058	760.841	771.671	777.039	777.304
Algeria	6371	8799	8780	8905.2	9082.6	9262.1	9459.8	9651.9	9840.2	10020.9	10204.6	10389.6	#REF!	#REF!	#REF!	#REF!	#REF!	#REF!	#REF!	#REF!		Angola	5.8243	5.9122	6.0006	6.0704	6.1446	6.2196	6.3178	6.419	6.5229		5.8243	5.8776	5.9305	5.9989	6.0676	6.1389	6.2332	6.3279	6.4217		5.8243	5.9	5.9757	6.0452	6.1147	6.1879	6.2838
Angola	3379	5808	5767.5	5824.3	5912.2	6000.6	6070.4	6144.6	6219.6	6317.8	6419	6522.9	#REF!	#REF!	#REF!	#REF!	#REF!	#REF!	#REF!	#REF!		Cameroon	13.2144	13.2609	13.2091	13.4085	13.8598	14.3657	14.8541	15.1824	15.4355		13.2144	13.3243	13.2247	13.2363	13.4487	13.8712	14.3183	14.7359	15.0317		13.2144	13.0168	12.8782	12.9352	13.2832	13.6575	13.9154
Benin	5972	6913	6951.8	7004.9	7106.9	7213.2	7304.2	7396.7	7492.4	7588.7	7688.4	7791.2	#REF!	#REF!	#REF!	#REF!	#REF!	#REF!	#REF!	#REF!		Central African Republic	2.4671	2.4899	2.5156	2.5506	2.588	2.6317	2.6814	2.7335	2.7885		2.4671	2.4786	2.4927	2.5268	2.5639	2.6034	2.6445	2.6933	2.7443		2.4671	2.4882	2.5118	2.5466	2.5843	2.6236	2.6648
Botswana	692	811	811.1	818.1	825.9	833.6	844.3	855.3	866.6	878.1	889.9	902.1	#REF!	#REF!	#REF!	#REF!	#REF!	#REF!	#REF!	#REF!		Congo, Dem Republic of	89.991	92.0944	94.2916	95.8777	97.5132	99.2047	100.578	101.981	103.413		89.991	91.8817	93.8533	95.4292	97.0541	98.734	100.099	101.492	102.914		89.991	91.9322	93.9573	95.5358	97.1634	98.8464	100.214
Burkina Faso	10046	15204	15092.6	15201.2	15281.1	15360.1	15551.5	15744.3	15939.3	16142.6	16348.8	16558.3	#REF!	#REF!	#REF!	#REF!	#REF!	#REF!	#REF!	#REF!		Congo, Republic of	2.7963	2.8735	2.984	3.0266	3.0702	3.1162	3.1231	3.1269	3.1301		2.7963	2.8703	2.9758	3.0169	3.0622	3.1091	3.1164	3.1214	3.1255		2.7963	2.8553	2.9388	2.9877	3.0344	3.0809	3.0877
Burundi	6613	6621	6403.2	6477.8	6534.1	6587.2	6694	6803.4	6915.7	7032	7151	7273	#REF!	#REF!	#REF!	#REF!	#REF!	#REF!	#REF!	#REF!		Côte d'Ivoire	11.2857	11.3029	11.3373	11.4901	11.6664	11.8625	12.0717	12.2941	12.5258		11.2857	11.3007	11.351	11.5007	11.6741	11.8673	12.0738	12.2938	12.5225		11.2857	11.2727	11.2753	11.424	11.5951	11.7844	11.9841
Cameroon	10337	12991	13011	13214.4	13260.9	13209.1	13408.5	13859.8	14365.7	14854.1	15182.4	15435.5	#REF!	#REF!	#REF!	#REF!	#REF!	#REF!	#REF!	#REF!		Gabon	3.2827	3.107	2.9858	2.8721	2.7065	2.5388	2.3951	2.2765	2.1787		3.2827	3.1063	2.9844	2.9306	2.8039	2.619	2.4603	2.3294	2.2217		3.2827	2.9452	2.6657	2.4951	2.3592	2.2493	2.154
Cape Verde	109	186	186	187.9	188.8	189.7	191.9	193.8	196	198.4	200.8	203.1	#REF!	#REF!	#REF!	#REF!	#REF!	#REF!	#REF!	#REF!		Madagascar	14.6455	14.8717	15.1038	15.3292	15.5589	15.7935	16.0194	16.2494	16.4842		14.6455	14.8642	15.0885	15.3138	15.5432	15.7774	16.0031	16.2327	16.4674		14.6455	14.7451	14.8464	15.0676	15.2932	15.523	15.7445
Central African Republic	3692	2515	2439.3	2467.1	2489.9	2515.6	2550.6	2588	2631.7	2681.4	2733.5	2788.5	#REF!	#REF!	#REF!	#REF!	#REF!	#REF!	#REF!	#REF!		Nigeria	74.7976	76.7897	78.8655	80.7158	82.5915	84.5695	86.4371	88.3778	90.3915		74.7976	76.4629	78.1719	79.9194	81.7183	83.6482	85.4293	87.2666	89.1556		74.7976	76.2593	77.7278	79.4199	81.1739	83.041	84.7668
Chad	5423	8633	8591	8645.8	8750	8855.3	8948.1	9041.9	9136.8	9233.8	9331.9	9431.6	#REF!	#REF!	#REF!	#REF!	#REF!	#REF!	#REF!	#REF!		Sudan	16.1242	16.4406	16.7583	17.0456	17.3343	17.625	17.9012	18.1793	18.4595		16.1242	16.4105	16.6944	16.9781	17.2636	17.5513	17.8249	18.1009	18.3788		16.1242	16.4292	16.7343	17.0211	17.3092	17.5992	17.8745
Congo, Republic of	1787	2695	2757	2796.3	2873.5	2984	3026.6	3070.2	3116.2	3123.1	3126.9	3130.1	#REF!	#REF!	#REF!	#REF!	#REF!	#REF!	#REF!	#REF!		NORTH/CENTRAL AMERICA	672.822	702.881	734.302	729.437	720.397	712.717	687.806	663.636	634.68		672.822	703.222	733.78	735.182	729.17	721.282	703.069	677.482	650.303		672.822	709.331	746.912	750.633	746.114	741.188	724.289
Côte d'Ivoire	10672	11584	11282.2	11285.7	11302.9	11337.3	11490.1	11666.4	11862.5	12071.7	12294.1	12525.8	#REF!	#REF!	#REF!	#REF!	#REF!	#REF!	#REF!	#REF!		Canada	159.941	168.71	178.043	179.258	183.29	188.956	188.015	185.846	182.401		159.941	165.446	171.251	173.391	178.04	183.653	183.332	181.612	178.06		159.941	172.643	186.829	188.557	192.523	198.739	200.827
Djibouti	221	396	394.1	396.9	401.6	406.1	411.4	416.5	421.9	427.2	432.7	438.4	#REF!	#REF!	#REF!	#REF!	#REF!	#REF!	#REF!	#REF!		Costa Rica	4.5339	4.5682	4.6108	4.7093	4.8334	4.9369	5.0176	5.088	5.1549		4.5339	4.6049	4.6868	4.6906	4.8104	4.9158	4.9961	5.0668	5.1305		4.5339	4.4382	4.3156	4.2869	4.4286	4.5814	4.688
Egypt	14850	18272	18239	17613.6	6318.3	6455.8	6604.6	6769.3	6952.6	7154.7	7384.1	7646.9	#REF!	#REF!	#REF!	#REF!	#REF!	#REF!	#REF!	#REF!		Mexico	46.7923	48.1852	49.741	50.5279	51.2302	51.9773	52.4552	52.8768	53.234		46.7923	48.3374	50.1411	50.8859	51.5843	52.3359	52.8461	53.3733	53.798		46.7923	48.0633	49.4654	50.3333	51.1399	51.9508	52.4396
Equatorial Guinea	480	490	492	494.5	496.7	499.3	504.1	509.3	515	520.8	526.7	533	#REF!	#REF!	#REF!	#REF!	#REF!	#REF!	#REF!	#REF!		United States of America	413.242	432.413	452.217	444.569	430.001	415.132	389.985	366.859	340.23		413.242	435.859	458.06	455.919	443.785	428.777	409.695	384.606	359.83		413.242	435.87	457.981	458.571	448.517	435.776	415.633
Ethiopia	0	113557	113251	114206	115789	117394	118967	120558	122168	123796	125446	127117	#REF!	#REF!	#REF!	#REF!	#REF!	#REF!	#REF!	#REF!		SOUTH AMERICA	389.469	378.865	370.774	367.956	367.499	369.218	370.845	372.93	376.842		389.469	376.811	366.444	362.469	361.414	361.358	362.098	363.625	366.651		389.469	376.58	366.143	362.63	362.503	363.247	363.127
Gabon	741	3341	3412	3282.7	3107	2985.8	2872.1	2706.5	2538.8	2395.1	2276.5	2178.7	#REF!	#REF!	#REF!	#REF!	#REF!	#REF!	#REF!	#REF!		Argentina	17.3213	18.0375	18.9263	19.2349	19.5333	19.8135	19.8748	19.9674	20.0506		17.3213	17.9432	18.7405	19.0677	19.3746	19.6574	19.7295	19.7832	19.8596		17.3213	17.8481	18.4783	18.8208	19.1116	19.4172	19.4621
Gambia	595	752	772.1	777.5	787.8	798	805.8	814	822.6	830.8	838.7	847.4	#REF!	#REF!	#REF!	#REF!	#REF!	#REF!	#REF!	#REF!		Brazil	256.638	249.591	244.435	244.16	245.554	248.525	252.11	256.114	262.164		256.638	247.978	240.81	239.488	240.223	241.542	244.435	248.106	253.214		256.638	248.357	242.048	241.165	242.921	245.143	247.342
Ghana	16131	48364	47861	48288.8	48933.4	49603.4	50436.9	51206.9	51960.4	52727	53535.9	54385.9	#REF!	#REF!	#REF!	#REF!	#REF!	#REF!	#REF!	#REF!		Chile	55.2845	51.3232	48.0702	45.6748	43.7059	42.009	39.8747	37.6656	35.4452		55.2845	51.3125	47.9291	45.3985	43.4571	41.7694	39.6371	37.4525	35.25		55.2845	51.0823	47.3974	45.0012	43.0701	41.3211	39.1013
Guinea	8187	12952	12938	13044.7	13154.2	13264.8	13454.6	13649.3	13849.2	14040.2	14235.9	14436.5	#REF!	#REF!	#REF!	#REF!	#REF!	#REF!	#REF!	#REF!		Colombia	10.011	10.2101	10.4473	10.5733	10.679	10.7299	10.7353	10.7356	10.7193		10.011	10.2226	10.4763	10.5734	10.6755	10.713	10.6995	10.6725	10.6395		10.011	10.2376	10.5001	10.6026	10.7244	10.7855	10.7778
Guinea-Bissau	2018	2991	2994.8	3018.9	3057	3095.6	3137.1	3179.4	3222.2	3265.7	3310.1	3355.2	#REF!	#REF!	#REF!	#REF!	#REF!	#REF!	#REF!	#REF!		Peru	8.588	8.7779	8.9613	9.0895	9.2117	9.3316	9.4239	9.5148	9.6056		8.588	8.7747	8.9551	9.0817	9.2037	9.3232	9.4152	9.5057	9.5958		8.588	8.7668	8.9385	9.0649	9.1868	9.3063	9.3982
Kenya	19558	27431	27431	27795.6	28337.2	28882.8	29397.4	29897.6	30387.7	30741.7	31043.5	31259.5	#REF!	#REF!	#REF!	#REF!	#REF!	#REF!	#REF!	#REF!		ASIA	1384.12	1469.74	1578	1623.44	1658.39	1688.29	1692.47	1692.12	1695.66		1384.12	1464.61	1562.31	1608.15	1647.1	1682.76	1683.16	1679.41	1678.65		1384.12	1448.22	1526.2	1565.65	1600.38	1630.85	1627.52
Lesotho	1366	2143	2142.1	2158.3	2184.7	2211.3	2242	2273.3	2305	2337.6	2370.6	2404.3	#REF!	#REF!	#REF!	#REF!	#REF!	#REF!	#REF!	#REF!		China	545.217	602.735	677.706	707.193	723.855	734.333	725.397	715.658	704.414		545.217	601.673	671.854	705.019	728.527	746.347	736.388	724.401	709.857		545.217	602.337	675.75	706.718	730.659	748.673	738.979
Liberia	3538	9172	8985.1	9105	9309	9527.8	9728.3	9938.3	10159.5	10355	10558.1	10769.7	#REF!	#REF!	#REF!	#REF!	#REF!	#REF!	#REF!	#REF!		India	362.845	377.754	393.94	401.066	410.464	421.631	431.68	439.312	452.232		362.845	376.315	390.539	396.393	403.554	413.779	423.087	430.779	442.88		362.845	370.339	376.444	380.252	383.453	387.173	391.863
Libyan Arab Jamahiriya	745	1138	1131	1139.5	1154.5	1170.4	1189.9	1206.8	1222.4	1234.5	1243.9	1252.1	#REF!	#REF!	#REF!	#REF!	#REF!	#REF!	#REF!	#REF!		Indonesia	117.664	124.104	131.019	133.097	135.681	138.071	138.286	139.542	141.788		117.664	123.415	129.467	131.491	134.23	136.652	136.287	137.205	139.011		117.664	118.361	120.699	121.858	124.338	127.29	128.173
Madagascar	8914	14592	14504	14645.5	14871.7	15103.8	15329.2	15558.9	15793.5	16019.4	16249.4	16484.2	#REF!	#REF!	#REF!	#REF!	#REF!	#REF!	#REF!	#REF!		Japan	50.6216	48.0528	45.9152	44.1232	42.9385	42.1413	41.3194	40.0128	39.2211		50.6216	48.5783	47.0962	45.1673	43.7391	42.6341	41.42	40.2917	38.9275		50.6216	46.731	43.1569	41.1299	39.8195	38.7984	37.4409
Malawi	6131	7279	7259	7335.5	7473.3	7618.9	7759.3	7911	8079.1	8255.8	8465.2	8699.3	#REF!	#REF!	#REF!	#REF!	#REF!	#REF!	#REF!	#REF!		Malaysia	13.3133	13.8106	14.4658	15.2025	16.1729	17.3186	18.5037	19.9076	20.5762		13.3133	13.8089	14.5061	15.2206	16.1885	17.3254	18.4988	19.9867	21.1938		13.3133	12.4533	11.3354	10.8103	10.4323	10.3568	10.0647
Mali	4495	6503	6477	6569.1	6715.4	6870.7	7034.3	7207.5	7392	7548	7709.6	7877.7	#REF!	#REF!	#REF!	#REF!	#REF!	#REF!	#REF!	#REF!		Philippines	15.6972	16.0124	16.3698	16.6523	16.9305	17.2114	17.454	17.687	17.9118		15.6972	16.0265	16.4123	16.6946	16.9746	17.2541	17.4999	17.7493	17.9839		15.6972	15.996	16.3417	16.636	16.9397	17.2553	17.4826
Mauritania	1211	2184	2160.9	2187.5	2233.8	2278.4	2318.6	2357.5	2400.9	2445.5	2491.7	2540	#REF!	#REF!	#REF!	#REF!	#REF!	#REF!	#REF!	#REF!		OCEANIA	33.6519	34.7818	35.9092	36.118	35.7613	34.8658	32.6909	30.4385	28.7753		33.6519	34.7307	35.8089	35.8498	35.6998	34.5987	32.0724	29.8709	28.0723		33.6519	34.4934	34.9815	34.9627	34.3909	32.5899	29.8105
Mauritius	38	12	13.1	13.7	12.5	11.3	10.4	11.4	12.6	14.2	16.1	18.3	#REF!	#REF!	#REF!	#REF!	#REF!	#REF!	#REF!	#REF!		Australia	18.1834	18.4085	18.4213	17.8729	17.1874	16.2077	14.6646	13.1947	12.2039		18.1834	18.33	18.215	17.4723	16.7927	15.704	14.0117	12.6254	11.5315		18.1834	18.0984	17.4765	16.6983	16.0678	15.0196	13.1728
Morocco	7984	7103	6981.7	7117.2	7280.3	7449.7	7657.3	7879.4	8121.5	8378.3	8659	8968.6	#REF!	#REF!	#REF!	#REF!	#REF!	#REF!	#REF!	#REF!		New Zealand	8.3907	9.1057	10.0216	10.728	11.0302	11.113	10.3535	9.4683	8.7086		8.3907	9.1386	10.1416	10.8775	11.3802	11.3682	10.4153	9.4939	8.6981		8.3907	9.1464	10.0804	10.7878	10.8189	10.0603	9.1649
Mozambique	16360	17628	18636.5	18818.2	19150.8	19507.4	19853.3	20170.9	20477.3	20786.5	21108.4	21443	#REF!	#REF!	#REF!	#REF!	#REF!	#REF!	#REF!	#REF!		EUROPE	799.796	822.053	834.888	844.228	876.224	914.2	946.678	979.017	1010.87		799.796	811.141	819.534	819.572	834.543	859.4	888.454	921.855	954.988		799.796	815.538	827.196	827.408	840.957	863.335	893.978
Niger	6513	12139	12067.2	12172.4	12349.8	12529.5	12704.1	12880.9	13060.3	13233.3	13408.8	13586.4	#REF!	#REF!	#REF!	#REF!	#REF!	#REF!	#REF!	#REF!		Austria	29.0473	30.3206	32.82	35.1661	38.4038	42.3964	46.9128	50.147	49.2035		29.0473	31.3508	33.964	33.6091	35.6954	39.1972	43.0158	47.7116	51.9844		29.0473	27.6955	25.9401	25.9349	27.7415	29.7037	31.5894
Nigeria	61112	75064	73647.7	74797.6	76789.7	78865.5	80715.8	82591.5	84569.5	86437.1	88377.8	90391.5	#REF!	#REF!	#REF!	#REF!	#REF!	#REF!	#REF!	#REF!		Czech Republic	14.4188	13.9978	13.8882	14.3229	14.8066	14.8615	14.159	13.1211	11.6731		14.4188	13.764	13.1178	13.4144	13.8166	14.1829	13.7098	12.7227	11.2452		14.4188	13.3479	12.1522	12.1647	12.3698	12.6854	12.7355
Réunion	109	110	106.7	107.5	103.1	99.6	100.7	101.9	103	104.5	105.9	107.8	#REF!	#REF!	#REF!	#REF!	#REF!	#REF!	#REF!	#REF!		Finland	76.0891	83.4031	86.1783	91.0388	95.4324	100.912	107.945	115.945	123.306		76.0891	81.1895	86.0496	86.7655	90.6214	95.1145	99.7641	104.348	108.796		76.0891	80.9115	86.1954	88.1396	92.1077	97.3303	101.048
Rwanda	6428	6211	5655	5704.8	5782.4	5858.3	5939.3	6018.6	6095.6	6179.7	6259.3	6332.4	#REF!	#REF!	#REF!	#REF!	#REF!	#REF!	#REF!	#REF!		France	49.236	49.8548	49.638	50.6094	51.7769	52.9928	53.5365	53.6639	53.3436		49.236	50.1287	50.2131	50.1455	50.9162	51.9115	52.5031	53.1847	53.1534		49.236	49.7981	48.6244	48.4438	49.9932	51.6349	52.4121
Sao Tome and Principe	92	140	140	140.9	143.4	145.8	147.4	148.3	149.3	150.6	152.2	153.8	#REF!	#REF!	#REF!	#REF!	#REF!	#REF!	#REF!	#REF!		Germany	69.8215	73.0425	76.0134	79.029	82.4398	86.7894	91.1032	96.6019	103.482		69.8215	73.4513	77.1731	81.1546	84.445	88.4538	92.5374	98.1207	104.951		69.8215	73.1139	76.4042	80.107	83.1088	86.3932	89.0827
Senegal	5473	6400	6395	6457.5	6550.6	6645.6	6728.4	6811.7	6896.6	6981	7066.3	7153	#REF!	#REF!	#REF!	#REF!	#REF!	#REF!	#REF!	#REF!		Italy	19.1047	20.2861	21.5989	22.3241	22.6331	22.7075	21.9349	21.1648	20.4991		19.1047	20.366	21.8106	22.6921	23.1877	23.3646	22.5775	21.7659	21.0295		19.1047	19.8326	20.618	21.6035	22.4615	23.079	22.781
Sierra Leone	4679	5939	6005.9	6054.1	6135.6	6219.8	6300.9	6381.4	6462	6540.3	6618.1	6698.3	#REF!	#REF!	#REF!	#REF!	#REF!	#REF!	#REF!	#REF!		Norway	9.1095	8.5266	7.7111	6.3416	5.1085	4.7555	4.4305	4.1239	3.8003		9.1095	8.4287	7.4639	5.9642	4.8315	4.5404	4.2566	3.9664	3.6577		9.1095	8.6888	8.1242	6.762	5.2295	4.7809	4.5013
Somalia	7061	15315	15187	15325.9	15579	15836.7	16057	16280	16506.3	16723.7	16943.9	17167	#REF!	#REF!	#REF!	#REF!	#REF!	#REF!	#REF!	#REF!		Poland	44.8883	41.6989	36.9734	32.8383	29.0601	25.6958	24.3332	23.0461	21.7198		44.8883	41.7711	36.9757	32.9487	29.6648	26.1135	23.2717	22.2297	21.0432		44.8883	41.8398	36.976	33.2401	30.0758	26.6203	23.542
South Africa	27061	23423	23662.4	23969.4	24103.2	24140.2	24223.8	23997.4	23544.4	22491.4	21680.6	21639.9	#REF!	#REF!	#REF!	#REF!	#REF!	#REF!	#REF!	#REF!		Russian Federation	208.05	212.355	215.652	208.878	222.422	236.255	244.361	250.616	255.091		208.05	203.117	196.66	192.862	192.62	198.52	210.444	220.448	227.123		208.05	216.406	224.489	218.36	213.936	214.135	230.78
Sudan	0	16594	15938.9	16124.2	16440.6	16758.3	17045.6	17334.3	17625	17901.2	18179.3	18459.5	#REF!	#REF!	#REF!	#REF!	#REF!	#REF!	#REF!	#REF!		Spain	15.8242	15.661	15.1925	14.1925	12.7831	11.5693	10.2748	9.3698	8.7143		15.8242	15.9192	15.7568	14.9575	13.7656	11.8974	10.646	9.5317	8.7146		15.8242	15.2319	14.0403	12.7747	11.3874	10.5832	9.8773
Swaziland	1719	1498	1167	1202.3	1260.5	1310.4	1380.9	1463.3	1540.9	1557	1538.6	1474.6	#REF!	#REF!	#REF!	#REF!	#REF!	#REF!	#REF!	#REF!		Sweden	87.0503	93.298	95.7067	100.98	107.138	114.23	120.546	127.576	135.368		87.0503	91.5789	96.1393	97.0908	101.821	107.205	111.65	116.792	121.753		87.0503	91.9199	96.8764	99.1257	104.381	109.953	113.984
Tanzania, United Rep of	21685	27446	26669.1	26906.3	27140	27368	27726.1	28103.2	28486.6	28881	29283.4	29694.3	#REF!	#REF!	#REF!	#REF!	#REF!	#REF!	#REF!	#REF!		United Kingdom	11.99	12.265	12.2775	12.5259	12.9248	13.4151	13.7504	14.1498	14.6452		11.99	12.3425	12.4276	12.575	12.9088	13.3447	13.657	14.0865	14.5869		11.99	12.4101	12.5631	12.8297	13.165	13.6383	13.9432
Togo	5065	4622	4617	4647	4695.5	4744	4814.3	4886.5	4959.9	5035	5111.2	5189.1	#REF!	#REF!	#REF!	#REF!	#REF!	#REF!	#REF!	#REF!		WORLD	4029.75	4158.54	4316.04	4375.37	4444.45	4517.45	4538.95	4554.65	4543.97		4029.75	4139.28	4276.91	4331.83	4390.22	4453.42	4472.76	4483.71	4466.28		4029.75	4130.13	4251.49	4302.12	4356.01	4408.25	4416.02
Tunisia	2109	3909	3911	4009.4	4119.6	4234	4360.6	4485.9	4614.3	4730.3	4847.2	4967.9	#REF!	#REF!	#REF!	#REF!	#REF!	#REF!	#REF!	#REF!
Uganda	32671	48611	46393.1	46771.4	47334.9	47869.2	48381.9	48818.7	49106.6	49007.6	46282.7	15193.1	#REF!	#REF!	#REF!	#REF!	#REF!	#REF!	#REF!	#REF!		Cumulative Value	REF										AF										BF
Congo, Dem Republic of	52832	89122	88761	89991	92094.4	94291.6	95877.7	97513.2	99204.7	100578	101981	103413	#REF!	#REF!	#REF!	#REF!	#REF!	#REF!	#REF!	#REF!			2020	2025	2030	2035	2040	2045	2050	2055	2060		2020	2025	2030	2035	2040	2045	2050	2055	2060		2020	2025	2030	2035	2040	2045	2050
Zambia	7515	24437	24456	24694.5	25044.5	25399.9	25809.6	26228.2	26656.6	27082.1	27518	27964.7	#REF!	#REF!	#REF!	#REF!	#REF!	#REF!	#REF!	#REF!		AFRICA	749.889	4499.66	8262.68	12085.5	15968.5	19911.4	23912.4	27962.8	32026		749.889	4498.21	8252.29	12059	15923.8	19847	23826.9	27854	31887.5		749.889	4495.41	8229.31	11990.4	15805.4	19669.1	23554.6
Zimbabwe	6981	9871	9849	9975.3	10169.2	10369	10624.8	10895.4	11184.5	11429.7	11684.7	11949.3	#REF!	#REF!	#REF!	#REF!	#REF!	#REF!	#REF!	#REF!		Angola	5.8243	35.0337	64.6831	94.7559	125.182	155.98	187.176	218.867	251.065		5.8243	34.9991	64.44	94.1609	124.224	154.633	185.422	216.683	248.416		5.8243	35.0215	64.5972	94.5452	124.841	155.487	186.523
Table xx Production of Total Industrial Roundwood (million CUM). (Continued)																						Cameroon	13.2144	79.3329	145.586	211.831	279.324	349.129	421.446	496.045	572.21		13.2144	79.3963	145.918	212.053	278.447	346.113	415.916	487.925	561.901		13.2144	79.0888	144.034	208.482	273.506	340.297	408.842
	Actual		Projection																			Central African Republic	2.4671	14.8254	27.3006	39.9136	52.704	65.6877	78.8959	92.355	106.077		2.4671	14.8141	27.2212	39.7188	52.3899	65.2489	78.307	91.5783	105.096		2.4671	14.8237	27.2883	39.8821	52.6528	65.6136	78.7728
Country	1992	2017	2017	2020	2025	2030	2035	2040	2045	2050	2055	2060	2065	2070	2075	2080	2085	2090	2095	2100		Congo, Dem Republic of	89.991	542.049	1004.72	1477.76	1958.79	2448.04	2945.44	3449.74	3961.07		89.991	541.837	1003.22	1474.06	1952.83	2439.78	2934.82	3436.7	3945.59		89.991	541.887	1003.57	1474.94	1954.24	2441.74	2937.34
NORTH/CENTRAL AMERICA	717124	657487	661714	672822	702881	734302	729437	720397	712717	687806	663636	634680	#REF!	#REF!	#REF!	#REF!	#REF!	#REF!	#REF!	#REF!		Congo, Republic of	2.7963	16.855	31.333	46.2956	61.4722	76.8692	92.4571	108.076	123.714		2.7963	16.8518	31.3088	46.2289	61.3587	76.7166	92.2694	107.856	123.467		2.7963	16.8368	31.1968	45.9397	60.9249	76.1434	91.5547
Bahamas	167	75	58.1	60	62	62.9	65.4	68.2	71.2	74	76.8	80.1	#REF!	#REF!	#REF!	#REF!	#REF!	#REF!	#REF!	#REF!		Côte d'Ivoire	11.2857	67.7314	124.28	181.12	238.746	297.274	356.796	417.377	479.079		11.2857	67.7292	124.283	181.188	238.865	297.428	356.971	417.56	479.258		11.2857	67.7012	124.067	180.593	237.884	296.048	355.17
Barbados	7	11	12	12.2	12.6	12.8	13.1	13.3	13.9	14.3	14.7	15.3	#REF!	#REF!	#REF!	#REF!	#REF!	#REF!	#REF!	#REF!		Gabon	3.2827	19.5205	34.9343	49.7496	63.9445	77.3093	89.8596	101.716	113.001		3.2827	19.5198	34.9294	49.7976	64.3239	78.1585	91.0948	103.265	114.805		3.2827	19.3587	33.8052	46.9631	59.3027	70.9888	82.14
Belize	189	165	166	167.3	166.1	164.8	164.3	163.5	162.2	166.9	171	174.5	#REF!	#REF!	#REF!	#REF!	#REF!	#REF!	#REF!	#REF!		Madagascar	14.6455	88.0992	162.69	238.434	315.31	393.339	472.532	552.859	634.341		14.6455	88.0917	162.637	238.305	315.103	393.053	472.166	552.411	633.809		14.6455	87.9726	161.799	236.253	311.816	388.512	466.349
Canada	172096	156213	155252	159941	168710	178043	179258	183290	188956	188015	185846	182401	#REF!	#REF!	#REF!	#REF!	#REF!	#REF!	#REF!	#REF!		Nigeria	74.7976	450.778	836.802	1232.98	1638.43	2053.37	2478.09	2912.21	3356.11		74.7976	450.451	834.474	1227.08	1628.48	2039	2459.02	2888	3326.23		74.7976	450.247	833.012	1223.34	1622.2	2029.93	2446.86
Saint Lucia	9	11	11.1	11.5	11.8	12.1	12.5	12.9	13.4	14	14.6	15.5	#REF!	#REF!	#REF!	#REF!	#REF!	#REF!	#REF!	#REF!		Sudan	16.1242	97.0616	179.582	263.661	349.178	436.14	524.541	614.325	705.502		16.1242	97.0315	179.368	263.124	348.3	434.905	522.935	612.336	703.118		16.1242	97.0502	179.501	263.46	348.853	435.689	523.96
Costa Rica	4601	4463	4482	4533.9	4568.2	4610.8	4709.3	4833.4	4936.9	5017.6	5088	5154.9	#REF!	#REF!	#REF!	#REF!	#REF!	#REF!	#REF!	#REF!		NORTH/CENTRAL AMERICA	672.822	4066.99	7612.81	11279.5	14917.6	18511.9	22050.6	25465.4	28754.7		672.822	4067.33	7614	11284.3	14954.2	18592.2	22180.4	25670.1	29030.4		672.822	4073.44	7657.67	11396	15144.6	18870.2	22559.3
Cuba	3406	1759	1784.5	1807.3	1836.9	1868.2	1891.2	1912.1	1930.2	1938.2	1942.7	1942.1	#REF!	#REF!	#REF!	#REF!	#REF!	#REF!	#REF!	#REF!		Canada	159.941	968.414	1821.3	2712.73	3613.05	4535.17	5479	6416.91	7342.7		159.941	965.15	1798.18	2656.58	3528.18	4423.99	5341.94	6256.88	7161.38		159.941	972.347	1849.75	2785.62	3732.37	4701.2	5696.99
Dominica	9	8	8.1	8.3	8.5	8.4	8.5	8.5	8.5	8.6	8.9	9	#REF!	#REF!	#REF!	#REF!	#REF!	#REF!	#REF!	#REF!		Costa Rica	4.5339	27.2377	50.1213	73.2738	96.9444	121.215	145.98	171.138	196.645		4.5339	27.2744	50.3808	73.8186	97.3914	121.549	146.208	171.259	196.657		4.5339	27.1077	49.1761	70.7254	92.3016	114.597	137.611
Dominican Republic	565	1110	1122	1120.9	1112.8	1107.6	1138.8	1168.4	1184.7	1211.4	1250.2	1293.5	#REF!	#REF!	#REF!	#REF!	#REF!	#REF!	#REF!	#REF!		Mexico	46.7923	282.147	524.629	774.12	1027.46	1284.36	1544.72	1807.42	2072.16		46.7923	282.299	525.79	777.24	1032.37	1291.04	1553.23	1817.99	2085.28		46.7923	282.025	523.743	771.938	1024.41	1280.92	1541.16
El Salvador	3827	4813	4398.6	4433.2	4504.5	4571.4	4649.2	4730.6	4809.8	4879	4953	5022.7	#REF!	#REF!	#REF!	#REF!	#REF!	#REF!	#REF!	#REF!		United States of America	413.242	2498.62	4680.49	6933.93	9142.2	11277.3	13327.9	15254.7	17062.3		413.242	2502.07	4703.56	6991.72	9259.18	11463.1	13587.9	15611.3	17509.5		413.242	2502.08	4703.54	6994.03	9276.84	11506.7	13665.4
Guatemala	12157	21190	21076	21250.5	21551.4	21860.3	22124.7	22383.9	22650.5	22893.9	23141.9	23457.3	#REF!	#REF!	#REF!	#REF!	#REF!	#REF!	#REF!	#REF!		SOUTH AMERICA	389.469	2326.21	4212.44	6063.49	7902.82	9742.03	11589.8	13446.1	15314.6		389.469	2324.16	4197.84	6026.09	7837.38	9644.39	11451.9	13263.9	15085.1		389.469	2323.93	4196.39	6023.59	7836.61	9649.87	11466
Haiti	1980	2350	2154.8	2174.4	2206.8	2239.7	2270.7	2302.8	2335.8	2366.9	2398.6	2430.5	#REF!	#REF!	#REF!	#REF!	#REF!	#REF!	#REF!	#REF!		Argentina	17.3213	104.644	195.72	290.66	387.133	485.08	584.209	683.675	783.596		17.3213	104.55	195.063	289.093	384.738	481.894	580.253	678.954	777.947		17.3213	104.455	194.325	287.059	381.454	477.318	574.449
Honduras	9052	8765	8802	8883.8	8989.8	9100	9216.5	9337.2	9462.7	9575.4	9687.5	9798.9	#REF!	#REF!	#REF!	#REF!	#REF!	#REF!	#REF!	#REF!		Brazil	256.638	1532.78	2775.58	3997.48	5219.68	6450.42	7696.63	8961.18	10247.8		256.638	1531.17	2763.89	3966.62	5164.79	6367.22	7577.83	8803.67	10049.3		256.638	1531.55	2767.02	3976.38	5183.96	6400.79	7628.7
Jamaica	697	666	736.3	760.4	789.5	815.2	831.2	845.3	860	871.1	881.2	890.7	#REF!	#REF!	#REF!	#REF!	#REF!	#REF!	#REF!	#REF!		Chile	55.2845	327.746	581.109	819.064	1045.47	1262.3	1470.21	1667.38	1853.48		55.2845	327.735	580.914	818.029	1043.08	1258.68	1465.39	1661.39	1846.45		55.2845	327.505	579.231	813.822	1036.9	1250.5	1454.88
Martinique	14	13	13.1	13.3	12.6	11.7	11.5	11.4	11.3	11.6	11.9	12.3	#REF!	#REF!	#REF!	#REF!	#REF!	#REF!	#REF!	#REF!		Colombia	10.011	60.2651	111.553	163.915	216.887	270.333	323.988	377.665	431.327		10.011	60.2776	111.644	164.123	217.092	270.507	324.058	377.529	430.858		10.011	60.2926	111.743	164.346	217.481	271.164	325.084
Mexico	41936	46611	46012.1	46792.3	48185.2	49741	50527.9	51230.2	51977.3	52455.2	52876.8	53234	#REF!	#REF!	#REF!	#REF!	#REF!	#REF!	#REF!	#REF!		Peru	8.588	51.7179	95.7908	140.725	186.295	232.474	279.224	326.434	374.099		8.588	51.7147	95.7686	140.671	186.201	232.339	279.047	326.214	373.832		8.588	51.7068	95.7125	140.531	185.978	232.031	278.655
Netherlands Antilles	4	0	0	0.1	0.1	0.1	0.1	0.1	0.1	0.2	0.2	0.2	#REF!	#REF!	#REF!	#REF!	#REF!	#REF!	#REF!	#REF!		ASIA	1384.12	8390.33	15847.3	23782.7	31934.9	40256.7	48702.4	57164.3	65628.5		1384.12	8385.2	15806	23663.3	31743	40014.2	48428.4	56840.5	65236.8		1384.12	8368.81	15687.9	23358.4	31221.3	39253.7	47404.6
Nicaragua	5765	6281	6281	6332.9	6429.3	6524.5	6600.1	6673.6	6746.6	6815	6885.1	6958.5	#REF!	#REF!	#REF!	#REF!	#REF!	#REF!	#REF!	#REF!		China	545.217	3328.82	6417.46	9835.48	13388.1	17017.9	20680.6	24297.8	27864.9		545.217	3327.76	6406.3	9798.74	13347.3	17007.8	20729.6	24399.5	28007		545.217	3328.42	6413.52	9823.24	13380.8	17052.1	20785.7
Panama	1484	1152	1109.7	1149	1184.8	1210.9	1250.2	1283.7	1325	1362.5	1395	1423.6	#REF!	#REF!	#REF!	#REF!	#REF!	#REF!	#REF!	#REF!		India	362.845	2191.98	4096.93	6073.76	8088.49	10152	12270.2	14436.2	16645.7		362.845	2190.54	4086.34	6044.89	8034.01	10062	12140.2	14263.3	16429.3		362.845	2184.56	4042.36	5928.39	7832.85	9753.84	11694.4
Saint Vincent/Grenadines	9	8	8.1	8.5	8.7	9	9.2	9.6	10.1	10.7	11.3	12	#REF!	#REF!	#REF!	#REF!	#REF!	#REF!	#REF!	#REF!		Indonesia	117.664	712.425	1339.86	1997.03	2665.1	3345.89	4036.46	4729.14	5429.1		117.664	711.736	1334.86	1984.22	2644.41	3317.98	4000.88	4683.23	5371.06		117.664	706.682	1300.83	1905.48	2517.25	3141.89	3779.23
Trinidad and Tobago	95	198	116.7	119.3	116.3	111.3	115.1	116.6	118.7	120	121.4	123.1	#REF!	#REF!	#REF!	#REF!	#REF!	#REF!	#REF!	#REF!		Japan	50.6216	301.161	539.287	767.071	986.502	1200.4	1410.28	1615.57	1814.85		50.6216	301.686	543.096	776.648	1001.06	1218.65	1430.6	1636.57	1836.67		50.6216	299.839	529.92	743.677	948.016	1146.09	1338.73
United States of America	459055	401625	408109	413242	432413	452217	444569	430001	415132	389985	366859	340230	#REF!	#REF!	#REF!	#REF!	#REF!	#REF!	#REF!	#REF!		Malaysia	13.3133	80.3771	150.085	223.151	300.134	382.144	469.922	563.845	664.051		13.3133	80.3754	150.117	223.362	300.433	382.512	470.313	564.295	665.435		13.3133	79.0198	140.168	196.32	249.994	302.08	353.572
SOUTH AMERICA	282215	387918	386767	389469	378865	370774	367956	367499	369218	370845	372930	376842	#REF!	#REF!	#REF!	#REF!	#REF!	#REF!	#REF!	#REF!		Philippines	15.6972	94.4984	174.918	257.049	340.589	425.522	511.822	599.325	687.985		15.6972	94.5125	175.031	257.375	341.128	426.28	512.796	600.545	689.526		15.6972	94.482	174.808	256.81	340.294	425.308	511.812
Argentina	11159	16970	16967.5	17321.3	18037.5	18926.3	19234.9	19533.3	19813.5	19874.8	19967.4	20050.6	#REF!	#REF!	#REF!	#REF!	#REF!	#REF!	#REF!	#REF!		OCEANIA	33.6519	203.041	378.078	557.833	738.066	915.977	1088.13	1249.33	1399.86		33.6519	202.99	377.722	556.807	735.906	913.304	1083.77	1241.93	1389.49		33.6519	202.753	375.708	550.597	724.838	894.992	1055.16
Bolivia	2557	3417	3413	3447	3469.3	3490.6	3562.9	3640.5	3724.1	3797.3	3871.9	3958.9	#REF!	#REF!	#REF!	#REF!	#REF!	#REF!	#REF!	#REF!		Australia	18.1834	109.326	201.381	292.939	381.618	466.575	546.071	617.924	682.906		18.1834	109.247	200.782	291.114	377.796	460.671	537.499	606.171	668.204		18.1834	109.015	198.885	285.49	368.351	447.642	520.893
Brazil	202160	253768	253891	256638	249591	244435	244160	245554	248525	252110	256114	262164	#REF!	#REF!	#REF!	#REF!	#REF!	#REF!	#REF!	#REF!		New Zealand	8.3907	51.0592	97.5036	148.318	202.26	257.494	312.3	363.182	409.764		8.3907	51.0921	97.7881	149.232	204.122	261.011	316.899	368.054	414.728		8.3907	51.0999	97.7659	148.875	202.845	256.181	305.587
Chile	23378	56128	55862.9	55284.5	51323.2	48070.2	45674.8	43705.9	42009	39874.7	37665.6	35445.2	#REF!	#REF!	#REF!	#REF!	#REF!	#REF!	#REF!	#REF!		EUROPE	799.796	4821.04	8944.14	13127.9	17381.1	21800.1	26403.6	31169.4	36096.3		799.796	4810.12	8874.22	12971.9	17084.8	21282.3	25608.4	30084.1	34726.5		799.796	4814.52	8903.87	13040.1	17190.6	21417.8	25765.1
Colombia	9754	9738	9934.9	10011	10210.1	10447.3	10573.3	10679	10729.9	10735.3	10735.6	10719.3	#REF!	#REF!	#REF!	#REF!	#REF!	#REF!	#REF!	#REF!		Austria	29.0473	175.557	329.659	496.106	675.174	871.185	1087.68	1325.48	1575.27		29.0473	176.587	335.954	505.42	675.551	857.53	1057.33	1277.11	1519.94		29.0473	172.932	309.654	439.349	570.831	711.5	861.904
Ecuador	6975	7063	7328.1	7400.8	7529.2	7679.2	7813.8	7949.4	8104.8	8208.2	8247.5	8252.4	#REF!	#REF!	#REF!	#REF!	#REF!	#REF!	#REF!	#REF!		Czech Republic	14.4188	86.0918	155.971	225.847	297.945	372.033	445.638	515.395	579.553		14.4188	85.858	154.032	219.917	287.392	356.841	427.282	494.844	556.98		14.4188	85.4419	150.986	211.759	272.788	334.952	398.43
French Guiana	233	234	223	225	224.1	223.4	224.6	226	227.5	228.7	229.8	231.1	#REF!	#REF!	#REF!	#REF!	#REF!	#REF!	#REF!	#REF!		Finland	76.0891	463.849	883.639	1319.39	1778.98	2261.62	2773.21	3320.93	3908.02		76.0891	461.635	872.443	1303.41	1741.09	2198.69	2678.91	3182.32	3708.51		76.0891	461.357	871.198	1304.12	1748.79	2214.55	2704.92
Guyana	1059	1077	1054	1067.2	1067.2	1069	1079.8	1092.5	1112.7	1134.6	1158.6	1185.3	#REF!	#REF!	#REF!	#REF!	#REF!	#REF!	#REF!	#REF!		France	49.236	296.035	545.092	794.253	1048.47	1308.57	1574.08	1841.89	2109.89		49.236	296.309	547.037	798.034	1049.53	1305.11	1565.26	1828.46	2094.35		49.236	295.978	543.795	786.736	1030.5	1282.11	1541.06
Paraguay	8630	11389	9809.7	9919.4	10099.4	10284.9	10511.7	10752.6	11008	11207.7	11414.5	11628.4	#REF!	#REF!	#REF!	#REF!	#REF!	#REF!	#REF!	#REF!		Germany	69.8215	422.15	790.333	1173.42	1571.97	1988.52	2426.78	2887.8	3377.69		69.8215	422.559	793.537	1183.38	1592.45	2018.68	2465.03	2933.3	3430.74		69.8215	422.221	791.081	1176.81	1580.34	1999.17	2433.83
Peru	7823	8444	8468.1	8588	8777.9	8961.3	9089.5	9211.7	9331.6	9423.9	9514.8	9605.6	#REF!	#REF!	#REF!	#REF!	#REF!	#REF!	#REF!	#REF!		Italy	19.1047	115.81	218.553	327.273	439.202	552.442	665.207	774.111	879.27		19.1047	115.89	219.164	329.099	443.055	559.17	675.206	787.282	895.375		19.1047	115.356	215.305	319.38	428.255	541.18	656.277
Suriname	148	463	442	457.1	470.1	485.7	491.9	499.1	515	528.2	542	557.3	#REF!	#REF!	#REF!	#REF!	#REF!	#REF!	#REF!	#REF!		Norway	9.1095	54.0741	95.8916	133.078	163.553	188.742	212.195	234.04	254.336		9.1095	53.9762	95.1549	130.975	159.663	183.529	205.948	226.94	246.464		9.1095	54.2363	97.1157	136.375	168.652	194.351	217.976
Uruguay	4038	13690	13267.9	12853.3	11576.9	9955.8	8653.8	7634.1	6959.6	6477.6	6131.3	5609.5	#REF!	#REF!	#REF!	#REF!	#REF!	#REF!	#REF!	#REF!		Poland	44.8883	266.14	469.909	650.641	811.055	952.991	1080.11	1200.49	1314.39		44.8883	266.213	470.273	651.124	812.584	957.357	1085.08	1200.4	1310.36		44.8883	266.281	470.616	651.761	814.797	961.72	1091.74
Venezuela, Boliv Rep of	4301	5537	6104.3	6256.4	6489.1	6744.6	6885	7020.8	7157.9	7243.8	7337.4	7434.3	#REF!	#REF!	#REF!	#REF!	#REF!	#REF!	#REF!	#REF!		Russian Federation	208.05	1252.6	2317.67	3389.16	4447.09	5573.03	6762.41	7990.48	9248.03		208.05	1243.37	2252.49	3231.99	4196.06	5165.06	6169.59	7231.81	8340.73		208.05	1256.66	2346.77	3463.09	4550.46	5620.34	6707.66
Table xx Production of Total Industrial Roundwood (million CUM). (Continued)																						Spain	15.8242	94.782	172.618	247.581	317.134	379.836	436.388	486.857	533.05		15.8242	95.0402	174.474	252.458	326.054	393.014	451.25	503.365	550.207		15.8242	94.3529	169.321	238.257	300.743	356.876	409.086
	Actual		Projection																			Sweden	87.0503	528.549	997.448	1481.26	1992.31	2535.1	3112.56	3722.32	4367.99		87.0503	526.83	989.285	1470.93	1961.12	2475.61	3016.08	3579.47	4168.39		87.0503	527.171	991.727	1478.36	1979.24	2506.72	3060.52
Country	1992	2017	2017	2020	2025	2030	2035	2040	2045	2050	2055	2060	2065	2070	2075	2080	2085	2090	2095	2100		United Kingdom	11.99	72.215	133.553	195.188	258.217	323.331	390.742	459.893	531.138		11.99	72.2925	134.09	196.375	259.584	324.564	391.6	460.314	531.247		11.99	72.3601	134.564	197.646	262.13	328.428	396.924
ASIA	1199732	1225987	1.34246e+06	1.38412e+06	1469743	1.578e+06	1.62344e+06	1.65839e+06	1.68829e+06	1.69247e+06	1.69212e+06	1.69566e+06	#REF!	#REF!	#REF!	#REF!	#REF!	#REF!	#REF!	#REF!		WORLD	4029.75	24307.3	45257.4	66897	88842.9	111138	133747	156457	179220		4029.75	24288	45122	66561.5	88279.1	110293	132580	154955	177356		4029.75	24278.9	45050.9	66359	87923.5	109756	131805
Afghanistan	2295	3612	3601	3648	3763.3	3889.9	3967.4	4019	4033.7	4067.2	4101.1	4132.5	#REF!	#REF!	#REF!	#REF!	#REF!	#REF!	#REF!	#REF!
Bahrain	5	15	14	14.3	14.6	15	15.2	15.1	15.4	15.4	15.2	14.9	#REF!	#REF!	#REF!	#REF!	#REF!	#REF!	#REF!	#REF!		Annual
Bangladesh	28588	26493	26593.2	26835.5	27235.8	27641.3	28057.1	28478.1	28904.5	29333.9	29770.1	30213.5	#REF!	#REF!	#REF!	#REF!	#REF!	#REF!	#REF!	#REF!		AFRICA	2020	2025	2030	2035	2040	2045	2050	2055	2060
Bhutan	3954	5320	5320.9	5383.6	5475	5568.5	5652.5	5737.5	5823.4	5910.7	5998.9	6088.2	#REF!	#REF!	#REF!	#REF!	#REF!	#REF!	#REF!	#REF!		REF	749.889	750.213	762.169	774.193	786.178	798.151	808.461	816.511	797.143
Brunei Darussalam	107	96	95.9	90.6	81.1	72.9	72.8	72.6	72.4	73.9	75.5	77.1	#REF!	#REF!	#REF!	#REF!	#REF!	#REF!	#REF!	#REF!		AF	749.889	748.76	759.038	770.613	782.291	794.015	803.907	811.462	787.621
Cambodia	11337	7816	7941.3	8021.5	8162.9	8313.7	8416.8	8518.7	8626.4	8708.8	8788.9	8867.3	#REF!	#REF!	#REF!	#REF!	#REF!	#REF!	#REF!	#REF!		BF	749.889	745.962	750.058	760.841	771.671	777.039	777.304	762.184	773.263
China	374164	404717	518376	545217	602735	677706	707194	723855	734333	725397	715658	704414	#REF!	#REF!	#REF!	#REF!	#REF!	#REF!	#REF!	#REF!		BAC	749.889	749.143	759.933	771.494	783.339	795.063	804.894	812.345	788.475
Cyprus	48	19	22.5	22.7	22.3	21.5	20.8	20.6	20.8	21.1	21.3	21.4	#REF!	#REF!	#REF!	#REF!	#REF!	#REF!	#REF!	#REF!
Maldives	11	17	17.1	17.3	17.8	17.9	18	18.2	18.4	18.6	19	19.3	#REF!	#REF!	#REF!	#REF!	#REF!	#REF!	#REF!	#REF!
India	320866	358576	353956	362845	377754	393940	401066	410464	421631	431680	439312	452232	#REF!	#REF!	#REF!	#REF!	#REF!	#REF!	#REF!	#REF!
Indonesia	158281	117421	114547	117664	124104	131019	133097	135681	138071	138286	139542	141788	#REF!	#REF!	#REF!	#REF!	#REF!	#REF!	#REF!	#REF!		NORTH/CENTRAL AMERICA	2020	2025	2030	2035	2040	2045	2050	2055	2060
Iran, Islamic Rep of	1421	456	2287.1	2352.4	2549.8	2827.1	2957.1	3012.9	3035.3	3025.3	3050.1	3084.3	#REF!	#REF!	#REF!	#REF!	#REF!	#REF!	#REF!	#REF!		REF	672.822	702.881	734.302	729.437	720.397	712.717	687.806	663.636	634.68
Iraq	97	179	338.8	358.5	382.6	420.5	433	445.3	458.2	459.4	460.5	461.7	#REF!	#REF!	#REF!	#REF!	#REF!	#REF!	#REF!	#REF!		AF	672.822	703.222	733.78	735.182	729.17	721.282	703.069	677.482	650.303
Israel	411	38	137.7	134.7	123.7	111.9	99.5	89.7	79.9	71.7	65.3	59.4	#REF!	#REF!	#REF!	#REF!	#REF!	#REF!	#REF!	#REF!		BF	672.822	709.331	746.912	750.633	746.114	741.188	724.289	697.258	669.809
Japan	66155	52542	51899.4	50621.6	48052.8	45915.2	44123.2	42938.5	42141.3	41319.4	40012.8	39221.1	#REF!	#REF!	#REF!	#REF!	#REF!	#REF!	#REF!	#REF!		BAC	672.822	707.54	743.16	741.606	733.881	725.799	705.726	681.305	654.701
Jordan	154	362	360.1	364.4	370.9	377.4	383.3	388.9	395	400.8	406.6	412.7	#REF!	#REF!	#REF!	#REF!	#REF!	#REF!	#REF!	#REF!
Korea, Dem People's Rep	5141	7622	7568	7665.9	7833.5	8004.1	8156.9	8317.1	8480.1	8658.5	8856.1	9064.1	#REF!	#REF!	#REF!	#REF!	#REF!	#REF!	#REF!	#REF!
Korea, Republic of	12041	10170	10600.8	10846.3	11277	11726.4	12273.4	12877.8	13274.1	13457.8	13497.3	13450.1	#REF!	#REF!	#REF!	#REF!	#REF!	#REF!	#REF!	#REF!
Kuwait	28	46	40.1	38.8	35.9	33.4	31.5	29.9	28.8	30.4	32.5	34.9	#REF!	#REF!	#REF!	#REF!	#REF!	#REF!	#REF!	#REF!		SOUTH AMERICA	2020	2025	2030	2035	2040	2045	2050	2055	2060
Laos	5957	9519	8038.2	8176	8502.2	8850.2	8936.9	8994.8	9006.7	9032.2	9328.6	9662.4	#REF!	#REF!	#REF!	#REF!	#REF!	#REF!	#REF!	#REF!		REF	389.469	378.865	370.774	367.956	367.499	369.218	370.845	372.93	376.842
Lebanon	81	27	75.5	77.1	83	92.2	96.6	100.8	105.2	107.6	108.6	107.8	#REF!	#REF!	#REF!	#REF!	#REF!	#REF!	#REF!	#REF!		AF	389.469	376.811	366.444	362.469	361.414	361.358	362.098	363.625	366.651
Timor-Leste	0	90	91	92.4	94.8	97.2	99.3	101.4	103.5	105.4	107.3	109.1	#REF!	#REF!	#REF!	#REF!	#REF!	#REF!	#REF!	#REF!		BF	389.469	376.58	366.143	362.63	362.503	363.247	363.127	364.365	367.343
Malaysia	30960	13137	13216	13313.3	13810.6	14465.8	15202.5	16172.9	17318.6	18503.7	19907.6	20576.2	#REF!	#REF!	#REF!	#REF!	#REF!	#REF!	#REF!	#REF!		BAC	389.469	378.414	369.813	366.297	365.792	367.021	368.185	370.26	374.394
Mongolia	951	763	763	773.9	787.6	801.1	816.7	832.5	849.1	864.5	879.7	894.9	#REF!	#REF!	#REF!	#REF!	#REF!	#REF!	#REF!	#REF!
Myanmar	35072	42602	42600.1	43093.4	43973.9	44902.6	45623.7	46341.4	47017.7	47587.1	48174.9	48781.9	#REF!	#REF!	#REF!	#REF!	#REF!	#REF!	#REF!	#REF!
Nepal	13010	13309	13343	13516.8	13818.4	14129.9	14461.2	14805	15162.4	15557.8	15971.8	16407.6	#REF!	#REF!	#REF!	#REF!	#REF!	#REF!	#REF!	#REF!
Oman	18	76	76.1	73.9	70.2	67.2	64.7	62.9	61.7	64.3	67.5	71.2	#REF!	#REF!	#REF!	#REF!	#REF!	#REF!	#REF!	#REF!		ASIA	2020	2025	2030	2035	2040	2045	2050	2055	2060
Pakistan	24291	33797	33790.9	34113.8	34878.4	35708.2	36406.2	37050.8	37678.8	38308.5	38980.6	39641.1	#REF!	#REF!	#REF!	#REF!	#REF!	#REF!	#REF!	#REF!		REF	1384.12	1469.74	1578	1623.44	1658.39	1688.29	1692.47	1692.12	1695.66
Philippines	18694	15469	15533.8	15697.2	16012.4	16369.8	16652.3	16930.5	17211.4	17454	17687	17911.8	#REF!	#REF!	#REF!	#REF!	#REF!	#REF!	#REF!	#REF!		AF	1384.12	1464.61	1562.31	1608.15	1647.1	1682.76	1683.16	1679.41	1678.65
Qatar	4	16	21.1	20.7	18.7	17	15.6	14.4	13.7	14.5	15.8	17.3	#REF!	#REF!	#REF!	#REF!	#REF!	#REF!	#REF!	#REF!		BF	1384.12	1448.22	1526.2	1565.65	1600.38	1630.85	1627.52	1625.05	1621.15
Saudi Arabia	149	305	305	306.4	309.5	312.5	315.6	318.7	321.8	325.1	328.1	331.6	#REF!	#REF!	#REF!	#REF!	#REF!	#REF!	#REF!	#REF!		BAC	1384.12	1460.09	1551.99	1598.5	1639.35	1669.86	1671.23	1669.23	1668.69
Singapore	-84	-31	746.3	12.7	18.3	32.3	54.8	77.4	101.4	128	158.1	193.6	#REF!	#REF!	#REF!	#REF!	#REF!	#REF!	#REF!	#REF!
Sri Lanka	9664	5403	5472.2	5521.2	5550.1	5575.1	5651.4	5728.7	5806.9	5891.1	5975.9	6062.2	#REF!	#REF!	#REF!	#REF!	#REF!	#REF!	#REF!	#REF!
Syrian Arab Republic	81	82	94.9	97.2	102.2	108.8	113.2	116.6	119.6	121.1	122	122.2	#REF!	#REF!	#REF!	#REF!	#REF!	#REF!	#REF!	#REF!
Thailand	26016	29975	36599.8	36791.8	37543.5	39250.5	39932.8	39927.6	39710.9	38586.7	37117.3	36179	#REF!	#REF!	#REF!	#REF!	#REF!	#REF!	#REF!	#REF!		OCEANIA	2020	2025	2030	2035	2040	2045	2050	2055	2060
Turkey	17949	28327	30071.9	31219.4	33200.7	35658.4	37400.6	39092.7	40739.8	41841.7	41668.7	40880	#REF!	#REF!	#REF!	#REF!	#REF!	#REF!	#REF!	#REF!		REF	33.6519	34.7818	35.9092	36.118	35.7613	34.8658	32.6909	30.4385	28.7753
United Arab Emirates	16	140	161.1	187.1	159.6	136.6	117.5	101.7	88.8	105.2	124.5	147.5	#REF!	#REF!	#REF!	#REF!	#REF!	#REF!	#REF!	#REF!		AF	33.6519	34.7307	35.8089	35.8498	35.6998	34.5987	32.0724	29.8709	28.0723
Viet Nam	31121	29832	29737.7	30729.6	32395.8	35051.9	36672.5	37709.7	38348.7	37745.4	36430.3	34524.3	#REF!	#REF!	#REF!	#REF!	#REF!	#REF!	#REF!	#REF!		BF	33.6519	34.4934	34.9815	34.9627	34.3909	32.5899	29.8105	27.8524	25.846
Yemen	204	557	551	559.4	573.1	586.8	596.6	606.2	616.3	624.9	633.5	642.2	#REF!	#REF!	#REF!	#REF!	#REF!	#REF!	#REF!	#REF!		BAC	33.6519	34.7481	35.773	35.8523	35.6972	34.5963	32.2149	30.0014	28.288
OCEANIA	31357	35956	33256.1	33651.9	34781.8	35909.2	36118	35761.3	34865.8	32690.9	30438.5	28775.3	#REF!	#REF!	#REF!	#REF!	#REF!	#REF!	#REF!	#REF!
Australia	15342	18897	18020.3	18183.4	18408.5	18421.3	17872.9	17187.4	16207.7	14664.6	13194.7	12203.9	#REF!	#REF!	#REF!	#REF!	#REF!	#REF!	#REF!	#REF!
Cook Islands	-2	4	0	0.1	0.2	0.2	0.2	0.2	0.2	0.3	0.3	0.3	#REF!	#REF!	#REF!	#REF!	#REF!	#REF!	#REF!	#REF!
Fiji Islands	-58	708	475.4	499.8	532.2	563.5	537.6	492.9	425.4	512.2	577.6	628.2	#REF!	#REF!	#REF!	#REF!	#REF!	#REF!	#REF!	#REF!		EUROPE	2020	2025	2030	2035	2040	2045	2050	2055	2060
French Polynesia	4	9	8.1	8.2	8.1	7.9	7.8	7.8	7.6	7.8	8	8.3	#REF!	#REF!	#REF!	#REF!	#REF!	#REF!	#REF!	#REF!		REF	799.796	822.053	834.888	844.228	876.224	914.2	946.678	979.017	1010.87
New Caledonia	17	31	22.2	22.8	22.4	21.8	22.1	22.9	23.6	24.7	25.7	26.8	#REF!	#REF!	#REF!	#REF!	#REF!	#REF!	#REF!	#REF!		AF	799.796	811.141	819.534	819.572	834.543	859.4	888.454	921.855	954.988
New Zealand	9522	9437	8281.6	8390.7	9105.7	10021.6	10728	11030.2	11113	10353.5	9468.3	8708.6	#REF!	#REF!	#REF!	#REF!	#REF!	#REF!	#REF!	#REF!		BF	799.796	815.538	827.196	827.408	840.957	863.335	893.978	930.906	967.444
Papua New Guinea	6068	6471	6053	6140.3	6286.2	6443.1	6514.2	6579.5	6641.9	6677.7	6710.1	6740.6	#REF!	#REF!	#REF!	#REF!	#REF!	#REF!	#REF!	#REF!		BAC	799.796	817.538	834.296	833.922	846.956	879.318	910.895	944.16	976.596
Samoa	132	79	75.4	76.1	77.1	77.8	78.8	80.1	81.6	83	84.6	86.4	#REF!	#REF!	#REF!	#REF!	#REF!	#REF!	#REF!	#REF!
Solomon Islands	263	179	179	179.6	180.2	180.6	178.2	176.2	175.6	174.7	173.8	173.1	#REF!	#REF!	#REF!	#REF!	#REF!	#REF!	#REF!	#REF!
Tonga	6	14	14.1	15.7	13.5	11.6	10.3	12.1	14.3	17	20.2	24	#REF!	#REF!	#REF!	#REF!	#REF!	#REF!	#REF!	#REF!
Vanuatu	63	127	127	135.2	147.7	159.8	167.9	172	174.9	175.4	175.2	175.1	#REF!	#REF!	#REF!	#REF!	#REF!	#REF!	#REF!	#REF!		WORLD	2020	2025	2030	2035	2040	2045	2050	2055	2060
Table xx Production of Total Industrial Roundwood (million CUM). (Continued)																						REF	4029.75	4158.54	4316.04	4375.37	4444.45	4517.45	4538.95	4554.65	4543.97
	Actual		Projection																			AF	4029.75	4139.28	4276.91	4331.83	4390.22	4453.42	4472.76	4483.71	4466.28
Country	1992	2017	2017	2020	2025	2030	2035	2040	2045	2050	2055	2060	2065	2070	2075	2080	2085	2090	2095	2100		BF	4029.75	4130.13	4251.49	4302.12	4356.01	4408.25	4416.02	4407.62	4424.85
EUROPE	564479	755410	771327	799796	822053	834888	844228	876224	914200	946678	979017	1.01087e+06	#REF!	#REF!	#REF!	#REF!	#REF!	#REF!	#REF!	#REF!		BAC	4029.75	4147.47	4294.97	4347.67	4405.02	4471.66	4493.14	4507.3	4491.14
Albania	2554	1182	1208	1217.7	1231.9	1247.6	1265.1	1281.9	1298.9	1313.7	1327.2	1339.9	#REF!	#REF!	#REF!	#REF!	#REF!	#REF!	#REF!	#REF!
Austria	17690	27294	28303.8	29047.3	30320.6	32820	35166.1	38403.8	42396.4	46912.8	50147	49203.5	#REF!	#REF!	#REF!	#REF!	#REF!	#REF!	#REF!	#REF!
Belgium	0	8506	8585.7	8250.6	6463.4	5501.5	5558.7	5653.1	5758.6	5475	4704.9	4069	#REF!	#REF!	#REF!	#REF!	#REF!	#REF!	#REF!	#REF!
Bosnia and Herzegovina	36	3424	3601.2	3757.4	4163.6	4664.1	4841.2	4981.4	5227.5	5457.4	5511.2	5479.9	#REF!	#REF!	#REF!	#REF!	#REF!	#REF!	#REF!	#REF!
Bulgaria	3553	5444	5683.1	5817	5883.9	5891	5833.2	5750.3	5618.3	5460.4	5312.7	5182.9	#REF!	#REF!	#REF!	#REF!	#REF!	#REF!	#REF!	#REF!		Check	4029.75	4158.54	4316.04	4375.37	4444.45	4517.45	4538.95	4554.65	4543.97
Croatia	1725	3622	3503.1	3364.7	2769.1	2185.6	1613.8	1334.2	1328.3	1327.9	1333.9	1346.4	#REF!	#REF!	#REF!	#REF!	#REF!	#REF!	#REF!	#REF!
Czech Republic	0	14649	14436.8	14418.8	13997.8	13888.2	14322.9	14806.6	14861.5	14159	13121.1	11673.1	#REF!	#REF!	#REF!	#REF!	#REF!	#REF!	#REF!	#REF!		Cumulative
Denmark	1836	3751	3750.1	3531.8	3260.1	3181.5	3194.9	3087.8	2988.3	2878	2720.1	2725.6	#REF!	#REF!	#REF!	#REF!	#REF!	#REF!	#REF!	#REF!		AFRICA	2020	2025	2030	2035	2040	2045	2050	2055	2060
Finland	43918	69788	71910.2	76089.1	83403.1	86178.3	91038.8	95432.4	100912	107945	115945	123306	#REF!	#REF!	#REF!	#REF!	#REF!	#REF!	#REF!	#REF!		REF	749.889	4499.66	8262.68	12085.5	15968.5	19911.4	23912.4	27962.8	32026
France	66140	47021	47640.9	49236	49854.8	49638	50609.4	51776.9	52992.8	53536.5	53663.9	53343.6	#REF!	#REF!	#REF!	#REF!	#REF!	#REF!	#REF!	#REF!		AF	749.889	4498.21	8252.29	12059	15923.8	19847	23826.9	27854	31887.5
Germany	27101	70134	67655.9	69821.5	73042.5	76013.4	79029	82439.8	86789.4	91103.2	96601.9	103482	#REF!	#REF!	#REF!	#REF!	#REF!	#REF!	#REF!	#REF!		BF	749.889	4495.41	8229.31	11990.4	15805.4	19669.1	23554.6	27426	31248
Greece	2390	1751	1779.7	1836.4	1886	1929.4	1951.1	1950.6	1945.3	1925.5	1906.4	1885.5	#REF!	#REF!	#REF!	#REF!	#REF!	#REF!	#REF!	#REF!		BAC	749.889	4498.59	8255.09	12066.3	15935.6	19864.1	23849.2	27881.1	31919
Hungary	3614	5350	5378.1	5603.6	5667.9	5606.4	5479.8	5359.7	5273.8	5164.4	5039.9	4894.1	#REF!	#REF!	#REF!	#REF!	#REF!	#REF!	#REF!	#REF!
Luxembourg	0	959	846.1	916.9	1009	1078.5	1196.7	1475.4	1793	2168.8	2606	3128.1	#REF!	#REF!	#REF!	#REF!	#REF!	#REF!	#REF!	#REF!
Ireland	1335	3237	3364.6	3530	3474.9	3372.6	3479.8	3635.6	3821.5	3993.1	4209.9	4434.2	#REF!	#REF!	#REF!	#REF!	#REF!	#REF!	#REF!	#REF!
Italy	14778	17048	18263.3	19104.7	20286.1	21598.9	22324.1	22633.1	22707.5	21934.9	21164.8	20499.1	#REF!	#REF!	#REF!	#REF!	#REF!	#REF!	#REF!	#REF!		NORTH/CENTRAL AMERICA	2020	2025	2030	2035	2040	2045	2050	2055	2060
Macedonia,The Fmr Yug Rp	0	880	856	873.3	884.7	898	911.6	935.7	962.7	988.7	1015.8	1042.1	#REF!	#REF!	#REF!	#REF!	#REF!	#REF!	#REF!	#REF!		REF	672.822	4066.99	7612.81	11279.5	14917.6	18511.9	22050.6	25465.4	28754.7
Montenegro	0	977	1029.6	1003.7	965.7	936.4	913.3	894.8	879.5	865.3	851.1	846.5	#REF!	#REF!	#REF!	#REF!	#REF!	#REF!	#REF!	#REF!		AF	672.822	4067.33	7614	11284.3	14954.2	18592.2	22180.4	25670.1	29030.4
Netherlands	1165	2658	2812.9	2939.7	2300.9	2074.8	2073.3	2088.5	2088.4	2046.1	962.9	974.4	#REF!	#REF!	#REF!	#REF!	#REF!	#REF!	#REF!	#REF!		BF	672.822	4073.44	7657.67	11396	15144.6	18870.2	22559.3	26153.7	29612.5
Norway	10714	9008	9387.4	9109.5	8526.6	7711.1	6341.6	5108.5	4755.5	4430.5	4123.9	3800.3	#REF!	#REF!	#REF!	#REF!	#REF!	#REF!	#REF!	#REF!		BAC	672.822	4071.65	7644.97	11359.2	15059.5	18720.8	22329.8	25834	29213.9
Poland	20955	44851	43833.1	44888.3	41698.9	36973.4	32838.3	29060.1	25695.8	24333.2	23046.1	21719.8	#REF!	#REF!	#REF!	#REF!	#REF!	#REF!	#REF!	#REF!
Portugal	10160	16768	16788.1	17876.3	19429.8	20825.6	22765.6	25107.8	27762.4	30196.8	33164.7	36636	#REF!	#REF!	#REF!	#REF!	#REF!	#REF!	#REF!	#REF!
Romania	12572	16256	17395.1	18034.4	18661.9	19395.9	20296.6	21495.8	22936.1	24241.8	25600.1	26848.3	#REF!	#REF!	#REF!	#REF!	#REF!	#REF!	#REF!	#REF!
Slovakia	0	7804	7854.1	7906.1	7220.3	6330.6	5757	5330.8	5007.9	4642.8	4280.7	3943.8	#REF!	#REF!	#REF!	#REF!	#REF!	#REF!	#REF!	#REF!		SOUTH AMERICA	2020	2025	2030	2035	2040	2045	2050	2055	2060
Slovenia	1556	1865	2193.8	2248.8	2383.8	2422.7	2588.4	2774.6	2931	2962.4	2920.6	2836.6	#REF!	#REF!	#REF!	#REF!	#REF!	#REF!	#REF!	#REF!		REF	389.469	2326.21	4212.44	6063.49	7902.82	9742.03	11589.8	13446.1	15314.6
Spain	16357	15760	15486.4	15824.2	15661	15192.5	14192.5	12783.1	11569.3	10274.8	9369.8	8714.3	#REF!	#REF!	#REF!	#REF!	#REF!	#REF!	#REF!	#REF!		AF	389.469	2324.16	4197.84	6026.09	7837.38	9644.39	11451.9	13263.9	15085.1
Sweden	58212	81181	82980.3	87050.3	93298	95706.7	100980	107138	114230	120546	127576	135368	#REF!	#REF!	#REF!	#REF!	#REF!	#REF!	#REF!	#REF!		BF	389.469	2323.93	4196.39	6023.59	7836.61	9649.87	11466	13282.9	15107.7
Switzerland	4353	4730	4636.9	4797.2	5144	5451.5	5842.7	6261.3	6755.1	7238.6	7759	8264.8	#REF!	#REF!	#REF!	#REF!	#REF!	#REF!	#REF!	#REF!		BAC	389.469	2325.76	4209.23	6054.77	7885.76	9715.94	11552.2	13395.2	15250.6
United Kingdom	6479	11025	11142	11990	12265	12277.5	12525.9	12924.8	13415.1	13750.4	14149.8	14645.2	#REF!	#REF!	#REF!	#REF!	#REF!	#REF!	#REF!	#REF!
Serbia	0	7801	7897.7	8043.2	8282.3	8538.3	8736.8	8945.2	9130.1	9240.4	9332.1	9401.8	#REF!	#REF!	#REF!	#REF!	#REF!	#REF!	#REF!	#REF!
FORMER USSR	0	0	0	0	0	0	0	0	0	0	0	0	0	0	0	0	0	0	0	0
Armenia	0	1550	1551.1	1567.7	1591.9	1616.4	1637.7	1659	1680.4	1699.9	1719.3	1739	#REF!	#REF!	#REF!	#REF!	#REF!	#REF!	#REF!	#REF!		ASIA	2020	2025	2030	2035	2040	2045	2050	2055	2060
Azerbaijan, Republic of	0	429	429	433.8	440.3	446.9	454.6	462.8	471.5	480.8	491	501.7	#REF!	#REF!	#REF!	#REF!	#REF!	#REF!	#REF!	#REF!		REF	1384.12	8390.33	15847.3	23782.7	31934.9	40256.7	48702.4	57164.3	65628.5
Belarus	11268	19972	21203.1	21657.8	22945.7	24825.6	26762.1	28519.4	30274	33182.6	38053.4	45669.9	#REF!	#REF!	#REF!	#REF!	#REF!	#REF!	#REF!	#REF!		AF	1384.12	8385.2	15806	23663.3	31743	40014.2	48428.4	56840.5	65236.8
Estonia	1614	6709	7346.4	7587.6	7871.7	7902.4	7695.5	7469.1	7289.2	7117.1	6849.6	6442.9	#REF!	#REF!	#REF!	#REF!	#REF!	#REF!	#REF!	#REF!		BF	1384.12	8368.81	15687.9	23358.4	31221.3	39253.7	47404.6	55539.8	63661.1
Georgia	-5	603	593.9	604.4	626.5	675.8	685.8	693.8	703.1	710.6	719.3	732.5	#REF!	#REF!	#REF!	#REF!	#REF!	#REF!	#REF!	#REF!
Kazakhstan	479	479	742.1	749.8	771.2	831.5	865.7	879.8	891.7	894.2	894.8	892.4	#REF!	#REF!	#REF!	#REF!	#REF!	#REF!	#REF!	#REF!
Kyrgyzstan	0	59	181.6	211.6	273.7	357.9	254	256.3	263.5	265.9	267.2	267	#REF!	#REF!	#REF!	#REF!	#REF!	#REF!	#REF!	#REF!
Latvia	1939	9499	9668.6	9673.4	9649.5	9724.6	9277.9	8740.2	8331.6	7791.3	7281.4	6873.3	#REF!	#REF!	#REF!	#REF!	#REF!	#REF!	#REF!	#REF!
Lithuania	2871	6257	6237.6	6559.1	6854.8	6995.1	6854.2	6661	6420	6433	6448.9	6472.4	#REF!	#REF!	#REF!	#REF!	#REF!	#REF!	#REF!	#REF!		OCEANIA	2020	2025	2030	2035	2040	2045	2050	2055	2060
Moldova, Republic of	190	1272	1300	1319.8	1349.1	1379.4	1403.3	1428.8	1455.5	1479.1	1503.6	1528.4	#REF!	#REF!	#REF!	#REF!	#REF!	#REF!	#REF!	#REF!		REF	33.6519	203.041	378.078	557.833	738.066	915.977	1088.13	1249.33	1399.86
Russian Federation	217405	190585	198840	208050	212355	215652	208878	222422	236254	244361	250616	255091	#REF!	#REF!	#REF!	#REF!	#REF!	#REF!	#REF!	#REF!		AF	33.6519	202.99	377.722	556.807	735.906	913.304	1083.77	1241.93	1389.49
Tajikistan	0	3690	3690.1	3744.2	3834.6	3927.3	3982	4038.4	4096.5	4152.2	4209	4267.2	#REF!	#REF!	#REF!	#REF!	#REF!	#REF!	#REF!	#REF!		BF	33.6519	202.753	375.708	550.597	724.838	894.992	1055.16	1202.26	1339.51
Turkmenistan	0	13	13.1	12.9	10.8	9	7.5	6.3	5.3	6.3	7.5	9.1	#REF!	#REF!	#REF!	#REF!	#REF!	#REF!	#REF!	#REF!		BAC	33.6519	203.008	377.773	556.717	735.824	913.209	1083.81	1242.67	1390.96
Ukraine	-1	16392	16527.6	16820.4	17590.1	18878.8	19689.1	20132	20343.2	19800.6	18796.3	17753.6	#REF!	#REF!	#REF!	#REF!	#REF!	#REF!	#REF!	#REF!
Uzbekistan	0	252	251.1	277.4	299.5	294.6	285.3	327.3	356.4	352.1	340.9	335.8	#REF!	#REF!	#REF!	#REF!	#REF!	#REF!	#REF!	#REF!
DEVELOPED, ALL	1314595	1424660	1.44414e+06	1.48188e+06	1.53082e+06	1.57192e+06	1.57328e+06	1.59308e+06	1.61984e+06	1.62214e+06	1.62479e+06	1.62408e+06	#REF!	#REF!	#REF!	#REF!	#REF!	#REF!	#REF!	#REF!
DEVELOPING, ALL	1908073	2388009	2.49416e+06	2.54786e+06	2.62772e+06	2.74412e+06	2.80209e+06	2.85137e+06	2.8976e+06	2.91681e+06	2.92986e+06	2.9199e+06	#REF!	#REF!	#REF!	#REF!	#REF!	#REF!	#REF!	#REF!		EUROPE	2020	2025	2030	2035	2040	2045	2050	2055	2060
WORLD	3222668	3812669	3.9383e+06	4.02975e+06	4.15854e+06	4.31604e+06	4.37537e+06	4.44445e+06	4.51745e+06	4.53895e+06	4.55465e+06	4.54397e+06	#REF!	#REF!	#REF!	#REF!	#REF!	#REF!	#REF!	#REF!		REF	799.796	4821.04	8944.14	13127.9	17381.1	21800.1	26403.6	31169.4	36096.3
																						AF	799.796	4810.12	8874.22	12971.9	17084.8	21282.3	25608.4	30084.1	34726.5
																						BF	799.796	4814.52	8903.87	13040.1	17190.6	21417.8	25765.1	30271.9	34963
																						BAC	799.796	4816.52	8920.97	13092.1	17274.7	21541.9	25970	30557.8	35311
																						WORLD	2020	2025	2030	2035	2040	2045	2050	2055	2060
																						REF	4029.75	24307.3	45257.4	66897	88842.9	111138	133747	156457	179220
																						AF	4029.75	24288	45122	66561.5	88279.1	110293	132580	154955	177356
																						BF	4029.75	24278.9	45050.9	66359	87923.5	109756	131805	153877	175932
																						BAC	4029.75	24296.2	45181	66708.6	88504.3	110596	132976	155456	177976
																						Check	4029.75	24307.3	45257.4	66897	88842.9	111138	133747	156457	179220
																							2060 Consumption (million m3, cumulative)								Absolute change by 2060 (cumulative)							% change by 2060
																							Ref	AF	BF	BAC					AF	BF	BAC					AF	BF	BAC
																						AFRICA	32026	31887.5	31248	31919					-138.471	-777.963	-106.992					-0.0043237	-0.0242916	-0.0033408
																						Angola	251.065	248.416	250.057	250.724					-2.6492	-1.008	-0.341					-0.0105518	-0.00401489	-0.00135821
																						Cameroon	572.21	561.901	549.707	559.29					-10.3093	-22.5035	-12.9198					-0.0180166	-0.0393273	-0.0225788
																						CFA	106.077	105.096	105.764	105.837					-0.9817	-0.3134	-0.2405					-0.00925455	-0.00295444	-0.00226721
																						Congo, DR	3961.07	3945.59	3949.28	3957.27					-15.4843	-11.7895	-3.802					-0.00390912	-0.00297634	-0.000959842
																						Congo, R	123.714	123.467	122.464	123.28					-0.2466	-1.2498	-0.4343					-0.00199331	-0.0101023	-0.00351051
																						Côte d'Ivoire	479.079	479.258	476.486	478.88					0.1787	-2.5935	-0.199					0.000373007	-0.00541351	-0.00041538
																						Gabon	113.001	114.805	103.14	112.541					1.8035	-9.8614	-0.4605					0.01596	-0.0872681	-0.00407518
																						Madagascar	634.341	633.809	625.376	632.444					-0.5318	-8.9657	-1.8969					-0.00083835	-0.0141339	-0.00299035
																						Nigeria	3356.11	3326.23	3306.97	3326.04					-29.8874	-49.1425	-30.0713					-0.00890536	-0.0146427	-0.00896015
																						Sudan	705.502	703.118	704.654	704.462					-2.3837	-0.8476	-1.0397					-0.00337873	-0.00120141	-0.0014737
																						NORTH/CENTRAL AMERICA	28754.7	29030.4	29612.5	29213.9					275.685	857.865	459.228					0.0095875	0.0298339	0.0159706
																						Canada	7342.7	7161.38	7695.93	7477.59					-181.313	353.233	134.893					-0.0246929	0.0481067	0.018371
																						Costa Rica	196.645	196.657	185.198	195.093					0.0116	-11.4472	-1.5521					5.89894e-05	-0.0582124	-0.00789289
																						Mexico	2072.16	2085.28	2069.49	2079.32					13.116	-2.6749	7.1611					0.00632962	-0.00129087	0.00345586
																						United States	17062.3	17509.5	17632.7	17385.4					447.22	570.364	323.073					0.026211	0.0334283	0.0189349
																						SOUTH AMERICA	15314.6	15085.1	15107.7	15250.6					-229.54	-206.969	-63.9797					-0.0149883	-0.0135145	-0.00417769
																						Argentina	783.596	777.947	769.107	783.196					-5.649	-14.4883	-0.3998					-0.00720908	-0.0184895	-0.000510212
																						Brazil	10247.8	10049.3	10128.3	10202.6					-198.496	-119.465	-45.2076					-0.0193697	-0.0116577	-0.00441144
																						Chile	1853.48	1846.45	1830.16	1848.13					-7.0312	-23.3255	-5.351					-0.0037935	-0.0125847	-0.00288699
																						Colombia	431.327	430.858	432.708	430.4					-0.4683	1.3813	-0.9269					-0.00108572	0.00320244	-0.00214895
																						Peru	374.099	373.832	373.27	373.789					-0.2668	-0.8291	-0.3099					-0.00071318	-0.00221626	-0.00082839
																						ASIA	65628.5	65236.8	63661.1	64890.5					-391.716	-1967.36	-738.026					-0.00596869	-0.0299772	-0.0112455
																						China	27864.9	28007	28096.1	27825.5					142.109	231.172	-39.3414					0.00509995	0.00829616	-0.00141186
																						India	16645.7	16429.3	15667.7	16521.8					-216.366	-978.016	-123.856					-0.0129983	-0.0587549	-0.00744074
																						Indonesia	5429.1	5371.06	5064.99	5271.88					-58.0418	-364.109	-157.219					-0.0106909	-0.0670662	-0.0289586
																						Japan	1814.85	1836.67	1703.52	1831.36					21.8239	-111.324	16.5167					0.0120252	-0.0613409	0.00910089
																						Malaysia	664.051	665.435	451.938	664.027					1.3841	-212.113	-0.0238					0.00208433	-0.319423	-3.58406e-05
																						Philippines	687.985	689.526	688.364	688.803					1.5416	0.3794	0.8178					0.00224075	0.000551466	0.00118869
																						OCEANIA	1399.86	1389.49	1339.51	1390.96					-10.3745	-60.3503	-8.8988					-0.00741109	-0.0431116	-0.00635691
																						Australia	682.906	668.204	643.745	670.037					-14.7024	-39.1611	-12.8692					-0.0215292	-0.0573448	-0.0188447
																						New Zealand	409.764	414.728	391.576	414.349					4.9645	-18.1874	4.5849					0.0121155	-0.0443851	0.0111891
																						EUROPE	36096.3	34726.5	34963	35311					-1369.82	-1133.27	-785.284					-0.0379491	-0.0313958	-0.0217553
																						Austria	1575.27	1519.94	1194.03	1544.66					-55.3331	-381.239	-30.6181					-0.035126	-0.242014	-0.0194367
																						Czech Republic	579.553	556.98	520.476	560.932					-22.5724	-59.077	-18.6211					-0.038948	-0.101936	-0.0321301
																						Finland	3908.02	3708.51	3747.64	3667.37					-199.512	-160.383	-240.644					-0.051052	-0.0410394	-0.0615769
																						France	2109.89	2094.35	2069.09	2094.52					-15.5377	-40.7914	-15.3645					-0.00736424	-0.0193335	-0.00728215
																						Germany	3377.69	3430.74	3356.6	3418.11					53.0531	-21.09	40.4295					0.0157069	-0.00624392	0.0119696
																						Italy	879.27	895.375	877.978	890.69					16.1054	-1.2917	11.4208					0.0183168	-0.00146906	0.012989
																						Norway	254.336	246.464	261.14	246.155					-7.8726	6.8039	-8.1813					-0.0309535	0.0267516	-0.0321673
																						Poland	1314.39	1310.36	1310.15	1307.94					-4.0296	-4.24	-6.4519					-0.00306576	-0.00322583	-0.00490866
																						Russian Federation	9248.03	8340.73	9116.7	9043.3					-907.306	-131.333	-204.727					-0.098108	-0.0142012	-0.0221373
																						Spain	533.05	550.207	503.839	543.935					17.1563	-29.2116	10.8842					0.0321851	-0.0548008	0.0204187
																						Sweden	4367.99	4168.39	4237.84	4147.4					-199.602	-130.152	-220.587					-0.0456965	-0.0297968	-0.0505009
																						United Kingdom	531.138	531.247	539.512	528.28					0.1097	8.3746	-2.8572					0.000206538	0.0157673	-0.0053794
																						WORLD	179220	177356	175932	177976					-1864.24	-3288.05	-1243.95					-0.0104019	-0.0183465	-0.00694093
																						Check
																						Russian Federation	9248.03	8340.73	9116.7	9043.3	#REF!	#REF!	#REF!
																						Spain	533.05	550.207	503.839	543.934	#REF!	#REF!	#REF!
																						Sweden	4367.99	4168.39	4237.84	4147.4	#REF!	#REF!	#REF!
																						United Kingdom	531.138	531.247	539.512	528.28	#REF!	#REF!	#REF!
																						WORLD	179220	177356	175932	177976	#REF!	#REF!	#REF!
																							Ref	AF	BF	BAC	AF	BF	BAC
																							2	3	4	5	17	18	19
																						AFRICA	32026	31887.5	31248	31919	-0.0043237	-0.0242916	-0.0033408
																						Angola	251.065	248.416	250.057	250.724	-0.0105518	-0.00401489	-0.00135821
																						Cameroon	572.21	561.901	549.707	559.29	-0.0180166	-0.0393273	-0.0225788
																						CFA	106.077	105.096	105.764	105.837	-0.00925455	-0.00295444	-0.00226721
																						Congo, DR	3961.07	3945.59	3949.28	3957.27	-0.00390912	-0.00297634	-0.000959842
																						Gabon	113.001	114.805	103.14	112.541	0.01596	-0.0872681	-0.00407518
																						Nigeria	3356.11	3326.23	3306.97	3326.04	-0.00890536	-0.0146427	-0.00896015
																						NORTH/CENTRAL AMERICA	28754.7	29030.4	29612.5	29213.9	0.0095875	0.0298339	0.0159706
																						Canada	7342.7	7161.38	7695.93	7477.59	-0.0246929	0.0481067	0.018371
																						Mexico	2072.16	2085.28	2069.49	2079.32	0.00632962	-0.00129087	0.00345586
																						United States	17062.3	17509.5	17632.7	17385.4	0.026211	0.0334283	0.0189349
																						SOUTH AMERICA	15314.6	15085.1	15107.7	15250.6	-0.0149883	-0.0135145	-0.00417769
																						Argentina	783.596	777.947	769.107	783.196	-0.00720908	-0.0184895	-0.000510212
																						Brazil	10247.8	10049.3	10128.3	10202.6	-0.0193697	-0.0116577	-0.00441144
																						Chile	1853.48	1846.45	1830.16	1848.13	-0.0037935	-0.0125847	-0.00288699
																						Colombia	431.327	430.858	432.708	430.4	-0.00108572	0.00320244	-0.00214895
																						Peru	374.099	373.832	373.27	373.789	-0.00071318	-0.00221626	-0.00082839
																						ASIA	65628.5	65236.8	63661.1	64890.5	-0.00596869	-0.0299772	-0.0112455
																						China	27864.9	28007	28096.1	27825.5	0.00509995	0.00829616	-0.00141186
																						India	16645.7	16429.3	15667.7	16521.8	-0.0129983	-0.0587549	-0.00744074
																						Indonesia	5429.1	5371.06	5064.99	5271.88	-0.0106909	-0.0670662	-0.0289586
																						Japan	1814.85	1836.67	1703.52	1831.36	0.0120252	-0.0613409	0.00910089
																						Malaysia	664.051	665.435	451.938	664.027	0.00208433	-0.319423	-3.58406e-05
																						OCEANIA	1399.86	1389.49	1339.51	1390.96	-0.00741109	-0.0431116	-0.00635691
																						Australia	682.906	668.204	643.745	670.037	-0.0215292	-0.0573448	-0.0188447
																						New Zealand	409.764	414.728	391.576	414.349	0.0121155	-0.0443851	0.0111891
																						EUROPE	36096.3	34726.5	34963	35311	-0.0379491	-0.0313958	-0.0217553
																						Austria	1575.27	1519.94	1194.03	1544.66	-0.035126	-0.242014	-0.0194367
																						France	2109.89	2094.35	2069.09	2094.52	-0.00736424	-0.0193335	-0.00728215
																						Germany	3377.69	3430.74	3356.6	3418.11	0.0157069	-0.00624392	0.0119696
																						Italy	879.27	895.375	877.978	890.69	0.0183168	-0.00146906	0.012989
																						Norway	254.336	246.464	261.14	246.155	-0.0309535	0.0267516	-0.0321673
																						Poland	1314.39	1310.36	1310.15	1307.94	-0.00306576	-0.00322583	-0.00490866
																						Russian Federation	9248.03	8340.73	9116.7	9043.3	-0.098108	-0.0142012	-0.0221373
																						Sweden	4367.99	4168.39	4237.84	4147.4	-0.0456965	-0.0297968	-0.0505009
																						United Kingdom	531.138	531.247	539.512	528.28	0.000206538	0.0157673	-0.0053794
																						WORLD	179220	177356	175932	177976	-0.0104019	-0.0183465	-0.00694093
[truncated: 11 more columns]

## Sheet: Total_Rndwd_Cons_AF
Table xx Production of Total Industrial Roundwood (million CUM).
	Actual		Projection
Country	1992	2017	2017	2020	2025	2030	2035	2040	2045	2050	2055	2060	2065	2070	2075	2080	2085	2090	2095	2100
AFRICA	427761	749911	742777	749889	748760	759038	770613	782291	794016	803907	811462	787621	36.8279	37.834	38.527	38.44	40.1712	42.1541	44.0468	45.3765
Algeria	6371	8799	8780	8905.2	9066.6	9229.5	9422	9612.3	9795.6	9968.6	10146	10329.3	0.157	0.1894	0.2079	0.202	0.1859	0.1651	0.1652	0.1603
Angola	3379	5808	5767.5	5824.3	5877.6	5930.5	5998.9	6067.6	6138.9	6233.2	6327.9	6421.7	0.134	0.146	0.1591	0.1735	0.1894	0.2068	0.2252	0.2442
Benin	5972	6913	6951.8	7004.9	7105.5	7209.9	7305.9	7397.3	7491.9	7587.4	7686.4	7788.8	0.5128	0.5922	0.5791	0.5446	0.5245	0.5101	0.5055	0.5085
Botswana	692	811	811.1	818.1	817.5	817.2	827.5	838.2	849.3	859.7	871.1	882.6	0.0018	0.0016	0.0014	0.0015	0.0018	0.0016	0.0015	0.0014
Burkina Faso	10046	15204	15092.6	15201.2	15281.1	15360.1	15551.5	15744.5	15939.7	16143.1	16349.3	16558.5	0.0055	0.0061	0.0068	0.0077	0.0088	0.0101	0.0118	0.0142
Burundi	6613	6621	6403.2	6477.8	6527.1	6572.2	6677.6	6785.9	6897.1	7011.9	7129.8	7250.5	0.153	0.1684	0.1847	0.2019	0.2196	0.2362	0.2512	0.2634
Cameroon	10337	12991	13011	13214.4	13324.3	13224.7	13236.3	13448.7	13871.2	14318.3	14735.9	15031.7	1.6868	1.671	1.674	1.6932	1.7267	1.7726	1.8697	1.9762
Cape Verde	109	186	186	187.9	188.2	189.5	192	193.8	196.5	198.6	200.9	203.1	0	0	0	0	0	0	0	0
Central African Republic	3692	2515	2439.3	2467.1	2478.6	2492.7	2526.8	2563.9	2603.4	2644.5	2693.3	2744.3	0.1913	0.1927	0.196	0.2007	0.2065	0.2124	0.2187	0.2237
Chad	5423	8633	8591	8645.8	8690	8733.9	8824.5	8916.1	9008.5	9102.7	9198	9294.3	0.0356	0.0351	0.0337	0.0326	0.0323	0.03	0.0269	0.0223
Congo, Republic of	1787	2695	2757	2796.3	2870.3	2975.8	3016.9	3062.2	3109.1	3116.4	3121.4	3125.5	0.9559	0.9157	0.8753	0.8368	0.7994	0.763	0.7276	0.6913
Côte d'Ivoire	10672	11584	11282.2	11285.7	11300.7	11351	11500.7	11674.1	11867.3	12073.8	12293.8	12522.5	3.086	3.2468	3.4257	3.6223	3.8371	4.0689	4.3178	4.5832
Djibouti	221	396	394.1	396.9	401.5	406.2	411.4	416.5	421.9	427.3	432.8	438.5	0.0016	0.0015	0.0014	0.0015	0.0018	0.0018	0.0018	0.0018
Egypt	14850	18272	18239	17613.6	6318.3	6455.8	6604.6	6769.3	6952.6	7154.7	7384.1	7647	1.631	1.8243	2.0342	2.266	2.5197	2.7653	3.0031	3.5219
Equatorial Guinea	480	490	492	494.5	496.3	498.8	503.2	508.3	513.5	518.8	524.4	529.8	0.0288	0.0243	0.0191	0.0164	0.0166	0.0162	0.0159	0.0155
Ethiopia	0	113557	113251	114206	115698	117209	118777	120362	121967	123591	125236	126904	0.4057	0.416	0.4203	0.4159	0.3996	0.3661	0.3115	0.3039
Gabon	741	3341	3412	3282.7	3106.3	2984.4	2930.6	2803.9	2619	2460.3	2329.4	2221.7	0.8375	0.7607	0.6937	0.6348	0.583	0.5369	0.4957	0.4588
Gambia	595	752	772.1	777.5	785.5	793.2	801	809.2	817.6	825.5	833.5	841.9	0	0	0	0	0	0	0	-0.0001
Ghana	16131	48364	47861	48288.8	48930.2	49595.2	50459.3	51267.6	52042.7	52790.7	53584.6	54423	3.8539	4.4167	5.0852	5.8808	6.8228	7.9438	8.9147	9.124
Guinea	8187	12952	12938	13044.7	13154.2	13264.8	13454.5	13649.3	13849.1	14040.2	14235.9	14436.5	0.4296	0.4618	0.499	0.5373	0.552	0.5575	0.5686	0.5889
Guinea-Bissau	2018	2991	2994.8	3018.9	3055.6	3092.8	3134.2	3176.5	3219.2	3262.8	3307.1	3352.3	0.0397	0.0426	0.0457	0.049	0.0527	0.0564	0.0604	0.0648
Kenya	19558	27431	27431	27795.6	28309.8	28828.4	29342.4	29843.1	30335.7	30702.8	31020.2	31254.2	0	0	0	0	0	0	0	0
Lesotho	1366	2143	2142.1	2158.3	2160.4	2162.6	2190.7	2219.3	2248.4	2277.8	2308.3	2339.5	0.0049	0.0059	0.0071	0.0088	0.0109	0.0131	0.0156	0.018
Liberia	3538	9172	8985.1	9105	9286.3	9479	9676.8	9884.2	10102.3	10295.3	10495.8	10704.7	0.0002	0.0002	0.0002	0.0002	0.0002	0.0001	0.0001	0.0001
Libyan Arab Jamahiriya	745	1138	1131	1139.5	1154.8	1168	1188.3	1207	1224.6	1239.4	1251.6	1260.9	0.0083	0.0075	0.0072	0.0073	0.0081	0.0073	0.0074	0.0076
Madagascar	8914	14592	14504	14645.5	14864.2	15088.5	15313.8	15543.2	15777.4	16003.1	16232.7	16467.4	0.1676	0.1653	0.1621	0.1575	0.1501	0.1371	0.1101	0.0106
Malawi	6131	7279	7259	7335.5	7439.4	7546.9	7680.8	7824.5	7982.4	8124.4	8227.5	8286.4	0.0009	0.001	0.0013	0.0015	0.0019	0.0023	0.0028	0.0034
Mali	4495	6503	6477	6569.1	6694	6821.6	6980.8	7149.2	7328.1	7477.9	7631.9	7790.4	0.82	0.8362	0.8421	0.835	0.8163	0.8527	0.8964	0.9414
Mauritania	1211	2184	2160.9	2187.5	2233.2	2277	2316.4	2354.9	2391.9	2432.7	2476.4	2521	0.1438	0.1529	0.1628	0.1739	0.1872	0.2006	0.215	0.2308
Mauritius	38	12	13.1	13.7	12.4	11.3	10.4	9.6	9.9	10.8	11.9	13.3	0.0014	0.0011	0.0009	0.001	0.0014	0.0008	0.0006	0.0004
Morocco	7984	7103	6981.7	7117.2	7267.6	7422.3	7625.3	7844	8082.5	8336.5	8616.4	8923.8	0.5659	0.5856	0.5979	0.6366	0.7703	0.9368	1.1393	1.3855
Mozambique	16360	17628	18636.5	18818.2	19086	19365.1	19713.1	20072.2	20419.8	20705.8	21008	21326.9	1.1994	1.1811	1.178	1.1858	1.2011	1.2194	1.2358	1.2421
Niger	6513	12139	12067.2	12172.4	12207.6	12235.3	12395.7	12556.6	12717.4	12868.9	13018.7	13165.3	0.0189	0.023	0.028	0.0339	0.0403	0.049	0.0596	0.0726
Nigeria	61112	75064	73647.7	74797.6	76462.9	78171.9	79919.4	81718.3	83648.2	85429.3	87266.6	89155.6	14.4185	14.6725	14.9355	15.1849	15.3794	15.557	15.6439	15.5923
Réunion	109	110	106.7	107.5	103.1	99.5	100.7	101.9	103.3	104.4	105.6	106.9	0	0	0	0.0001	0.0001	0	0	0
Rwanda	6428	6211	5655	5704.8	5708.3	5697.4	5755.7	5804.6	5836.7	5843.2	5720.1	1796	0.2118	0.1923	0.1596	0.1043	0.0128	0.0156	0.0127	0.0104
Sao Tome and Principe	92	140	140	140.9	143.5	145.9	147.7	148.9	149.8	151	152.5	154	0	0	0	0	0	0	0	0
Senegal	5473	6400	6395	6457.5	6524.4	6591.6	6672.7	6755.1	6839.3	6923.3	7008.8	7095.1	0.0001	0.0001	0.0001	0.0001	0.0001	0.0001	0	0.0001
Sierra Leone	4679	5939	6005.9	6054.1	6135.8	6219.5	6301.5	6384.3	6467.4	6548.3	6627.9	6705.5	0	0	0	0	0	0	0	0
Somalia	7061	15315	15187	15325.9	15431.4	15536.7	15751.8	15970.1	16191.5	16404.7	16620.5	16839.1	0	0	0	0	0.0006	0	0	0
South Africa	27061	23423	23662.4	23969.4	24042.9	24012.5	23943.5	23712.5	23242.5	22154.4	21300.4	21181.1	0.1189	0.1543	0.1949	0.2422	0.2797	0.2246	0.1785	0.1393
Sudan	0	16594	15938.9	16124.2	16410.5	16694.4	16978.1	17263.6	17551.3	17824.9	18100.9	18378.8	0.1762	0.1851	0.1937	0.2078	0.2245	0.2423	0.2592	0.2736
Swaziland	1719	1498	1167	1202.3	1258.5	1306.4	1376.7	1458.1	1528.8	1537.9	1509.1	1431.6	0.026	0.0324	0.0399	0.0489	0.0596	0.0728	0.0888	0.1082
Tanzania, United Rep of	21685	27446	26669.1	26906.3	27128.1	27344.3	27702.6	28079.3	28462.1	28856	29257.9	29668.1	0.2106	0.234	0.2573	0.2823	0.3098	0.3352	0.365	0.3983
Togo	5065	4622	4617	4647	4686.8	4726.5	4796.2	4868	4940.7	5015.2	5090.7	5167.8	0.0772	0.0714	0.0635	0.0519	0.0276	0.0029	0.0043	0.0057
Tunisia	2109	3909	3911	4009.4	4110.8	4218.1	4342.3	4464.9	4589.6	4698	4807.6	4917.8	0.0321	0.0374	0.0369	0.031	0.0259	0.0211	0.017	0.0136
Uganda	32671	48611	46393.1	46771.4	47335.6	47871.8	48383.8	48819.8	49106.7	49006.9	46280.5	15192.3	2.732	2.3749	1.6483	0	0	0.0001	0.0002	0.0003
Congo, Dem Republic of	52832	89122	88761	89991	91881.7	93853.3	95429.2	97054.1	98734	100099	101492	102914	1.0943	1.1339	1.1733	1.2121	1.25	1.2933	1.3405	1.3868
Zambia	7515	24437	24456	24694.5	25041.6	25393.4	25804	26223.3	26652.2	27078.3	27514.4	27961.5	0.639	0.6578	0.6756	0.692	0.706	0.7161	0.7211	0.7184
Zimbabwe	6981	9871	9849	9975.3	10165.5	10361.5	10616.8	10889.3	11179.9	11426.9	11685	11954.4	0.0124	0.0152	0.0185	0.0224	0.0271	0.033	0.0401	0.0488
Table xx Production of Total Industrial Roundwood (million CUM). (Continued)
	Actual		Projection
Country	1992	2017	2017	2020	2025	2030	2035	2040	2045	2050	2055	2060	2065	2070	2075	2080	2085	2090	2095	2100
NORTH/CENTRAL AMERICA	717124	657487	661714	672822	703222	733780	735182	729170	721282	703069	677482	650303	630.925	605.708	577.125	545.776	509.139	466.831	419.118	363.677
Bahamas	167	75	58.1	60	60.9	61.7	63.2	65.4	67.8	69.8	71.8	74	0.0246	0.0244	0.0234	0.0224	0.0217	0.0199	0.0181	0.0157
Barbados	7	11	12	12.2	12.5	12.7	12.9	13	13.5	13.7	13.9	14.2	0.0002	0.0002	0.0002	0.0002	0.0002	0.0002	0.0002	0.0002
Belize	189	165	166	167.3	166.8	166.3	165.5	164.6	163.2	160.4	166.6	171.7	0	0	-0.0001	0	0.0009	0	0	-0.0001
Canada	172096	156213	155252	159941	165446	171251	173391	178040	183653	183332	181612	178060	243.941	239.073	232.671	225.116	216.739	206.703	195.252	183.008
Saint Lucia	9	11	11.1	11.5	11.8	12.1	12.3	12.2	12.4	12.8	13.3	13.8	0.0016	0.0016	0.0017	0.0018	0.0022	0.0021	0.0022	0.0022
Costa Rica	4601	4463	4482	4533.9	4604.9	4686.8	4690.6	4810.4	4915.8	4996.1	5066.8	5130.5	1.5749	1.5817	1.5842	1.5835	1.5804	1.5762	1.5725	1.5701
Cuba	3406	1759	1784.5	1807.3	1839.2	1874.8	1897.7	1917.7	1936.4	1944.9	1952.5	1959.6	0.1787	0.1688	0.1592	0.1484	0.1386	0.1296	0.121	0.1132
Dominica	9	8	8.1	8.3	8.2	8.4	8.4	8.4	8.5	8.6	8.7	8.8	0.001	0.001	0.0009	0.001	0.0013	0.0011	0.0011	0.0011
Dominican Republic	565	1110	1122	1120.9	1113.6	1109.7	1138.6	1169.1	1187.1	1200.2	1233.4	1273.1	0.1527	0.1564	0.1586	0.1603	0.1629	0.1676	0.175	0.1831
El Salvador	3827	4813	4398.6	4433.2	4492.1	4542.3	4603.7	4680.8	4762.3	4839.3	4906.7	4975	0.0152	0.0166	0.0207	0.0265	0.0322	0.0367	0.0413	0.0466
Guatemala	12157	21190	21076	21250.5	21566.6	21895.5	22170.8	22426	22678.5	22921.7	23164.6	23443.1	1.2861	1.2725	1.247	1.2071	1.1422	1.0381	0.9351	0.9793
Haiti	1980	2350	2154.8	2174.4	2202.6	2231.3	2261.7	2293.2	2325.6	2356.4	2387.7	2419.2	0.4044	0.4286	0.4435	0.4596	0.4715	0.4742	0.4698	0.4556
Honduras	9052	8765	8802	8883.8	9005.6	9133.5	9241.8	9361.7	9487.6	9602.1	9720.1	9834.2	0.2713	0.2186	0.0692	0.0106	0.0111	0.0126	0.0153	0.0172
Jamaica	697	666	736.3	760.4	792	822.3	838.2	852.3	867.1	878.7	890.4	900.8	0.1963	0.1957	0.1948	0.1937	0.1926	0.1911	0.1897	0.1882
Martinique	14	13	13.1	13.3	12.5	11.7	11.5	11.4	11.3	11.2	11.4	11.7	0.0009	0.0007	0.0005	0.0006	0.001	0.0003	0.0003	0.0002
Mexico	41936	46611	46012.1	46792.3	48337.4	50141.1	50885.9	51584.3	52335.9	52846.1	53373.3	53798	13.5192	12.9722	12.2088	11.6985	11.4939	11.3016	10.8244	10.0504
Netherlands Antilles	4	0	0	0.1	0.1	0.1	0.1	0.1	0.1	0.2	0.2	0.2	0	0	0	0	0	0	0	0
Nicaragua	5765	6281	6281	6332.9	6386.3	6436.3	6503.8	6573.5	6646	6716.9	6789.9	6864.3	0.1293	0.1293	0.1273	0.1292	0.1324	0.1351	0.1368	0.1336
Panama	1484	1152	1109.7	1149	1180	1202.6	1240.9	1274.9	1305.1	1333.1	1361.5	1387.8	0.0104	0.0124	0.0135	0.0139	0.0135	0.0132	0.0133	0.0131
Saint Vincent/Grenadines	9	8	8.1	8.5	8.7	8.9	8.9	8.9	9.1	9.4	9.7	10.2	0.0007	0.0006	0.0006	0.0007	0.001	0.0007	0.0007	0.0006
Trinidad and Tobago	95	198	116.7	119.3	116.2	111.2	116.3	117.6	119.3	120.3	121.8	123	0.0278	0.0288	0.0299	0.0306	0.0308	0.0311	0.0319	0.0325
United States of America	459055	401625	408109	413242	435859	458060	455919	443785	428777	409695	384606	359830	369.189	349.425	328.17	304.971	276.97	244.997	209.317	166.867
SOUTH AMERICA	282215	387918	386767	389469	376811	366444	362469	361414	361358	362098	363625	366651	118.448	114.081	109.259	103.5	99.9894	98.6007	99.2689	100.217
Argentina	11159	16970	16967.5	17321.3	17943.2	18740.5	19067.7	19374.6	19657.4	19729.5	19783.2	19859.6	20.9597	21.6926	22.5061	22.8877	23.1439	23.3793	23.9796	23.9846
Bolivia	2557	3417	3413	3447	3454	3459.7	3530.3	3607.8	3690.7	3762.6	3835.6	3921.6	0.9928	0.9836	0.9686	0.9459	0.9127	0.8643	0.7971	0.6986
Brazil	202160	253768	253891	256638	247978	240810	239488	240223	241542	244435	248106	253214	75.2919	71.6689	67.5827	63.0508	60.9279	61.0287	60.5205	60.7916
Chile	23378	56128	55862.9	55284.5	51312.5	47929.1	45398.5	43457.1	41769.4	39637.1	37452.5	35250	9.4593	7.78	5.9798	4.0974	2.1271	0.0006	0	-0.0001
Colombia	9754	9738	9934.9	10011	10222.6	10476.3	10573.4	10675.5	10713	10699.5	10672.5	10639.5	3.2876	3.1784	3.0566	2.9007	2.7015	2.4785	2.3069	2.0345
Ecuador	6975	7063	7328.1	7400.8	7512.7	7640.3	7773	7906.6	8062.5	8160.5	8218.1	8232.7	0	0	0	0	0	0	0	0
French Guiana	233	234	223	225	224.1	223.4	224.6	225.9	227.5	228.7	229.8	231.2	0.0151	0.0138	0.0126	0.0119	0.0118	0.0111	0.0103	0.0093
Guyana	1059	1077	1054	1067.2	1067	1067.9	1077.1	1090	1103.7	1115.6	1134.7	1155.4	0.1966	0.1876	0.1791	0.1708	0.1625	0.152	0.1399	0.1254
Paraguay	8630	11389	9809.7	9919.4	10048	10179.2	10401	10636	10885.8	11081.5	11283.7	11492.8	2.8132	2.864	2.9131	2.9583	2.9976	3.0259	3.0274	3.025
Peru	7823	8444	8468.1	8588	8774.7	8955.1	9081.7	9203.7	9323.2	9415.2	9505.7	9595.8	2.8347	3.1301	3.4932	3.9263	4.4699	5.15	6.0027	7.0649
Suriname	148	463	442	457.1	467.8	480.5	485.5	493.4	500.8	511.7	523.5	535.7	0.3303	0.3262	0.3232	0.3206	0.3186	0.3165	0.3159	0.3151
Uruguay	4038	13690	13267.9	12853.3	11315.3	9728.6	8469	7480.7	6700	6064.4	5542	5089.4	0.0009	0.0008	0.0007	0.0006	0.0007	0.0002	0	0
Venezuela, Boliv Rep of	4301	5537	6104.3	6256.4	6491.3	6753.3	6899.5	7039.5	7181.7	7257.3	7337.6	7434.1	2.2655	2.2551	2.2431	2.229	2.2152	2.1936	2.1686	2.168
Table xx Production of Total Industrial Roundwood (million CUM). (Continued)
	Actual		Projection
Country	1992	2017	2017	2020	2025	2030	2035	2040	2045	2050	2055	2060	2065	2070	2075	2080	2085	2090	2095	2100
ASIA	1199732	1225987	1.34246e+06	1.38412e+06	1.46461e+06	1.56231e+06	1.60815e+06	1.6471e+06	1.68276e+06	1.68316e+06	1.67941e+06	1.67865e+06	517.441	497.142	477.061	447.811	413.828	371.71	335.909	309.993
Afghanistan	2295	3612	3601	3648	3586.5	3456.7	3413.3	3310.4	3127.3	2464.9	623	632.4	0	0	0	0	0	0	0	0
Bahrain	5	15	14	14.3	14.6	15	15.2	15.1	15.3	15.2	15.1	14.9	0.0027	0.0021	0.0016	0.0012	0.001	0.0006	0.0003	0
Bangladesh	28588	26493	26593.2	26835.5	27213.1	27594.7	28009.5	28429.3	28855.3	29283.6	29719	30162	0.6425	0.6717	0.7027	0.7351	0.7697	0.8048	0.8422	0.8813
Bhutan	3954	5320	5320.9	5383.6	5475	5568.5	5652.6	5737.5	5823.5	5910.7	5998.8	6088.1	0.0534	0.043	0.0143	0.0174	0.0211	0.0247	0.0248	0.0248
Brunei Darussalam	107	96	95.9	90.6	81.1	72.9	72.8	72.6	72.4	73.8	75.5	77.1	0.0349	0.0335	0.0317	0.0296	0.0289	0.0262	0.0238	0.0213
Cambodia	11337	7816	7941.3	8021.5	8166.1	8322.9	8420.6	8520.7	8627.2	8711.2	8797.5	8879	0.0447	0.0473	0.0482	0.0487	0.0508	0.0501	0.0496	0.0491
China	374164	404717	518376	545217	601673	671854	705019	728527	746347	736388	724401	709857	384.378	370.868	351.418	319.751	281.505	233.714	190.571	155.392
Cyprus	48	19	22.5	22.7	22.1	21.8	21.1	21.1	21.5	21.8	22.3	22.2	0.0131	0.0155	0.0185	0.0216	0.0235	0.0276	0.0307	0.0269
Maldives	11	17	17.1	17.3	17.5	17.8	17.9	18.1	18.4	18.5	18.8	19.1	0.0002	0.0002	0.0002	0.0002	0.0002	0.0001	0.0001	0.0001
India	320866	358576	353956	362845	376315	390539	396393	403554	413779	423087	430779	442880	20.5586	24.5491	29.8692	36.2079	43.9169	53.434	65.0132	76.6184
Indonesia	158281	117421	114547	117664	123415	129467	131491	134230	136652	136287	137205	139011	40.9566	33.1511	29.903	27.5611	24.8173	21.1784	16.8395	13.7465
Iran, Islamic Rep of	1421	456	2287.1	2352.4	2561.3	2872.9	3033.4	3112	3126.3	3101.2	3132.9	3124.6	0.1155	0.1011	0.0894	0.0799	0.074	0.0708	0.0691	0.0649
Iraq	97	179	338.8	358.5	371.5	391.6	401.1	410.3	419.9	419.1	418.3	417.5	0.0131	0.016	0.0194	0.0236	0.0288	0.035	0.0426	0.0518
Israel	411	38	137.7	134.7	126.5	118.7	106.4	96.6	84	72.8	64.5	57.8	0.0148	0.0121	0.0098	0.008	0.0067	0.0054	0.0044	0.0036
Japan	66155	52542	51899.4	50621.6	48578.3	47096.2	45167.3	43739.1	42634.1	41420	40291.7	38927.5	18.0816	16.7549	15.504	14.4314	13.5999	12.8254	12.0502	11.5469
Jordan	154	362	360.1	364.4	368.4	372.4	378.1	383.8	389.6	395.1	401	406.6	0.0004	0.0002	0.0001	0.0003	0.0007	0.0004	0.0004	0.0004
Korea, Dem People's Rep	5141	7622	7568	7665.9	7703.3	7728.8	7865.2	8008.1	8152.3	8297	8447.8	8600.2	1.5042	1.4401	1.3807	1.3725	1.373	1.3755	1.378	1.3735
Korea, Republic of	12041	10170	10600.8	10846.3	11251.3	11612.4	11915.2	12514.5	12831.9	12880.1	12879.2	12822.9	7.1219	6.9297	6.7315	6.5497	6.3859	6.2288	6.0581	5.8871
Kuwait	28	46	40.1	38.8	35.7	33.4	31.4	29.9	28.8	27.9	29.3	31	0.0039	0.0034	0.0029	0.0028	0.003	0.0027	0.0024	0.0022
Laos	5957	9519	8038.2	8176	8510.3	8884.7	9041.8	9102.7	9118.4	9108.9	9156.9	9454.6	1.4488	1.4243	1.3918	1.3478	1.2967	1.2604	1.2077	1.1278
Lebanon	81	27	75.5	77.1	79.3	83.2	85.2	87.7	90.7	92.8	94.8	94.9	0.0118	0.0144	0.0141	0.0135	0.014	0.0116	0.0095	0.0078
Timor-Leste	0	90	91	92.4	94.7	97.2	99.3	101.4	103.5	105.5	107.3	109.1	0.0036	0.0037	0.0038	0.004	0.0043	0.0042	0.0044	0.0046
Malaysia	30960	13137	13216	13313.3	13808.9	14506.1	15220.6	16188.5	17325.4	18498.8	19986.7	21193.8	4.6982	4.4641	4.4019	4.6081	5.1007	5.8003	6.6787	7.7491
Mongolia	951	763	763	773.9	786.8	799.7	814.6	830.4	846.7	862.1	877.2	892.2	0.039	0.0411	0.0429	0.046	0.0489	0.0536	0.0571	0.0595
Myanmar	35072	42602	42600.1	43093.4	43891.2	44730.6	45442.9	46141	46799.8	47357.9	47931.6	48520.9	1.7991	1.7934	1.7864	1.7773	1.7653	1.7489	1.7269	1.697
Nepal	13010	13309	13343	13516.8	13801.4	14094.6	14424	14765.9	15121.3	15512	15922.9	16354.8	2.9173	3.0507	3.1902	3.3359	3.4883	3.6474	3.8138	3.9873
Oman	18	76	76.1	73.9	69.6	66.1	63.7	61.6	60.2	59.1	61.4	64	0.0032	0.0025	0.0017	0.0011	0.0012	0.0011	0.0009	0.0008
Pakistan	24291	33797	33790.9	34113.8	34646.9	35199.6	35803	36373.3	36910	37400.6	37870.2	38267.1	0.6856	0.8342	0.9166	0.956	0.9867	1.0036	1.0077	0.9882
Philippines	18694	15469	15533.8	15697.2	16026.5	16412.3	16694.6	16974.6	17254.1	17499.9	17749.3	17983.9	4.2119	4.4688	4.7232	4.9556	5.1758	5.4437	5.8234	6.1405
Qatar	4	16	21.1	20.7	18.4	16.8	15.5	14.4	13.4	12.7	13.6	14.6	0.0019	0.0016	0.0013	0.0012	0.0012	0.001	0.0008	0.0007
Saudi Arabia	149	305	305	306.4	308.9	311.6	315	318	320.9	324	327.3	330.6	0	0	0	0	0.0002	0	0	0
Singapore	-84	-31	746.3	12.7	18.3	32.7	55.2	77.9	102	128.8	159.1	194.8	0.2545	0.3119	0.3811	0.4649	0.5664	0.6899	0.8398	1.0221
Sri Lanka	9664	5403	5472.2	5521.2	5553.4	5585.1	5663	5741	5819.6	5902.9	5987.2	6071.1	0.0124	0.0112	0.0095	0.0077	0.0062	0.0051	0.004	0.0032
Syrian Arab Republic	81	82	94.9	97.2	101.1	105.7	109.3	113.4	116.9	117.7	117.9	117.3	0.0221	0.0201	0.0164	0.0157	0.016	0.0132	0.0108	0.0088
Thailand	26016	29975	36599.8	36791.8	37503.4	38265.4	38758.2	39314.4	39847.9	39604.8	39213.4	38505.1	0.6456	0.5875	0.537	0.4926	0.454	0.4192	0.3971	0.3786
Turkey	17949	28327	30071.9	31219.4	31045.7	30613.6	31143.2	31636.3	32019.1	31641.3	30539.4	28710.7	22.8303	21.5886	20.4019	19.7712	19.3919	19.1448	18.7453	18.5694
United Arab Emirates	16	140	161.1	187.1	159.2	136	117.1	101.3	88.5	77.7	91	106.8	0.0226	0.0187	0.0153	0.0126	0.0111	0.0091	0.0076	0.0064
Viet Nam	31121	29832	29737.7	30729.6	32829.8	36598.8	38201.7	39586.5	40774.1	40865.7	40683.3	40338.3	2.6892	2.2486	1.8746	1.5588	1.2929	1.0709	0.9627	0.9041
Yemen	204	557	551	559.4	566	573.6	583.4	592.6	602.8	611	619.2	627.6	0	0	0.0001	0.0019	0.008	0.0001	0.0001	0.0001
OCEANIA	31357	35956	33256.1	33651.9	34730.7	35808.9	35849.8	35699.8	34598.7	32072.4	29870.9	28072.3	2.1127	1.3803	1.0454	0.4809	0.4202	0.3655	0.3099	0.2491
Australia	15342	18897	18020.3	18183.4	18330	18215	17472.3	16792.7	15704	14011.7	12625.4	11531.5	0.9968	0.2997	0.0009	0.0012	0.0032	0.0021	0.0025	0.0033
Cook Islands	-2	4	0	0.1	0.1	0.2	0.2	0.2	0.2	0.3	0.3	0.3	0	0	0	0	0.0001	0	0	0
Fiji Islands	-58	708	475.4	499.8	528.5	554	525.7	481.6	411.3	488.8	556.7	611.6	0	-0.0001	0.0001	0.0002	0.0009	-0.0001	0	0
French Polynesia	4	9	8.1	8.2	8.1	7.8	7.7	7.7	7.6	7.6	7.7	7.9	0.0011	0.0011	0.0011	0.0011	0.0014	0.0013	0.0013	0.0013
New Caledonia	17	31	22.2	22.8	22.3	21.9	22.1	22.1	22.6	23.5	24.2	24.9	0.0025	0.0026	0.0025	0.0026	0.0029	0.0028	0.0029	0.003
New Zealand	9522	9437	8281.6	8390.7	9138.6	10141.6	10877.5	11380.2	11368.2	10415.3	9493.9	8698.1	0.5099	0.5216	0.5324	0.0148	0	0.0013	0.0028	0.0053
Papua New Guinea	6068	6471	6053	6140.3	6285.3	6439.6	6510.6	6578.1	6642.1	6679.5	6714.4	6747.2	0.4826	0.4368	0.3908	0.3441	0.295	0.2423	0.1847	0.1207
Samoa	132	79	75.4	76.1	76.8	77.6	78.2	79.1	80.3	81.5	82.7	84	0.0005	0.0003	0.0003	0.0003	0.0003	0.0003	0.0004	0.0005
Solomon Islands	263	179	179	179.6	180	180	177.7	175.7	175.1	174	173.2	172.4	0.021	0.0186	0.0164	0.0144	0.0128	0.0111	0.0098	0.0086
Tonga	6	14	14.1	15.7	13.3	11.6	10.1	8.8	10.2	12.1	14.1	16.7	0.0027	0.0026	0.0024	0.0025	0.0028	0.0029	0.0034	0.0039
Vanuatu	63	127	127	135.2	147.7	159.6	167.7	173.6	177.1	178.1	178.3	177.7	0.0956	0.0971	0.0985	0.0997	0.1008	0.1015	0.1021	0.1025
Table xx Production of Total Industrial Roundwood (million CUM). (Continued)
	Actual		Projection
Country	1992	2017	2017	2020	2025	2030	2035	2040	2045	2050	2055	2060	2065	2070	2075	2080	2085	2090	2095	2100
EUROPE	564479	755410	771327	799796	811141	819534	819572	834543	859400	888454	921855	954988	571.04	560.278	558.453	574.874	606.017	659.768	716.514	765.672
Albania	2554	1182	1208	1217.7	1231.5	1247.7	1265.7	1283.9	1302	1318.1	1333.2	1346.2	0.006	0.0051	0.0043	0.0034	0.0033	0.0024	0.0019	0.001
Austria	17690	27294	28303.8	29047.3	31350.8	33964	33609.1	35695.4	39197.2	43015.8	47711.6	51984.4	27.6804	25.6018	22.0066	18.9738	16.4627	14.4072	12.7743	11.3922
Belgium	0	8506	8585.7	8250.6	6497.2	5407.5	5148	5015.5	4943.8	4690.6	4258.8	3704.7	1.3743	1.1263	0.9268	0.7685	0.6704	0.6097	0.5575	0.507
Bosnia and Herzegovina	36	3424	3601.2	3757.4	3961.5	4164.8	4253.5	4382.2	4526.6	4639.3	4790.9	4893.2	2.2458	2.1117	2.0061	1.9248	1.8685	1.8326	1.8235	1.8452
Bulgaria	3553	5444	5683.1	5817	5975	6100.7	6011.4	5875.9	5711.5	5525.3	5353.3	5204.8	1.9522	1.767	1.6073	1.4703	1.3541	1.2514	1.1625	1.0858
Croatia	1725	3622	3503.1	3364.7	2782.7	2175.1	1597.5	1323.2	1321	1324.3	1331.9	1344.3	0.0965	0.098	0.1	0.1056	0.1063	0.1063	0.1065	0.1067
Czech Republic	0	14649	14436.8	14418.8	13764	13117.8	13414.4	13816.6	14182.9	13709.8	12722.7	11245.2	6.3906	6.2519	6.1341	6.0428	5.9781	5.9721	6.0147	6.1096
Denmark	1836	3751	3750.1	3531.8	3256.8	3191.7	3158.2	3033.5	2900	2783.1	2725.1	2729.4	0.0955	0.0397	0	0.0001	0.0003	0	0	0
Finland	43918	69788	71910.2	76089.1	81189.5	86049.6	86765.5	90621.4	95114.5	99764.1	104348	108796	62.0352	59.3854	56.8067	56.5465	56.545	57.1001	58.985	61.9289
France	66140	47021	47640.9	49236	50128.7	50213.1	50145.5	50916.2	51911.5	52503.1	53184.7	53153.4	12.5984	12.2115	11.7631	11.6895	11.7661	11.7267	11.2755	10.2813
Germany	27101	70134	67655.9	69821.5	73451.3	77173.1	81154.6	84445	88453.8	92537.4	98120.7	104951	63.6652	68.6699	75.1758	84.8812	97.2035	112.306	130.369	152.165
Greece	2390	1751	1779.7	1836.4	1892.5	1946.7	1973.5	1972.3	1967.4	1947.1	1928.8	1907.3	0.4225	0.3642	0.3006	0.2461	0.2042	0.1688	0.1385	0.112
Hungary	3614	5350	5378.1	5603.6	5716.7	5682.8	5518.1	5336.9	5202.6	5090.7	4993.7	4888.7	0.8078	0.7066	0.5878	0.5559	0.5216	0.4815	0.438	0.406
Luxembourg	0	959	846.1	916.9	865.2	787.9	811.9	982.9	1199.8	1436.2	1711.4	2036.5	0.1579	0.1433	0.1326	0.1246	0.1191	0.1137	0.1097	0.1061
Ireland	1335	3237	3364.6	3530	3463.3	3336	3401.7	3532.8	3693.1	3846.3	4038	4220.7	2.9383	3.2997	3.66	4.1271	4.6761	5.3062	5.9809	6.678
Italy	14778	17048	18263.3	19104.7	20366	21810.6	22692.1	23187.7	23364.6	22577.5	21765.9	21029.5	10.5373	9.7621	8.9838	8.1452	7.2118	6.2186	5.283	4.2096
Macedonia,The Fmr Yug Rp	0	880	856	873.3	881	890.5	902.9	917.4	934.2	955.6	978	1000.1	0.0054	0.0043	0.0033	0.0025	0.0027	0.0019	0.0016	0.0013
Montenegro	0	977	1029.6	1003.7	965.6	936.4	913.3	894.8	879.5	865.1	851.1	846.4	0.0222	0.0179	0.0143	0.0112	0.0087	0.0063	0.0042	0.0022
Netherlands	1165	2658	2812.9	2939.7	2298.4	2067.9	2065.7	2079.9	2076.1	2025.9	950.2	960	0	0	0	0	0.0004	0	0	0
Norway	10714	9008	9387.4	9109.5	8428.7	7463.9	5964.2	4831.5	4540.4	4256.6	3966.4	3657.7	2.7929	1.4932	0.3369	0.323	0.3056	0.2863	0.272	0.2647
Poland	20955	44851	43833.1	44888.3	41771.1	36975.7	32948.7	29664.8	26113.5	23271.7	22229.7	21043.2	7.3198	6.8926	6.5002	6.3034	6.1367	6.0099	5.6793	5.36
Portugal	10160	16768	16788.1	17876.3	18866	19843.7	21495.7	23590.1	25396.2	27287.3	29577	32346.4	7.9302	8.8395	10.082	11.8127	14.1212	16.9485	20.0427	23.7684
Romania	12572	16256	17395.1	18034.4	18775.5	19578.7	20657.9	22000.2	23568.3	25020.3	26518.1	27873.4	40.2763	43.2069	45.5362	47.2419	49.0065	51.4576	54.949	60.703
Slovakia	0	7804	7854.1	7906.1	7311.5	6406	5840.8	5445.1	5097.4	4700.9	4307.3	3924.5	2.7857	2.6899	2.6417	2.6251	2.6326	2.6731	2.7435	2.8532
Slovenia	1556	1865	2193.8	2248.8	2464.4	2604.2	2762.3	2920.7	3041.1	3043.2	2996.5	2895.8	1.857	2.1008	2.3747	2.6909	3.0598	3.5038	4.046	4.7351
Spain	16357	15760	15486.4	15824.2	15919.2	15756.8	14957.5	13765.6	11897.4	10646	9531.7	8714.6	4.1798	3.9565	3.6994	3.3992	3.1171	3.0057	2.8901	2.7707
Sweden	58212	81181	82980.3	87050.3	91578.9	96139.3	97090.8	101821	107205	111650	116792	121753	64.95	62.6722	60.2437	59.9654	59.8082	59.4223	58.2638	56.5183
Switzerland	4353	4730	4636.9	4797.2	5128.7	5415.4	5796.3	6192.8	6630.6	7058.9	7513.4	7950.2	5.1554	5.979	7.0616	8.2257	9.6712	11.4528	13.5664	16.1587
United Kingdom	6479	11025	11142	11990	12342.5	12427.6	12575	12908.8	13344.7	13657	14086.5	14586.9	7.3887	8.4375	9.6752	11.2442	12.4755	13.179	13.6162	13.8496
Serbia	0	7801	7897.7	8043.2	8290.4	8558.9	8743.2	8950.7	9151	9273.7	9370.5	9431.6	0.7745	0.6311	0.4858	0.3785	0.2693	0.1646	0.119	0.1125
FORMER USSR	0	0	0	0	0	0	0	0	0	0	0	0	0	0	0	0	0	0	0	0
Armenia	0	1550	1551.1	1567.7	1590.9	1614.3	1635.5	1657.1	1678.8	1698.5	1718.1	1737.6	0.0114	0.0137	0.0131	0.0124	0.0123	0.0104	0.0087	0.0074
Azerbaijan, Republic of	0	429	429	433.8	439.5	445.4	452.9	461.1	469.7	479	489	499.9	0.025	0.0304	0.0368	0.0448	0.0544	0.0662	0.0805	0.0979
Belarus	11268	19972	21203.1	21657.8	23038.5	24885	27120.8	29056.7	30915.6	33698.9	38467.6	46001	27.4514	18.9461	13.046	8.061	4.405	5.3598	6.5214	7.9346
Estonia	1614	6709	7346.4	7587.6	7856.8	8020.9	7422.4	6917.3	6557.3	6246.5	6086.3	5857.3	0.6787	0.6714	0.671	0.634	0.5648	0.4666	0.3818	0.3155
Georgia	-5	603	593.9	604.4	630.4	680.4	690.1	698.3	707.6	715.1	724	733.5	0.1458	0.1526	0.1604	0.1694	0.1812	0.1956	0.2173	0.2466
Kazakhstan	479	479	742.1	749.8	779.4	819.6	867.9	910.9	942.5	933.5	915.5	895.7	0.8072	0.7916	0.7709	0.7429	0.7065	0.6612	0.658	0.6544
Kyrgyzstan	0	59	181.6	211.6	266.1	335.3	224.5	226	238.7	240.8	242.4	242.1	0.3488	0.3529	0.3393	0.3323	0.3323	0.3295	0.3212	0.3056
Latvia	1939	9499	9668.6	9673.4	10092.7	10909.9	9942.5	9145.9	8566.5	7942.5	7530	7065.8	3.692	3.3931	3.1501	2.9543	2.7971	2.6779	2.586	2.5193
Lithuania	2871	6257	6237.6	6559.1	6825.2	6927.5	6779.1	6597.1	6362.2	6111.5	6068.7	6015.5	0.3264	0.271	0.1828	0.0985	0.0348	0.011	0.0066	0.0067
Moldova, Republic of	190	1272	1300	1319.8	1347.3	1376.2	1397.8	1422.6	1448.4	1471.3	1495.2	1519.1	0.0013	0.001	0.0008	0.0009	0.001	0.0012	0.0015	0.0019
Russian Federation	217405	190585	198840	208050	203117	196660	192862	192620	198520	210444	220448	227123	189.363	187.998	192.603	203.51	223.093	255.707	286.238	301.931
Tajikistan	0	3690	3690.1	3744.2	3814.3	3885.9	3939.7	3995.4	4052.6	4101.8	4156.7	4212.6	0.0035	0.003	0.0026	0.0025	0.0027	0.0024	0.0022	0.002
Turkmenistan	0	13	13.1	12.9	10.6	8.9	7.3	6.1	5.2	4.5	5.3	6.3	0.0023	0.002	0.0017	0.0016	0.0019	0.0015	0.0012	0.0011
Ukraine	-1	16392	16527.6	16820.4	17948.8	19320.6	20413.2	21378.1	22162.7	22119	21771	20987.2	11.0855	10.532	9.9485	9.7862	9.8146	9.8298	9.5648	8.9315
Uzbekistan	0	252	251.1	277.4	285.5	249.2	251.5	292.4	326.9	333	333.9	334.5	0.2594	0.2711	0.2816	0.2915	0.3008	0.3104	0.3211	0.3317
DEVELOPED, ALL	1314595	1424660	1.44414e+06	1.48188e+06	1.52048e+06	1.55647e+06	1.55452e+06	1.56034e+06	1.57328e+06	1.57806e+06	1.58043e+06	1.58194e+06	1205.5	1168.14	1137.14	1121.26	1115.21	1126.1	1134.93	1128.89
DEVELOPING, ALL	1908073	2388009	2.49416e+06	2.54786e+06	2.6188e+06	2.72045e+06	2.77731e+06	2.82988e+06	2.88013e+06	2.8947e+06	2.90328e+06	2.88434e+06	671.299	648.287	624.328	589.626	554.358	513.326	480.235	456.293
WORLD	3222668	3812669	3.9383e+06	4.02975e+06	4.13928e+06	4.27691e+06	4.33183e+06	4.39022e+06	4453416	4.47276e+06	4483709	4.46628e+06	1876.8	1816.42	1761.47	1710.88	1669.57	1639.43	1615.17	1585.19

## Sheet: Total_Rndwd_Cons_BF
Table xx Production of Total Industrial Roundwood (million CUM).
	Actual		Projection
Country	1992	2017	2017	2020	2025	2030	2035	2040	2045	2050	2055	2060	2065	2070	2075	2080	2085	2090	2095	2100
AFRICA	427761	749911	742777	749889	745962	750058	760841	771671	777039	777304	762184	773263	36.8279	37.834	38.527	38.44	40.1712	42.1541	44.0468	45.3765
Algeria	6371	8799	8780	8905.2	8877.5	8807.8	8957.1	9109.7	9268	9414.6	9568.2	9729	0.157	0.1894	0.2079	0.202	0.1859	0.1651	0.1652	0.1603
Angola	3379	5808	5767.5	5824.3	5900	5975.7	6045.2	6114.7	6187.9	6283.8	6383	6484.4	0.134	0.146	0.1591	0.1735	0.1894	0.2068	0.2252	0.2442
Benin	5972	6913	6951.8	7004.9	7105.3	7209.4	7307.7	7398.9	7493.8	7589.6	7688.7	7791.2	0.5128	0.5922	0.5791	0.5446	0.5245	0.5101	0.5055	0.5085
Botswana	692	811	811.1	818.1	822.8	827.5	838	848.9	860.1	870.7	881.5	892.9	0.0018	0.0016	0.0014	0.0015	0.0018	0.0016	0.0015	0.0014
Burkina Faso	10046	15204	15092.6	15201.2	15281.1	15360.1	15551.5	15744.7	15939.9	16143.4	16349.8	16558.8	0.0055	0.0061	0.0068	0.0077	0.0088	0.0101	0.0118	0.0142
Burundi	6613	6621	6403.2	6477.8	6507.8	6530.8	6632.7	6737.2	6844.7	6955.7	7069.3	7186	0.153	0.1684	0.1847	0.2019	0.2196	0.2362	0.2512	0.2634
Cameroon	10337	12991	13011	13214.4	13016.8	12878.2	12935.2	13283.2	13657.5	13915.4	14165.3	14376.5	1.6868	1.671	1.674	1.6932	1.7267	1.7726	1.8697	1.9762
Cape Verde	109	186	186	187.9	188.2	187.8	190.3	192.3	194.4	197.1	199.3	201.9	0	0	0	0	0	0	0	0
Central African Republic	3692	2515	2439.3	2467.1	2488.2	2511.8	2546.6	2584.3	2623.6	2664.8	2713.6	2764.1	0.1913	0.1927	0.196	0.2007	0.2065	0.2124	0.2187	0.2237
Chad	5423	8633	8591	8645.8	8739.6	8834.3	8926.8	9020.4	9114.9	9211.2	9309.1	9408.2	0.0356	0.0351	0.0337	0.0326	0.0323	0.03	0.0269	0.0223
Congo, Republic of	1787	2695	2757	2796.3	2855.3	2938.8	2987.7	3034.4	3080.9	3087.7	3092.5	3096.3	0.9559	0.9157	0.8753	0.8368	0.7994	0.763	0.7276	0.6913
Côte d'Ivoire	10672	11584	11282.2	11285.7	11272.7	11275.3	11424	11595.1	11784.4	11984.1	12194.2	12408.3	3.086	3.2468	3.4257	3.6223	3.8371	4.0689	4.3178	4.5832
Djibouti	221	396	394.1	396.9	401.6	406.2	411.4	416.5	421.9	427.3	432.8	438.5	0.0016	0.0015	0.0014	0.0015	0.0018	0.0018	0.0018	0.0018
Egypt	14850	18272	18239	17613.6	6318.3	6455.8	6604.6	6769.3	6952.6	7154.7	7384.1	7647	1.631	1.8243	2.0342	2.266	2.5197	2.7653	3.0031	3.5219
Equatorial Guinea	480	490	492	494.5	494	493.6	498.2	503.5	509.1	514.6	520.3	526.1	0.0288	0.0243	0.0191	0.0164	0.0166	0.0162	0.0159	0.0155
Ethiopia	0	113557	113251	114206	115487	116776	118331	119904	121498	123110	124743	126399	0.4057	0.416	0.4203	0.4159	0.3996	0.3661	0.3115	0.3039
Gabon	741	3341	3412	3282.7	2945.2	2665.7	2495.1	2359.2	2249.3	2154	2074.9	2009.3	0.8375	0.7607	0.6937	0.6348	0.583	0.5369	0.4957	0.4588
Gambia	595	752	772.1	777.5	783.9	790.1	797.7	805.8	814	821.7	829.5	837.8	0	0	0	0	0	0	0	-0.0001
Ghana	16131	48364	47861	48288.8	48888.4	49509.3	50371	51203.7	51997.8	52732.5	53515.3	54343.9	3.8539	4.4167	5.0852	5.8808	6.8228	7.9438	8.9147	9.124
Guinea	8187	12952	12938	13044.7	13149.9	13256.1	13445.7	13640.1	13839.8	14030.7	14226	14426.3	0.4296	0.4618	0.499	0.5373	0.552	0.5575	0.5686	0.5889
Guinea-Bissau	2018	2991	2994.8	3018.9	3040	3061.1	3101.8	3143.3	3185.3	3228	3271.4	3315.6	0.0397	0.0426	0.0457	0.049	0.0527	0.0564	0.0604	0.0648
Kenya	19558	27431	27431	27795.6	28076.4	28287.2	28717.9	29126.5	29540.8	29868.8	30190.4	30497.6	0	0	0	0	0	0	0	0
Lesotho	1366	2143	2142.1	2158.3	2166.8	2175.2	2205.5	2236.2	2267.6	2299.3	2331.7	2364.9	0.0049	0.0059	0.0071	0.0088	0.0109	0.0131	0.0156	0.018
Liberia	3538	9172	8985.1	9105	9247.2	9396.1	9590.3	9793.6	10007.4	10196.8	10393.4	10598.1	0.0002	0.0002	0.0002	0.0002	0.0002	0.0001	0.0001	0.0001
Libyan Arab Jamahiriya	745	1138	1131	1139.5	1109.8	1040.7	858.4	871.5	883.6	894.5	905.5	916.5	0.0083	0.0075	0.0072	0.0073	0.0081	0.0073	0.0074	0.0076
Madagascar	8914	14592	14504	14645.5	14745.1	14846.4	15067.6	15293.2	15523	15744.5	15969.9	16199.5	0.1676	0.1653	0.1621	0.1575	0.1501	0.1371	0.1101	0.0106
Malawi	6131	7279	7259	7335.5	7255	7107.6	7114.5	6827.9	1940.4	1968.7	1997.4	2026.5	0.0009	0.001	0.0013	0.0015	0.0019	0.0023	0.0028	0.0034
Mali	4495	6503	6477	6569.1	6709.9	6859.1	7021.7	7194.2	7378	7533.2	7694.5	7862.2	0.82	0.8362	0.8421	0.835	0.8163	0.8527	0.8964	0.9414
Mauritania	1211	2184	2160.9	2187.5	2232.5	2276.2	2314.9	2353.4	2389.9	2425.1	2467	2509.7	0.1438	0.1529	0.1628	0.1739	0.1872	0.2006	0.215	0.2308
Mauritius	38	12	13.1	13.7	12.2	10.7	9.8	9	9.4	10.2	11.3	12.6	0.0014	0.0011	0.0009	0.001	0.0014	0.0008	0.0006	0.0004
Morocco	7984	7103	6981.7	7117.2	7076.3	6990.1	7157.4	7327.9	7518	7722.4	7948.9	8200.4	0.5659	0.5856	0.5979	0.6366	0.7703	0.9368	1.1393	1.3855
Mozambique	16360	17628	18636.5	18818.2	19086.7	19371	19718.6	20081.6	20461.2	20842.1	21203.8	21490	1.1994	1.1811	1.178	1.1858	1.2011	1.2194	1.2358	1.2421
Niger	6513	12139	12067.2	12172.4	12347.7	12525.2	12699.6	12876.3	13055.5	13228.3	13403.3	13580.8	0.0189	0.023	0.028	0.0339	0.0403	0.049	0.0596	0.0726
Nigeria	61112	75064	73647.7	74797.6	76259.3	77727.8	79419.9	81173.9	83041	84766.8	86538.3	88348.5	14.4185	14.6725	14.9355	15.1849	15.3794	15.557	15.6439	15.5923
Réunion	109	110	106.7	107.5	101.1	96.9	97.9	99	100.1	101.1	102.3	103.5	0	0	0	0.0001	0.0001	0	0	0
Rwanda	6428	6211	5655	5704.8	5315.6	1680.3	1702.4	1724	1745.9	1769.1	1793	1817.2	0.2118	0.1923	0.1596	0.1043	0.0128	0.0156	0.0127	0.0104
Sao Tome and Principe	92	140	140	140.9	138.2	135.2	136	136.9	137.7	138.8	139.9	140.7	0	0	0	0	0	0	0	0
Senegal	5473	6400	6395	6457.5	6474.5	6491.4	6571.7	6653.4	6736.4	6818.9	6903.1	6988.7	0.0001	0.0001	0.0001	0.0001	0.0001	0.0001	0	0.0001
Sierra Leone	4679	5939	6005.9	6054.1	6124	6196.5	6278.9	6363.6	6451.1	6537.2	6623.2	6704.4	0	0	0	0	0	0	0	0
Somalia	7061	15315	15187	15325.9	15402	15477.2	15691.7	15909.3	16129.7	16341.8	16556.7	16774.4	0	0	0	0	0.0006	0	0	0
South Africa	27061	23423	23662.4	23969.4	23935.6	23792.4	23803.3	23618.1	23185.4	22119	21269	21107.9	0.1189	0.1543	0.1949	0.2422	0.2797	0.2246	0.1785	0.1393
Sudan	0	16594	15938.9	16124.2	16429.2	16734.3	17021.1	17309.2	17599.2	17874.5	18152.6	18432.9	0.1762	0.1851	0.1937	0.2078	0.2245	0.2423	0.2592	0.2736
Swaziland	1719	1498	1167	1202.3	1157.8	1096.2	1077.9	1032.9	433.3	452.5	483.2	494.5	0.026	0.0324	0.0399	0.0489	0.0596	0.0728	0.0888	0.1082
Tanzania, United Rep of	21685	27446	26669.1	26906.3	27019.7	27123.8	27482	27853.8	28232	28621	29017.5	29416.8	0.2106	0.234	0.2573	0.2823	0.3098	0.3352	0.365	0.3983
Togo	5065	4622	4617	4647	4667.3	4687.1	4756	4826.1	4897.4	4969.9	5043.7	5119.2	0.0772	0.0714	0.0635	0.0519	0.0276	0.0029	0.0043	0.0057
Tunisia	2109	3909	3911	4009.4	4064	4114.4	4207.7	4285.8	4359.1	4403.9	4419.2	4385	0.0321	0.0374	0.0369	0.031	0.0259	0.0211	0.017	0.0136
Uganda	32671	48611	46393.1	46771.4	47162.9	47474.8	47887.6	48140.9	47960.7	38594.1	13363.7	13550.7	2.732	2.3749	1.6483	0	0	0.0001	0.0002	0.0003
Congo, Dem Republic of	52832	89122	88761	89991	91932.2	93957.3	95535.8	97163.4	98846.4	100214	101609	103034	1.0943	1.1339	1.1733	1.2121	1.25	1.2933	1.3405	1.3868
Zambia	7515	24437	24456	24694.5	25009.2	25326.8	25735.8	26153.4	26580.6	27005	27439.2	27884.4	0.639	0.6578	0.6756	0.692	0.706	0.7161	0.7211	0.7184
Zimbabwe	6981	9871	9849	9975.3	10140.1	10308.3	10560.5	10826.2	11110.4	11351.2	11601.2	11860.2	0.0124	0.0152	0.0185	0.0224	0.0271	0.033	0.0401	0.0488
Table xx Production of Total Industrial Roundwood (million CUM). (Continued)
	Actual		Projection
Country	1992	2017	2017	2020	2025	2030	2035	2040	2045	2050	2055	2060	2065	2070	2075	2080	2085	2090	2095	2100
NORTH/CENTRAL AMERICA	717124	657487	661714	672822	709330	746912	750633	746114	741188	724289	697258	669809	630.925	605.708	577.125	545.776	509.139	466.831	419.118	363.677
Bahamas	167	75	58.1	60	60.3	60.1	61.7	64	66.4	68.4	70.3	72.4	0.0246	0.0244	0.0234	0.0224	0.0217	0.0199	0.0181	0.0157
Barbados	7	11	12	12.2	10.5	8.8	8.4	8.2	8.3	8.3	8.5	8.7	0.0002	0.0002	0.0002	0.0002	0.0002	0.0002	0.0002	0.0002
Belize	189	165	166	167.3	159.4	152.3	151.9	151.1	149.6	146.7	142.8	149.7	0	0	-0.0001	0	0.0009	0	0	-0.0001
Canada	172096	156213	155252	159941	172643	186829	188557	192523	198739	200827	199717	197049	243.941	239.073	232.671	225.116	216.739	206.703	195.252	183.008
Saint Lucia	9	11	11.1	11.5	11.8	11.8	11.8	11.9	12.2	12.5	12.9	13.2	0.0016	0.0016	0.0017	0.0018	0.0022	0.0021	0.0022	0.0022
Costa Rica	4601	4463	4482	4533.9	4438.2	4315.6	4286.9	4428.6	4581.4	4688	4791.3	4878.7	1.5749	1.5817	1.5842	1.5835	1.5804	1.5762	1.5725	1.5701
Cuba	3406	1759	1784.5	1807.3	1797.6	1779.5	1779.4	1796.2	1811.1	1818.1	1824.3	1829.6	0.1787	0.1688	0.1592	0.1484	0.1386	0.1296	0.121	0.1132
Dominica	9	8	8.1	8.3	8.3	8.2	8.2	8.3	8.3	8.4	8.5	8.6	0.001	0.001	0.0009	0.001	0.0013	0.0011	0.0011	0.0011
Dominican Republic	565	1110	1122	1120.9	1098	1080.6	1119.9	1148.9	1171.1	1186.2	1202	1240.7	0.1527	0.1564	0.1586	0.1603	0.1629	0.1676	0.175	0.1831
El Salvador	3827	4813	4398.6	4433.2	4313	4204.7	4232.9	4271.3	4323.4	4378.3	4429.3	4474.7	0.0152	0.0166	0.0207	0.0265	0.0322	0.0367	0.0413	0.0466
Guatemala	12157	21190	21076	21250.5	21459	21669.4	21930.8	22195.4	22461.8	22701.5	22948.4	23267.3	1.2861	1.2725	1.247	1.2071	1.1422	1.0381	0.9351	0.9793
Haiti	1980	2350	2154.8	2174.4	2181.2	2188.1	2218.1	2248.6	2280	2309.7	2340.2	2371.1	0.4044	0.4286	0.4435	0.4596	0.4715	0.4742	0.4698	0.4556
Honduras	9052	8765	8802	8883.8	8881.3	8885.8	8983.7	9105.5	9231.2	9343.4	9461.7	9579.3	0.2713	0.2186	0.0692	0.0106	0.0111	0.0126	0.0153	0.0172
Jamaica	697	666	736.3	760.4	791.2	820.6	839.1	854.8	870.8	882	894.2	906	0.1963	0.1957	0.1948	0.1937	0.1926	0.1911	0.1897	0.1882
Martinique	14	13	13.1	13.3	12.6	11.7	11.5	11.4	11.2	11.3	11.3	11.5	0.0009	0.0007	0.0005	0.0006	0.001	0.0003	0.0003	0.0002
Mexico	41936	46611	46012.1	46792.3	48063.3	49465.4	50333.3	51139.9	51950.8	52439.6	53009.6	53517.6	13.5192	12.9722	12.2088	11.6985	11.4939	11.3016	10.8244	10.0504
Netherlands Antilles	4	0	0	0.1	0.1	0.1	0.1	0.1	0.1	0.1	0.1	0.1	0	0	0	0	0	0	0	0
Nicaragua	5765	6281	6281	6332.9	6303	6268.9	6327.6	6397.3	6469.5	6539.9	6612.9	6687.5	0.1293	0.1293	0.1273	0.1292	0.1324	0.1351	0.1368	0.1336
Panama	1484	1152	1109.7	1149	1125	1091.2	1120.4	1152.3	1185.5	1205.5	1226.7	1248.1	0.0104	0.0124	0.0135	0.0139	0.0135	0.0132	0.0133	0.0131
Saint Vincent/Grenadines	9	8	8.1	8.5	8.6	8.4	8.5	8.5	8.6	8.8	9.1	9.5	0.0007	0.0006	0.0006	0.0007	0.001	0.0007	0.0007	0.0006
Trinidad and Tobago	95	198	116.7	119.3	95.1	70.1	70.3	70.9	71.7	72.2	72.9	74	0.0278	0.0288	0.0299	0.0306	0.0308	0.0311	0.0319	0.0325
United States of America	459055	401625	408109	413242	435870	457981	458571	448518	435776	415633	388464	362412	369.189	349.425	328.17	304.971	276.97	244.997	209.317	166.867
SOUTH AMERICA	282215	387918	386767	389469	376580	366143	362630	362503	363247	363127	364365	367343	118.448	114.081	109.259	103.5	99.9894	98.6007	99.2689	100.217
Argentina	11159	16970	16967.5	17321.3	17848.1	18478.3	18820.8	19111.6	19417.2	19462.1	19473.6	19442.3	20.9597	21.6926	22.5061	22.8877	23.1439	23.3793	23.9796	23.9846
Bolivia	2557	3417	3413	3447	3438.7	3427.2	3496.8	3573.8	3655.2	3725.3	3795.8	3879.6	0.9928	0.9836	0.9686	0.9459	0.9127	0.8643	0.7971	0.6986
Brazil	202160	253768	253891	256638	248356	242048	241165	242921	245144	247342	250867	255938	75.2919	71.6689	67.5827	63.0508	60.9279	61.0287	60.5205	60.7916
Chile	23378	56128	55862.9	55284.5	51082.3	47397.4	45001.2	43070.1	41321.1	39101.3	36828.6	34726.7	9.4593	7.78	5.9798	4.0974	2.1271	0.0006	0	-0.0001
Colombia	9754	9738	9934.9	10011	10237.6	10500.1	10602.6	10724.4	10785.5	10777.8	10758.1	10722.6	3.2876	3.1784	3.0566	2.9007	2.7015	2.4785	2.3069	2.0345
Ecuador	6975	7063	7328.1	7400.8	7100.1	6817.4	6844.4	6886.6	6971.1	7038.3	7104.5	7168.2	0	0	0	0	0	0	0	0
French Guiana	233	234	223	225	218.4	211.9	212.1	212.3	212.3	211.7	210.5	208.9	0.0151	0.0138	0.0126	0.0119	0.0118	0.0111	0.0103	0.0093
Guyana	1059	1077	1054	1067.2	1068.2	1068.7	1076.5	1089.5	1103.6	1115.4	1134.7	1154.8	0.1966	0.1876	0.1791	0.1708	0.1625	0.152	0.1399	0.1254
Paraguay	8630	11389	9809.7	9919.4	10065.7	10215.5	10438.9	10676.7	10928.4	11125.8	11330.1	11541.5	2.8132	2.864	2.9131	2.9583	2.9976	3.0259	3.0274	3.025
Peru	7823	8444	8468.1	8588	8766.8	8938.5	9064.9	9186.8	9306.3	9398.2	9488.7	9579	2.8347	3.1301	3.4932	3.9263	4.4699	5.15	6.0027	7.0649
Suriname	148	463	442	457.1	464.4	473.3	480.1	488.8	496.7	500.5	510.8	521.2	0.3303	0.3262	0.3232	0.3206	0.3186	0.3165	0.3159	0.3151
Uruguay	4038	13690	13267.9	12853.3	11448.5	9829.9	8542.9	7537.2	6739.9	6087.2	5544	5047	0.0009	0.0008	0.0007	0.0006	0.0007	0.0002	0	0
Venezuela, Boliv Rep of	4301	5537	6104.3	6256.4	6484.3	6736.9	6883.7	7024.1	7166.3	7241.5	7318.6	7414	2.2655	2.2551	2.2431	2.229	2.2152	2.1936	2.1686	2.168
Table xx Production of Total Industrial Roundwood (million CUM). (Continued)
	Actual		Projection
Country	1992	2017	2017	2020	2025	2030	2035	2040	2045	2050	2055	2060	2065	2070	2075	2080	2085	2090	2095	2100
ASIA	1199732	1225987	1.34246e+06	1.38412e+06	1.44822e+06	1.5262e+06	1.56565e+06	1.60038e+06	1.63085e+06	1.62752e+06	1.62505e+06	1.62115e+06	517.441	497.142	477.061	447.811	413.828	371.71	335.909	309.993
Afghanistan	2295	3612	3601	3648	3353.1	635.1	644.7	654.5	664.4	674.5	684.7	695.1	0	0	0	0	0	0	0	0
Bahrain	5	15	14	14.3	14.7	15	15.1	15.1	15.3	15.2	15	14.8	0.0027	0.0021	0.0016	0.0012	0.001	0.0006	0.0003	0
Bangladesh	28588	26493	26593.2	26835.5	27185.1	27537.3	27950.1	28369.8	28795.6	29223.7	29658.8	30101.8	0.6425	0.6717	0.7027	0.7351	0.7697	0.8048	0.8422	0.8813
Bhutan	3954	5320	5320.9	5383.6	5458.3	5534	5617.4	5701.6	5786.9	5873.4	5961.1	6049.7	0.0534	0.043	0.0143	0.0174	0.0211	0.0247	0.0248	0.0248
Brunei Darussalam	107	96	95.9	90.6	78.8	68.2	67.1	66.1	64.8	65.3	65.8	67.5	0.0349	0.0335	0.0317	0.0296	0.0289	0.0262	0.0238	0.0213
Cambodia	11337	7816	7941.3	8021.5	8101	8178.3	8278.7	8383.1	8491.6	8573.6	8662.9	8750.2	0.0447	0.0473	0.0482	0.0487	0.0508	0.0501	0.0496	0.0491
China	374164	404717	518376	545217	602337	675750	706718	730659	748673	738979	727772	715530	384.378	370.868	351.418	319.751	281.505	233.714	190.571	155.392
Cyprus	48	19	22.5	22.7	22.1	21.3	22	21.2	20.6	20.8	21.6	22.1	0.0131	0.0155	0.0185	0.0216	0.0235	0.0276	0.0307	0.0269
Maldives	11	17	17.1	17.3	17.6	17.8	17.9	18.2	18.3	18.5	18.9	19.1	0.0002	0.0002	0.0002	0.0002	0.0002	0.0001	0.0001	0.0001
India	320866	358576	353956	362845	370339	376444	380252	383453	387173	391863	399553	408072	20.5586	24.5491	29.8692	36.2079	43.9169	53.434	65.0132	76.6184
Indonesia	158281	117421	114547	117664	118361	120699	121858	124338	127290	128173	128688	129634	40.9566	33.1511	29.903	27.5611	24.8173	21.1784	16.8395	13.7465
Iran, Islamic Rep of	1421	456	2287.1	2352.4	2447.7	2562.9	2623.9	2651	2648.7	2616.7	2635.9	2678.7	0.1155	0.1011	0.0894	0.0799	0.074	0.0708	0.0691	0.0649
Iraq	97	179	338.8	358.5	373.3	396.1	406.4	416.1	426.5	426.3	426	425.9	0.0131	0.016	0.0194	0.0236	0.0288	0.035	0.0426	0.0518
Israel	411	38	137.7	134.7	104.3	74.6	63.4	52.1	42.4	31.8	24.5	8.9	0.0148	0.0121	0.0098	0.008	0.0067	0.0054	0.0044	0.0036
Japan	66155	52542	51899.4	50621.6	46731	43156.9	41129.9	39819.5	38798.4	37440.9	36074.8	34655.8	18.0816	16.7549	15.504	14.4314	13.5999	12.8254	12.0502	11.5469
Jordan	154	362	360.1	364.4	370.9	377.4	383.2	389	395	400.7	406.4	412.2	0.0004	0.0002	0.0001	0.0003	0.0007	0.0004	0.0004	0.0004
Korea, Dem People's Rep	5141	7622	7568	7665.9	7832.4	8000.7	8153.9	8314.6	8478.5	8643.8	8833.2	9038.1	1.5042	1.4401	1.3807	1.3725	1.373	1.3755	1.378	1.3735
Korea, Republic of	12041	10170	10600.8	10846.3	11045.4	10944.5	11252.2	11921.1	12426.8	12505.4	12429.8	12198.8	7.1219	6.9297	6.7315	6.5497	6.3859	6.2288	6.0581	5.8871
Kuwait	28	46	40.1	38.8	35.9	33.4	31.4	30	28.8	27.9	27.2	28.4	0.0039	0.0034	0.0029	0.0028	0.003	0.0027	0.0024	0.0022
Laos	5957	9519	8038.2	8176	8510.2	8884.6	9127.8	9215.9	9247.1	9211.9	9226.8	9286.9	1.4488	1.4243	1.3918	1.3478	1.2967	1.2604	1.2077	1.1278
Lebanon	81	27	75.5	77.1	63	49.8	47.7	47.2	47.9	47.5	48.2	48.7	0.0118	0.0144	0.0141	0.0135	0.014	0.0116	0.0095	0.0078
Timor-Leste	0	90	91	92.4	94.7	97.2	99.3	101.3	103.6	105.4	107.2	109	0.0036	0.0037	0.0038	0.004	0.0043	0.0042	0.0044	0.0046
Malaysia	30960	13137	13216	13313.3	12453.3	11335.4	10810.3	10432.3	10356.8	10064.7	9747.4	9370.4	4.6982	4.4641	4.4019	4.6081	5.1007	5.8003	6.6787	7.7491
Mongolia	951	763	763	773.9	788.5	803.3	819.5	835.9	852.9	867.6	882.2	896.7	0.039	0.0411	0.0429	0.046	0.0489	0.0536	0.0571	0.0595
Myanmar	35072	42602	42600.1	43093.4	43281.7	43447.8	43987.2	44523.2	45053.8	45476.8	45869.2	46375.9	1.7991	1.7934	1.7864	1.7773	1.7653	1.7489	1.7269	1.697
Nepal	13010	13309	13343	13516.8	13748.3	13989.5	14313.1	14648.4	14996.3	15376.9	15775.4	16193	2.9173	3.0507	3.1902	3.3359	3.4883	3.6474	3.8138	3.9873
Oman	18	76	76.1	73.9	69.1	64.5	62.1	60.1	58.5	57.5	56.8	58.5	0.0032	0.0025	0.0017	0.0011	0.0012	0.0011	0.0009	0.0008
Pakistan	24291	33797	33790.9	34113.8	33891.7	33572.2	33988	34363.2	34666	34865.8	34975.3	35154.1	0.6856	0.8342	0.9166	0.956	0.9867	1.0036	1.0077	0.9882
Philippines	18694	15469	15533.8	15697.2	15996	16341.7	16636	16939.7	17255.3	17482.6	17729.7	17973.2	4.2119	4.4688	4.7232	4.9556	5.1758	5.4437	5.8234	6.1405
Qatar	4	16	21.1	20.7	18.7	16.9	15.6	14.6	13.6	12.9	12.3	13	0.0019	0.0016	0.0013	0.0012	0.0012	0.001	0.0008	0.0007
Saudi Arabia	149	305	305	306.4	309.3	312.3	316	318.7	321.4	324.6	327.5	331.3	0	0	0	0	0.0002	0	0	0
Singapore	-84	-31	746.3	12.7	18.3	34.1	56.8	79.9	104.4	131.7	162.6	199	0.2545	0.3119	0.3811	0.4649	0.5664	0.6899	0.8398	1.0221
Sri Lanka	9664	5403	5472.2	5521.2	5398	5253.1	5289.8	5336.9	5387.8	5442.2	5497.6	5553.4	0.0124	0.0112	0.0095	0.0077	0.0062	0.0051	0.004	0.0032
Syrian Arab Republic	81	82	94.9	97.2	93.2	89.1	90.7	92.3	94.8	95.2	94.7	93.3	0.0221	0.0201	0.0164	0.0157	0.016	0.0132	0.0108	0.0088
Thailand	26016	29975	36599.8	36791.8	36862.4	36720.2	37113.3	37688.9	38354.7	38490.1	38703.3	38678.5	0.6456	0.5875	0.537	0.4926	0.454	0.4192	0.3971	0.3786
Turkey	17949	28327	30071.9	31219.4	31785.7	32510.6	33583.6	34828	36539	36072.6	35440.4	34146.4	22.8303	21.5886	20.4019	19.7712	19.3919	19.1448	18.7453	18.5694
United Arab Emirates	16	140	161.1	187.1	159.6	136.5	117.5	101.7	88.8	78	69.3	80.1	0.0226	0.0187	0.0153	0.0126	0.0111	0.0091	0.0076	0.0064
Viet Nam	31121	29832	29737.7	30729.6	32162.3	33609.1	35142.7	36710	38085	38603.1	39084.1	38776.2	2.6892	2.2486	1.8746	1.5588	1.2929	1.0709	0.9627	0.9041
Yemen	204	557	551	559.4	568.8	577.7	587.6	597.2	607.1	615.8	624.1	632.9	0	0	0.0001	0.0019	0.008	0.0001	0.0001	0.0001
OCEANIA	31357	35956	33256.1	33651.9	34493.4	34981.5	34962.7	34390.9	32589.9	29810.5	27852.4	25846	2.1127	1.3803	1.0454	0.4809	0.4202	0.3655	0.3099	0.2491
Australia	15342	18897	18020.3	18183.4	18098.4	17476.5	16698.3	16067.8	15019.6	13172.8	11901.9	10651.8	0.9968	0.2997	0.0009	0.0012	0.0032	0.0021	0.0025	0.0033
Cook Islands	-2	4	0	0.1	0.2	0.2	0.2	0.2	0.2	0.2	0.2	0.2	0	0	0	0	0.0001	0	0	0
Fiji Islands	-58	708	475.4	499.8	523.1	542.1	517	474.4	411.4	335.4	414	471	0	-0.0001	0.0001	0.0002	0.0009	-0.0001	0	0
French Polynesia	4	9	8.1	8.2	7.9	7.7	7.4	7.3	7.3	7.3	7.4	7.5	0.0011	0.0011	0.0011	0.0011	0.0014	0.0013	0.0013	0.0013
New Caledonia	17	31	22.2	22.8	21.1	19.5	19.6	19.6	20.4	21	21.6	22.6	0.0025	0.0026	0.0025	0.0026	0.0029	0.0028	0.0029	0.003
New Zealand	9522	9437	8281.6	8390.7	9146.4	10080.4	10787.8	10818.9	10060.3	9164.9	8362.9	7514.7	0.5099	0.5216	0.5324	0.0148	0	0.0013	0.0028	0.0053
Papua New Guinea	6068	6471	6053	6140.3	6280.7	6431.1	6503.4	6570.8	6633.5	6669.1	6701.5	6731.2	0.4826	0.4368	0.3908	0.3441	0.295	0.2423	0.1847	0.1207
Samoa	132	79	75.4	76.1	75.5	75	75.6	76.7	77.9	79	80.3	81.6	0.0005	0.0003	0.0003	0.0003	0.0003	0.0003	0.0004	0.0005
Solomon Islands	263	179	179	179.6	179.4	178.8	176.5	174.8	174.2	173.1	172.2	171.4	0.021	0.0186	0.0164	0.0144	0.0128	0.0111	0.0098	0.0086
Tonga	6	14	14.1	15.7	13.5	11.4	10.1	9.3	11	12.9	15.2	18.1	0.0027	0.0026	0.0024	0.0025	0.0028	0.0029	0.0034	0.0039
Vanuatu	63	127	127	135.2	147.2	158.8	166.8	171.1	174.1	174.8	175.2	175.9	0.0956	0.0971	0.0985	0.0997	0.1008	0.1015	0.1021	0.1025
Table xx Production of Total Industrial Roundwood (million CUM). (Continued)
	Actual		Projection
Country	1992	2017	2017	2020	2025	2030	2035	2040	2045	2050	2055	2060	2065	2070	2075	2080	2085	2090	2095	2100
EUROPE	564479	755410	771327	799796	815538	827196	827408	840957	863335	893978	930906	967444	571.04	560.278	558.453	574.874	606.017	659.768	716.514	765.672
Albania	2554	1182	1208	1217.7	1221	1225	1245.8	1267.8	1287.5	1304.8	1321.6	1335.5	0.006	0.0051	0.0043	0.0034	0.0033	0.0024	0.0019	0.001
Austria	17690	27294	28303.8	29047.3	27695.5	25940.1	25934.9	27741.5	29703.7	31589.4	33804	36752.8	27.6804	25.6018	22.0066	18.9738	16.4627	14.4072	12.7743	11.3922
Belgium	0	8506	8585.7	8250.6	6527.4	5382.4	5009.6	4823.2	4726.8	4277.2	3742.2	3282.8	1.3743	1.1263	0.9268	0.7685	0.6704	0.6097	0.5575	0.507
Bosnia and Herzegovina	36	3424	3601.2	3757.4	3972	4193.4	4329.7	4604.1	4883.3	5030.4	5213.2	5357.4	2.2458	2.1117	2.0061	1.9248	1.8685	1.8326	1.8235	1.8452
Bulgaria	3553	5444	5683.1	5817	5894.9	5909.5	5845.9	5742.8	5604.4	5413	5244.9	5089.6	1.9522	1.767	1.6073	1.4703	1.3541	1.2514	1.1625	1.0858
Croatia	1725	3622	3503.1	3364.7	2748.2	2122.3	1561.1	1301.2	1306.3	1315	1327	1340.6	0.0965	0.098	0.1	0.1056	0.1063	0.1063	0.1065	0.1067
Czech Republic	0	14649	14436.8	14418.8	13347.9	12152.2	12164.7	12369.8	12685.4	12735.5	12048	10864.1	6.3906	6.2519	6.1341	6.0428	5.9781	5.9721	6.0147	6.1096
Denmark	1836	3751	3750.1	3531.8	3240.7	3179.5	3125.2	2997.7	2858.9	2760.9	2733.5	2747.4	0.0955	0.0397	0	0.0001	0.0003	0	0	0
Finland	43918	69788	71910.2	76089.1	80911.5	86195.4	88139.6	92107.7	97330.3	101048	105656	110249	62.0352	59.3854	56.8067	56.5465	56.545	57.1001	58.985	61.9289
France	66140	47021	47640.9	49236	49798.1	48624.4	48443.8	49993.2	51634.9	52412.1	52998.7	53387.7	12.5984	12.2115	11.7631	11.6895	11.7661	11.7267	11.2755	10.2813
Germany	27101	70134	67655.9	69821.5	73113.9	76404.2	80107	83108.8	86393.2	89082.7	93477.9	99049.3	63.6652	68.6699	75.1758	84.8812	97.2035	112.306	130.369	152.165
Greece	2390	1751	1779.7	1836.4	1835.3	1828.1	1881	1907.4	1918.3	1899.5	1879.8	1861.4	0.4225	0.3642	0.3006	0.2461	0.2042	0.1688	0.1385	0.112
Hungary	3614	5350	5378.1	5603.6	5514.3	5200.6	5034.1	5013.3	4998.2	4948	4897.1	4834.3	0.8078	0.7066	0.5878	0.5559	0.5216	0.4815	0.438	0.406
Luxembourg	0	959	846.1	916.9	802.1	689.5	667	784.5	951.9	1141.8	1352.7	1599.9	0.1579	0.1433	0.1326	0.1246	0.1191	0.1137	0.1097	0.1061
Ireland	1335	3237	3364.6	3530	3468.1	3370.9	3441.3	3574.9	3726.3	3853.9	4029.4	4204.3	2.9383	3.2997	3.66	4.1271	4.6761	5.3062	5.9809	6.678
Italy	14778	17048	18263.3	19104.7	19832.6	20618	21603.5	22461.5	23079	22781	21916.1	20995.9	10.5373	9.7621	8.9838	8.1452	7.2118	6.2186	5.283	4.2096
Macedonia,The Fmr Yug Rp	0	880	856	873.3	851.5	833.5	842	853.5	866.8	885.7	905.8	923.5	0.0054	0.0043	0.0033	0.0025	0.0027	0.0019	0.0016	0.0013
Montenegro	0	977	1029.6	1003.7	953.5	911.6	889	870.9	856.5	843.2	830.8	828.4	0.0222	0.0179	0.0143	0.0112	0.0087	0.0063	0.0042	0.0022
Netherlands	1165	2658	2812.9	2939.7	2294.5	2055.7	2050.8	2058.3	2009.4	865.5	869.7	884.6	0	0	0	0	0.0004	0	0	0
Norway	10714	9008	9387.4	9109.5	8688.8	8124.2	6762	5229.5	4780.9	4501.3	4237	3974.2	2.7929	1.4932	0.3369	0.323	0.3056	0.2863	0.272	0.2647
Poland	20955	44851	43833.1	44888.3	41839.8	36976	33240.1	30075.8	26620.3	23542	21154	18468.8	7.3198	6.8926	6.5002	6.3034	6.1367	6.0099	5.6793	5.36
Portugal	10160	16768	16788.1	17876.3	18032.2	18090.1	19402.7	21029.7	22772.8	24703.1	27119.9	30074.6	7.9302	8.8395	10.082	11.8127	14.1212	16.9485	20.0427	23.7684
Romania	12572	16256	17395.1	18034.4	18845.4	19749.8	20902.4	22266.5	23882.3	25351.9	26843.1	28293.4	40.2763	43.2069	45.5362	47.2419	49.0065	51.4576	54.949	60.703
Slovakia	0	7804	7854.1	7906.1	7329	6453.6	5942.8	5539.1	5154.8	4735.4	4331.8	3921.7	2.7857	2.6899	2.6417	2.6251	2.6326	2.6731	2.7435	2.8532
Slovenia	1556	1865	2193.8	2248.8	2279.4	2219.5	2234.6	2275.1	2319.7	2278.3	2246.4	2206.6	1.857	2.1008	2.3747	2.6909	3.0598	3.5038	4.046	4.7351
Spain	16357	15760	15486.4	15824.2	15231.9	14040.3	12774.7	11387.4	10583.2	9877.3	9291.6	8785.7	4.1798	3.9565	3.6994	3.3992	3.1171	3.0057	2.8901	2.7707
Sweden	58212	81181	82980.3	87050.3	91919.9	96876.4	99125.7	104381	109953	113984	119339	124692	64.95	62.6722	60.2437	59.9654	59.8082	59.4223	58.2638	56.5183
Switzerland	4353	4730	4636.9	4797.2	5086.2	5315.5	5660.4	6043.9	6453.5	6890.1	7371.5	7876.4	5.1554	5.979	7.0616	8.2257	9.6712	11.4528	13.5664	16.1587
United Kingdom	6479	11025	11142	11990	12410.1	12563.1	12829.7	13165	13638.3	13943.2	14381	14910.3	7.3887	8.4375	9.6752	11.2442	12.4755	13.179	13.6162	13.8496
Serbia	0	7801	7897.7	8043.2	8193.5	8344.6	8537.9	8742.4	8952.9	9100.1	9209.1	9287.7	0.7745	0.6311	0.4858	0.3785	0.2693	0.1646	0.119	0.1125
FORMER USSR	0	0	0	0	0	0	0	0	0	0	0	0	0	0	0	0	0	0	0	0
Armenia	0	1550	1551.1	1567.7	1570.2	1572.2	1592.9	1613.9	1635.2	1654.9	1674.7	1693.9	0.0114	0.0137	0.0131	0.0124	0.0123	0.0104	0.0087	0.0074
Azerbaijan, Republic of	0	429	429	433.8	434	434.1	441.3	448.8	457	465.8	475.4	485.5	0.025	0.0304	0.0368	0.0448	0.0544	0.0662	0.0805	0.0979
Belarus	11268	19972	21203.1	21657.8	22860.3	24504.1	26780.1	29167.4	31402.7	34125.6	38837.9	46319.6	27.4514	18.9461	13.046	8.061	4.405	5.3598	6.5214	7.9346
Estonia	1614	6709	7346.4	7587.6	7447.8	6875.2	6166.5	6156	6204.3	5977.3	5891.4	5753.2	0.6787	0.6714	0.671	0.634	0.5648	0.4666	0.3818	0.3155
Georgia	-5	603	593.9	604.4	589.2	575.4	568.3	588.7	609.8	629.5	647.3	666	0.1458	0.1526	0.1604	0.1694	0.1812	0.1956	0.2173	0.2466
Kazakhstan	479	479	742.1	749.8	778.9	845.3	902.2	961.9	1010	1030.8	1048.8	1048	0.8072	0.7916	0.7709	0.7429	0.7065	0.6612	0.658	0.6544
Kyrgyzstan	0	59	181.6	211.6	271.1	350.2	261.5	267.6	284.8	297.4	313.7	315	0.3488	0.3529	0.3393	0.3323	0.3323	0.3295	0.3212	0.3056
Latvia	1939	9499	9668.6	9673.4	9047.4	8449.6	7934.1	8187.4	8617.2	8385.8	8422.2	8206.4	3.692	3.3931	3.1501	2.9543	2.7971	2.6779	2.586	2.5193
Lithuania	2871	6257	6237.6	6559.1	6786.3	6847.8	6719.4	6552.8	6344.3	6100.5	5862.3	5772	0.3264	0.271	0.1828	0.0985	0.0348	0.011	0.0066	0.0067
Moldova, Republic of	190	1272	1300	1319.8	1349.9	1381.4	1404.4	1429.9	1456.6	1479.7	1504.3	1529.2	0.0013	0.001	0.0008	0.0009	0.001	0.0012	0.0015	0.0019
Russian Federation	217405	190585	198840	208050	216406	224489	218360	213936	214135	230780	245822	256811	189.363	187.998	192.603	203.51	223.093	255.707	286.238	301.931
Tajikistan	0	3690	3690.1	3744.2	3821.8	3901	3955	4011.1	4068.5	4118	4173	4229	0.0035	0.003	0.0026	0.0025	0.0027	0.0024	0.0022	0.002
Turkmenistan	0	13	13.1	12.9	10.8	8.9	7.4	6.2	5.2	4.5	4.8	5.6	0.0023	0.002	0.0017	0.0016	0.0019	0.0015	0.0012	0.0011
Ukraine	-1	16392	16527.6	16820.4	17760.5	19059	20313.9	21810.3	23243.1	24034.9	24793.6	24973.6	11.0855	10.532	9.9485	9.7862	9.8146	9.8298	9.5648	8.9315
Uzbekistan	0	252	251.1	277.4	267.4	225.2	228.9	270.8	309.2	318.6	323.8	330	0.2594	0.2711	0.2816	0.2915	0.3008	0.3104	0.3211	0.3317
DEVELOPED, ALL	1314595	1424660	1.44414e+06	1.48188e+06	1.52981e+06	1.5745e+06	1.57498e+06	1.58054e+06	1.59334e+06	1.60089e+06	1.60538e+06	1.60962e+06	1205.5	1168.14	1137.14	1121.26	1115.21	1126.1	1134.93	1128.89
DEVELOPING, ALL	1908073	2388009	2.49416e+06	2.54786e+06	2.60032e+06	2.67699e+06	2.72715e+06	2.77547e+06	2.81492e+06	2.81514e+06	2.80224e+06	2.81524e+06	671.299	648.287	624.328	589.626	554.358	513.326	480.235	456.293
WORLD	3222668	3812669	3.9383e+06	4.02975e+06	4.13013e+06	4.25149e+06	4.30212e+06	4.35601e+06	4.40825e+06	4.41602e+06	4.40762e+06	4.42485e+06	1876.8	1816.42	1761.47	1710.88	1669.57	1639.43	1615.17	1585.19

## Sheet: Total_Rndwd_Cons_BAC
Table xx Production of Total Industrial Roundwood (million CUM).
	Actual		Projection
Country	1992	2017	2017	2020	2025	2030	2035	2040	2045	2050	2055	2060	2065	2070	2075	2080	2085	2090	2095	2100
AFRICA	427761	749911	742777	749889	749142	759933	771494	783339	795063	804894	812345	788475	41.2491	42.1302	43.6244	45.182	46.4537	46.0953	47.9076	49.9605
Algeria	6371	8799	8780	8905.2	9073.4	9243.7	9439.4	9630.3	9815.4	9991	10170.2	10353.5	0.2563	0.2793	0.2942	0.3085	0.3299	0.3687	0.4157	0.4839
Angola	3379	5808	5767.5	5824.3	5909.5	5995.2	6064.7	6134.2	6207.7	6304.3	6403.8	6505.9	0.1387	0.1513	0.1649	0.1803	0.1974	0.2159	0.2357	0.2553
Benin	5972	6913	6951.8	7004.9	7105.7	7210.2	7305.2	7396.7	7491.4	7587.1	7686.2	7788.6	0.4335	0.4176	0.4097	0.4092	0.4171	0.4278	0.4437	0.4641
Botswana	692	811	811.1	818.1	823.5	829.1	839.6	850.5	861.7	872.3	883.9	895.7	0.0018	0.0016	0.0014	0.0013	0.0018	0.0015	0.0014	0.0013
Burkina Faso	10046	15204	15092.6	15201.2	15281.1	15360.1	15551.5	15744.5	15939.6	16142.9	16349.1	16558.4	0.0076	0.0086	0.0099	0.0115	0.0133	0.0156	0.0187	0.0224
Burundi	6613	6621	6403.2	6477.8	6527.1	6572.2	6677.7	6786.1	6897.2	7012	7129.9	7250.4	0.1643	0.1809	0.1983	0.2163	0.2344	0.2506	0.2648	0.2749
Cameroon	10337	12991	13011	13214.4	13187.5	13079.5	13111.2	13508.7	13948	14285.6	14565.8	14786.7	2.7034	2.6035	2.5597	2.6172	2.7049	2.9951	3.3339	3.7232
Cape Verde	109	186	186	187.9	188.2	189	191.3	193.6	196.2	198.3	201	203.2	0	0	0	0	0	0	0	0
Central African Republic	3692	2515	2439.3	2467.1	2487.9	2511.3	2545.8	2583.5	2622.9	2671.5	2722.3	2775.5	0.1881	0.1919	0.1973	0.2043	0.2127	0.2204	0.2279	0.2341
Chad	5423	8633	8591	8645.8	8731.8	8818.4	8910.5	9003.8	9098	9194.1	9291.5	9390.2	0.0284	0.0282	0.0278	0.0268	0.0264	0.024	0.0219	0.0193
Congo, Republic of	1787	2695	2757	2796.3	2867.7	2970.5	3011.8	3057.2	3103.1	3110.6	3115	3118.8	0.9699	0.9294	0.8898	0.8519	0.8154	0.78	0.7452	0.7103
Côte d'Ivoire	10672	11584	11282.2	11285.7	11298.9	11331.8	11484.8	11661.1	11856.9	12065.8	12287.5	12517.8	3.2815	3.4446	3.6293	3.8635	4.1071	4.3468	4.6068	4.887
Djibouti	221	396	394.1	396.9	401.5	406.1	411.2	416.5	421.8	427.2	432.8	438.5	0.0014	0.0013	0.0013	0.0013	0.0017	0.0016	0.0016	0.0016
Egypt	14850	18272	18239	17613.6	6318.3	6455.8	6604.6	6769.3	6952.7	7154.7	7384.2	7647	1.7801	2.0351	2.2429	2.422	2.5923	2.7645	3.0771	3.7857
Equatorial Guinea	480	490	492	494.5	496.4	498.8	503.6	508.9	514.2	519.9	525.7	531.7	0.0273	0.0227	0.0189	0.0174	0.018	0.017	0.0167	0.0164
Ethiopia	0	113557	113251	114206	115729	117272	118842	120428	122036	123662	125309	126978	0.4836	0.5047	0.5221	0.5337	0.5369	0.5263	0.5076	0.4741
Gabon	741	3341	3412	3282.7	3101.9	2976	2854.8	2688.6	2523.4	2381.9	2265.1	2168.7	1.2656	1.1077	0.9747	0.8623	0.7673	0.6858	0.6163	0.5563
Gambia	595	752	772.1	777.5	785.5	793.2	801	809.3	817.6	825.7	833.6	842.2	0	0	0	0	0.0001	0	-0.0001	0
Ghana	16131	48364	47861	48288.8	48931.1	49596.9	50461	51253	52016.4	52770.2	53568.9	54410.9	3.8791	4.4493	5.128	5.9311	6.5739	6.9398	7.1439	7.2477
Guinea	8187	12952	12938	13044.7	13154.2	13264.7	13454.5	13649.3	13849.2	14040.2	14235.9	14436.3	0.4327	0.4756	0.5037	0.5237	0.5513	0.5869	0.6312	0.6823
Guinea-Bissau	2018	2991	2994.8	3018.9	3055.6	3092.8	3134.2	3176.5	3219.2	3262.8	3307	3352.2	0.0413	0.0443	0.0475	0.0509	0.0548	0.0584	0.0626	0.067
Kenya	19558	27431	27431	27795.6	28308.7	28819.4	29329.3	29824.1	30308	30662	30956.6	31169.4	0	0	0	0	0	0	0	0
Lesotho	1366	2143	2142.1	2158.3	2152.1	2145.5	2173.3	2201.7	2230.8	2260.2	2290.3	2321.3	0.003	0.0036	0.0042	0.005	0.0064	0.0073	0.0086	0.0099
Liberia	3538	9172	8985.1	9105	9217.8	9335.1	9526.8	9727.4	9938.2	10124.9	10318.8	10520.4	0	0.0011	0.0015	0.0013	0.0013	0.0012	0.001	0.0008
Libyan Arab Jamahiriya	745	1138	1131	1139.5	1155.6	1170.9	1191.7	1210.8	1227.3	1241.5	1253	1261.6	0.0868	0.0865	0.0841	0.0803	0.0764	0.069	0.0598	0.0482
Madagascar	8914	14592	14504	14645.5	14844.9	15049	15273.7	15502.8	15736.3	15961.4	16190.4	16424.3	0.257	0.2687	0.2826	0.2991	0.3179	0.3384	0.3606	0.3937
Malawi	6131	7279	7259	7335.5	7436.9	7541.4	7674.8	7817.8	7974.8	8104.6	8199.5	8252.8	0	0	0	0	0	0	0	0
Mali	4495	6503	6477	6569.1	6709.6	6858.5	7021.3	7193.9	7377.6	7533	7693.8	7861.3	0.7287	0.7185	0.7477	0.7842	0.8255	0.8676	0.9123	0.9594
Mauritania	1211	2184	2160.9	2187.5	2233.4	2277.1	2316.4	2355.2	2392	2433.5	2477.3	2522.3	0.1412	0.1494	0.1575	0.1659	0.1779	0.1865	0.1959	0.2058
Mauritius	38	12	13.1	13.7	12.4	11.1	10.2	9.6	9.9	10.8	12	13.4	0.0023	0.002	0.0018	0.0017	0.0021	0.0015	0.0012	0.0008
Morocco	7984	7103	6981.7	7117.2	7266.1	7419.2	7623.7	7841.9	8079.6	8334.2	8613.4	8920.5	0.6342	0.7677	0.9299	1.1264	1.3631	1.6523	2.0037	2.4306
Mozambique	16360	17628	18636.5	18818.2	19116.7	19427.5	19777.6	20137.8	20457	20749.5	21057.7	21381.4	1.246	1.2314	1.2345	1.2516	1.281	1.319	1.3644	1.415
Niger	6513	12139	12067.2	12172.4	12333.3	12495.8	12669.1	12844.5	13022.2	13193.6	13367.1	13542.7	0.0194	0.0237	0.0288	0.035	0.0397	0.0476	0.0545	0.0582
Nigeria	61112	75064	73647.7	74797.6	76466.7	78180	79918.8	81714.4	83641.1	85416.8	87247.6	89127.7	15.7335	15.5935	15.8831	16.2092	16.5013	16.7744	16.9684	16.97
Réunion	109	110	106.7	107.5	103.1	99.5	100.8	101.9	103.1	104.4	105.8	107.3	0	0.0001	0	0	0.0001	0.0001	0	0
Rwanda	6428	6211	5655	5704.8	5708.3	5697.4	5755.7	5804.5	5836.7	5843.3	5720.2	1796.1	0.5222	0.5251	0.5119	0.4785	0.4217	0.3379	0.2248	0.0806
Sao Tome and Principe	92	140	140	140.9	143.5	145.9	147.8	148.7	149.6	150.9	152.4	153.9	0.0429	0.047	0.0518	0.0576	0.0626	0.0674	0.0658	0.0637
Senegal	5473	6400	6395	6457.5	6524.4	6591.6	6673.4	6755.7	6839.8	6924.1	7009.3	7095.7	0.0001	0	0	0	0	0.0001	0	0
Sierra Leone	4679	5939	6005.9	6054.1	6135.7	6219.7	6302.1	6384.8	6466.6	6547.1	6625.7	6704	0.0003	0.0004	0.0005	0.0006	0.0007	0.0009	0.0011	0.0013
Somalia	7061	15315	15187	15325.9	15569.2	15816.3	16036.2	16258.9	16484.6	16701.8	16921.7	17144.1	0.0047	0.0016	0	0	0.0012	0	0	0
South Africa	27061	23423	23662.4	23969.4	24051.9	24026.7	23963.7	23742.9	23260.2	22171.7	21315.1	21201.4	0.0643	0.128	0.1926	0.2383	0.2571	0.2611	0.258	0.2503
Sudan	0	16594	15938.9	16124.2	16427.3	16730.3	17016.3	17303.4	17592.7	17867.9	18145.4	18424.8	0.1559	0.1646	0.175	0.1852	0.1941	0.2048	0.2166	0.2295
Swaziland	1719	1498	1167	1202.3	1258.6	1306.5	1376.6	1458.3	1523.9	1532.1	1502.9	1424.6	0.0165	0.0213	0.0268	0.0332	0.0406	0.0498	0.0609	0.0743
Tanzania, United Rep of	21685	27446	26669.1	26906.3	27128.9	27345.6	27704	28080.6	28463.6	28857.4	29259.4	29669.6	0.2673	0.2927	0.2934	0.2968	0.323	0.3489	0.3816	0.4181
Togo	5065	4622	4617	4647	4686.9	4726.8	4796.6	4868.2	4941.1	5015.4	5090.9	5168.1	0.1247	0.1215	0.1166	0.1097	0.1006	0.09	0.0747	0.0455
Tunisia	2109	3909	3911	4009.4	4109.5	4218.6	4342.7	4465.5	4589.7	4697.7	4806.8	4916.3	0.0323	0.0394	0.0474	0.0557	0.06	0.0574	0.0543	0.0512
Uganda	32671	48611	46393.1	46771.4	47335.4	47871	48382.7	48819.3	49106.4	49006.8	46282	15192.8	3.2674	3.1849	3.0831	2.7093	2.1377	0	0	0
Congo, Dem Republic of	52832	89122	88761	89991	92042.1	94183.2	95766.9	97400.1	99089.1	100461	101862	103292	1.1214	1.1599	1.1999	1.2472	1.2985	1.3501	1.403	1.4561
Zambia	7515	24437	24456	24694.5	25043	25395.8	25806.3	26225.5	26654.4	27080.5	27516.6	27963.7	0.6798	0.7046	0.7295	0.7542	0.779	0.8019	0.8231	0.8411
Zimbabwe	6981	9871	9849	9975.3	10165.1	10360.8	10616.1	10888.5	11178.6	11425.5	11683.2	11952.4	0.0126	0.0154	0.0188	0.0228	0.0275	0.0334	0.0407	0.0495
Table xx Production of Total Industrial Roundwood (million CUM). (Continued)
	Actual		Projection
Country	1992	2017	2017	2020	2025	2030	2035	2040	2045	2050	2055	2060	2065	2070	2075	2080	2085	2090	2095	2100
NORTH/CENTRAL AMERICA	717124	657487	661714	672822	707540	743160	741606	733881	725799	705726	681305	654700	622.028	596.143	569.292	540.107	505.342	464.363	422.506	376.843
Bahamas	167	75	58.1	60	60.9	61.7	63.1	65.5	67.8	69.8	71.8	74	0.0265	0.026	0.0253	0.0246	0.0244	0.023	0.0217	0.0203
Barbados	7	11	12	12.2	12.6	12.7	12.9	13	13.4	13.5	13.8	14.2	0.0011	0.0008	0.0007	0.0006	0.0016	0.0008	0.0008	0.0007
Belize	189	165	166	167.3	166.5	165.6	165.2	164.3	162.9	160.1	166.2	171.4	0	0.0001	0	0	0.0027	0	0.0001	0.0004
Canada	172096	156213	155252	159941	170408	182239	182912	186775	192115	192572	190981	187874	224.907	217.773	210.167	200.989	190.678	178.535	165.62	151.233
Saint Lucia	9	11	11.1	11.5	11.8	11.8	11.9	12.2	12.4	12.8	13.2	13.7	0.0015	0.0015	0.0016	0.0017	0.0025	0.0019	0.002	0.0021
Costa Rica	4601	4463	4482	4533.9	4574.5	4608.6	4611.9	4759.7	4879.7	4973.8	5052.4	5120.8	1.6703	1.6769	1.6797	1.68	1.6785	1.6763	1.6754	1.6766
Cuba	3406	1759	1784.5	1807.3	1838.4	1874.2	1897.2	1917.4	1936	1944	1950.9	1956.8	0.2936	0.2795	0.2656	0.252	0.2392	0.2261	0.2139	0.2021
Dominica	9	8	8.1	8.3	8.1	8.2	8.2	8.4	8.4	8.5	8.6	8.7	0.001	0.001	0.001	0.001	0.0015	0.0013	0.0012	0.0012
Dominican Republic	565	1110	1122	1120.9	1113.2	1108.9	1139	1169.5	1186.7	1199.4	1233.8	1273.6	0.1578	0.1627	0.1678	0.1728	0.1801	0.1832	0.1887	0.1947
El Salvador	3827	4813	4398.6	4433.2	4492	4541.9	4612.9	4691.4	4771.1	4843.4	4908.6	4979.3	0.8758	0.8812	0.8868	0.8914	0.8977	0.9225	0.9572	1.0018
Guatemala	12157	21190	21076	21250.5	21560.7	21883.5	22155	22406.4	22669.5	22915.5	23158.1	23450.7	1.6865	1.7129	1.7486	1.8066	1.8843	1.9856	2.0971	2.2188
Haiti	1980	2350	2154.8	2174.4	2200.1	2226.3	2256.8	2288.1	2320.3	2351.2	2382.4	2413.7	0.5201	0.5452	0.5681	0.5878	0.6031	0.6119	0.6132	0.6051
Honduras	9052	8765	8802	8883.8	8999.5	9117.9	9229.1	9349.7	9475.9	9593	9710.6	9824.8	0.7901	0.7321	0.6789	0.6412	0.619	0.6033	0.5969	0.5985
Jamaica	697	666	736.3	760.4	791	819.8	836.6	850.6	865.1	877	888.4	898.8	0.1976	0.197	0.196	0.195	0.1938	0.1923	0.1908	0.1893
Martinique	14	13	13.1	13.3	12.5	11.6	11.3	11.3	11.2	11.1	11.3	11.6	0.0009	0.0008	0.0007	0.0005	0.0012	0.0006	0.0003	0.0002
Mexico	41936	46611	46012.1	46792.3	48245	49927	50738.1	51421.9	52147.8	52680.2	53191.1	53607.6	14.3774	13.927	13.6946	13.3558	12.9161	12.4468	11.9335	11.3491
Netherlands Antilles	4	0	0	0.1	0.1	0.1	0.1	0.1	0.1	0.1	0.1	0.1	0	0	0	0	0	0	0	0
Nicaragua	5765	6281	6281	6332.9	6385	6433.9	6502.3	6572.1	6644.4	6715.5	6788.4	6862.8	0.262	0.2608	0.2606	0.261	0.2626	0.2632	0.267	0.2745
Panama	1484	1152	1109.7	1149	1180	1201.8	1240.5	1274.3	1304.3	1331.5	1357.6	1381.4	0.2169	0.2199	0.2213	0.2213	0.2213	0.2182	0.2159	0.2131
Saint Vincent/Grenadines	9	8	8.1	8.5	8.7	8.7	8.6	8.8	9.1	9.5	9.8	10.2	0.0011	0.0011	0.0011	0.0011	0.0015	0.0013	0.0013	0.0013
Trinidad and Tobago	95	198	116.7	119.3	116.2	111.1	116.1	117.2	118.9	120.1	121.5	122.8	0.1124	0.1126	0.1123	0.1118	0.1109	0.1098	0.1086	0.1074
United States of America	459055	401625	408109	413242	435356	456785	453078	440004	425079	403324	379285	354630	375.928	357.632	338.615	318.912	294.822	266.36	237.8	206.952
SOUTH AMERICA	282215	387918	386767	389469	378414	369813	366297	365792	367021	368185	370260	374394	132.222	127.82	123.036	117.669	114.385	113.751	113.938	115.039
Argentina	11159	16970	16967.5	17321.3	18021.4	18913.8	19240.6	19530.8	19809.4	19869.8	19927	20025.3	23.0211	23.9064	24.6545	25.0809	25.2628	25.3077	25.5047	26.3058
Bolivia	2557	3417	3413	3447	3469.8	3492.7	3565.2	3642.4	3725.1	3798.2	3872.9	3960.5	1.136	1.1424	1.1482	1.1527	1.1571	1.1562	1.152	1.1427
Brazil	202160	253768	253891	256638	249332	243822	242952	244240	246892	250140	254386	260585	78.931	75.5099	71.7374	67.6428	65.9567	66.7243	67.415	68.1111
Chile	23378	56128	55862.9	55284.5	51323.3	47952.3	45460.9	43533.1	41821.5	39696.2	37498.2	35283.7	14.8255	12.8016	10.8537	8.9278	6.9806	5.3462	4.0206	2.777
Colombia	9754	9738	9934.9	10011	10214.9	10459.8	10551	10659.9	10699.8	10690	10667.5	10630.4	3.2793	3.1413	2.973	2.8028	2.5398	2.1791	2.0767	2.0028
Ecuador	6975	7063	7328.1	7400.8	7505.7	7617.1	7741.5	7880.5	8025.3	8097.5	8140	8158.5	2.4445	2.4045	2.3598	2.2727	2.108	1.9427	1.78	1.6217
French Guiana	233	234	223	225	224.1	223.4	224.6	226	227.5	228.8	229.8	231.1	0.0444	0.0421	0.0399	0.0378	0.0366	0.0336	0.0307	0.028
Guyana	1059	1077	1054	1067.2	1067	1067.8	1077.7	1090.9	1104.6	1124.5	1145.4	1168.6	0.2117	0.2068	0.2033	0.2018	0.2059	0.2065	0.208	0.2107
Paraguay	8630	11389	9809.7	9919.4	10077.9	10240.6	10465.3	10704	10957.1	11155.3	11360.5	11572.8	2.882	2.9366	2.9893	3.0379	3.0807	3.1121	3.1293	3.1276
Peru	7823	8444	8468.1	8588	8774.2	8953.7	9080.5	9202.4	9322	9413.8	9504.3	9594.7	2.836	3.1287	3.4928	3.9464	4.5113	5.2199	6.0947	7.1744
Suriname	148	463	442	457.1	468	480.9	486.5	494.5	501.5	512.8	524.4	536.7	0.3633	0.358	0.3522	0.3477	0.3464	0.3456	0.3464	0.349
Uruguay	4038	13690	13267.9	12853.3	11444.4	9837.7	8555.2	7552	6758.4	6207.8	5666.9	5212.4	0.0022	0.0027	0.0033	0.0036	0.004	0.0033	0.0032	0.003
Venezuela, Boliv Rep of	4301	5537	6104.3	6256.4	6490.8	6751.5	6896.1	7035.1	7176.1	7250.8	7337.2	7434.1	2.2446	2.2387	2.2287	2.2141	2.1952	2.1736	2.1767	2.1848
Table xx Production of Total Industrial Roundwood (million CUM). (Continued)
	Actual		Projection
Country	1992	2017	2017	2020	2025	2030	2035	2040	2045	2050	2055	2060	2065	2070	2075	2080	2085	2090	2095	2100
ASIA	1199732	1225987	1.34246e+06	1.38412e+06	1.46009e+06	1.55199e+06	1.5985e+06	1.63935e+06	1.66986e+06	1.67123e+06	1.66923e+06	1.66869e+06	575.137	547.542	510.313	466.576	430.173	396.523	365.283	345.104
Afghanistan	2295	3612	3601	3648	3546.3	3345	3240.5	2919.2	624.5	634	643.6	653.3	0	0	0	0	0	0	0	0
Bahrain	5	15	14	14.3	14.6	14.9	15	15.3	15.3	15.2	15.1	14.8	0.0027	0.002	0.0016	0.0012	0.0011	0.0007	0.0003	0
Bangladesh	28588	26493	26593.2	26835.5	27217.3	27603.5	28018.4	28438.8	28864.5	29292.8	29728.4	30171.3	0.6515	0.682	0.7141	0.7476	0.7838	0.8193	0.8571	0.8965
Bhutan	3954	5320	5320.9	5383.6	5475	5568.5	5652.5	5737.5	5823.4	5910.7	5998.8	6088.1	0.0717	0.0691	0.0661	0.0622	0.0568	0.0468	0.0211	0.0258
Brunei Darussalam	107	96	95.9	90.6	81.1	72.9	72.8	72.6	72.4	73.9	75.5	77.1	0.0443	0.0428	0.0422	0.0422	0.0429	0.0421	0.042	0.042
Cambodia	11337	7816	7941.3	8021.5	8170.2	8333.4	8438.3	8538	8643.6	8729.2	8814.3	8895.1	0.1191	0.1078	0.0973	0.0812	0.0882	0.086	0.0844	0.0834
China	374164	404717	518376	545217	599765	667291	700626	725144	740195	729362	716997	702560	349.494	314.707	268.139	213.509	167.457	130.533	105.137	85.7275
Cyprus	48	19	22.5	22.7	22.1	21.6	21.1	21	21.4	21.8	22	21.9	0.0141	0.0163	0.0178	0.0175	0.0175	0.0149	0.0126	0.0108
Maldives	11	17	17.1	17.3	17.4	17.6	17.8	18.1	18.2	18.4	18.8	19.1	0.0002	0.0002	0.0002	0.0002	0.0002	0.0002	0.0002	0.0002
India	320866	358576	353956	362845	376937	392019	398169	406545	417184	426808	434373	447443	53.0822	60.9512	68.5725	76.3559	82.6116	87.8427	93.1648	98.3751
Indonesia	158281	117421	114547	117664	121603	125657	127898	130871	133654	134108	135419	137506	70.2741	68.4846	67.1107	65.9946	64.9989	62.2024	56.1693	50.1796
Iran, Islamic Rep of	1421	456	2287.1	2352.4	2549.4	2839.1	2987.6	3048.2	3055.2	3032.3	3062	3068.1	0.1525	0.135	0.1213	0.1132	0.1098	0.1068	0.1035	0.0971
Iraq	97	179	338.8	358.5	369.5	386	394.7	402.9	411.4	409.5	407.5	405.5	0.0131	0.016	0.0194	0.0236	0.0288	0.035	0.0426	0.0518
Israel	411	38	137.7	134.7	125.4	116.2	104.7	94.4	82.6	72.2	64.1	57.2	0.0098	0.008	0.0065	0.0053	0.005	0.0041	0.0033	0.0027
Japan	66155	52542	51899.4	50621.6	48381.2	46689.8	44961.8	43553.6	42496.9	41469.7	40369.5	38641.3	25.0651	23.2803	22.3784	21.5585	20.6423	19.6646	18.514	17.2811
Jordan	154	362	360.1	364.4	368.4	372.4	378	383.7	389.6	395	400.8	406.5	0.0002	0.0002	0.0003	0.0003	0.001	0.0004	0.0003	0.0003
Korea, Dem People's Rep	5141	7622	7568	7665.9	7834.6	8005.5	8158.6	8319.5	8483.1	8651.5	8848.6	9057.7	1.5133	1.4489	1.4081	1.4075	1.4127	1.421	1.4282	1.4277
Korea, Republic of	12041	10170	10600.8	10846.3	11257	11596.6	11964.7	12581.7	12853.8	12942.3	12963.6	12884.7	8.0437	8.2379	8.6339	9.1263	9.3834	9.469	9.5204	9.4871
Kuwait	28	46	40.1	38.8	35.6	33.2	31.3	29.9	28.7	27.8	29.2	31	0.0037	0.0032	0.0028	0.0025	0.003	0.0026	0.0024	0.0021
Laos	5957	9519	8038.2	8176	8510.3	8884.7	9021.5	9074.7	9084.6	9082.6	9139.1	9431.2	1.4481	1.4236	1.3909	1.3465	1.2989	1.2631	1.2115	1.1329
Lebanon	81	27	75.5	77.1	78.7	81.7	84.1	86.5	89.4	91.8	93.4	93.4	0.0083	0.0075	0.0064	0.0053	0.0055	0.0045	0.0037	0.003
Timor-Leste	0	90	91	92.4	94.7	97.2	99.3	101.3	103.6	105.4	107.2	109.1	0.0038	0.0039	0.0041	0.0041	0.0047	0.0046	0.0047	0.005
Malaysia	30960	13137	13216	13313.3	13804.6	14476	15198.4	16172.6	17302.4	18465.1	19944.5	20642.9	24.839	27.2082	30.458	34.6483	39.6011	41.8575	42.6514	42.5597
Mongolia	951	763	763	773.9	788	802.2	817.9	833.8	850.1	865.2	880.2	895	0.0349	0.0369	0.0394	0.0418	0.0442	0.0457	0.0476	0.0496
Myanmar	35072	42602	42600.1	43093.4	43676.7	44238.6	44830.5	45446.8	46057.4	46575.5	47080.6	47582.1	2.3982	2.4219	2.4489	2.478	2.511	2.5435	2.5784	2.615
Nepal	13010	13309	13343	13516.8	13802.4	14096.8	14426.4	14768	15123.3	15514.3	15924.8	16356.8	3.1481	3.2976	3.4532	3.6153	3.7839	3.9587	4.1404	4.3286
Oman	18	76	76.1	73.9	69.5	65.6	63.1	61.2	59.7	58.7	60.9	63.5	0.0039	0.0031	0.0025	0.0021	0.0022	0.0018	0.0014	0.0012
Pakistan	24291	33797	33790.9	34113.8	34513.4	34867.3	35392.8	35865.4	36276.7	36632.7	37097.9	37580.7	9.2008	9.2112	9.1218	8.8309	8.1137	6.3088	0.1344	0.1639
Philippines	18694	15469	15533.8	15697.2	16016.6	16387.5	16677.1	16953.8	17231.1	17479.9	17725.8	17957.6	4.7431	5.2174	5.5917	5.9344	6.2317	6.4885	6.7147	6.9168
Qatar	4	16	21.1	20.7	18.5	16.7	15.4	14.4	13.6	12.8	13.7	14.7	0.002	0.0016	0.0013	0.0011	0.0012	0.001	0.0008	0.0007
Saudi Arabia	149	305	305	306.4	309.3	312.2	315.8	319	321.9	325.2	328.5	331.7	0	0	0	0	0.0003	0	0	0
Singapore	-84	-31	746.3	12.7	18.3	32.7	55.2	77.9	101.9	128.7	158.9	194.6	0.2522	0.309	0.3775	0.4606	0.5611	0.6834	0.832	1.0126
Sri Lanka	9664	5403	5472.2	5521.2	5552.1	5581.5	5659.9	5737.9	5815.9	5899.8	5983.9	6067.9	0.2735	0.2776	0.2848	0.2917	0.2908	0.2875	0.2805	0.2701
Syrian Arab Republic	81	82	94.9	97.2	94	90.5	92	93.8	95.7	96	95.2	93.8	0.0147	0.012	0.0098	0.0081	0.008	0.0065	0.0053	0.0044
Thailand	26016	29975	36599.8	36791.8	37409.1	38037.6	38646.5	39198.4	39353.7	38961.9	38340.9	37391.4	0.4137	0.5035	0.6126	0.7454	0.8794	0.9611	1.0145	1.0486
Turkey	17949	28327	30071.9	31219.4	30459.9	29308.4	29488.4	29632.3	29776.6	29541.7	28900.6	27334.1	13.3853	13.8166	14.2454	14.7112	15.1748	15.7403	16.3753	16.952
United Arab Emirates	16	140	161.1	187.1	159.2	135.9	117.1	101.3	88.4	77.5	90.9	106.7	0.0224	0.0184	0.0151	0.0125	0.0122	0.0099	0.0083	0.0068
Viet Nam	31121	29832	29737.7	30729.6	32548.4	35832	37634.7	39179.3	40132	40176.6	39747.3	39081.2	4.7887	3.9605	3.2704	2.697	2.2394	2.2193	2.2083	2.1988
Yemen	204	557	551	559.4	572.4	586	596	606	616.5	624.8	633.7	642.3	0.0003	0.0004	0.0007	0.0006	0.0073	0.0022	0.0004	0.0001
OCEANIA	31357	35956	33256.1	33651.9	34748.1	35773	35852.3	35697.2	34596.3	32214.9	30001.4	28288	9.3701	8.3295	7.0455	5.4705	3.4395	3.531	3.7775	4.1495
Australia	15342	18897	18020.3	18183.4	18348.7	18204.3	17510.7	16846.2	15760.7	14102.3	12710.1	11705.2	7.155	6.0796	4.7513	3.1004	1.039	1.1401	1.4486	1.8034
Cook Islands	-2	4	0	0.1	0.1	0.1	0.1	0.2	0.2	0.2	0.2	0.2	0	0	0	0	0.0002	0	0	0
Fiji Islands	-58	708	475.4	499.8	529.5	555.8	528.2	484.8	413.4	495.1	561.5	614.8	0.2767	0.1241	0.0241	0.0152	0.0138	0.0056	0.006	0.0604
French Polynesia	4	9	8.1	8.2	8	7.8	7.6	7.6	7.6	7.5	7.6	7.8	0.0012	0.0011	0.0011	0.001	0.0017	0.0014	0.0013	0.0014
New Caledonia	17	31	22.2	22.8	22.3	21.8	22	22.2	22.6	23.5	24.2	24.9	0.0076	0.0078	0.0079	0.008	0.0084	0.0083	0.0085	0.0086
New Zealand	9522	9437	8281.6	8390.7	9137.9	10116.7	10841.9	11321.3	11308.8	10463.9	9539.8	8743.5	1.3394	1.5795	1.7779	1.9195	2.0106	2.0785	2.0887	2.0652
Papua New Guinea	6068	6471	6053	6140.3	6284	6438.1	6508.6	6575	6637.1	6672.8	6704.9	6734.5	0.4674	0.4158	0.3623	0.3058	0.2447	0.1769	0.1042	0.0887
Samoa	132	79	75.4	76.1	76.7	77.5	78.1	79.3	80.6	81.8	83.2	84.6	0.0012	0.0012	0.0012	0.0012	0.0018	0.0016	0.0017	0.0018
Solomon Islands	263	179	179	179.6	180	179.8	177.5	175.7	175.1	174.1	173.2	172.5	0.0211	0.0186	0.0165	0.0145	0.0129	0.0111	0.0098	0.0086
Tonga	6	14	14.1	15.7	13.2	11.4	9.8	11.8	13.8	16.5	19.5	23.1	0.0031	0.0029	0.0029	0.0033	0.0037	0.0041	0.0047	0.0055
Vanuatu	63	127	127	135.2	147.7	159.7	167.8	173.1	176.4	177.2	177.2	176.9	0.0974	0.0989	0.1003	0.1016	0.1027	0.1034	0.104	0.1059
Table xx Production of Total Industrial Roundwood (million CUM). (Continued)
	Actual		Projection
Country	1992	2017	2017	2020	2025	2030	2035	2040	2045	2050	2055	2060	2065	2070	2075	2080	2085	2090	2095	2100
EUROPE	564479	755410	771327	799796	817538	834296	833922	846956	879318	910895	944160	976596	607.185	621.753	652.534	695.661	736.695	776.8	809.118	837.169
Albania	2554	1182	1208	1217.7	1231.2	1246.4	1264.2	1282.1	1299.7	1315.5	1330.3	1343.4	0.0231	0.0204	0.0176	0.0143	0.0128	0.0092	0.0055	0.0018
Austria	17690	27294	28303.8	29047.3	30855.9	33330	34053.3	37187.8	40255.3	44297.8	49317.1	52932.9	17.9204	16.2003	14.9971	14.1922	13.7438	13.6841	13.7942	13.9815
Belgium	0	8506	8585.7	8250.6	6486.7	5390.4	5181.3	5099.3	5045.9	4805.1	4272.6	3716	1.3432	1.1007	0.9123	0.7763	0.7017	0.6425	0.5882	0.5363
Bosnia and Herzegovina	36	3424	3601.2	3757.4	3854	3942.2	4042	4148.1	4266	4407.5	4541.2	4612	1.9753	1.88	1.8009	1.7329	1.6753	1.6233	1.5795	1.5434
Bulgaria	3553	5444	5683.1	5817	5940	6026.8	5956.5	5842.9	5668.3	5484	5316.6	5173.8	2.136	1.9027	1.7149	1.5609	1.4448	1.3485	1.2804	1.2335
Croatia	1725	3622	3503.1	3364.7	2777.2	2173.1	1598.4	1324	1321.5	1324.6	1331.9	1344.4	0.0946	0.0965	0.0973	0.0977	0.0987	0.0984	0.0985	0.0987
Czech Republic	0	14649	14436.8	14418.8	13820.1	13233	13552.3	13981.7	14309.3	13805.2	12802	11319.5	7.2648	7.2058	7.2346	7.4051	7.6643	8.0401	8.5555	9.1302
Denmark	1836	3751	3750.1	3531.8	3255.7	3187	3166	3046.5	2918.8	2790.2	2719.4	2722.6	0.1046	0.049	0	0	0.0004	0	0	0.0001
Finland	43918	69788	71910.2	76089.1	80152.7	84683.1	86054.2	89434.3	93740.6	98750.3	103097	107368	63.9665	63.5348	63.5312	63.3775	62.7606	63.2285	64.1593	66.7434
France	66140	47021	47640.9	49236	49907.3	49786.4	50230.9	51338.6	51901.7	52630.7	53253.3	53096.1	12.9788	12.7274	12.5211	12.1188	11.3338	10.4255	9.3748	8.3866
Germany	27101	70134	67655.9	69821.5	73350.4	76894	80737.6	83923.9	87914.8	92226.1	97815.2	104697	84.3756	95.7675	109.519	125.79	138.667	142.831	141.408	137.625
Greece	2390	1751	1779.7	1836.4	1889.6	1940.1	1966.3	1965.2	1959.9	1940.6	1922.4	1901.4	0.3504	0.2966	0.251	0.2094	0.1711	0.1367	0.1068	0.0814
Hungary	3614	5350	5378.1	5603.6	5697.9	5586.3	5411.5	5274.3	5152.2	5063.1	4970.3	4866.8	0.8426	0.7569	0.6527	0.6181	0.6025	0.585	0.567	0.5489
Luxembourg	0	959	846.1	916.9	875.6	810.4	842.3	1027.6	1255.4	1503.7	1793.7	2136.5	0.1945	0.1706	0.1532	0.1404	0.1335	0.1247	0.1186	0.1135
Ireland	1335	3237	3364.6	3530	3440.8	3312.8	3389.3	3518.1	3678.3	3840.9	4028.7	4215.5	4.5854	5.3266	6.196	7.1932	8.3346	9.7339	11.4177	13.4529
Italy	14778	17048	18263.3	19104.7	20335	21735.6	22589	23067.9	23154.6	22381.7	21592.5	20885.4	10.4206	8.8149	7.2648	6.0301	5.02	4.1275	3.3786	2.7285
Macedonia,The Fmr Yug Rp	0	880	856	873.3	880.5	889.6	902.4	916.7	935.9	958	980.9	1003.8	0.0266	0.0218	0.0177	0.0138	0.0115	0.0085	0.0065	0.0068
Montenegro	0	977	1029.6	1003.7	965.6	936.3	913.3	894.8	879.3	865.1	851.1	846.4	0	0	0	0	0.0001	0	0	0
Netherlands	1165	2658	2812.9	2939.7	2298.9	2068.4	2066.2	2080.5	2076.2	2027	950.7	962.5	0	0	0	0	0.0009	0.0001	0	0
Norway	10714	9008	9387.4	9109.5	8418.1	7430	5954.2	4831.4	4537.8	4255.8	3963.7	3652.5	0.3953	0.2819	0.2649	0.2503	0.241	0.2274	0.2169	0.21
Poland	20955	44851	43833.1	44888.3	41754.3	36975.8	32935	29483.5	25929.5	23218.1	22194.8	21041.9	7.1976	6.8538	6.5604	6.3038	6.0532	5.8085	5.5592	5.3022
Portugal	10160	16768	16788.1	17876.3	18681.2	19801.9	21510.2	23609.9	25442.7	27378.7	29757.2	32582.7	9.6255	10.7475	12.1769	13.7504	15.6071	17.9477	20.8956	24.5985
Romania	12572	16256	17395.1	18034.4	18737.7	19496.4	20543.8	21842.3	23401	24829.4	26274.7	27535.3	35.2734	37.831	40.0057	42.6954	45.9723	49.8771	54.3848	60.3637
Slovakia	0	7804	7854.1	7906.1	7295.4	6392.1	5809.4	5397.9	5069.1	4687.4	4300.8	3938.5	4.0187	4.1098	4.2181	4.3051	4.3896	4.4644	4.518	4.4881
Slovenia	1556	1865	2193.8	2248.8	2433.8	2541.3	2722.2	2888.6	3012.7	3032.2	2989.9	2894.2	2.1205	2.1299	2.1387	2.0553	1.8951	1.749	1.6122	1.5048
Spain	16357	15760	15486.4	15824.2	15811.9	15511.4	14640.2	13381.9	11838.3	10562.2	9474.8	8710	4.5517	4.3264	4.0919	3.8461	3.5927	3.3546	3.0945	2.7983
Sweden	58212	81181	82980.3	87050.3	91027.1	95106.9	96705.8	101288	106574	111231	116255	121213	66.6579	66.7145	67.1049	67.0856	66.4167	66.803	67.6541	69.077
Switzerland	4353	4730	4636.9	4797.2	5130.1	5411.1	5791.5	6183.9	6625.3	7068.7	7530.2	7980.1	6.0867	7.0657	8.2031	9.5318	11.1254	13.0758	15.4635	18.3917
United Kingdom	6479	11025	11142	11990	12262.4	12280	12498.2	12834.5	13262.2	13598.9	14024.7	14526	7.1543	8.2866	9.6327	11.2049	12.674	13.5572	14.1092	14.429
Serbia	0	7801	7897.7	8043.2	8278.7	8535.1	8731.4	8934.6	9132.1	9251.8	9344.7	9404	1.2026	1.0941	1.0043	0.9712	0.9711	1.0487	1.1247	1.0049
FORMER USSR	0	0	0	0	0	0	0	0	0	0	0	0	0	0	0	0	0	0	0	0
Armenia	0	1550	1551.1	1567.7	1590.9	1614.2	1635.6	1657.1	1678.7	1698.5	1717.9	1737.5	0.0097	0.0086	0.0076	0.0066	0.0069	0.0061	0.0053	0.0047
Azerbaijan, Republic of	0	429	429	433.8	439.5	445.4	453	461	469.6	479	489	499.8	0.0287	0.0349	0.0426	0.0523	0.0642	0.0791	0.0973	0.1165
Belarus	11268	19972	21203.1	21657.8	23041.2	24880	27059.4	28909.8	30708.8	33537.3	38341.3	45902.5	29.8925	20.9108	14.4223	9.5088	4.9706	6.0481	7.3589	8.9538
Estonia	1614	6709	7346.4	7587.6	7870.2	7782.8	7167.4	6867.9	6471.8	6239.5	6071.7	5834.2	0.7393	0.7533	0.7787	0.7907	0.7719	0.7229	0.6434	0.5449
Georgia	-5	603	593.9	604.4	627.3	675.9	688.2	695.9	704.8	712.8	721.5	731.4	0.2853	0.3166	0.3615	0.4148	0.4825	0.5703	0.6882	0.8545
Kazakhstan	479	479	742.1	749.8	783.5	855.1	909	954.2	969.1	965.5	961.8	954.2	0.7889	0.7652	0.7363	0.7155	0.6968	0.679	0.6627	0.6492
Kyrgyzstan	0	59	181.6	211.6	266.9	337.6	226.4	227.4	237.4	239.8	241.6	241.4	0.2149	0.2076	0.2021	0.1953	0.1859	0.1771	0.1688	0.1612
Latvia	1939	9499	9668.6	9673.4	9813.5	10007.4	9218.5	8689.7	8101.6	7623.8	7183.8	6790.9	4.15	3.7765	3.5109	3.3117	3.1603	3.0537	2.9869	2.9525
Lithuania	2871	6257	6237.6	6559.1	6833.5	6940.9	6795.8	6615.9	6374.7	6125.1	6079.7	6025.7	2.4398	2.1867	2.0954	2.0157	1.9171	1.8597	1.8229	1.7929
Moldova, Republic of	190	1272	1300	1319.8	1348	1377.4	1399.5	1424.5	1450.2	1473.4	1497.2	1521.2	0.0015	0.0012	0.0014	0.0016	0.0017	0.002	0.0025	0.0032
Russian Federation	217405	190585	198840	208050	213004	217541	210338	207305	222095	234893	245043	251959	207.322	219.389	240.251	267.91	296.3	322.842	344.113	358.072
Tajikistan	0	3690	3690.1	3744.2	3813.6	3884.3	3938.1	3993.8	4051	4100.1	4154.9	4210.8	0.004	0.0034	0.0029	0.0025	0.003	0.0026	0.0024	0.0021
Turkmenistan	0	13	13.1	12.9	10.6	8.8	7.3	6.2	5.2	4.4	5.1	6.2	0.0023	0.0019	0.0016	0.0014	0.0021	0.0014	0.0011	0.001
Ukraine	-1	16392	16527.6	16820.4	17782.2	19112.3	20184	21112	21557.7	21471.9	20945.9	19939.3	9.7527	9.4214	9.1916	8.8525	8.2587	7.7107	7.1192	6.4691
Uzbekistan	0	252	251.1	277.4	289.5	255.9	255.3	297.3	330.6	336.1	334.5	334	0.2667	0.28	0.2919	0.3039	0.3159	0.3277	0.3407	0.3544
DEVELOPED, ALL	1314595	1424660	1.44414e+06	1.48188e+06	1.53117e+06	1.58055e+06	1.57541e+06	1.57759e+06	1.59787e+06	1.60361e+06	1.60705e+06	1.60816e+06	1243.25	1229.85	1232.07	1244.08	1247.91	1246.69	1236.82	1218.9
DEVELOPING, ALL	1908073	2388009	2.49416e+06	2.54786e+06	2.6163e+06	2.71441e+06	2.77226e+06	2.82743e+06	2.87379e+06	2.88953e+06	2.90024e+06	2.88298e+06	743.936	713.867	673.777	626.59	588.582	554.376	525.713	509.364
WORLD	3222668	3812669	3.9383e+06	4.02975e+06	4.14747e+06	4.29497e+06	4.34767e+06	4.40502e+06	4.47166e+06	4493141	4.5073e+06	4.49114e+06	1987.19	1943.72	1905.85	1870.67	1836.49	1801.06	1762.53	1728.26

## Sheet: Total_Rndwood_Trade_REF
Table 60 Export of Total Industrial Roundwood (thousand CUM).														Table 41 Import of Total Industrial Roundwood (thousand CUM).														Table xx Net Export of Total Industrial Roundwood (thousand CUM).															5	6	7	8	9	10	11
	Actual		Projection												Actual		Projection												Actual		Projection												Baseline
Country	1992	2017	2017	2020	2025	2030	2035	2040	2045	2050	2055	2060		Country	1992	2017	2017	2020	2025	2030	2035	2040	2045	2050	2055	2060		Country	1992	2017	2017	2020	2025	2030	2035	2040	2045	2050	2055	2060		Net export of Industrial Roundwood (Million CUM).	2020	2025	2030	2035	2040	2045	2050
AFRICA	4780	10058	9934	9749.2	10304.4	11068.3	10194.6	9544.8	9226.7	9300.4	9385.1	8829.5		AFRICA	755	714	640.8	671.3	734.8	827.5	955.5	1122.1	1335	1601.6	1929.8	2334.1		AFRICA	4025	9344	9293.2	9077.9	9569.6	10240.8	9239.1	8422.7	7891.7	7698.8	7455.3	6495.4		AFRICA	9.0779	9.5696	10.2408	9.2391	8.4227	7.8917	7.6988
Algeria	0	0	0	0	0	0	0	0	0	0	0	0		Algeria	71	25	23	25.9	31.5	38.3	46.6	56.7	68.9	83.9	102.1	124.2		Algeria	-71	-25	-23	-25.9	-31.5	-38.3	-46.6	-56.7	-68.9	-83.9	-102.1	-124.2		Angola	0.071	0.0827	0.0978	0.0954	0.0892	0.0828	0.0625
Angola	2	90	80	72.8	84.1	99	96.4	90	83.4	63	46.5	34.3		Angola	0	1	2	1.8	1.4	1.2	1	0.8	0.6	0.5	0.4	0.3		Angola	2	89	78	71	82.7	97.8	95.4	89.2	82.8	62.5	46.1	34		Cameroon	1.2464	1.5557	1.9867	1.8701	1.5089	1.1127	0.8197
Benin	0	41	79	73.4	68.8	62.2	46	33.9	25	18.5	13.6	10.1		Benin	0	1	0	0	0	0	0	0	0	0	0	0		Benin	0	40	79	73.4	68.8	62.2	46	33.9	25	18.5	13.6	10.1		Central African Republic	0.3294	0.3545	0.3792	0.3708	0.3604	0.345	0.3125
Botswana	0	0	0	0	0	0	0	0	0	0	0	0		Botswana	0	7	7	6.9	5.7	4.6	3.8	3.1	2.6	3	3.6	4.4		Botswana	0	-7	-7	-6.9	-5.7	-4.6	-3.8	-3.1	-2.6	-3	-3.6	-4.4		Congo, Dem Republic of	0.0638	0.0466	0.0319	0.0206	0.0116	0.0042	-0.0022
Burkina Faso	0	0	0	0	0	0	0	0	0	0	0	0		Burkina Faso	0	1	1	1.1	1.3	1.6	2	2.4	2.9	3.5	4.3	5.2		Burkina Faso	0	-1	-1	-1.1	-1.3	-1.6	-2	-2.4	-2.9	-3.5	-4.3	-5.2		Congo, Republic of	0.933	0.8288	0.6961	0.6684	0.6421	0.6183	0.5943
Burundi	0	3	3	3	2.2	1.7	1.2	0.9	0.7	0.5	0.4	0.3		Burundi	0	1	1	0.9	0.7	0.9	1	1.3	1.5	1.9	2.3	2.8		Burundi	0	2	2	2.1	1.5	0.8	0.2	-0.4	-0.8	-1.4	-1.9	-2.5		Côte d'Ivoire	0.0409	0.0426	0.0536	0.0395	0.0291	0.0213	0.0155
Cameroon	681	1419	1347	1292.4	1593.2	2017.3	1895	1529.2	1129.3	833.2	614.8	453.6		Cameroon	3	80	51.9	46	37.5	30.6	24.9	20.3	16.6	13.5	11	9		Cameroon	678	1339	1295.1	1246.4	1555.7	1986.7	1870.1	1508.9	1112.7	819.7	603.8	444.6		Gabon	0.0285	0.0379	0.0505	0.0673	0.0896	0.1194	0.159
Cape Verde	0	0	0	0	0	0	0	0	0	0	0	0		Cape Verde	1	0	0	0	0	0	0	0	0	0	0	0		Cape Verde	-1	0	0	0	0	0	0	0	0	0	0	0		Madagascar	0.0013	0.0022	0.0032	0.0046	0.0057	0.0042	0.003
Central African Republic	42	330	327	329.4	354.5	379.2	370.8	360.4	345	312.5	280.6	246.4		Central African Republic	0	0	0	0	0	0	0	0	0	0	0	0		Central African Republic	42	330	327	329.4	354.5	379.2	370.8	360.4	345	312.5	280.6	246.4		Nigeria	0.7407	0.5465	0.4031	0.2974	0.2194	0.1616	0.119
Chad	0	3	3	2.5	1.8	1.4	1	0.7	0.6	0.4	0.3	0.2		Chad	0	2	3	2.7	2.2	1.8	1.4	1.2	1	0.8	0.6	0.5		Chad	0	1	0	-0.2	-0.4	-0.4	-0.4	-0.5	-0.4	-0.4	-0.3	-0.3		Sudan	0	0	0	0	0	0	0
Congo, Republic of	531	977	909	933	828.8	696.1	668.4	642.1	618.3	594.3	583	572.5		Congo, Republic of	0	0	0	0	0	0	0	0	0	0	0	0		Congo, Republic of	531	977	909	933	828.8	696.1	668.4	642.1	618.3	594.3	583	572.5		NORTH/CENTRAL AMERICA	20.9052	28.289	38.3438	51.6655	69.451	80.8682	91.676
Côte d'Ivoire	246	28	50	41.8	43.3	54.2	40	29.5	21.8	16.1	11.9	8.7		Côte d'Ivoire	3	1	1	0.9	0.7	0.6	0.5	0.4	0.5	0.6	0.7	0.9		Côte d'Ivoire	243	27	49	40.9	42.6	53.6	39.5	29.1	21.3	15.5	11.2	7.8		Canada	-0.4811	-0.9182	-1.1366	-1.213	-1.2002	-1.1345	-1.0408
Djibouti	0	0	0	0	0	0	0	0	0	0	0	0		Djibouti	0	2	2	1.8	1.5	1.2	1	0.8	0.7	0.5	0.4	0.4		Djibouti	0	-2	-2	-1.8	-1.5	-1.2	-1	-0.8	-0.7	-0.5	-0.4	-0.4		Costa Rica	0.1506	0.1906	0.2248	0.193	0.142	0.1049	0.0771
Egypt	0	5	5	4.2	3.1	2.3	1.7	1.2	0.9	0.7	0.5	0.4		Egypt	98	212	189	212.6	258.7	314.7	382.9	465.9	566.8	689.7	839.1	1020.9		Egypt	-98	-207	-184	-208.4	-255.6	-312.4	-381.2	-464.7	-565.9	-689	-838.6	-1020.5		Mexico	0.0199	0.0134	0.0089	0.0058	0.0036	0.002	0.0011
Equatorial Guinea	133	947	945	963.7	991	1019.6	995.9	973.7	954.2	913.7	879.6	846.7		Equatorial Guinea	0	0	0	0	0	0	0	0	0	0	0	0		Equatorial Guinea	133	947	945	963.7	991	1019.6	995.9	973.7	954.2	913.7	879.6	846.7		United States of America	21.1785	28.9308	39.1225	52.5879	70.4338	81.8263	92.5738
Ethiopia	0	0	0	0	0	0	0	0	0	0	0	0		Ethiopia	0	2	2	2.1	1.9	1.8	2.1	2.5	2.1	1.7	1.4	1.2		Ethiopia	0	-2	-2	-2.1	-1.9	-1.8	-2.1	-2.5	-2.1	-1.7	-1.4	-1.2		SOUTH AMERICA	14.3293	18.8026	23.15	23.991	22.4752	20.7949	18.6051
Gabon	1252	28	24	28.5	37.9	50.5	67.3	89.6	119.4	159	211.8	282		Gabon	0	0	0	0	0	0	0	0	0	0	0	0		Gabon	1252	28	24	28.5	37.9	50.5	67.3	89.6	119.4	159	211.8	282		Argentina	0.01	0.0143	0.0197	0.0266	0.0195	0.0144	0.0106
Gambia	0	243	242	237.2	256.9	278.6	255.2	233.5	213.8	191.3	172	154.5		Gambia	0	1	1	0.9	0.7	0.6	0.5	0.4	0.3	0.3	0.2	0.2		Gambia	0	242	241	236.3	256.2	278	254.7	233.1	213.5	191	171.8	154.3		Brazil	3.4738	4.6434	5.9818	5.6482	4.1659	3.0725	2.266
Ghana	169	446	530	516.6	439.2	345.4	254.9	188.1	138.8	102.4	75.5	55.7		Ghana	0	10	10	8.8	7.2	5.9	4.8	3.9	3.2	2.6	2.1	2.6		Ghana	169	436	520	507.8	432	339.5	250.1	184.2	135.6	99.8	73.4	53.1		Chile	6.8517	9.1261	10.7817	11.7136	12.1468	12.2944	11.9939
Guinea	21	2	4	3.4	2.5	1.9	1.4	1	0.7	0.6	0.4	0.3		Guinea	1	0	0	0	0	0	0	0	0	0	0	0		Guinea	20	2	4	3.4	2.5	1.9	1.4	1	0.7	0.6	0.4	0.3		Colombia	0.0769	0.1041	0.14	0.1314	0.1163	0.1556	0.2079
Guinea-Bissau	9	0	0	0	0	0	0	0	0	0	0	0		Guinea-Bissau	0	0	0	0	0	0	0	0	0	0	0	0		Guinea-Bissau	9	0	0	0	0	0	0	0	0	0	0	0		Peru	-0.02	-0.0171	-0.0147	-0.0201	-0.0259	-0.0328	-0.0408
Kenya	0	1	1	0.8	0.6	0.5	0.3	0.3	0.2	0.1	0.1	0.1		Kenya	0	0	0	0	0	0	0	0	0	0	0	0		Kenya	0	1	1	0.8	0.6	0.5	0.3	0.3	0.2	0.1	0.1	0.1		ASIA	-99.8742	-107.41	-124.84	-134.475	-125.002	-109.408	-90.6366
Lesotho	0	0	0	0	0	0	0	0	0	0	0	0		Lesotho	0	3	3	3	2.5	2	1.7	1.4	1.1	1.3	1.5	1.9		Lesotho	0	-3	-3	-3	-2.5	-2	-1.7	-1.4	-1.1	-1.3	-1.5	-1.9		China	-82.4192	-96.4098	-117.349	-127.554	-119.167	-103.895	-84.7185
Liberia	616	168	180	160.6	140.3	111.3	82.1	60.6	44.7	33	24.3	18		Liberia	0	0	1	0.9	0.7	0.6	0.5	0.4	0.3	0.3	0.2	0.2		Liberia	616	168	179	159.7	139.6	110.7	81.6	60.2	44.4	32.7	24.1	17.8		India	-5.6658	-6.8996	-8.3991	-10.2225	-12.4401	-15.1377	-18.4193
Libyan Arab Jamahiriya	0	22	22	25.5	32.6	40.2	41.1	45.1	51.2	58.9	70.5	83.4		Libyan Arab Jamahiriya	2	13	9	8	6.5	5.3	4.3	3.5	2.9	2.3	1.9	1.6		Libyan Arab Jamahiriya	-2	9	13	17.5	26.1	34.9	36.8	41.6	48.3	56.6	68.6	81.8		Indonesia	1.1755	1.9947	3.0065	4.2897	5.946	6.8752	7.5542
Madagascar	2	0	2	2.2	2.9	3.8	5.1	6.1	4.5	3.3	2.4	1.8		Madagascar	0	0	1	0.9	0.7	0.6	0.5	0.4	0.3	0.3	0.2	0.2		Madagascar	2	0	1	1.3	2.2	3.2	4.6	5.7	4.2	3	2.2	1.6		Japan	-21.3311	-17.4495	-14.2698	-11.6662	-9.5352	-7.7916	-6.3655
Malawi	1	1	1	0.8	0.6	0.5	0.4	0.3	0.2	0.1	0.1	0.1		Malawi	0	0	0	0	0	0	0	0	0	0	0	0		Malawi	1	1	1	0.8	0.6	0.5	0.4	0.3	0.2	0.1	0.1	0.1		Malaysia	3.8725	4.479	4.9372	4.7403	4.3288	3.7824	2.8026
Mali	0	43	52	43.4	32	23.6	17.4	12.9	9.5	7	5.2	3.8		Mali	0	1	1	0.9	0.7	0.6	0.5	0.6	0.7	0.9	1.1	1.3		Mali	0	42	51	42.5	31.3	23	16.9	12.3	8.8	6.1	4.1	2.5		Philippines	-0.0827	-0.0679	-0.0557	-0.0457	-0.0375	-0.0307	-0.0252
Mauritania	0	0	0	0	0	0	0	0	0	0	0	0		Mauritania	0	23	20	22.3	23.3	21.4	23.1	23.6	28.4	34.6	42.1	51.2		Mauritania	0	-23	-20	-22.3	-23.3	-21.4	-23.1	-23.6	-28.4	-34.6	-42.1	-51.2		OCEANIA	46.8587	44.58	41.9154	39.566	37.8467	36.8413	35.8499
Mauritius	3	0	0	0	0	0	0	0	0	0	0	0		Mauritius	26	6	8	8.5	7	5.7	4.7	5.6	6.7	8.2	10	12.1		Mauritius	-23	-6	-8	-8.5	-7	-5.7	-4.7	-5.6	-6.7	-8.2	-10	-12.1		Australia	19.2031	19.2302	19.4867	20.2459	21.1164	22.3095	23.2713
Morocco	1	4	4	3.3	2.5	1.8	1.3	1	0.7	0.5	0.4	0.3		Morocco	371	163	154	173.2	210.7	256.4	311.9	379.5	461.8	561.8	683.6	831.7		Morocco	-370	-159	-150	-169.9	-208.2	-254.6	-310.6	-378.5	-461.1	-561.3	-683.2	-831.4		New Zealand	20.8258	17.8058	14.093	11.0462	8.4841	6.2634	4.6217
Mozambique	5	1081	974	997.5	1097.1	1197.8	1117.8	1070	1040	965.2	889.7	804.9		Mozambique	0	1	10	8.8	7.2	5.9	4.8	3.9	3.2	2.6	2.1	1.7		Mozambique	5	1080	964	988.7	1089.9	1191.9	1113	1066.1	1036.8	962.6	887.6	803.2		EUROPE	4.5709	2.0377	7.0603	5.8814	-17.3239	-41.1193	-67.3249
Niger	0	0	0	0	0	0	0	0	0	0	0	0		Niger	0	5	3	3.4	4.1	5	6.1	7.4	9	10.9	13.3	16.1		Niger	0	-5	-3	-3.4	-4.1	-5	-6.1	-7.4	-9	-10.9	-13.3	-16.1		Austria	-10.1671	-11.2013	-13.5786	-15.9278	-19.1678	-23.1447	-27.9105
Nigeria	5	850	890	741.6	547.2	403.7	297.9	219.8	162.1	119.6	88.3	65.1		Nigeria	0	1	1	0.9	0.7	0.6	0.5	0.4	0.5	0.6	0.7	0.9		Nigeria	5	849	889	740.7	546.5	403.1	297.4	219.4	161.6	119	87.6	64.2		Czech Republic	4.3703	4.5832	4.1176	2.9179	2.055	1.4363	0.9842
Réunion	0	2	2	2.1	2.8	3.7	3.6	3.5	3.4	3.1	2.8	2.1		Réunion	6	2	2	1.8	1.4	1.2	1	0.8	0.6	0.5	0.4	0.4		Réunion	-6	0	0	0.3	1.4	2.5	2.6	2.7	2.8	2.6	2.4	1.7		Finland	-8.9727	-11.4109	-9.3638	-11.6624	-14.3885	-17.6531	-21.5868
Rwanda	0	1	1	0.9	1	1.1	0.8	0.6	0.4	0.3	0.2	0.2		Rwanda	0	0	1	0.9	0.7	0.6	0.5	0.4	0.5	0.6	0.7	0.8		Rwanda	0	1	0	0	0.3	0.5	0.3	0.2	-0.1	-0.3	-0.5	-0.6		France	2.4421	1.6076	1.0276	0.6292	0.3591	0.1792	0.0623
Sao Tome and Principe	0	0	0	0	0	0	0	0	0	0	0	0		Sao Tome and Principe	0	0	0	0	0	0	0	0	0	0	0	0		Sao Tome and Principe	0	0	0	0	0	0	0	0	0	0	0	0		Germany	-4.4287	-8.2066	-12.0642	-16.2126	-20.8577	-26.2127	-32.5091
Senegal	0	1	1	0.8	0.6	0.5	0.4	0.3	0.2	0.1	0.1	0.1		Senegal	1	1	1	0.9	0.7	0.6	0.5	0.4	0.3	0.3	0.2	0.2		Senegal	-1	0	0	-0.1	-0.1	-0.1	-0.1	-0.1	-0.1	-0.2	-0.1	-0.1		Italy	-3.6629	-4.5415	-5.5882	-5.9804	-5.9281	-5.6364	-4.5998
Sierra Leone	1	66	69	69.7	73.7	76.7	69.8	64.6	60.7	58.3	58.1	57.1		Sierra Leone	0	0	0	0	0	0	0	0	0	0	0	0		Sierra Leone	1	66	69	69.7	73.7	76.7	69.8	64.6	60.7	58.3	58.1	57.1		Norway	4.0161	5.9332	8.3789	10.9106	12.8193	13.8674	14.4946
Somalia	0	1	1	1.1	1.4	1.8	2.3	3.1	4.1	5.5	7.3	9.8		Somalia	0	1	1	0.9	0.7	0.6	0.5	0.4	0.3	0.3	0.2	0.2		Somalia	0	0	0	0.2	0.7	1.2	1.8	2.7	3.8	5.2	7.1	9.6		Poland	1.1353	0.5973	0.2446	0.0206	-0.115	0.0624	-0.0406
South Africa	917	2987	2910	2950.7	3438.4	3978.7	3695.5	3761	4102.9	4772.8	5295.8	5081.8		South Africa	96	73	66.9	59.2	48.3	39.4	32.1	26.2	21.4	17.4	14.2	11.6		South Africa	821	2914	2843.1	2891.5	3390.1	3939.3	3663.4	3734.8	4081.5	4755.4	5281.6	5070.2		Russian Federation	18.1491	24.1759	32.2026	42.8926	32.594	24.0477	17.7422
Sudan	0	0	0	0	0	0	0	0	0	0	0	0		Sudan	0	0	0	0	0	0	0	0	0	0	0	0		Sudan	0	0	0	0	0	0	0	0	0	0	0	0		Spain	1.8345	2.7925	4.0041	5.5651	7.6015	10.2787	12.0258
Swaziland	0	19	19	15.9	11.7	8.7	6.4	4.7	3.5	2.6	1.9	1.4		Swaziland	0	9	9	8	6.5	5.3	4.5	5.4	6.6	8	9.8	11.9		Swaziland	0	10	10	7.9	5.2	3.4	1.9	-0.7	-3.1	-5.4	-7.9	-10.5		Sweden	-10.2859	-11.6619	-9.5613	-11.8697	-14.6163	-17.9124	-21.8891
Tanzania, United Rep of	17	8	8	6.7	4.9	3.6	2.7	2	1.5	1.1	0.8	0.6		Tanzania, United Rep of	0	44	32	36	43.8	53.2	64.7	78.8	95.8	116.6	141.9	172.6		Tanzania, United Rep of	17	-36	-24	-29.3	-38.9	-49.6	-62	-76.8	-94.3	-115.5	-141.1	-172		United Kingdom	-0.4261	-0.7114	-1.0079	-1.3313	-1.6972	-2.1222	-2.6243
Togo	0	50	40	42.4	55.8	73.1	60.2	45.5	33.6	24.8	18.3	13.5		Togo	0	2	1	0.9	0.7	0.6	0.5	0.4	0.3	0.3	0.2	0.2		Togo	0	48	39	41.5	55.1	72.5	59.7	45.1	33.3	24.5	18.1	13.3		WORLD	-4.1322	-4.131	-4.1299	-4.1324	-4.1302	-4.131	-4.1317
Tunisia	3	9	8	6.7	4.9	3.6	2.7	2	1.5	1.1	0.8	0.6		Tunisia	50	4	5	4.4	3.8	4.6	5.6	6.8	8.2	10	12.2	14.8		Tunisia	-47	5	3	2.3	1.1	-1	-2.9	-4.8	-6.7	-8.9	-11.4	-14.2
Uganda	0	12	13	10.8	8	5.9	4.4	3.2	2.4	1.8	1.3	0		Uganda	0	0	0	0	0	0	0	0	0	0	0	0		Uganda	0	12	13	10.8	8	5.9	4.4	3.2	2.4	1.8	1.3	0		Cumulative Value	REF
Congo, Dem Republic of	104	64	84	70	51.7	38.1	28.1	20.7	15.3	11.3	8.3	6.1		Congo, Dem Republic of	0	4	7	6.2	5.1	6.2	7.5	9.1	11.1	13.5	16.4	20		Congo, Dem Republic of	104	60	77	63.8	46.6	31.9	20.6	11.6	4.2	-2.2	-8.1	-13.9			2020	2025	2030	2035	2040	2045	2050
Zambia	6	105	103	93	85.8	79.7	58.8	43.4	32	23.6	17.4	12.9		Zambia	0	9	8	7.1	5.8	4.7	3.8	3.1	2.6	2.1	1.7	1.4		Zambia	6	96	95	85.9	80	75	55	40.3	29.4	21.5	15.7	11.5		AFRICA	9.0779	54.9591	103.478	153.681	199.06	240.642	279.908
Zimbabwe	13	1	1	0.8	0.6	0.5	0.3	0.3	0.2	0.1	0.1	0.1		Zimbabwe	26	3	2	1.8	2.2	2.6	3.2	3.9	4.7	5.7	7	8.5		Zimbabwe	-13	-2	-1	-1	-1.6	-2.1	-2.9	-3.6	-4.5	-5.6	-6.9	-8.4		Angola	0.071	0.4377	0.8663	1.3529	1.8237	2.2633	2.657
Table 60 Export of Total Industrial Roundwood (thousand CUM). (Continued)														Table 41 Import of Total Industrial Roundwood (thousand CUM). (Continued)														Table xx Net Export of Total Industrial Roundwood (thousand CUM).														Cameroon	1.2464	7.7877	15.9972	25.8141	34.8034	41.9517	47.2222
	Actual		Projection												Actual		Projection												Actual		Projection											Central African Republic	0.3294	2.0015	3.7987	5.6863	7.5299	9.3165	11.009
Country	1992	2017	2017	2020	2025	2030	2035	2040	2045	2050	2055	2060		Country	1992	2017	2017	2020	2025	2030	2035	2040	2045	2050	2055	2060		Country	1992	2017	2017	2020	2025	2030	2035	2040	2045	2050	2055	2060		Congo, Dem Republic of	0.0638	0.3656	0.5839	0.7321	0.8261	0.8767	0.8913
NORTH/CENTRAL AMERICA	29568	28224	27541.1	29742.1	35503	44234	56503	73435.7	84148.1	94396.2	105104	119540		NORTH/CENTRAL AMERICA	6980	9743	9980.5	8836.9	7214	5890.2	4837.5	3984.7	3279.9	2720.2	2277.7	1929.2		NORTH/CENTRAL AMERICA	22588	18481	17560.6	20905.2	28289	38343.8	51665.5	69451	80868.2	91676	102826	117611		Congo, Republic of	0.933	5.4938	9.5051	12.9579	16.2736	19.4603	22.5278
Bahamas	0	1	1	0.8	0.6	0.5	0.3	0.3	0.2	0.1	0.1	0.1		Bahamas	22	25	25	26.3	27.5	27.8	29.7	32	34.4	36.6	39	41.8		Bahamas	-22	-24	-24	-25.5	-26.9	-27.3	-29.4	-31.7	-34.2	-36.5	-38.9	-41.7		Côte d'Ivoire	0.0409	0.2471	0.4711	0.725	0.9121	1.0498	1.1505
Barbados	0	0	0	0	0	0	0	0	0	0	0	0		Barbados	0	0	1	1	1	0.9	0.9	1	1.2	1.5	1.8	2.2		Barbados	0	0	-1	-1	-1	-0.9	-0.9	-1	-1.2	-1.5	-1.8	-2.2		Gabon	0.0285	0.1804	0.3825	0.6518	1.0106	1.4884	2.125
Belize	0	3	3	3.2	4.2	5.6	7.4	9.9	13.1	9.8	7.3	5.4		Belize	1	1	2	1.8	1.4	1.2	1	0.8	0.6	0.5	0.4	0.4		Belize	-1	2	1	1.4	2.8	4.4	6.4	9.1	12.5	9.3	6.9	5		Madagascar	0.0013	0.0087	0.0207	0.0381	0.0622	0.0892	0.109
Canada	3367	8177	8131.9	6775.5	4998.9	3688.2	2721.2	2007.7	1481.3	1092.9	806.3	594.9		Canada	5729	7738	8202.1	7256.6	5917.1	4824.8	3934.2	3207.9	2615.8	2133.7	1739.9	1418.7		Canada	-2362	439	-70.2	-481.1	-918.2	-1136.6	-1213	-1200.2	-1134.5	-1040.8	-933.6	-823.8		Nigeria	0.7407	4.25	6.8391	8.7489	10.1579	11.1971	11.9625
Saint Lucia	0	0	0	0	0	0	0	0	0	0	0	0		Saint Lucia	0	1	1	1.1	1.2	1.3	1.4	1.7	2.1	2.5	3	3.7		Saint Lucia	0	-1	-1	-1.1	-1.2	-1.3	-1.4	-1.7	-2.1	-2.5	-3	-3.7		Sudan	0	0	0	0	0	0	0
Costa Rica	0	163	139	160.3	198.5	231.3	198.3	146.3	108.4	80	59	43.6		Costa Rica	0	16	11	9.7	7.9	6.5	5.3	4.3	3.5	2.9	2.3	1.9		Costa Rica	0	147	128	150.6	190.6	224.8	193	142	104.9	77.1	56.7	41.7		NORTH/CENTRAL AMERICA	20.9052	132.815	284.315	489.356	765.469	1124.14	1539.29
Cuba	0	0	0	0	0	0	0	0	0	0	0	0		Cuba	0	7	5	4.5	3.7	3.1	2.5	2.1	1.7	1.4	1.1	0.9		Cuba	0	-7	-5	-4.5	-3.7	-3.1	-2.5	-2.1	-1.7	-1.4	-1.1	-0.9		Canada	-0.4811	-3.3237	-8.1331	-13.8925	-19.9447	-25.88	-31.4588
Dominica	0	0	0	0	0	0	0	0	0	0	0	0		Dominica	0	1	1	1	1	0.8	0.7	0.6	0.5	0.5	0.6	0.7		Dominica	0	-1	-1	-1	-1	-0.8	-0.7	-0.6	-0.5	-0.5	-0.6	-0.7		Costa Rica	0.1506	0.9436	1.9308	3.023	3.937	4.6099	5.1066
Dominican Republic	0	2	2	1.7	1.2	0.9	0.7	0.5	0.4	0.3	0.2	0.2		Dominican Republic	3	95	110	98	80	65.2	77.3	90.7	90.4	102.2	124.4	151.3		Dominican Republic	-3	-93	-108	-96.3	-78.8	-64.3	-76.6	-90.2	-90	-101.9	-124.2	-151.1		Mexico	0.0199	0.1129	0.1754	0.2168	0.2436	0.26	0.2691
El Salvador	0	23	21	19.4	25.5	33.9	25	18.5	13.6	10.1	7.4	5.5		El Salvador	1	1	1	0.9	0.7	0.6	0.5	0.4	0.3	0.4	0.4	0.5		El Salvador	-1	22	20	18.5	24.8	33.3	24.5	18.1	13.3	9.7	7	5		United States of America	21.1785	134.823	289.669	498.747	779.532	1143.09	1562.97
Guatemala	1	25	24	28.2	37.5	49.9	66.5	88.5	117.9	157	198.8	166.8		Guatemala	2	1	0	0	0	0	0	0	0	0	0	0		Guatemala	-1	24	24	28.2	37.5	49.9	66.5	88.5	117.9	157	198.8	166.8		SOUTH AMERICA	14.3293	90.4491	188.81	305.4	423.84	534.535	636.32
Haiti	0	0	0	0	0	0	0	0	0	0	0	0		Haiti	0	2	3	3.1	2.7	2.2	1.9	2.1	2.6	3.1	3.8	4.6		Haiti	0	-2	-3	-3.1	-2.7	-2.2	-1.9	-2.1	-2.6	-3.1	-3.8	-4.6		Argentina	0.01	0.0643	0.1412	0.2466	0.3725	0.4649	0.5331
Honduras	56	16	11	10.7	10.5	9.2	6.9	5.1	3.8	2.8	2.1	1.5		Honduras	0	7	5	4.4	3.6	2.9	2.4	2	1.6	1.3	1.1	0.9		Honduras	56	9	6	6.3	6.9	6.3	4.5	3.1	2.2	1.5	1	0.6		Brazil	3.4738	22.0124	46.5678	76.1432	102.902	122.638	137.194
Jamaica	1	0	0	0	0	0	0	0	0	0	0	0		Jamaica	2	1	2	2.2	2.7	3.3	4	4.9	6	7.2	8.8	10.7		Jamaica	-1	-1	-2	-2.2	-2.7	-3.3	-4	-4.9	-6	-7.2	-8.8	-10.7		Chile	6.8517	43.3846	90.6707	145.511	204.512	265.394	326.565
Martinique	0	0	0	0	0	0	0	0	0	0	0	0		Martinique	1	3	3	3	2.5	2	1.7	1.4	1.1	1.3	1.5	1.9		Martinique	-1	-3	-3	-3	-2.5	-2	-1.7	-1.4	-1.1	-1.3	-1.5	-1.9		Colombia	0.0769	0.4886	1.045	1.7364	2.3783	2.9991	3.8294
Mexico	109	44	44	36.7	27.1	20.1	14.9	11	8.1	6	4.4	3.3		Mexico	82	25	19	16.8	13.7	11.2	9.1	7.4	6.1	4.9	4	3.3		Mexico	27	19	25	19.9	13.4	8.9	5.8	3.6	2	1.1	0.4	0		Peru	-0.02	-0.1171	-0.2002	-0.2791	-0.3854	-0.5218	-0.6938
Netherlands Antilles	0	0	0	0	0	0	0	0	0	0	0	0		Netherlands Antilles	1	0	0	0	0	0	0	0	0	0	0	0		Netherlands Antilles	-1	0	0	0	0	0	0	0	0	0	0	0		ASIA	-99.8742	-606.781	-1161.26	-1795.1	-2458	-3067.42	-3595.68
Nicaragua	0	7	8	6.7	4.9	3.7	2.7	2	1.5	1.1	0.8	0.6		Nicaragua	1	0	0	0	0	0	0	0	0	0	0	0		Nicaragua	-1	7	8	6.7	4.9	3.7	2.7	2	1.5	1.1	0.8	0.6		China	-82.4192	-508.506	-1011.49	-1608.44	-2237.83	-2818.39	-3318.69
Panama	0	136	143	119.6	121.2	136.9	111.9	92.9	68.7	50.7	37.4	27.6		Panama	1	1	3	2.7	2.2	1.8	1.5	1.2	1	0.8	0.6	0.5		Panama	-1	135	140	116.9	119	135.1	110.4	91.7	67.7	49.9	36.8	27.1		India	-5.6658	-35.2286	-71.2261	-115.045	-168.375	-233.273	-312.243
Saint Vincent/Grenadines	0	0	0	0	0	0	0	0	0	0	0	0		Saint Vincent/Grenadines	0	1	1	1.1	1.2	1.3	1.4	1.7	2	2.5	3	3.6		Saint Vincent/Grenadines	0	-1	-1	-1.1	-1.2	-1.3	-1.4	-1.7	-2	-2.5	-3	-3.6		Indonesia	1.1755	7.8722	18.8575	35.1732	58.278	88.9372	123.992
Trinidad and Tobago	5	0	1	0.8	0.6	0.5	0.3	0.3	0.2	0.1	0.1	0.1		Trinidad and Tobago	5	0	3	2.7	2.4	2.5	3	3.6	4.4	5.4	6.5	8		Trinidad and Tobago	0	0	-2	-1.9	-1.8	-2	-2.7	-3.3	-4.2	-5.3	-6.4	-7.9		Japan	-21.3311	-124.105	-208.173	-276.918	-333.118	-379.051	-416.583
United States of America	26029	19627	19012.2	22578.5	30072.3	40053.3	53346.9	71052.7	82330.9	92985.3	103980	118690		United States of America	1129	1817	1582.4	1400	1141.5	930.8	759	618.9	504.6	411.5	335.5	273.6		United States of America	24900	17810	17429.8	21178.5	28930.8	39122.5	52587.9	70433.8	81826.3	92573.8	103644	118417		Malaysia	3.8725	23.8415	46.6947	71.1838	94.4738	115.571	133.504
SOUTH AMERICA	6092	12473	12316.3	14410.7	18869	23204.7	24043.2	22527.3	20850.3	18666.1	17186.9	16191.9		SOUTH AMERICA	57	92	92	81.4	66.4	54.7	52.2	52.1	55.4	61	69.1	79.9		SOUTH AMERICA	6035	12381	12224.3	14329.3	18802.6	23150	23991	22475.2	20794.9	18605.1	17117.8	16112		Philippines	-0.0827	-0.4814	-0.8087	-1.0772	-1.2975	-1.4782	-1.6262
Argentina	556	11	14	11.8	15.7	20.9	27.6	20.3	15	11.1	8.2	6		Argentina	4	2	2	1.8	1.4	1.2	1	0.8	0.6	0.5	0.4	0.4		Argentina	552	9	12	10	14.3	19.7	26.6	19.5	14.4	10.6	7.8	5.6		OCEANIA	46.8587	278.874	499.109	706.337	902.447	1090.68	1273.89
Bolivia	0	11	12	11.4	8.5	6.3	4.6	3.4	2.5	1.9	1.4	1		Bolivia	0	8	9	8	6.5	5.3	4.3	3.5	4.3	5.2	6.4	7.7		Bolivia	0	3	3	3.4	2	1	0.3	-0.1	-1.8	-3.3	-5	-6.7		Australia	19.2031	115.246	211.653	309.846	411.946	518.721	631.23
Brazil	366	3078	2953.1	3506.5	4670.1	6003.6	5665.9	4180.4	3084.3	2275.6	1679	1238.7		Brazil	11	37	37	32.7	26.7	21.8	17.7	14.5	11.8	9.6	7.8	6.4		Brazil	355	3041	2916.1	3473.8	4643.4	5981.8	5648.2	4165.9	3072.5	2266	1671.2	1232.3		New Zealand	20.8258	121.935	207.251	274.669	327.338	367.538	397.213
Chile	4981	5982	5770.2	6852.6	9126.8	10782.3	11714.1	12147.2	12294.7	11994.2	12008.4	12091.8		Chile	2	1	1	0.9	0.7	0.6	0.5	0.4	0.3	0.3	0.2	0.2		Chile	4979	5981	5769.2	6851.7	9126.1	10781.7	11713.6	12146.8	12294.4	11993.9	12008.2	12091.6		EUROPE	4.5709	24.8922	40.1033	74.2259	80.4276	-29.9873	-261.789
Colombia	0	57	68	80.4	107	142.4	133.3	117.9	156.9	208.9	278.1	370.4		Colombia	7	6	4	3.5	2.9	2.4	1.9	1.6	1.3	1	0.9	0.7		Colombia	-7	51	64	76.9	104.1	140	131.4	116.3	155.6	207.9	277.2	369.7		Austria	-10.1671	-62.0368	-120.421	-190.663	-273.542	-373.358	-493.847
Ecuador	0	403	449	458.5	412.1	348.5	258.5	190.7	140.7	103.8	76.6	56.5		Ecuador	0	0	0	0	0	0	0	0	0	0	0	0		Ecuador	0	403	449	458.5	412.1	348.5	258.5	190.7	140.7	103.8	76.6	56.5		Czech Republic	4.3703	26.4347	48.8851	68.2734	82	91.6563	98.3857
French Guiana	2	4	4	4.4	3.3	2.4	1.8	1.3	1	0.7	0.5	0.4		French Guiana	0	1	1	0.9	0.7	0.6	0.5	0.4	0.3	0.3	0.2	0.2		French Guiana	2	3	3	3.5	2.6	1.8	1.3	0.9	0.7	0.4	0.3	0.2		Finland	-8.9727	-56.2744	-111.282	-160.399	-221.438	-296.645	-388.844
Guyana	12	149	148	149.7	197.7	251.6	247.7	242.6	231.5	208.7	186.7	162.8		Guyana	0	3	1	0.9	0.7	0.6	0.5	0.4	0.3	0.3	0.2	0.2		Guyana	12	146	147	148.8	197	251	247.2	242.2	231.2	208.4	186.5	162.6		France	2.4421	13.8181	21.2761	26.0157	28.8916	30.5072	31.2863
Paraguay	3	10	12	10	7.4	5.5	4.1	3	2.2	1.6	1.2	0.9		Paraguay	0	0	0	0	0	0	0	0	0	0	0	0		Paraguay	3	10	12	10	7.4	5.5	4.1	3	2.2	1.6	1.2	0.9		Germany	-4.4287	-30.3501	-75.2407	-139.71	-225.418	-335.062	-472.422
Peru	1	11	10	8.3	6.1	4.5	3.3	2.5	1.8	1.3	1	0.7		Peru	2	29	32	28.3	23.2	19.2	23.4	28.4	34.6	42.1	51.2	62.3		Peru	-1	-18	-22	-20	-17.1	-14.7	-20.1	-25.9	-32.8	-40.8	-50.2	-61.6		Italy	-3.6629	-22.856	-46.6102	-74.9434	-104.793	-134.142	-161.287
Suriname	2	485	412	416.9	487.7	566.8	556.8	546.9	530.4	495.7	464.9	432.3		Suriname	0	0	0	0	0	0	0	0	0	0	0	0		Suriname	2	485	412	416.9	487.7	566.8	556.8	546.9	530.4	495.7	464.9	432.3		Norway	4.0161	26.0137	58.1254	102.552	159.013	224.158	294.122
Uruguay	168	2210	2391	2839.4	3781.7	5036.8	5401.1	5053.1	4376	3352.8	2473.7	1825.1		Uruguay	1	4	4	3.5	2.9	2.4	1.9	1.6	1.3	1	0.9	0.7		Uruguay	167	2206	2387	2835.9	3778.8	5034.4	5399.2	5051.5	4374.7	3351.8	2472.8	1824.4		Poland	1.1353	6.2738	8.9076	9.9066	9.874	9.4764	9.6854
Venezuela, Boliv Rep of	1	62	73	60.8	44.9	33.1	24.4	18	13.3	9.8	7.2	5.3		Venezuela, Boliv Rep of	30	1	1	0.9	0.7	0.6	0.5	0.5	0.6	0.7	0.9	1.1		Venezuela, Boliv Rep of	-29	61	72	59.9	44.2	32.5	23.9	17.5	12.7	9.1	6.3	4.2		Russian Federation	18.1491	114.921	243.828	415.531	619.695	774.119	888.052
Table 60 Export of Total Industrial Roundwood (thousand CUM). (Continued)														Table 41 Import of Total Industrial Roundwood (thousand CUM). (Continued)														Table xx Net Export of Total Industrial Roundwood (thousand CUM).														Spain	1.8345	11.965	27.1391	48.7206	78.5825	119.267	172.408
	Actual		Projection												Actual		Projection												Actual		Projection											Sweden	-10.2859	-63.0914	-119.3	-169.415	-231.51	-307.888	-401.427
Country	1992	2017	2017	2020	2025	2030	2035	2040	2045	2050	2055	2060		Country	1992	2017	2017	2020	2025	2030	2035	2040	2045	2050	2055	2060		Country	1992	2017	2017	2020	2025	2030	2035	2040	2045	2050	2055	2060		United Kingdom	-0.4261	-2.8419	-6.6954	-12.0583	-19.0807	-27.9917	-39.1048
ASIA	22822	24083	24197	25070.7	27400.2	28241.9	28364.7	30222.9	32238.8	34620	37619.6	39874.2		ASIA	61767	119835	121048	124945	134810	153082	162840	155225	141647	125257	111751	101556		ASIA	-38945	-95752	-96851.5	-99874.2	-107410	-124840	-134475	-125002	-109408	-90636.6	-74131.8	-61681.7		WORLD	-4.1322	-24.792	-45.4459	-66.0979	-86.7577	-107.409	-128.065
Afghanistan	0	5	5	5.4	7.2	9.5	12.3	9.1	12.1	9	6.6	4.9		Afghanistan	0	0	0	0	0	0	0	0	0	0	0	0		Afghanistan	0	5	5	5.4	7.2	9.5	12.3	9.1	12.1	9	6.6	4.9
Bahrain	0	1	1	0.8	0.6	0.5	0.3	0.3	0.2	0.1	0.1	0.1		Bahrain	1	5	5	4.7	4.5	4.4	4.3	4.1	4	3.7	3.4	3		Bahrain	-1	-4	-4	-3.9	-3.9	-3.9	-4	-3.8	-3.8	-3.6	-3.3	-2.9		Annual
Bangladesh	0	0	0	0	0	0	0	0	0	0	0	0		Bangladesh	19	88	71	65	53.1	43.3	35.3	31.4	37.2	45.2	55	66.9		Bangladesh	-19	-88	-71	-65	-53.1	-43.3	-35.3	-31.4	-37.2	-45.2	-55	-66.9		AFRICA	2020	2025	2030	2035	2040	2045	2050
Bhutan	0	3	3	2.6	1.9	1.4	1.1	0.8	0.6	0.4	0.3	0.2		Bhutan	0	3	3	2.7	2.2	1.8	1.5	1.2	1	0.8	0.7	0.5		Bhutan	0	0	0	-0.1	-0.3	-0.4	-0.4	-0.4	-0.4	-0.4	-0.4	-0.3		REF	9.0779	9.5696	10.2408	9.2391	8.4227	7.8917	7.6988
Brunei Darussalam	0	0	0	0	0	0	0	0	0	0	0	0		Brunei Darussalam	1	4	4	3.5	2.9	2.4	1.9	1.6	1.3	1	0.9	0.7		Brunei Darussalam	-1	-4	-4	-3.5	-2.9	-2.4	-1.9	-1.6	-1.3	-1	-0.9	-0.7		AF	9.0779	9.175	9.6718	9.1587	8.2757	7.6862	7.5076
Cambodia	506	11	19	17.6	13	9.6	7.1	5.3	3.9	2.9	2.1	1.6		Cambodia	0	4	7	6.2	5.1	4.1	3.4	2.7	2.2	1.8	1.5	1.2		Cambodia	506	7	12	11.4	7.9	5.5	3.7	2.6	1.7	1.1	0.6	0.4		BF	9.0779	8.1829	7.4532	6.1853	4.9032	4.3869	4.2822
China	1609	130	160.8	134	98.9	73	53.8	39.7	29.3	21.6	16	11.8		China	9589	75564	76044.8	82553.2	96508.7	117422	127608	119207	103925	84740.1	69097.1	56341.8		China	-7980	-75434	-75884	-82419.2	-96409.8	-117349	-127554	-119167	-103895	-84718.5	-69081.1	-56330		BAC	9.0779	8.8695	9.0074	8.4104	7.2942	6.9202	6.814
Cyprus	1	0	0	0	0	0	0	0	0	0	0	0		Cyprus	4	1	2	1.8	2.2	2.6	2.1	1.7	1.4	1.2	1	0.8		Cyprus	-3	-1	-2	-1.8	-2.2	-2.6	-2.1	-1.7	-1.4	-1.2	-1	-0.8
Maldives	0	0	0	0	0	0	0	0	0	0	0	0		Maldives	0	1	1	1	1	0.8	0.7	0.6	0.5	0.5	0.6	0.7		Maldives	0	-1	-1	-1	-1	-0.8	-0.7	-0.6	-0.5	-0.5	-0.6	-0.7
India	8	20	15	12.5	9.2	6.8	5	3.7	2.7	2	1.5	1.1		India	727	4643	5047.9	5678.3	6908.8	8405.9	10227.5	12443.8	15140.4	18421.3	22413.1	27270.1		India	-719	-4623	-5032.9	-5665.8	-6899.6	-8399.1	-10222.5	-12440.1	-15137.7	-18419.3	-22411.6	-27269
Indonesia	561	2008	2174	2006.3	2672.1	3558.9	4740.1	6313.3	7174.7	7798.4	7876.5	6976.8		Indonesia	68	1178	939.1	830.8	677.4	552.4	450.4	367.3	299.5	244.2	199.1	162.4		Indonesia	493	830	1234.9	1175.5	1994.7	3006.5	4289.7	5946	6875.2	7554.2	7677.4	6814.4		NORTH/CENTRAL AMERICA	2020	2025	2030	2035	2040	2045	2050
Iran, Islamic Rep of	0	2	2	1.7	1.2	0.9	0.7	0.5	0.4	0.3	0.2	0.2		Iran, Islamic Rep of	21	10	13	11.5	9.4	7.7	6.3	5.1	4.2	3.4	2.8	2.3		Iran, Islamic Rep of	-21	-8	-11	-9.8	-8.2	-6.8	-5.6	-4.6	-3.8	-3.1	-2.6	-2.1		REF	20.9052	28.289	38.3438	51.6655	69.451	80.8682	91.676
Iraq	0	0	0	0	0	0	0	0	0	0	0	0		Iraq	0	2	2	2.2	2.7	3.3	4	4.8	5.9	7.1	8.7	10.5		Iraq	0	-2	-2	-2.2	-2.7	-3.3	-4	-4.8	-5.9	-7.1	-8.7	-10.5		AF	20.9052	28.2674	38.3064	51.7654	69.5393	89.0328	92.1753
Israel	0	0	0	0	0	0	0	0	0	0	0	0		Israel	292	10	10	8.9	7.3	6	4.9	4	3.2	2.6	2.2	1.8		Israel	-292	-10	-10	-8.9	-7.3	-6	-4.9	-4	-3.2	-2.6	-2.2	-1.8		BF	20.9052	28.2517	38.3085	51.7654	69.5096	84.3384	92.6642
Japan	38	977	868.1	723.3	533.7	393.8	290.5	214.3	158.1	116.7	86.1	63.5		Japan	38895	24833	24927.5	22054.4	17983.2	14663.6	11956.7	9749.5	7949.7	6482.2	5285.6	4309.9		Japan	-38857	-23856	-24059.4	-21331.1	-17449.5	-14269.8	-11666.2	-9535.2	-7791.6	-6365.5	-5199.5	-4246.4		BAC	20.9052	28.2851	38.3639	51.8136	69.5527	88.853	94.8611
Jordan	0	1	1	0.8	0.6	0.5	0.3	0.3	0.2	0.1	0.1	0.1		Jordan	6	2	2	2.1	1.7	1.4	1.2	0.9	0.8	0.9	1	1.2		Jordan	-6	-1	-1	-1.3	-1.1	-0.9	-0.9	-0.6	-0.6	-0.8	-0.9	-1.1
Korea, Dem People's Rep	92	84	128	151.9	202.3	269.5	358.9	478.1	636.7	717.7	711.1	689.8		Korea, Dem People's Rep	0	4	5	4.4	3.6	2.9	2.4	2	1.6	1.3	1.1	0.9		Korea, Dem People's Rep	92	80	123	147.5	198.7	266.6	356.5	476.1	635.1	716.4	710	688.9
Korea, Republic of	6	8	10	8.3	6.1	4.5	3.4	2.5	1.8	1.3	1	0.7		Korea, Republic of	8313	5331	5662.8	5669	5879.2	6124.4	6454	6837.9	7006	7052.7	6941.6	6750.1		Korea, Republic of	-8307	-5323	-5652.8	-5660.7	-5873.1	-6119.9	-6450.6	-6835.4	-7004.2	-7051.4	-6940.6	-6749.4
Kuwait	0	0	0	0	0	0	0	0	0	0	0	0		Kuwait	11	26	20	18.5	15.1	12.3	10.1	8.2	6.7	8	9.8	11.9		Kuwait	-11	-26	-20	-18.5	-15.1	-12.3	-10.1	-8.2	-6.7	-8	-9.8	-11.9		SOUTH AMERICA	2020	2025	2030	2035	2040	2045	2050
Laos	91	221	221	262	349	464.8	619	824.5	1098.1	1329.8	1192	1012.3		Laos	0	1	1	0.9	0.7	0.6	0.5	0.4	0.3	0.3	0.2	0.2		Laos	91	220	220	261.1	348.3	464.2	618.5	824.1	1097.8	1329.5	1191.8	1012.1		REF	14.3293	18.8026	23.15	23.991	22.4752	20.7949	18.6051
Lebanon	0	1	1	0.8	0.6	0.5	0.4	0.3	0.2	0.1	0.1	0.1		Lebanon	1	2	2	1.8	1.5	1.2	1	0.8	0.7	0.6	0.5	0.4		Lebanon	-1	-1	-1	-1	-0.9	-0.7	-0.6	-0.5	-0.5	-0.5	-0.4	-0.3		AF	14.3293	18.7077	24.5837	28.7733	26.8972	24.5075	21.5974
Timor-Leste	0	0	0	0	0	0	0	0	0	0	0	0		Timor-Leste	0	1	1	1	1.2	1.4	1.7	2.1	2.5	3	3.4	3.7		Timor-Leste	0	-1	-1	-1	-1.2	-1.4	-1.7	-2.1	-2.5	-3	-3.4	-3.7		BF	14.3293	18.5687	23.7516	25.93	22.4933	19.9285	17.6689
Malaysia	17981	3200	3276.7	3890.2	4493.4	4949	4749.9	4336.6	3788.8	2807.8	2071.6	1528.5		Malaysia	58	17	20	17.7	14.4	11.8	9.6	7.8	6.4	5.2	4.2	3.5		Malaysia	17923	3183	3256.7	3872.5	4479	4937.2	4740.3	4328.8	3782.4	2802.6	2067.4	1525		BAC	14.3293	18.6286	24.4504	28.4344	25.5874	23.4563	20.6378
Mongolia	6	1	1	0.8	0.6	0.5	0.3	0.3	0.2	0.1	0.1	0.1		Mongolia	0	2	2	2	1.7	1.4	1.2	1	0.8	0.8	0.7	0.7		Mongolia	6	-1	-1	-1.2	-1.1	-0.9	-0.9	-0.7	-0.6	-0.7	-0.6	-0.6
Myanmar	1343	43	213	211.7	281.1	372.5	288.7	213.1	174.3	142.2	114.6	84.6		Myanmar	0	1	1	0.9	0.7	0.6	0.5	0.4	0.3	0.3	0.2	0.2		Myanmar	1343	42	212	210.8	280.4	371.9	288.2	212.7	174	141.9	114.4	84.4
Nepal	1	0	0	0	0	0	0	0	0	0	0	0		Nepal	0	17	11	9.9	8.1	6.6	5.4	4.4	5.3	6.5	7.9	9.6		Nepal	1	-17	-11	-9.9	-8.1	-6.6	-5.4	-4.4	-5.3	-6.5	-7.9	-9.6
Oman	0	1	1	0.8	0.6	0.5	0.4	0.3	0.2	0.1	0.1	0.1		Oman	1	29	29	26.1	21.3	17.4	14.2	11.6	9.5	11.4	13.9	16.9		Oman	-1	-28	-28	-25.3	-20.7	-16.9	-13.8	-11.3	-9.3	-11.3	-13.8	-16.8		ASIA	2020	2025	2030	2035	2040	2045	2050
Pakistan	1	1	1	0.8	0.6	0.5	0.3	0.3	0.2	0.1	0.1	0.1		Pakistan	77	204	198	191.6	156.3	127.5	155.2	188.8	229.7	279.5	340	413.7		Pakistan	-76	-203	-197	-190.8	-155.7	-127	-154.9	-188.5	-229.5	-279.4	-339.9	-413.6		REF	-99.8742	-107.41	-124.84	-134.475	-125.002	-109.408	-90.6366
Philippines	19	11	7	5.8	4.3	3.2	2.4	1.7	1.3	0.9	0.7	0.5		Philippines	549	93	100	88.5	72.2	58.9	48.1	39.2	32	26.1	21.3	17.4		Philippines	-530	-82	-93	-82.7	-67.9	-55.7	-45.7	-37.5	-30.7	-25.2	-20.6	-16.9		AF	-99.8742	-115.545	-137.22	-163.433	-169.214	-166.514	-142.482
Qatar	0	0	0	0	0	0	0	0	0	0	0	0		Qatar	0	9	13	12.4	10.1	8.3	6.8	5.5	4.5	5.3	6.5	7.9		Qatar	0	-9	-13	-12.4	-10.1	-8.3	-6.8	-5.5	-4.5	-5.3	-6.5	-7.9		BF	-99.8742	-116.531	-140.328	-159.788	-171.027	-169.375	-146.305
Saudi Arabia	0	2	2	1.7	1.2	0.9	0.7	0.8	1	1.3	1.8	2.4		Saudi Arabia	21	10	12	10.6	8.9	7.5	6.1	5	4.1	3.3	2.7	2.2		Saudi Arabia	-21	-8	-10	-8.9	-7.7	-6.6	-5.4	-4.2	-3.1	-2	-0.9	0.2		BAC	-99.8742	-115.763	-137.336	-161.056	-169.973	-163.281	-141.114
Singapore	210	138	143	69.7	51.4	38	28	20.7	15.2	11.2	8.3	6.1		Singapore	83	81	61.9	69.7	56.8	57.3	69.7	84.8	103.2	125.5	152.7	185.8		Singapore	127	57	81.1	0	-5.4	-19.3	-41.7	-64.1	-88	-114.3	-144.4	-179.7
Sri Lanka	2	4	4	4.2	3.1	2.3	1.8	1.3	1	0.7	0.5	0.4		Sri Lanka	8	3	3	2.7	2.2	1.8	1.5	1.2	1	0.8	0.6	0.5		Sri Lanka	-6	1	1	1.5	0.9	0.5	0.3	0.1	0	-0.1	-0.1	-0.1
Syrian Arab Republic	0	0	0	0	0	0	0	0	0	0	0	0		Syrian Arab Republic	3	8	6	5.7	4.9	4.4	4.6	4.1	3.4	2.8	2.3	1.9		Syrian Arab Republic	-3	-8	-6	-5.7	-4.9	-4.4	-4.6	-4.1	-3.4	-2.8	-2.3	-1.9
Thailand	236	3282	3567.9	4236.9	5557.1	6006.7	6040.9	6808	7859.9	9342.7	11288.5	12695.9		Thailand	2040	51	68.9	61	49.7	40.6	33.1	27	22	17.9	14.6	11.9		Thailand	-1804	3231	3499	4175.9	5507.4	5966.1	6007.8	6781	7837.9	9324.8	11273.9	12684		OCEANIA	2020	2025	2030	2035	2040	2045	2050
Turkey	3	27	32	26.6	19.7	14.5	10.7	7.9	5.8	4.3	3.2	2.3		Turkey	974	3476	3770	3902	3291	2886.1	3511.5	4272.4	5198.2	6324.5	5898.1	4809.5		Turkey	-971	-3449	-3738	-3875.4	-3271.3	-2871.6	-3500.8	-4264.5	-5192.4	-6320.2	-5894.9	-4807.2		REF	46.8587	44.58	41.9154	39.566	37.8467	36.8413	35.8499
United Arab Emirates	1	30	31	25.8	19	14.1	10.4	7.7	5.6	4.2	3.1	2.3		United Arab Emirates	4	147	168	188.5	153.7	125.4	102.2	83.4	68	82.7	100.6	122.4		United Arab Emirates	-3	-117	-137	-162.7	-134.7	-111.3	-91.8	-75.7	-62.4	-78.5	-97.5	-120.1		AF	46.8587	46.1089	45.2205	43.4688	40.7997	39.7185	38.8825
Viet Nam	95	13870	13308.5	13267.7	13071.7	12045	11137.3	10931.5	11266.3	12304	14233.3	16787.7		Viet Nam	0	3549	3391.6	3000.6	2446.7	1995	1626.7	1326.4	1081.6	881.9	719.1	586.4		Viet Nam	95	10321	9916.9	10267.1	10625	10050	9510.6	9605.1	10184.7	11422.1	13514.2	16201.3		BF	46.8587	39.468	32.5688	29.1616	26.5454	25.7589	25.8973
Yemen	0	0	0	0	0	0	0	0	0	0	0	0		Yemen	1	0	0	0	0	0	0	0	0	0	0	0		Yemen	-1	0	0	0	0	0	0	0	0	0	0	0		BAC	46.8587	45.6325	44.5407	42.584	39.7988	39.0355	38.0601
OCEANIA	12896	44271	45450.8	46898.8	44613.2	41942.7	39589	37870.1	36866	35877.1	35458	34872.9		OCEANIA	32	46	41	40.1	33.2	27.3	23	23.4	24.7	27.2	30.8	35.9		OCEANIA	12864	44225	45409.8	46858.7	44580	41915.4	39566	37846.7	36841.3	35849.9	35427.2	34837
Australia	5348	18166	18036.5	19210.2	19236	19491.4	20249.7	21119.5	22312.1	23273.4	24293.6	24801.3		Australia	15	8	8	7.1	5.8	4.7	3.8	3.1	2.6	2.1	1.7	1.4		Australia	5333	18158	18028.5	19203.1	19230.2	19486.7	20245.9	21116.4	22309.5	23271.3	24291.9	24799.9
Cook Islands	2	1	1	1	1.1	1.3	1.3	1.3	1.3	1.3	1.3	1.2		Cook Islands	0	0	0	0	0	0	0	0	0	0	0	0		Cook Islands	2	1	1	1	1.1	1.3	1.3	1.3	1.3	1.3	1.3	1.2
Fiji Islands	309	131	196	193.9	218.8	250.1	278.5	325.4	395.7	293.9	217.3	160.4		Fiji Islands	0	2	2	1.8	1.4	1.2	1	0.8	0.6	0.5	0.4	0.4		Fiji Islands	309	129	194	192.1	217.4	248.9	277.5	324.6	395.1	293.4	216.9	160		EUROPE	2020	2025	2030	2035	2040	2045	2050
French Polynesia	0	0	0	0	0	0	0	0	0	0	0	0		French Polynesia	1	3	2	2	1.7	1.4	1.2	1	0.8	0.9	1	1.3		French Polynesia	-1	-3	-2	-2	-1.7	-1.4	-1.2	-1	-0.8	-0.9	-1	-1.3		REF	4.5709	2.0377	7.0603	5.8814	-17.3239	-41.1193	-67.3249
New Caledonia	0	1	1	0.8	0.6	0.5	0.3	0.3	0.2	0.1	0.1	0.1		New Caledonia	1	4	3	3.1	2.7	2.2	1.9	2.3	2.7	3.3	4	4.9		New Caledonia	-1	-3	-2	-2.3	-2.1	-1.7	-1.6	-2	-2.5	-3.2	-3.9	-4.8		AF	4.5709	9.1551	15.3059	26.1354	19.5718	1.4376	-21.8122
New Zealand	4793	19675	20693.3	20835.5	17813.7	14099.5	11051.5	8488.4	6266.9	4624.6	3412.2	2517.5		New Zealand	12	15	11	9.7	7.9	6.5	5.3	4.3	3.5	2.9	2.3	1.9		New Zealand	4781	19660	20682.3	20825.8	17805.8	14093	11046.2	8484.1	6263.4	4621.7	3409.9	2515.6		BF	4.5709	17.9283	34.1146	42.614	43.4449	30.8319	1.6607
Papua New Guinea	1929	3134	3541	3633.9	4071.5	4567.8	4597.4	4639.8	4699.9	4664.7	4659.2	4654.7		Papua New Guinea	0	0	0	0	0	0	0	0	0	0	0	0		Papua New Guinea	1929	3134	3541	3633.9	4071.5	4567.8	4597.4	4639.8	4699.9	4664.7	4659.2	4654.7		BAC	4.5709	10.2161	16.8426	25.6821	23.6076	0.8851	-23.391
Samoa	0	0	0	0	0	0	0	0	0	0	0	0		Samoa	1	3	2	2.1	2	1.7	1.8	2.1	2.6	3.1	3.8	4.6		Samoa	-1	-3	-2	-2.1	-2	-1.7	-1.8	-2.1	-2.6	-3.1	-3.8	-4.6
Solomon Islands	515	3161	2980	3021.9	3270.3	3531.1	3409.7	3294.8	3189.5	3018.9	2874.1	2737.5		Solomon Islands	0	0	0	0	0	0	0	0	0	0	0	0		Solomon Islands	515	3161	2980	3021.9	3270.3	3531.1	3409.7	3294.8	3189.5	3018.9	2874.1	2737.5
Tonga	0	1	1	0.8	0.6	0.5	0.3	0.3	0.2	0.1	0.1	0.1		Tonga	2	11	13	14.3	11.7	9.6	8	9.8	11.9	14.4	17.6	21.4		Tonga	-2	-10	-12	-13.5	-11.1	-9.1	-7.7	-9.5	-11.7	-14.3	-17.5	-21.3
Vanuatu	0	1	1	0.8	0.6	0.5	0.3	0.3	0.2	0.1	0.1	0.1		Vanuatu	0	0	0	0	0	0	0	0	0	0	0	0		Vanuatu	0	1	1	0.8	0.6	0.5	0.3	0.3	0.2	0.1	0.1	0.1		WORLD	2020	2025	2030	2035	2040	2045	2050
Table 60 Export of Total Industrial Roundwood (thousand CUM). (Continued)														Table 41 Import of Total Industrial Roundwood (thousand CUM). (Continued)														Table xx Net Export of Total Industrial Roundwood (thousand CUM).														REF	-4.1322	-4.131	-4.1299	-4.1324	-4.1302	-4.131	-4.1317
	Actual		Projection												Actual		Projection												Actual		Projection											AF	-4.1322	-4.1307	-4.1312	-4.1315	-4.1307	-4.1311	-4.1313
Country	1992	2017	2017	2020	2025	2030	2035	2040	2045	2050	2055	2060		Country	1992	2017	2017	2020	2025	2030	2035	2040	2045	2050	2055	2060		Country	1992	2017	2017	2020	2025	2030	2035	2040	2045	2050	2055	2060		BF	-4.1322	-4.1313	-4.1309	-4.1316	-4.1307	-4.1306	-4.1314
EUROPE	36955	84030	85234.3	81152.4	83474	88953.3	98609.2	89518.5	83449.3	78338.6	76378.8	76406.2		EUROPE	37140	73219	77002.2	76581.5	81436.3	81893	92727.8	106842	124569	145664	169204	193911		EUROPE	-185	10811	8232.1	4570.9	2037.7	7060.3	5881.4	-17323.9	-41119.3	-67324.9	-92825.5	-117505		BAC	-4.1322	-4.1309	-4.1314	-4.1318	-4.1323	-4.1305	-4.1316
Albania	1	42	42	43.3	45.5	47.4	48.3	50.5	53.4	56.6	61.8	68.1		Albania	0	20	20	17.7	14.4	11.8	9.6	7.8	6.4	5.2	4.2	3.5		Albania	1	22	22	25.6	31.1	35.6	38.7	42.7	47	51.4	57.6	64.6
Austria	1143	1436	1523.5	1269.4	936.5	691	509.8	376.1	277.5	204.8	151.1	111.5		Austria	5707	10650	11469.2	11436.5	12137.8	14269.6	16437.6	19543.9	23422.2	28115.3	31474	30656.5		Austria	-4564	-9214	-9945.7	-10167.1	-11201.3	-13578.6	-15927.8	-19167.8	-23144.7	-27910.5	-31322.9	-30545
Belgium	0	1785	1757.2	1464.1	1080.2	797	588	433.9	320.1	236.2	174.2	128.6		Belgium	0	4747	4866.2	4305.2	3510.5	3460.9	3719.1	4053.3	4454.9	4608.9	3764.3	3069.4		Belgium	0	-2962	-3109	-2841.1	-2430.3	-2663.9	-3131.1	-3619.4	-4134.8	-4372.7	-3590.1	-2940.8
Bosnia and Herzegovina	3	116	103	122	162.4	216.3	287.8	383.2	381.3	283.3	372.9	496.7		Bosnia and Herzegovina	0	42	61.9	54.8	44.7	36.4	29.7	24.2	19.8	16.1	13.1	10.7		Bosnia and Herzegovina	3	74	41.1	67.2	117.7	179.9	258.1	359	361.5	267.2	359.8	486
Bulgaria	61	810	558	662.5	882.3	1175.1	1564.5	1941	2358.4	2686.5	3024.4	3339.2		Bulgaria	132	20	16	14.1	11.5	9.4	7.7	6.3	5.1	4.2	3.4	2.8		Bulgaria	-71	790	542	648.4	870.8	1165.7	1556.8	1934.7	2353.3	2682.3	3021	3336.4		Check	-4.1322	-4.131	-4.1299	-4.1324	-4.1302	-4.131	-4.1317
Croatia	257	1124	1188	1410.8	1875.9	2211.3	2848.1	3197.4	3281.7	3284.8	3299	3306.6		Croatia	32	123	124.9	110.5	90.1	73.5	59.9	48.8	39.8	32.5	26.5	21.6		Croatia	225	1001	1063.1	1300.3	1785.8	2137.8	2788.2	3148.6	3241.9	3252.3	3272.5	3285
Czech Republic	0	7235	6776.3	6697.4	6480.7	5664.8	4179.5	3083.7	2275.1	1678.6	1238.5	913.7		Czech Republic	0	2679	2630.4	2327.1	1897.5	1547.2	1261.6	1028.7	838.8	694.4	844.9	1028		Czech Republic	0	4556	4145.9	4370.3	4583.2	4117.6	2917.9	2055	1436.3	984.2	393.6	-114.3		Cumulative
Denmark	574	699	699	830.2	834	615.4	468.3	517.1	569.4	620.2	732.8	691.5		Denmark	458	673	672.3	594.8	485	395.5	322.5	263	214.4	174.8	142.6	116.2		Denmark	116	26	26.7	235.4	349	219.9	145.8	254.1	355	445.4	590.2	575.3		AFRICA	2020	2025	2030	2035	2040	2045	2050
Finland	667	1115	1240.8	1033.8	762.7	562.8	415.2	306.3	226	166.8	123	90.8		Finland	6086	7674	8895.7	10006.5	12173.6	9926.6	12077.6	14694.8	17879.1	21753.6	26467.5	32203.1		Finland	-5419	-6559	-7654.9	-8972.7	-11410.9	-9363.8	-11662.4	-14388.5	-17653.1	-21586.8	-26344.5	-32112.3		REF	9.0779	54.9591	103.478	153.681	199.06	240.642	279.908
France	5236	5037	4962.1	4946	3649.2	2692.4	1986.7	1466	1081.7	798.2	865.7	1153		France	2795	2630	2830.2	2503.9	2041.6	1664.8	1357.5	1106.9	902.5	735.9	600.1	489.3		France	2441	2407	2131.9	2442.1	1607.6	1027.6	629.2	359.1	179.2	62.3	265.6	663.7		AF	9.0779	54.5645	100.936	148.782	193.693	234.482	272.734
Germany	8506	6817	7062.9	5884.8	4341.8	3203.4	2363.5	1743.8	1286.6	949.2	700.3	516.7		Germany	2612	10939	10747.1	10313.5	12548.4	15267.6	18576.1	22601.5	27499.3	33458.3	40708.7	49529.7		Germany	5894	-4122	-3684.2	-4428.7	-8206.6	-12064.2	-16212.6	-20857.7	-26212.7	-32509.1	-40008.4	-49013		BF	9.0779	53.5724	93.7572	129.755	159.4	183.399	205.229
Greece	186	25	25	20.8	15.4	11.3	8.4	6.2	4.6	3.4	2.5	3.3		Greece	211	127	127	142.6	173.5	211	201	163.9	133.7	109	88.9	72.5		Greece	-25	-102	-102	-121.8	-158.1	-199.7	-192.6	-157.7	-129.1	-105.6	-86.4	-69.2		BAC	9.0779	54.259	98.7444	143.184	184.12	220.217	254.712
Hungary	1100	926	926	771.9	569.8	487	632.8	791.2	933	1054.2	1208.4	1388.3		Hungary	47	797	796.2	704.4	574.4	468.4	381.9	311.4	253.9	207	168.8	137.7		Hungary	1053	129	129.8	67.5	-4.6	18.6	250.9	479.8	679.1	847.2	1039.6	1250.6
Luxembourg	0	517	520.5	433.7	320	236.1	174.2	128.5	94.8	70	51.6	38.1		Luxembourg	0	1096	990.7	965.2	1001.8	1039.5	1103.3	1342.4	1633.3	1987.2	2417.9	2941.8		Luxembourg	0	-579	-470.2	-531.5	-681.8	-803.4	-929.1	-1213.9	-1538.5	-1917.2	-2366.3	-2903.7
Ireland	629	152	253.7	211.4	156	115.1	84.9	62.7	46.2	34.1	25.2	18.6		Ireland	21	443	433	430	523.2	636.5	774.4	942.2	1146.3	1394.7	1697	2064.7		Ireland	608	-291	-179.3	-218.6	-367.2	-521.4	-689.5	-879.5	-1100.1	-1360.6	-1671.8	-2046.1
Italy	37	212	212.8	177.3	130.8	96.5	71.2	52.5	38.8	28.6	21.1	15.6		Italy	6145	3268	3413.9	3840.2	4672.3	5684.7	6051.6	5980.6	5675.2	4628.4	3774	3077.3		Italy	-6108	-3056	-3201.1	-3662.9	-4541.5	-5588.2	-5980.4	-5928.1	-5636.4	-4599.8	-3752.9	-3061.7		NORTH/CENTRAL AMERICA	2020	2025	2030	2035	2040	2045	2050
Macedonia,The Fmr Yug Rp	0	1	1	0.8	0.6	0.5	0.3	0.3	0.2	0.1	0.1	0.1		Macedonia,The Fmr Yug Rp	0	43	41	45.6	37.3	30.4	24.9	29.4	35.8	43.6	53	64.5		Macedonia,The Fmr Yug Rp	0	-42	-40	-44.8	-36.7	-29.9	-24.6	-29.1	-35.6	-43.5	-52.9	-64.4		REF	20.9052	132.815	284.315	489.356	765.469	1124.14	1539.29
Montenegro	0	100	132	156.8	208.8	278.1	370.4	493.4	614.2	656.8	701.2	734.4		Montenegro	0	1	2	1.8	1.4	1.2	1	0.8	0.6	0.5	0.4	0.4		Montenegro	0	99	130	155	207.4	276.9	369.4	492.6	613.6	656.3	700.8	734		AF	20.9052	132.793	284.169	489.16	765.761	1132.95	1581.26
Netherlands	1050	872	848.1	706.7	716.9	528.9	390.2	288	220.2	162.7	120.1	102.8		Netherlands	977	709	722.3	639	521	428.7	349.6	285	232.4	189.5	154.5	126		Netherlands	73	163	125.8	67.7	195.9	100.2	40.6	3	-12.2	-26.8	-34.4	-23.2		BF	20.9052	132.778	284.093	489.092	765.664	1128.04	1558.06
Norway	844	4420	4334.8	5147.4	6855.7	9131.1	11523.9	13319.4	14275.2	14827.1	15422.3	16009.7		Norway	1417	1156	1278.7	1131.3	922.5	752.2	613.3	500.1	407.8	332.5	271.1	221.1		Norway	-573	3264	3056.1	4016.1	5933.2	8378.9	10910.6	12819.3	13867.4	14494.6	15151.2	15788.6		BAC	20.9052	132.811	284.315	489.585	766.392	1133.46	1583.73
Poland	1089	3639	4312.5	4233.1	3123.2	2304.3	1700.1	1254.4	1179	869.9	641.8	473.5		Poland	17	3290	3501.5	3097.8	2525.9	2059.7	1679.5	1369.4	1116.6	910.5	742.4	605.4		Poland	1072	349	811	1135.3	597.3	244.6	20.6	-115	62.4	-40.6	-100.6	-131.9
Portugal	748	561	562.4	468.6	345.8	255.1	188.2	138.9	102.5	75.6	55.8	41.2		Portugal	642	3779	3824.2	4301.7	5150.2	5839.6	7105	8644.7	10518	12797.2	15570.3	18944.4		Portugal	106	-3218	-3261.8	-3833.1	-4804.4	-5584.5	-6916.8	-8505.8	-10415.5	-12721.6	-15514.5	-18903.2
Romania	4	128	115.9	96.6	71.2	52.6	38.8	28.6	21.1	15.6	11.5	8.5		Romania	135	1614	1635.2	1571.3	1911.8	2326.1	2830.2	3443.5	4189.7	5097.5	6202.2	7546.2		Romania	-131	-1486	-1519.3	-1474.7	-1840.6	-2273.5	-2791.4	-3414.9	-4168.6	-5081.9	-6190.7	-7537.7
Slovakia	0	2741	2680.5	2731.6	2015.4	1487	1097.1	809.4	597.2	440.6	325.1	239.9		Slovakia	0	1137	1150.8	1018.2	830.2	677	552	450.1	367	299.3	364.1	443		Slovakia	0	1604	1529.7	1713.4	1185.2	810	545.1	359.3	230.2	141.3	-39	-203.1		SOUTH AMERICA	2020	2025	2030	2035	2040	2045	2050
Slovenia	293	2946	3174.3	3207.4	2366.5	1746	1288.2	950.4	701.2	517.4	381.7	281.6		Slovenia	251	617	605.4	535.6	436.7	356.1	290.4	236.8	193.1	157.4	128.4	104.7		Slovenia	42	2329	2568.9	2671.8	1929.8	1389.9	997.8	713.6	508.1	360	253.3	176.9		REF	14.3293	90.4491	188.81	305.4	423.84	534.535	636.32
Spain	73	1882	2114.1	2510.6	3343.8	4453.6	5931.7	7900.4	10522.4	12224.5	13497.4	14486		Spain	2373	749	764.2	676.1	551.3	449.5	366.6	298.9	243.7	198.7	162	132.1		Spain	-2300	1133	1349.9	1834.5	2792.5	4004.1	5565.1	7601.5	10278.7	12025.8	13335.4	14353.9		AF	14.3293	90.3542	189.769	316.877	458.867	590.964	710.591
Sweden	974	1282	1088.9	907.3	669.4	493.9	364.4	268.9	198.4	146.3	108	79.7		Sweden	5678	9443	10382.5	11193.2	12331.3	10055.2	12234.1	14885.2	18110.8	22035.4	26810.5	32620.3		Sweden	-4704	-8161	-9293.6	-10285.9	-11661.9	-9561.3	-11869.7	-14616.3	-17912.4	-21889.1	-26702.5	-32540.6		BF	14.3293	90.2152	188.242	309.178	435.391	545.293	642.676
Switzerland	1196	624	685.3	571	421.3	310.8	229.3	169.2	124.8	92.1	68	50.1		Switzerland	1014	861	798	706.1	806.1	946.8	1151.8	1401.4	1705.1	2074.6	2524.1	3071.1		Switzerland	182	-237	-112.7	-135.1	-384.8	-636	-922.5	-1232.2	-1580.3	-1982.5	-2456.1	-3021		BAC	14.3293	90.2751	189.24	315.476	454.801	580.607	695.07
United Kingdom	294	473	483.5	402.9	297.2	219.3	161.8	119.4	88.1	65	47.9	35.4		United Kingdom	365	507	737	829	1008.6	1227.2	1493.1	1816.6	2210.3	2689.3	3272	3981.1		United Kingdom	-71	-34	-253.5	-426.1	-711.4	-1007.9	-1331.3	-1697.2	-2122.2	-2624.3	-3224.1	-3945.7
Serbia	0	71	68.9	57.4	42.4	31.3	23.1	17	12.6	9.3	6.8	5		Serbia	0	111	117	104.2	85	69.3	56.6	46.2	37.6	30.7	25	20.4		Serbia	0	-40	-48.1	-46.8	-42.6	-38	-33.5	-29.2	-25	-21.4	-18.2	-15.4
FORMER USSR	0	0	0	0	0	0	0	0	0	0	0	0		FORMER USSR	0	0	0	0	0	0	0	0	0	0	0	0		FORMER USSR	0	0	0	0	0	0	0	0	0	0	0	0
Armenia	0	0	0	0	0	0	0	0	0	0	0	0		Armenia	0	2	2	2	2.2	2.6	3	3.2	3.2	2.9	2.3	1.9		Armenia	0	-2	-2	-2	-2.2	-2.6	-3	-3.2	-3.2	-2.9	-2.3	-1.9		ASIA	2020	2025	2030	2035	2040	2045	2050
Azerbaijan, Republic of	0	0	0	0	0	0	0	0	0	0	0	0		Azerbaijan, Republic of	0	4	4	4.4	5.4	6.5	8	9.7	11.8	14.3	17.5	21.2		Azerbaijan, Republic of	0	-4	-4	-4.4	-5.4	-6.5	-8	-9.7	-11.8	-14.3	-17.5	-21.2		REF	-99.8742	-606.781	-1161.26	-1795.1	-2458	-3067.42	-3595.68
Belarus	128	3798	3767	4119.9	4299.9	3978.4	2935.4	2165.7	1597.9	1178.9	869.8	641.7		Belarus	0	50	43	38	31	25.3	20.6	16.8	13.7	11.2	13.6	16.5		Belarus	128	3748	3724	4081.9	4268.9	3953.1	2914.8	2148.9	1584.2	1167.7	856.2	625.2		AF	-99.8742	-614.916	-1214.31	-1926.63	-2749.57	-3592.94	-4401.48
Estonia	531	3300	3249.5	3358.8	3629.1	4147.5	4443.3	4766.6	5061.6	5143.9	5372.1	5743.6		Estonia	0	310	316.7	280.2	228.5	186.3	151.9	123.9	101	82.4	67.2	54.8		Estonia	531	2990	2932.8	3078.6	3400.6	3961.2	4291.4	4642.7	4960.6	5061.5	5304.9	5688.8		BF	-99.8742	-615.902	-1222.35	-1943.45	-2753.63	-3607.11	-4430.92
Georgia	5	1	0	0	0	0	0	0	0	0	0	0		Georgia	0	28	29	26	21.3	25.9	31.4	25.7	21	17.1	14	11.4		Georgia	5	-27	-29	-26	-21.3	-25.9	-31.4	-25.7	-21	-17.1	-14	-11.4		BAC	-99.8742	-615.134	-1215.52	-1925.92	-2740.12	-3583.29	-4377.53
Kazakhstan	7	0	0	0	0	0	0	0	0	0	0	0		Kazakhstan	0	131	131	116.1	100.9	121.7	125.9	108	88.1	71.9	58.6	47.8		Kazakhstan	7	-131	-131	-116.1	-100.9	-121.7	-125.9	-108	-88.1	-71.9	-58.6	-47.8
Kyrgyzstan	0	0	0	0	0	0	0	0	0	0	0	0		Kyrgyzstan	0	13	10	11.2	13.7	16.6	20.2	24.6	20.8	17	13.9	11.3		Kyrgyzstan	0	-13	-10	-11.2	-13.7	-16.6	-20.2	-24.6	-20.8	-17	-13.9	-11.3
Latvia	530	4523	4566	4839.4	5109.2	5244.8	5542.1	5967.3	6310.1	6545.5	6835.3	7044.5		Latvia	1	1442	1552.4	1373.5	1119.9	913.2	744.6	607.2	495.1	403.7	329.2	268.4		Latvia	529	3081	3013.6	3465.9	3989.3	4331.6	4797.5	5360.1	5815	6141.8	6506.1	6776.1
Lithuania	290	1832	1765.7	1549.7	1155.1	911.5	1016.6	1203.6	1470.3	1376.2	1320.3	1267.8		Lithuania	1	1451	1403.6	1241.8	1012.5	825.6	673.2	548.9	447.6	365	297.6	242.7		Lithuania	289	381	362.1	307.9	142.6	85.9	343.4	654.7	1022.7	1011.2	1022.7	1025.1		OCEANIA	2020	2025	2030	2035	2040	2045	2050
Moldova, Republic of	13	0	1	0.8	0.6	0.5	0.3	0.3	0.2	0.1	0.1	0.1		Moldova, Republic of	0	5	9	9.8	8.2	6.7	7.2	8.8	10.7	13	15.9	19.3		Moldova, Republic of	13	-5	-8	-9	-7.6	-6.2	-6.9	-8.5	-10.5	-12.9	-15.8	-19.2		REF	46.8587	278.874	499.109	706.337	902.447	1090.68	1273.89
Russian Federation	10497	21737	21789.1	18155.3	24181	32206.7	42896	32596.7	24049.9	17744	13091.5	9658.9		Russian Federation	23	6	7	6.2	5.1	4.1	3.4	2.7	2.2	1.8	1.5	1.2		Russian Federation	10474	21731	21782.1	18149.1	24175.9	32202.6	42892.6	32594	24047.7	17742.2	13090	9657.7		AF	46.8587	280.402	510.058	734.409	949.084	1152	1349.76
Tajikistan	0	0	0	0	0	0	0	0	0	0	0	0		Tajikistan	0	16	16	18	21.9	26.6	21.7	17.7	14.5	17.6	21.4	26		Tajikistan	0	-16	-16	-18	-21.9	-26.6	-21.7	-17.7	-14.5	-17.6	-21.4	-26		BF	46.8587	273.762	464.202	623.639	766.831	898.771	1027.7
Turkmenistan	0	0	0	0	0	0	0	0	0	0	0	0		Turkmenistan	0	13	13	12.6	10.3	8.4	6.9	5.6	4.6	5.5	6.7	8.2		Turkmenistan	0	-13	-13	-12.6	-10.3	-8.4	-6.9	-5.6	-4.6	-5.5	-6.7	-8.2		BAC	46.8587	279.926	506.997	727.744	937.878	1136.11	1330.31
Ukraine	1	1052	1643	1950.9	2377.7	2348.5	2236.8	2520.5	3073.6	4091.5	5449.5	7221.4		Ukraine	0	10	16	14.1	11.5	9.4	7.7	6.3	5.1	4.2	3.4	2.8		Ukraine	1	1042	1627	1936.8	2366.2	2339.1	2229.1	2514.2	3068.5	4087.3	5446.1	7218.6
Uzbekistan	0	0	0	0	0	0	0	0	0	0	0	0		Uzbekistan	0	218	217	242.8	264.2	258.6	248.8	290.2	318.9	313.9	302.3	296.6		Uzbekistan	0	-218	-217	-242.8	-264.2	-258.6	-248.8	-290.2	-318.9	-313.9	-302.3	-296.6
DEVELOPED, ALL	77459	153640	154886	154226	159567	170658	189964	196162	200102	205204	214253	228156		DEVELOPED, ALL	83308	108138	112232	107811	106987	102836	109890	120941	136152	155176	177022	200354		DEVELOPED, ALL	-5849	45502	42654.2	46415.6	52579.7	67822.5	80074.8	75221.1	63949.2	50028.2	37230.4	27801.1
DEVELOPING, ALL	35654	49499	49787.2	52797.8	60596.8	66986.7	67339.2	66957.2	66677.7	65994.1	66879.5	67559.1		DEVELOPING, ALL	23423	95511	96572.9	103346	117308	138939	151546	146308	134758	120154	108241	99491.7		DEVELOPING, ALL	12231	-46012	-46785.7	-50547.8	-56710.7	-71952.4	-84207.2	-79351.3	-68080.2	-54159.9	-41361.2	-31932.6		EUROPE	2020	2025	2030	2035	2040	2045	2050
WORLD	113113	203139	204674	207024	220164	237645	257304	263119	266779	271198	281132	295715		WORLD	106731	203649	208805	211156	224295	241775	261436	267250	270910	275330	285263	299846		WORLD	6382	-510	-4131.5	-4132.2	-4131	-4129.9	-4132.4	-4130.2	-4131	-4131.7	-4130.8	-4131.5		REF	4.5709	24.8922	40.1033	74.2259	80.4276	-29.9873	-261.789
																																										AF	4.5709	32.0096	83.9359	171.295	295.408	375.133	359.071
																																										BF	4.5709	40.7828	146.611	325.683	539.584	744.195	869.184
																																										BAC	4.5709	33.0706	90.7776	183.83	310.166	405.482	385.631
																																										WORLD	2020	2025	2030	2035	2040	2045	2050
																																										REF	-4.1322	-24.792	-45.4459	-66.0979	-86.7577	-107.409	-128.065
																																										AF	-4.1322	-24.7917	-45.4457	-66.102	-86.7587	-107.413	-128.068
																																										BF	-4.1322	-24.7923	-45.4484	-66.1036	-86.7607	-107.414	-128.068
																																										BAC	-4.1322	-24.7919	-45.4469	-66.1043	-86.7638	-107.423	-128.077
																																										Check	-4.1322	-24.792	-45.4459	-66.0979	-86.7577	-107.409	-128.065
																																											2060 Net Exports (million m3, cumulative)
																																											Ref	AF	BF	BAC
																																										AFRICA	354.475	344.853	246.601	320.86
																																										Angola	3.1715	1.9677	3.2888	3.4559
																																										Cameroon	53.9646	52.495	33.0065	40.3934
																																										CFA	13.9084	11.4368	15.7454	14.1595
																																										Congo, DR	0.8281	0.7885	0.8276	0.8282
																																										Congo, R	28.3925	31.9494	19.6888	25.7072
																																										Côte d'Ivoire	1.2763	1.6597	1.657	1.6592
																																										Gabon	4.102	4.1021	4.1015	4.1026
																																										Madagascar	0.1336	0.1562	0.0183	0.0999
																																										Nigeria	12.9407	12.9344	12.9333	12.9343
																																										Sudan	0	0	0	0
																																										NORTH/CENTRAL AMERICA	2537.74	2568.64	2575.21	2607.99
																																										Canada	-41.1138	-76.0792	-41.1048	-41.1053
																																										Costa Rica	5.7402	7.7431	8.4037	8.7584
																																										Mexico	0.2755	0.2745	0.5376	0.2735
																																										United States	2569.91	2633.4	2606.14	2637.17
																																										SOUTH AMERICA	812.441	912.025	807.301	888.94
																																										Argentina	0.6201	0.6237	0.6237	0.6252
																																										Brazil	155.846	217.777	202.337	200.872
																																										Chile	446.674	501.214	422.018	493.09
																																							-5	-8		Colombia	6.4167	8.842	7.9672	8.2938
																																								-3		Peru	-1.1696	-0.8404	-0.8393	-0.8415
																																										ASIA	-4390.57	-5681.12	-5772.57	-5661.55
																																										China	-4059.3	-4962	-4623.43	-4862.56
																																										India	-525.248	-525.248	-525.248	-525.248
																																										Indonesia	199.41	226.916	26.8137	158.009
																																										Japan	-472.288	-472.286	-472.287	-472.286
																																										Malaysia	156.576	156.067	67.6603	133.623
																																										Philippines	-1.8469	-1.8794	-2.4706	-1.8453
																																										OCEANIA	1629.26	1733.32	1284.2	1706.63
																																										Australia	870.575	947.703	547.796	930.345
																																										New Zealand	435.265	453.771	412.33	448.514
																																										EUROPE	-1112.72	-47.0934	689.885	-32.2505
																																										Austria	-792.649	-742.688	-489.295	-771.467
																																										Czech Republic	104.176	132.569	169.651	127.108
																																										Finland	-639.026	-349.557	-329.067	-329.067
																																										France	33.5272	61.6269	71.9579	50.373
																																										Germany	-851.513	-851.516	-726.636	-851.52
																																										Italy	-201.513	-210.933	-239.636	-208.045
																																										Norway	443.645	442.249	469.238	436.532
																																										Poland	8.8881	23.8578	33.2057	23.8573
																																										Russian Federation	1034.13	1275.1	1563.65	1307.2
																																										Spain	301.542	311.026	269.164	308.893
																																										Sweden	-655.036	-372.74	-372.447	-372.447
																																										United Kingdom	-69.6682	-69.6692	-69.6682	-69.6698
																																										WORLD	-169.378	-169.375	-169.377	-169.383
																																											Ref	AF	BF	BAC	AF	BF	BAC
																																											2	3	4	5	10	11	12
																																										AFRICA	354.475	344.853	246.601	320.86	-9.6214	-107.874	-33.6148
																																										Angola	3.1715	1.9677	3.2888	3.4559	-1.2038	0.1173	0.2844
																																										Cameroon	53.9646	52.495	33.0065	40.3934	-1.4696	-20.9581	-13.5712
																																										CFA	13.9084	11.4368	15.7454	14.1595	-2.4716	1.837	0.2511
																																										Congo, DR	0.8281	0.7885	0.8276	0.8282	-0.0396	-0.0005	0.0001
																																										Gabon	4.102	4.1021	4.1015	4.1026	0.0001	-0.0005	0.0006
																																										Nigeria	12.9407	12.9344	12.9333	12.9343	-0.0063	-0.0074	-0.0064
																																										NORTH/CENTRAL AMERICA	2537.74	2568.64	2575.21	2607.99	30.9012	37.4698	70.2558
																																										Canada	-41.1138	-76.0792	-41.1048	-41.1053	-34.9654	0.009	0.0085
																																										Mexico	0.2755	0.2745	0.5376	0.2735	-0.001	0.2621	-0.002
																																										United States	2569.91	2633.4	2606.14	2637.17	63.4964	36.23	67.2615
																																										SOUTH AMERICA	812.441	912.025	807.301	888.94	99.5837	-5.1404	76.4987
																																										Argentina	0.6201	0.6237	0.6237	0.6252	0.0036	0.0036	0.0051
																																										Brazil	155.846	217.777	202.337	200.872	61.9303	46.4907	45.0255
																																										Chile	446.674	501.214	422.018	493.09	54.5402	-24.6557	46.4162
																																										Colombia	6.4167	8.842	7.9672	8.2938	2.4253	1.5505	1.8771
																																										Peru	-1.1696	-0.8404	-0.8393	-0.8415	0.3292	0.3303	0.3281
																																										ASIA	-4390.57	-5681.12	-5772.57	-5661.55	-1290.55	-1382	-1270.98
																																										China	-4059.3	-4962	-4623.43	-4862.56	-902.695	-564.13	-803.257
																																										India	-525.248	-525.248	-525.248	-525.248	-0.0005	-0.0005	-0.0005
																																										Indonesia	199.41	226.916	26.8137	158.009	27.5053	-172.597	-41.4009
																																										Japan	-472.288	-472.286	-472.287	-472.286	0.002	0.001	0.0021
																																										Malaysia	156.576	156.067	67.6603	133.623	-0.5089	-88.9157	-22.953
																																										OCEANIA	1629.26	1733.32	1284.2	1706.63	104.06	-345.059	77.3655
																																										Australia	870.575	947.703	547.796	930.345	77.1282	-322.779	59.7703
																																										New Zealand	435.265	453.771	412.33	448.514	18.5064	-22.9354	13.249
																																										EUROPE	-1112.72	-47.0934	689.885	-32.2505	1065.63	1802.61	1080.47
																																										Austria	-792.649	-742.688	-489.295	-771.467	49.9606	303.354	21.1813
																																										France	33.5272	61.6269	71.9579	50.373	28.0997	38.4307	16.8458
																																										Germany	-851.513	-851.516	-726.636	-851.52	-0.0027	124.877	-0.007
																																										Italy	-201.513	-210.933	-239.636	-208.045	-9.42	-38.1228	-6.5322
																																										Norway	443.645	442.249	469.238	436.532	-1.3961	25.5929	-7.1134
																																										Poland	8.8881	23.8578	33.2057	23.8573	14.9697	24.3176	14.9692
																																										Russian Federation	1034.13	1275.1	1563.65	1307.2	240.968	529.519	273.07
																																										Sweden	-655.036	-372.74	-372.447	-372.447	282.296	282.589	282.59
																																										United Kingdom	-69.6682	-69.6692	-69.6682	-69.6698	-0.001	0	-0.0016
																																										WORLD	-169.378	-169.375	-169.377	-169.383	0.0028	0.0003	-0.0057
[truncated: 29 more columns]

## Sheet: Total_Rndwood_Trade_AF
Table 60 Export of Total Industrial Roundwood (thousand CUM).														Table 41 Import of Total Industrial Roundwood (thousand CUM).														Table xx Net Export of Total Industrial Roundwood (thousand CUM).
	Actual		Projection												Actual		Projection												Actual		Projection
Country	1992	2017	2017	2020	2025	2030	2035	2040	2045	2050	2055	2060		Country	1992	2017	2017	2020	2025	2030	2035	2040	2045	2050	2055	2060		Country	1992	2017	2017	2020	2025	2030	2035	2040	2045	2050	2055	2060
AFRICA	4780	10058	9934	9749.2	9908.8	10497.1	10110.7	9392.9	9010.4	9093.7	9079.1	8555.7		AFRICA	755	714	640.8	671.3	733.8	825.3	952	1117.2	1324.2	1586.1	1910.4	2310.2		AFRICA	4025	9344	9293.2	9077.9	9175	9671.8	9158.7	8275.7	7686.2	7507.6	7168.7	6245.5
Algeria	0	0	0	0	0	0	0	0	0	0	0	0		Algeria	71	25	23	25.9	31.5	38.3	46.6	56.7	69	83.9	102.1	124.2		Algeria	-71	-25	-23	-25.9	-31.5	-38.3	-46.6	-56.7	-69	-83.9	-102.1	-124.2
Angola	2	90	80	72.8	62.4	53.9	53.2	50.1	46.1	34	25.1	18.5		Angola	0	1	2	1.8	1.4	1.2	1	0.8	0.6	0.5	0.4	0.3		Angola	2	89	78	71	61	52.7	52.2	49.3	45.5	33.5	24.7	18.2
Benin	0	41	79	73.4	72.3	72.1	53.3	39.3	29	21.4	15.8	11.7		Benin	0	1	0	0	0	0	0	0	0	0	0	0		Benin	0	40	79	73.4	72.3	72.1	53.3	39.3	29	21.4	15.8	11.7
Botswana	0	0	0	0	0	0	0	0	0	0	0	0		Botswana	0	7	7	6.9	5.6	4.6	3.8	3.1	2.5	2.1	2.5	3		Botswana	0	-7	-7	-6.9	-5.6	-4.6	-3.8	-3.1	-2.5	-2.1	-2.5	-3
Burkina Faso	0	0	0	0	0	0	0	0	0	0	0	0		Burkina Faso	0	1	1	1.1	1.3	1.6	2	2.4	2.9	3.5	4.3	5.2		Burkina Faso	0	-1	-1	-1.1	-1.3	-1.6	-2	-2.4	-2.9	-3.5	-4.3	-5.2
Burundi	0	3	3	3	2.2	1.6	1.2	0.9	0.7	0.5	0.4	0.3		Burundi	0	1	1	0.9	0.7	0.9	1	1.2	1.5	1.8	2.2	2.7		Burundi	0	2	2	2.1	1.5	0.7	0.2	-0.3	-0.8	-1.3	-1.8	-2.4
Cameroon	681	1419	1347	1292.4	1352.6	1653.2	1760.8	1609.9	1283.5	947	698.7	515.5		Cameroon	3	80	51.9	46	37.5	30.6	24.9	20.3	16.6	13.5	11	9		Cameroon	678	1339	1295.1	1246.4	1315.1	1622.6	1735.9	1589.6	1266.9	933.5	687.7	506.5
Cape Verde	0	0	0	0	0	0	0	0	0	0	0	0		Cape Verde	1	0	0	0	0	0	0	0	0	0	0	0		Cape Verde	-1	0	0	0	0	0	0	0	0	0	0	0
Central African Republic	42	330	327	329.4	311.4	295.6	293.3	280.6	269.3	248.9	220.4	192.3		Central African Republic	0	0	0	0	0	0	0	0	0	0	0	0		Central African Republic	42	330	327	329.4	311.4	295.6	293.3	280.6	269.3	248.9	220.4	192.3
Chad	0	3	3	2.5	1.8	1.4	1	0.7	0.6	0.4	0.3	0.2		Chad	0	2	3	2.7	2.2	1.8	1.4	1.2	1	0.8	0.6	0.5		Chad	0	1	0	-0.2	-0.4	-0.4	-0.4	-0.5	-0.4	-0.4	-0.3	-0.3
Congo, Republic of	531	977	909	933	874.1	798.5	792.8	750.8	723.5	702.2	681.1	669.4		Congo, Republic of	0	0	0	0	0	0	0	0	0	0	0	0		Congo, Republic of	531	977	909	933	874.1	798.5	792.8	750.8	723.5	702.2	681.1	669.4
Côte d'Ivoire	246	28	50	41.8	55.6	74.1	54.7	40.3	29.8	22	16.2	12		Côte d'Ivoire	3	1	1	0.9	0.7	0.6	0.5	0.4	0.5	0.5	0.7	0.8		Côte d'Ivoire	243	27	49	40.9	54.9	73.5	54.2	39.9	29.3	21.5	15.5	11.2
Djibouti	0	0	0	0	0	0	0	0	0	0	0	0		Djibouti	0	2	2	1.8	1.5	1.2	1	0.8	0.7	0.5	0.4	0.4		Djibouti	0	-2	-2	-1.8	-1.5	-1.2	-1	-0.8	-0.7	-0.5	-0.4	-0.4
Egypt	0	5	5	4.2	3.1	2.3	1.7	1.2	0.9	0.7	0.5	0.4		Egypt	98	212	189	212.6	258.7	314.7	382.9	465.9	566.8	689.7	839.1	1021		Egypt	-98	-207	-184	-208.4	-255.6	-312.4	-381.2	-464.7	-565.9	-689	-838.6	-1020.6
Equatorial Guinea	133	947	945	963.7	1015.3	1076.5	1064	1032.1	1010.2	970.8	931.2	897.5		Equatorial Guinea	0	0	0	0	0	0	0	0	0	0	0	0		Equatorial Guinea	133	947	945	963.7	1015.3	1076.5	1064	1032.1	1010.2	970.8	931.2	897.5
Ethiopia	0	0	0	0	0	0	0	0	0	0	0	0		Ethiopia	0	2	2	2.1	1.7	1.8	2	2.5	2.7	2.3	1.8	1.5		Ethiopia	0	-2	-2	-2.1	-1.7	-1.8	-2	-2.5	-2.7	-2.3	-1.8	-1.5
Gabon	1252	28	24	28.5	37.9	50.5	67.3	89.6	119.4	159	211.8	282.1		Gabon	0	0	0	0	0	0	0	0	0	0	0	0		Gabon	1252	28	24	28.5	37.9	50.5	67.3	89.6	119.4	159	211.8	282.1
Gambia	0	243	242	237.2	243.4	251.1	231.7	209.4	190.5	170.1	151.4	135.3		Gambia	0	1	1	0.9	0.7	0.6	0.5	0.4	0.3	0.3	0.2	0.2		Gambia	0	242	241	236.3	242.7	250.5	231.2	209	190.2	169.8	151.2	135.1
Ghana	169	446	530	516.6	482.4	448.2	330.7	244	180	132.8	98	72.3		Ghana	0	10	10	8.8	7.2	5.9	4.8	3.9	3.2	2.6	2.1	2.6		Ghana	169	436	520	507.8	475.2	442.3	325.9	240.1	176.8	130.2	95.9	69.7
Guinea	21	2	4	3.4	2.5	1.9	1.4	1	0.8	0.6	0.4	0.3		Guinea	1	0	0	0	0	0	0	0	0	0	0	0		Guinea	20	2	4	3.4	2.5	1.9	1.4	1	0.8	0.6	0.4	0.3
Guinea-Bissau	9	0	0	0	0	0	0	0	0	0	0	0		Guinea-Bissau	0	0	0	0	0	0	0	0	0	0	0	0		Guinea-Bissau	9	0	0	0	0	0	0	0	0	0	0	0
Kenya	0	1	1	0.8	0.6	0.5	0.3	0.3	0.2	0.1	0.1	0.1		Kenya	0	0	0	0	0	0	0	0	0	0	0	0		Kenya	0	1	1	0.8	0.6	0.5	0.3	0.3	0.2	0.1	0.1	0.1
Lesotho	0	0	0	0	0	0	0	0	0	0	0	0		Lesotho	0	3	3	3	2.5	2	1.7	1.4	1.1	0.9	1	1.3		Lesotho	0	-3	-3	-3	-2.5	-2	-1.7	-1.4	-1.1	-0.9	-1	-1.3
Liberia	616	168	180	160.6	127	93.9	69.3	51.1	37.7	27.8	20.5	15.2		Liberia	0	0	1	0.9	0.7	0.6	0.5	0.4	0.3	0.3	0.2	0.2		Liberia	616	168	179	159.7	126.3	93.3	68.8	50.7	37.4	27.5	20.3	15
Libyan Arab Jamahiriya	0	22	22	25.5	29.3	35.3	35.2	35.1	37.6	41.8	48.7	59.4		Libyan Arab Jamahiriya	2	13	9	8	6.5	5.3	4.3	3.5	2.9	2.4	1.9	1.6		Libyan Arab Jamahiriya	-2	9	13	17.5	22.8	30	30.9	31.6	34.7	39.4	46.8	57.8
Madagascar	2	0	2	2.2	2.9	3.9	5.2	6.8	6	4.4	3.3	2.4		Madagascar	0	0	1	0.9	0.7	0.6	0.5	0.4	0.3	0.3	0.2	0.2		Madagascar	2	0	1	1.3	2.2	3.3	4.7	6.4	5.7	4.1	3.1	2.2
Malawi	1	1	1	0.8	0.6	0.5	0.3	0.3	0.2	0.1	0.1	0.1		Malawi	0	0	0	0	0	0	0	0	0	0	0	0		Malawi	1	1	1	0.8	0.6	0.5	0.3	0.3	0.2	0.1	0.1	0.1
Mali	0	43	52	43.4	32	23.6	17.4	12.9	9.5	7	5.2	3.8		Mali	0	1	1	0.9	0.7	0.6	0.5	0.7	0.8	1	1.2	1.4		Mali	0	42	51	42.5	31.3	23	16.9	12.2	8.7	6	4	2.4
Mauritania	0	0	0	0	0	0	0	0	0	0	0	0		Mauritania	0	23	20	22.3	22.1	18.4	18.6	18.8	17.2	20.5	25	30.4		Mauritania	0	-23	-20	-22.3	-22.1	-18.4	-18.6	-18.8	-17.2	-20.5	-25	-30.4
Mauritius	3	0	0	0	0	0	0	0	0	0	0	0		Mauritius	26	6	8	8.5	7	5.7	4.7	3.8	4	4.8	5.8	7.1		Mauritius	-23	-6	-8	-8.5	-7	-5.7	-4.7	-3.8	-4	-4.8	-5.8	-7.1
Morocco	1	4	4	3.3	2.5	1.8	1.3	1	0.7	0.5	0.4	0.3		Morocco	371	163	154	173.2	210.8	256.4	311.9	379.5	461.8	561.8	683.6	831.7		Morocco	-370	-159	-150	-169.9	-208.3	-254.6	-310.6	-378.5	-461.1	-561.3	-683.2	-831.4
Mozambique	5	1081	974	997.5	948	898.8	827.9	722.1	643	596.6	534.6	466.4		Mozambique	0	1	10	8.8	7.2	5.9	4.8	3.9	3.2	2.6	2.1	1.7		Mozambique	5	1080	964	988.7	940.8	892.9	823.1	718.2	639.8	594	532.5	464.7
Niger	0	0	0	0	0	0	0	0	0	0	0	0		Niger	0	5	3	3.4	4.1	5	6.1	7.4	9	10.9	13.3	16.1		Niger	0	-5	-3	-3.4	-4.1	-5	-6.1	-7.4	-9	-10.9	-13.3	-16.1
Nigeria	5	850	890	741.6	547.1	403.7	297.8	219.7	162.1	119.6	88.3	65.1		Nigeria	0	1	1	0.9	0.7	0.6	0.5	0.6	0.7	0.8	1	1.2		Nigeria	5	849	889	740.7	546.4	403.1	297.3	219.1	161.4	118.8	87.3	63.9
Réunion	0	2	2	2.1	2.8	3.8	3.8	3.6	3.4	3.4	3.3	3.1		Réunion	6	2	2	1.8	1.4	1.2	1	0.8	0.7	0.5	0.4	0.4		Réunion	-6	0	0	0.3	1.4	2.6	2.8	2.8	2.7	2.9	2.9	2.7
Rwanda	0	1	1	0.9	0.7	0.5	0.4	0.3	0.2	0.2	0.1	0.1		Rwanda	0	0	1	0.9	0.7	0.9	1.1	1.3	1.6	1.9	2.3	2.8		Rwanda	0	1	0	0	0	-0.4	-0.7	-1	-1.4	-1.7	-2.2	-2.7
Sao Tome and Principe	0	0	0	0	0	0	0	0	0	0	0	0		Sao Tome and Principe	0	0	0	0	0	0	0	0	0	0	0	0		Sao Tome and Principe	0	0	0	0	0	0	0	0	0	0	0	0
Senegal	0	1	1	0.8	0.6	0.5	0.4	0.3	0.2	0.1	0.1	0.1		Senegal	1	1	1	0.9	0.7	0.6	0.5	0.4	0.3	0.3	0.2	0.2		Senegal	-1	0	0	-0.1	-0.1	-0.1	-0.1	-0.1	-0.1	-0.2	-0.1	-0.1
Sierra Leone	1	66	69	69.7	74.1	79.2	72.3	63.9	57.2	52.3	49.8	51.1		Sierra Leone	0	0	0	0	0	0	0	0	0	0	0	0		Sierra Leone	1	66	69	69.7	74.1	79.2	72.3	63.9	57.2	52.3	49.8	51.1
Somalia	0	1	1	1.1	1.4	1.8	2.4	3.2	4.3	5.7	7.6	10.1		Somalia	0	1	1	0.9	0.7	0.6	0.5	0.4	0.3	0.3	0.2	0.2		Somalia	0	0	0	0.2	0.7	1.2	1.9	2.8	4	5.4	7.4	9.9
South Africa	917	2987	2910	2950.7	3388.4	3929.8	3887	3787.6	4064.1	4750.2	5211.5	5031.5		South Africa	96	73	66.9	59.2	48.3	39.4	32.1	26.2	21.4	17.4	14.2	11.6		South Africa	821	2914	2843.1	2891.5	3340.1	3890.4	3854.9	3761.4	4042.7	4732.8	5197.3	5019.9
Sudan	0	0	0	0	0	0	0	0	0	0	0	0		Sudan	0	0	0	0	0	0	0	0	0	0	0	0		Sudan	0	0	0	0	0	0	0	0	0	0	0	0
Swaziland	0	19	19	15.9	11.7	8.6	6.4	4.7	3.5	2.6	1.9	1.4		Swaziland	0	9	9	8	6.5	5.3	4.4	5.3	6.5	7.9	9.6	11.6		Swaziland	0	10	10	7.9	5.2	3.3	2	-0.6	-3	-5.3	-7.7	-10.2
Tanzania, United Rep of	17	8	8	6.7	4.9	3.6	2.7	2	1.5	1.1	0.8	0.6		Tanzania, United Rep of	0	44	32	36	43.8	53.2	64.7	78.7	95.8	116.6	141.8	172.5		Tanzania, United Rep of	17	-36	-24	-29.3	-38.9	-49.6	-62	-76.7	-94.3	-115.5	-141	-171.9
Togo	0	50	40	42.4	53.3	66.7	55.3	40.9	30.3	22.3	16.5	12.2		Togo	0	2	1	0.9	0.7	0.6	0.5	0.4	0.3	0.3	0.2	0.2		Togo	0	48	39	41.5	52.6	66.1	54.8	40.5	30	22	16.3	12
Tunisia	3	9	8	6.7	4.9	3.6	2.7	2	1.5	1.1	0.8	0.6		Tunisia	50	4	5	4.4	3.7	4.4	5.4	6.6	8	9.7	11.8	14.3		Tunisia	-47	5	3	2.3	1.2	-0.8	-2.7	-4.6	-6.5	-8.6	-11	-13.7
Uganda	0	12	13	10.8	8	5.9	4.4	3.2	2.4	1.8	1.3	0		Uganda	0	0	0	0	0	0	0	0	0	0	0	0		Uganda	0	12	13	10.8	8	5.9	4.4	3.2	2.4	1.8	1.3	0
Congo, Dem Republic of	104	64	84	70	51.6	38.1	28.1	20.7	15.3	11.3	8.3	6.1		Congo, Dem Republic of	0	4	7	6.2	5.6	6.8	8.3	10.1	12.3	15	18.2	22.1		Congo, Dem Republic of	104	60	77	63.8	46	31.3	19.8	10.6	3	-3.7	-9.9	-16
Zambia	6	105	103	93	98.8	111.6	82.7	61	45	33.2	24.5	18.1		Zambia	0	9	8	7.1	5.8	4.7	3.8	3.1	2.6	2.1	1.7	1.4		Zambia	6	96	95	85.9	93	106.9	78.9	57.9	42.4	31.1	22.8	16.7
Zimbabwe	13	1	1	0.8	0.6	0.5	0.3	0.3	0.2	0.1	0.1	0.1		Zimbabwe	26	3	2	1.8	2.2	2.7	3.2	3.9	4.8	5.8	7.1	8.6		Zimbabwe	-13	-2	-1	-1	-1.6	-2.2	-2.9	-3.6	-4.6	-5.7	-7	-8.5
Table 60 Export of Total Industrial Roundwood (thousand CUM). (Continued)														Table 41 Import of Total Industrial Roundwood (thousand CUM). (Continued)														Table xx Net Export of Total Industrial Roundwood (thousand CUM).
	Actual		Projection												Actual		Projection												Actual		Projection
Country	1992	2017	2017	2020	2025	2030	2035	2040	2045	2050	2055	2060		Country	1992	2017	2017	2020	2025	2030	2035	2040	2045	2050	2055	2060		Country	1992	2017	2017	2020	2025	2030	2035	2040	2045	2050	2055	2060
NORTH/CENTRAL AMERICA	29568	28224	27541.1	29742.1	35479.6	44194.1	56594.7	73514.5	93206.2	97016.8	106651	118248		NORTH/CENTRAL AMERICA	6980	9743	9980.5	8836.9	7212.2	5887.7	4829.3	3975.2	4173.4	4841.5	5634.7	4653.2		NORTH/CENTRAL AMERICA	22588	18481	17560.6	20905.2	28267.4	38306.4	51765.4	69539.3	89032.8	92175.3	101016	113595
Bahamas	0	1	1	0.8	0.6	0.5	0.3	0.3	0.2	0.1	0.1	0.1		Bahamas	22	25	25	26.3	26.5	26.6	27.4	29.1	30.9	32.3	33.9	35.6		Bahamas	-22	-24	-24	-25.5	-25.9	-26.1	-27.1	-28.8	-30.7	-32.2	-33.8	-35.5
Barbados	0	0	0	0	0	0	0	0	0	0	0	0		Barbados	0	0	1	1	0.8	0.7	0.6	0.5	0.6	0.6	0.8	0.9		Barbados	0	0	-1	-1	-0.8	-0.7	-0.6	-0.5	-0.6	-0.6	-0.8	-0.9
Belize	0	3	3	3.2	4.2	5.6	7.5	10	13.3	17.7	13.1	9.7		Belize	1	1	2	1.8	1.4	1.2	1	0.8	0.6	0.5	0.4	0.4		Belize	-1	2	1	1.4	2.8	4.4	6.5	9.2	12.7	17.2	12.7	9.3
Canada	3367	8177	8131.9	6775.5	4998.9	3688.2	2721.2	2007.7	1481.3	1092.9	806.3	594.9		Canada	5729	7738	8202.1	7256.6	5917.1	4824.8	3934.2	3207.9	3518.9	4281.3	5129.5	4182.6		Canada	-2362	439	-70.2	-481.1	-918.2	-1136.6	-1213	-1200.2	-2037.6	-3188.4	-4323.2	-3587.7
Saint Lucia	0	0	0	0	0	0	0	0	0	0	0	0		Saint Lucia	0	1	1	1.1	1.3	1.3	1.2	1	1.1	1.3	1.6	1.9		Saint Lucia	0	-1	-1	-1.1	-1.3	-1.3	-1.2	-1	-1.1	-1.3	-1.6	-1.9
Costa Rica	0	163	139	160.3	188.9	219.2	291.4	233.9	196	157.2	124.1	102		Costa Rica	0	16	11	9.7	7.9	6.5	5.3	4.3	3.5	2.9	2.3	1.9		Costa Rica	0	147	128	150.6	181	212.7	286.1	229.6	192.5	154.3	121.8	100.1
Cuba	0	0	0	0	0	0	0	0	0	0	0	0		Cuba	0	7	5	4.5	3.6	3	2.5	2	1.6	1.3	1.1	0.9		Cuba	0	-7	-5	-4.5	-3.6	-3	-2.5	-2	-1.6	-1.3	-1.1	-0.9
Dominica	0	0	0	0	0	0	0	0	0	0	0	0		Dominica	0	1	1	1	0.8	0.7	0.6	0.5	0.5	0.4	0.4	0.5		Dominica	0	-1	-1	-1	-0.8	-0.7	-0.6	-0.5	-0.5	-0.4	-0.4	-0.5
Dominican Republic	0	2	2	1.7	1.2	0.9	0.7	0.5	0.4	0.3	0.2	0.2		Dominican Republic	3	95	110	98	79.9	65.2	73.6	88.1	89.5	87.4	105.4	128.3		Dominican Republic	-3	-93	-108	-96.3	-78.7	-64.3	-72.9	-87.6	-89.1	-87.1	-105.2	-128.1
El Salvador	0	23	21	19.4	25.9	34.5	44.3	32.7	24.1	17.8	13.1	9.7		El Salvador	1	1	1	0.9	0.7	0.6	0.5	0.4	0.3	0.3	0.4	0.4		El Salvador	-1	22	20	18.5	25.2	33.9	43.8	32.3	23.8	17.5	12.7	9.3
Guatemala	1	25	24	28.2	37.5	50	66.5	88.6	118	157.1	209.2	224		Guatemala	2	1	0	0	0	0	0	0	0	0	0	0		Guatemala	-1	24	24	28.2	37.5	50	66.5	88.6	118	157.1	209.2	224
Haiti	0	0	0	0	0	0	0	0	0	0	0	0		Haiti	0	2	3	3.1	2.5	2.1	1.7	1.4	1.5	1.8	2.1	2.6		Haiti	0	-2	-3	-3.1	-2.5	-2.1	-1.7	-1.4	-1.5	-1.8	-2.1	-2.6
Honduras	56	16	11	10.7	7.9	5.9	7.6	5.7	4.3	3.2	2.3	1.7		Honduras	0	7	5	4.4	3.6	2.9	2.4	2	1.6	1.3	1.1	0.9		Honduras	56	9	6	6.3	4.3	3	5.2	3.7	2.7	1.9	1.2	0.8
Jamaica	1	0	0	0	0	0	0	0	0	0	0	0		Jamaica	2	1	2	2.2	2.7	3.3	4	4.9	6	7.2	8.8	10.7		Jamaica	-1	-1	-2	-2.2	-2.7	-3.3	-4	-4.9	-6	-7.2	-8.8	-10.7
Martinique	0	0	0	0	0	0	0	0	0	0	0	0		Martinique	1	3	3	3	2.5	2	1.7	1.4	1.1	0.9	1	1.2		Martinique	-1	-3	-3	-3	-2.5	-2	-1.7	-1.4	-1.1	-0.9	-1	-1.2
Mexico	109	44	44	36.7	27.1	20	14.8	11	8.1	6	4.4	3.3		Mexico	82	25	19	16.8	13.7	11.2	9.1	7.4	6.1	4.9	4	3.3		Mexico	27	19	25	19.9	13.4	8.8	5.7	3.6	2	1.1	0.4	0
Netherlands Antilles	0	0	0	0	0	0	0	0	0	0	0	0		Netherlands Antilles	1	0	0	0	0	0	0	0	0	0	0	0		Netherlands Antilles	-1	0	0	0	0	0	0	0	0	0	0	0
Nicaragua	0	7	8	6.7	4.9	3.6	2.7	2	1.5	1.1	0.8	0.6		Nicaragua	1	0	0	0	0	0	0	0	0	0	0	0		Nicaragua	-1	7	8	6.7	4.9	3.6	2.7	2	1.5	1.1	0.8	0.6
Panama	0	136	143	119.6	109.5	111.8	90.3	68.9	53.7	39.7	29.3	21.6		Panama	1	1	3	2.7	2.2	1.8	1.4	1.2	1	0.8	0.6	0.5		Panama	-1	135	140	116.9	107.3	110	88.9	67.7	52.7	38.9	28.7	21.1
Saint Vincent/Grenadines	0	0	0	0	0	0	0	0	0	0	0	0		Saint Vincent/Grenadines	0	1	1	1.1	1.3	1.2	1.1	0.9	1	1.2	1.4	1.7		Saint Vincent/Grenadines	0	-1	-1	-1.1	-1.3	-1.2	-1.1	-0.9	-1	-1.2	-1.4	-1.7
Trinidad and Tobago	5	0	1	0.8	0.6	0.5	0.3	0.3	0.2	0.1	0.1	0.1		Trinidad and Tobago	5	0	3	2.7	2.2	1.8	2	2.5	3	3.6	4.4	5.3		Trinidad and Tobago	0	0	-2	-1.9	-1.6	-1.3	-1.7	-2.2	-2.8	-3.5	-4.3	-5.2
United States of America	26029	19627	19012.2	22578.5	30072.4	40053.4	53347.1	71052.9	91305.1	95523.6	105448	117280		United States of America	1129	1817	1582.4	1400	1141.5	930.8	759	618.9	504.6	411.5	335.5	273.6		United States of America	24900	17810	17429.8	21178.5	28930.9	39122.6	52588.1	70434	90800.5	95112.1	105113	117007
SOUTH AMERICA	6092	12473	12316.3	14410.7	18774	24638	28817.5	26941.4	24553.1	21646.5	19467	18044.3		SOUTH AMERICA	57	92	92	81.4	66.3	54.3	44.2	44.2	45.6	49.1	54.5	62.1		SOUTH AMERICA	6035	12381	12224.3	14329.3	18707.7	24583.7	28773.3	26897.2	24507.5	21597.4	19412.5	17982.2
Argentina	556	11	14	11.8	15.7	20.9	27.8	20.5	15.2	11.2	8.3	6.1		Argentina	4	2	2	1.8	1.4	1.2	1	0.8	0.7	0.5	0.4	0.4		Argentina	552	9	12	10	14.3	19.7	26.8	19.7	14.5	10.7	7.9	5.7
Bolivia	0	11	12	11.4	8.4	6.2	4.6	3.4	2.5	1.9	1.4	1		Bolivia	0	8	9	8	6.5	5.3	4.3	5.3	6.4	7.8	9.5	11.5		Bolivia	0	3	3	3.4	1.9	0.9	0.3	-1.9	-3.9	-5.9	-8.1	-10.5
Brazil	366	3078	2953.1	3506.5	4670.2	6220.2	8284.5	7303	5805.2	4283.1	3160.1	2331.5		Brazil	11	37	37	32.7	26.7	21.7	17.7	14.5	11.8	9.6	7.8	6.4		Brazil	355	3041	2916.1	3473.8	4643.5	6198.5	8266.8	7288.5	5793.4	4273.5	3152.3	2325.1
Chile	4981	5982	5770.2	6852.6	9126.9	12156.1	14364.3	14207.2	14063.7	13616.7	13236.9	13111.5		Chile	2	1	1	0.9	0.7	0.6	0.5	0.4	0.3	0.3	0.2	0.2		Chile	4979	5981	5769.2	6851.7	9126.2	12155.5	14363.8	14206.8	14063.4	13616.4	13236.7	13111.3
Colombia	0	57	68	80.4	107.1	142.6	189.7	185.9	241.8	319.6	412.8	521.2		Colombia	7	6	4	3.5	2.9	2.4	1.9	1.6	1.3	1.1	0.9	0.7		Colombia	-7	51	64	76.9	104.2	140.2	187.8	184.3	240.5	318.5	411.9	520.5
Ecuador	0	403	449	458.5	358.7	266.3	197.4	145.7	107.5	79.3	58.5	43.2		Ecuador	0	0	0	0	0	0	0	0	0	0	0	0		Ecuador	0	403	449	458.5	358.7	266.3	197.4	145.7	107.5	79.3	58.5	43.2
French Guiana	2	4	4	4.4	3.3	2.4	1.8	1.4	1	0.8	0.6	0.4		French Guiana	0	1	1	0.9	0.7	0.6	0.5	0.4	0.3	0.3	0.2	0.2		French Guiana	2	3	3	3.5	2.6	1.8	1.3	1	0.7	0.5	0.4	0.2
Guyana	12	149	148	149.7	199.4	265.5	280.4	271.4	266.1	254.2	234.5	215.9		Guyana	0	3	1	0.9	0.7	0.6	0.5	0.4	0.3	0.3	0.2	0.2		Guyana	12	146	147	148.8	198.7	264.9	279.9	271	265.8	253.9	234.3	215.7
Paraguay	3	10	12	10	7.4	5.5	4	3	2.2	1.6	1.2	0.9		Paraguay	0	0	0	0	0	0	0	0	0	0	0	0		Paraguay	3	10	12	10	7.4	5.5	4	3	2.2	1.6	1.2	0.9
Peru	1	11	10	8.3	6.1	4.5	3.3	2.5	1.8	1.3	1	0.7		Peru	2	29	32	28.3	23.1	18.9	15.4	18.8	22.8	27.7	33.8	41.1		Peru	-1	-18	-22	-20	-17	-14.4	-12.1	-16.3	-21	-26.4	-32.8	-40.4
Suriname	2	485	412	416.9	444.2	478.3	479.7	463.1	454	426.3	396.2	369.1		Suriname	0	0	0	0	0	0	0	0	0	0	0	0		Suriname	2	485	412	416.9	444.2	478.3	479.7	463.1	454	426.3	396.2	369.1
Uruguay	168	2210	2391	2839.4	3781.7	5036.4	4955.6	4316.3	3578.8	2640.7	1948.3	1437.5		Uruguay	1	4	4	3.5	2.9	2.4	1.9	1.6	1.3	1	0.9	0.7		Uruguay	167	2206	2387	2835.9	3778.8	5034	4953.7	4314.7	3577.5	2639.7	1947.4	1436.8
Venezuela, Boliv Rep of	1	62	73	60.8	44.9	33.1	24.4	18	13.3	9.8	7.2	5.3		Venezuela, Boliv Rep of	30	1	1	0.9	0.7	0.6	0.5	0.4	0.4	0.5	0.6	0.7		Venezuela, Boliv Rep of	-29	61	72	59.9	44.2	32.5	23.9	17.6	12.9	9.3	6.6	4.6
Table 60 Export of Total Industrial Roundwood (thousand CUM). (Continued)														Table 41 Import of Total Industrial Roundwood (thousand CUM). (Continued)														Table xx Net Export of Total Industrial Roundwood (thousand CUM).
	Actual		Projection												Actual		Projection												Actual		Projection
Country	1992	2017	2017	2020	2025	2030	2035	2040	2045	2050	2055	2060		Country	1992	2017	2017	2020	2025	2030	2035	2040	2045	2050	2055	2060		Country	1992	2017	2017	2020	2025	2030	2035	2040	2045	2050	2055	2060
ASIA	22822	24083	24197	25070.7	24648.6	23388	23218.3	23025	24245.4	25700	26084.4	26441.6		ASIA	61767	119835	121048	124945	140193	160607	186651	192239	190759	168182	147180	130678		ASIA	-38945	-95752	-96851.5	-99874.2	-115545	-137220	-163433	-169214	-166514	-142482	-121095	-104236
Afghanistan	0	5	5	5.4	4	2.9	2.2	1.6	1.2	0.9	0	0		Afghanistan	0	0	0	0	0	0	0	0	0	0	0	0		Afghanistan	0	5	5	5.4	4	2.9	2.2	1.6	1.2	0.9	0	0
Bahrain	0	1	1	0.8	0.6	0.5	0.3	0.3	0.2	0.1	0.1	0.1		Bahrain	1	5	5	4.7	4.5	4.4	4.2	4	3.9	3.6	3.3	2.9		Bahrain	-1	-4	-4	-3.9	-3.9	-3.9	-3.9	-3.7	-3.7	-3.5	-3.2	-2.8
Bangladesh	0	0	0	0	0	0	0	0	0	0	0	0		Bangladesh	19	88	71	65	53	43.2	35.3	29.9	35.4	43.1	52.4	63.7		Bangladesh	-19	-88	-71	-65	-53	-43.2	-35.3	-29.9	-35.4	-43.1	-52.4	-63.7
Bhutan	0	3	3	2.6	1.9	1.4	1.1	0.8	0.7	0.5	0.4	0.3		Bhutan	0	3	3	2.7	2.2	1.8	1.5	1.2	1	0.8	0.7	0.5		Bhutan	0	0	0	-0.1	-0.3	-0.4	-0.4	-0.4	-0.3	-0.3	-0.3	-0.2
Brunei Darussalam	0	0	0	0	0	0	0	0	0	0	0	0		Brunei Darussalam	1	4	4	3.5	2.9	2.4	1.9	1.6	1.3	1	0.9	0.7		Brunei Darussalam	-1	-4	-4	-3.5	-2.9	-2.4	-1.9	-1.6	-1.3	-1	-0.9	-0.7
Cambodia	506	11	19	17.6	13	9.6	7.1	5.2	3.9	2.9	2.1	1.6		Cambodia	0	4	7	6.2	5	4.1	3.4	2.7	2.2	1.8	1.5	1.2		Cambodia	506	7	12	11.4	8	5.5	3.7	2.5	1.7	1.1	0.6	0.4
China	1609	130	160.8	134	98.9	73	53.8	39.7	29.3	21.6	16	11.8		China	9589	75564	76044.8	82553.2	100442	122208	148280	152232	148120	122683	100036	81569		China	-7980	-75434	-75884	-82419.2	-100344	-122135	-148226	-152193	-148090	-122661	-100020	-81557.2
Cyprus	1	0	0	0	0	0	0	0	0	0	0	0		Cyprus	4	1	2	1.8	2.2	2.7	2.2	1.8	1.5	1.3	1.4	1.2		Cyprus	-3	-1	-2	-1.8	-2.2	-2.7	-2.2	-1.8	-1.5	-1.3	-1.4	-1.2
Maldives	0	0	0	0	0	0	0	0	0	0	0	0		Maldives	0	1	1	1	0.8	0.7	0.6	0.5	0.5	0.4	0.4	0.5		Maldives	0	-1	-1	-1	-0.8	-0.7	-0.6	-0.5	-0.5	-0.4	-0.4	-0.5
India	8	20	15	12.5	9.2	6.8	5	3.7	2.7	2	1.5	1.1		India	727	4643	5047.9	5678.3	6908.8	8405.9	10227.5	12443.8	15140.4	18421.3	22413.2	27270.1		India	-719	-4623	-5032.9	-5665.8	-6899.6	-8399.1	-10222.5	-12440.1	-15137.7	-18419.3	-22411.7	-27269
Indonesia	561	2008	2174	2006.3	2672.1	3559	4740.2	6313.5	8405.4	9796	9710.9	9166.6		Indonesia	68	1178	939.1	830.8	677.4	552.4	450.4	367.3	299.5	244.2	199.1	162.4		Indonesia	493	830	1234.9	1175.5	1994.7	3006.6	4289.8	5946.2	8105.9	9551.8	9511.8	9004.2
Iran, Islamic Rep of	0	2	2	1.7	1.2	0.9	0.7	0.5	0.4	0.3	0.2	0.2		Iran, Islamic Rep of	21	10	13	11.5	9.4	7.7	6.3	5.1	4.2	3.4	2.8	2.3		Iran, Islamic Rep of	-21	-8	-11	-9.8	-8.2	-6.8	-5.6	-4.6	-3.8	-3.1	-2.6	-2.1
Iraq	0	0	0	0	0	0	0	0	0	0	0	0		Iraq	0	2	2	2.2	2.7	3.3	4	4.8	5.9	7.1	8.7	10.6		Iraq	0	-2	-2	-2.2	-2.7	-3.3	-4	-4.8	-5.9	-7.1	-8.7	-10.6
Israel	0	0	0	0	0	0	0	0	0	0	0	0		Israel	292	10	10	8.9	7.2	6.5	5.3	4.3	3.5	2.9	2.3	1.9		Israel	-292	-10	-10	-8.9	-7.2	-6.5	-5.3	-4.3	-3.5	-2.9	-2.3	-1.9
Japan	38	977	868.1	723.3	533.7	393.7	290.5	214.3	158.2	116.7	86.1	63.5		Japan	38895	24833	24927.5	22054.4	17983.1	14663.5	11956.6	9749.4	7949.7	6482.2	5285.6	4309.9		Japan	-38857	-23856	-24059.4	-21331.1	-17449.4	-14269.8	-11666.1	-9535.1	-7791.5	-6365.5	-5199.5	-4246.4
Jordan	0	1	1	0.8	0.6	0.5	0.3	0.3	0.2	0.1	0.1	0.1		Jordan	6	2	2	2.1	1.7	1.4	1.1	0.9	0.8	0.7	0.8	0.9		Jordan	-6	-1	-1	-1.3	-1.1	-0.9	-0.8	-0.6	-0.6	-0.6	-0.7	-0.8
Korea, Dem People's Rep	92	84	128	151.9	112.1	82.7	61.1	45.1	37.8	32.8	24.3	17.9		Korea, Dem People's Rep	0	4	5	4.4	3.6	2.9	2.4	2	1.6	1.3	1.1	0.9		Korea, Dem People's Rep	92	80	123	147.5	108.5	79.8	58.7	43.1	36.2	31.5	23.2	17
Korea, Republic of	6	8	10	8.3	6.1	4.5	3.4	2.5	1.8	1.4	1	0.7		Korea, Republic of	8313	5331	5662.8	5669	5778.2	5828.6	5865.4	6266	6353.8	6250.3	6111.6	5905.1		Korea, Republic of	-8307	-5323	-5652.8	-5660.7	-5772.1	-5824.1	-5862	-6263.5	-6352	-6248.9	-6110.6	-5904.4
Kuwait	0	0	0	0	0	0	0	0	0	0	0	0		Kuwait	11	26	20	18.5	15	12.3	10	8.2	6.7	5.5	6.6	8		Kuwait	-11	-26	-20	-18.5	-15	-12.3	-10	-8.2	-6.7	-5.5	-6.6	-8
Laos	91	221	221	262	349	464.8	619.1	824.6	1098.2	1462.7	1591	1454.4		Laos	0	1	1	0.9	0.7	0.6	0.5	0.4	0.3	0.3	0.2	0.2		Laos	91	220	220	261.1	348.3	464.2	618.6	824.2	1097.9	1462.4	1590.8	1454.2
Lebanon	0	1	1	0.8	0.6	0.5	0.3	0.3	0.2	0.1	0.1	0.1		Lebanon	1	2	2	1.8	1.5	1.4	1.2	1	0.9	0.7	0.6	0.5		Lebanon	-1	-1	-1	-1	-0.9	-0.9	-0.9	-0.7	-0.7	-0.6	-0.5	-0.4
Timor-Leste	0	0	0	0	0	0	0	0	0	0	0	0		Timor-Leste	0	1	1	1	1.2	1.4	1.7	2.1	2.5	3	3.3	3.6		Timor-Leste	0	-1	-1	-1	-1.2	-1.4	-1.7	-2.1	-2.5	-3	-3.3	-3.6
Malaysia	17981	3200	3276.7	3890.2	4460.6	4909.7	4882.1	4315.9	3720	2768.6	2042.7	1507.1		Malaysia	58	17	20	17.7	14.4	11.8	9.6	7.8	6.4	5.2	4.2	3.5		Malaysia	17923	3183	3256.7	3872.5	4446.2	4897.9	4872.5	4308.1	3713.6	2763.4	2038.5	1503.6
Mongolia	6	1	1	0.8	0.6	0.5	0.3	0.3	0.2	0.1	0.1	0.1		Mongolia	0	2	2	2	1.6	1.3	1.1	0.9	0.8	0.7	0.6	0.5		Mongolia	6	-1	-1	-1.2	-1	-0.8	-0.8	-0.6	-0.6	-0.6	-0.5	-0.4
Myanmar	1343	43	213	211.7	215.5	221.9	168.8	124.6	92	67.9	50.1	37		Myanmar	0	1	1	0.9	0.7	0.6	0.5	0.4	0.3	0.3	0.2	0.2		Myanmar	1343	42	212	210.8	214.8	221.3	168.3	124.2	91.7	67.6	49.9	36.8
Nepal	1	0	0	0	0	0	0	0	0	0	0	0		Nepal	0	17	11	9.9	8	6.6	5.4	4.4	5.3	6.4	7.8	9.4		Nepal	1	-17	-11	-9.9	-8	-6.6	-5.4	-4.4	-5.3	-6.4	-7.8	-9.4
Oman	0	1	1	0.8	0.6	0.5	0.3	0.3	0.2	0.1	0.1	0.1		Oman	1	29	29	26.1	21.3	17.4	14.2	11.6	9.5	7.7	9.4	11.4		Oman	-1	-28	-28	-25.3	-20.7	-16.9	-13.9	-11.3	-9.3	-7.6	-9.3	-11.3
Pakistan	1	1	1	0.8	0.6	0.5	0.3	0.3	0.2	0.1	0.1	0.1		Pakistan	77	204	198	191.6	220.8	258.1	313.9	382	464.7	565.4	687.9	837		Pakistan	-76	-203	-197	-190.8	-220.2	-257.6	-313.6	-381.7	-464.5	-565.3	-687.8	-836.9
Philippines	19	11	7	5.8	4.3	3.2	2.4	1.7	1.3	1	0.7	0.5		Philippines	549	93	100	88.5	72.2	60.6	49.5	40.3	32.9	26.9	21.9	17.9		Philippines	-530	-82	-93	-82.7	-67.9	-57.4	-47.1	-38.6	-31.6	-25.9	-21.2	-17.4
Qatar	0	0	0	0	0	0	0	0	0	0	0	0		Qatar	0	9	13	12.4	10.1	8.2	6.7	5.5	4.5	3.7	4.5	5.4		Qatar	0	-9	-13	-12.4	-10.1	-8.2	-6.7	-5.5	-4.5	-3.7	-4.5	-5.4
Saudi Arabia	0	2	2	1.7	1.2	0.9	0.7	0.6	0.8	1.1	1.5	1.9		Saudi Arabia	21	10	12	10.6	9	7.9	6.7	5.4	4.4	3.6	2.9	2.4		Saudi Arabia	-21	-8	-10	-8.9	-7.8	-7	-6	-4.8	-3.6	-2.5	-1.4	-0.5
Singapore	210	138	143	69.7	51.4	37.9	28	20.7	15.2	11.2	8.3	6.1		Singapore	83	81	61.9	69.7	56.8	57.6	70.1	85.3	103.8	126.3	153.7	187		Singapore	127	57	81.1	0	-5.4	-19.7	-42.1	-64.6	-88.6	-115.1	-145.4	-180.9
Sri Lanka	2	4	4	4.2	3.1	2.3	1.7	1.3	1	0.8	0.6	0.4		Sri Lanka	8	3	3	2.7	2.2	1.8	1.4	1.2	1	0.8	0.6	0.5		Sri Lanka	-6	1	1	1.5	0.9	0.5	0.3	0.1	0	0	0	-0.1
Syrian Arab Republic	0	0	0	0	0	0	0	0	0	0	0	0		Syrian Arab Republic	3	8	6	5.7	7	8.5	10	11.3	11.5	9.7	7.9	6.4		Syrian Arab Republic	-3	-8	-6	-5.7	-7	-8.5	-10	-11.3	-11.5	-9.7	-7.9	-6.4
Thailand	236	3282	3567.9	4236.9	3126	2306.4	1701.8	1255.8	1119.8	1491.3	1986.2	2645.4		Thailand	2040	51	68.9	61	49.7	40.6	33.1	27	22	17.9	14.6	11.9		Thailand	-1804	3231	3499	4175.9	3076.3	2265.8	1668.7	1228.8	1097.8	1473.4	1971.6	2633.5
Turkey	3	27	32	26.6	19.7	14.5	10.7	7.9	5.8	4.3	3.2	2.3		Turkey	974	3476	3770	3902	4747.5	5776.3	7028	8551	10404	11743.9	10814	9097.3		Turkey	-971	-3449	-3738	-3875.4	-4727.8	-5761.8	-7017.3	-8543.1	-10398.2	-11739.6	-10810.8	-9095
United Arab Emirates	1	30	31	25.8	19	14.1	10.4	7.7	5.6	4.2	3.1	2.3		United Arab Emirates	4	147	168	188.5	153.7	125.3	102.2	83.3	68	55.5	67.4	82.1		United Arab Emirates	-3	-117	-137	-162.7	-134.7	-111.2	-91.8	-75.6	-62.4	-51.3	-64.3	-79.8
Viet Nam	95	13870	13308.5	13267.7	12943	11274.8	10625.7	9835.5	9543.1	9911.2	10553.9	11519.9		Viet Nam	0	3549	3391.6	3000.6	2446.7	1995	1626.7	1326.4	1081.6	881.9	719.1	586.4		Viet Nam	95	10321	9916.9	10267.1	10496.3	9279.8	8999	8509.1	8461.5	9029.3	9834.8	10933.5
Yemen	0	0	0	0	0	0	0	0	0	0	0	0		Yemen	1	0	0	0	0	0	0	0	0	0	0	0		Yemen	-1	0	0	0	0	0	0	0	0	0	0	0
OCEANIA	12896	44271	45450.8	46898.8	46141.5	45247.3	43490.7	40817.8	39736.7	38901.6	38119.9	37563.6		OCEANIA	32	46	41	40.1	32.6	26.8	21.9	18.1	18.2	19.1	20.8	23.6		OCEANIA	12864	44225	45409.8	46858.7	46108.9	45220.5	43468.8	40799.7	39718.5	38882.5	38099.1	37540
Australia	5348	18166	18036.5	19210.2	20085.8	21472.6	22823.8	23421	24668.3	25840.4	26608.8	27204.5		Australia	15	8	8	7.1	5.8	4.7	3.8	3.1	2.6	2.1	1.7	1.4		Australia	5333	18158	18028.5	19203.1	20080	21467.9	22820	23417.9	24665.7	25838.3	26607.1	27203.1
Cook Islands	2	1	1	1	1.2	1.3	1.4	1.4	1.4	1.3	1.3	1.3		Cook Islands	0	0	0	0	0	0	0	0	0	0	0	0		Cook Islands	2	1	1	1	1.2	1.3	1.4	1.4	1.4	1.3	1.3	1.3
Fiji Islands	309	131	196	193.9	231.7	284	322.9	362.3	433.5	341.2	256.5	189.4		Fiji Islands	0	2	2	1.8	1.4	1.2	1	0.8	0.7	0.5	0.4	0.4		Fiji Islands	309	129	194	192.1	230.3	282.8	321.9	361.5	432.8	340.7	256.1	189
French Polynesia	0	0	0	0	0	0	0	0	0	0	0	0		French Polynesia	1	3	2	2	1.7	1.4	1.1	0.9	0.8	0.7	0.8	0.9		French Polynesia	-1	-3	-2	-2	-1.7	-1.4	-1.1	-0.9	-0.8	-0.7	-0.8	-0.9
New Caledonia	0	1	1	0.8	0.6	0.5	0.3	0.3	0.2	0.1	0.1	0.1		New Caledonia	1	4	3	3.1	2.5	2.1	1.7	1.4	1.5	1.9	2.3	2.8		New Caledonia	-1	-3	-2	-2.3	-1.9	-1.6	-1.4	-1.1	-1.3	-1.8	-2.2	-2.7
New Zealand	4793	19675	20693.3	20835.5	18407.1	15174	12031.2	8876.7	6549.3	4832.1	3565.1	2630.4		New Zealand	12	15	11	9.7	7.9	6.5	5.3	4.3	3.5	2.9	2.3	1.9		New Zealand	4781	19660	20682.3	20825.8	18399.2	15167.5	12025.9	8872.4	6545.8	4829.2	3562.8	2628.5
Papua New Guinea	1929	3134	3541	3633.9	4181.2	4850.5	4944.3	4945.5	4998.2	4974.1	4942.7	4936.7		Papua New Guinea	0	0	0	0	0	0	0	0	0	0	0	0		Papua New Guinea	1929	3134	3541	3633.9	4181.2	4850.5	4944.3	4945.5	4998.2	4974.1	4942.7	4936.7
Samoa	0	0	0	0	0	0	0	0	0	0	0	0		Samoa	1	3	2	2.1	1.7	1.4	1.2	1.1	1.3	1.5	1.8	2.2		Samoa	-1	-3	-2	-2.1	-1.7	-1.4	-1.2	-1.1	-1.3	-1.5	-1.8	-2.2
Solomon Islands	515	3161	2980	3021.9	3232.7	3463.4	3366.2	3210	3085.4	2912.2	2745.2	2601		Solomon Islands	0	0	0	0	0	0	0	0	0	0	0	0		Solomon Islands	515	3161	2980	3021.9	3232.7	3463.4	3366.2	3210	3085.4	2912.2	2745.2	2601
Tonga	0	1	1	0.8	0.6	0.5	0.3	0.3	0.2	0.1	0.1	0.1		Tonga	2	11	13	14.3	11.6	9.5	7.8	6.5	7.8	9.5	11.5	14		Tonga	-2	-10	-12	-13.5	-11	-9	-7.5	-6.2	-7.6	-9.4	-11.4	-13.9
Vanuatu	0	1	1	0.8	0.6	0.5	0.3	0.3	0.2	0.1	0.1	0.1		Vanuatu	0	0	0	0	0	0	0	0	0	0	0	0		Vanuatu	0	1	1	0.8	0.6	0.5	0.3	0.3	0.2	0.1	0.1	0.1
Table 60 Export of Total Industrial Roundwood (thousand CUM). (Continued)														Table 41 Import of Total Industrial Roundwood (thousand CUM). (Continued)														Table xx Net Export of Total Industrial Roundwood (thousand CUM).
	Actual		Projection												Actual		Projection												Actual		Projection
Country	1992	2017	2017	2020	2025	2030	2035	2040	2045	2050	2055	2060		Country	1992	2017	2017	2020	2025	2030	2035	2040	2045	2050	2055	2060		Country	1992	2017	2017	2020	2025	2030	2035	2040	2045	2050	2055	2060
EUROPE	36955	84030	85234.3	81152.4	84216.7	91305.5	102752	106254	101688	94160	87044.2	83736.2		EUROPE	37140	73219	77002.2	76581.5	75061.6	75999.6	76616.9	86682.6	100250	115972	135776	158993		EUROPE	-185	10811	8232.1	4570.9	9155.1	15305.9	26135.4	19571.8	1437.6	-21812.2	-48731.8	-75256.9
Albania	1	42	42	43.3	44.7	45.1	46	46.5	48.1	50.3	53.6	59.6		Albania	0	20	20	17.7	14.4	11.8	9.6	7.8	6.4	5.2	4.2	3.5		Albania	1	22	22	25.6	30.3	33.3	36.4	38.7	41.7	45.1	49.4	56.1
Austria	1143	1436	1523.5	1269.4	936.5	691	509.8	376.1	277.5	204.8	151.1	111.5		Austria	5707	10650	11469.2	11436.5	13184.6	15416.4	14829.4	16964.6	20451.6	24489	29427	33884.9		Austria	-4564	-9214	-9945.7	-10167.1	-12248.1	-14725.4	-14319.6	-16588.5	-20174.1	-24284.2	-29275.9	-33773.4
Belgium	0	1785	1757.2	1464.1	1080.2	797	588	433.9	320.1	236.2	174.3	128.6		Belgium	0	4747	4866.2	4305.2	3510.4	3302.4	3282.5	3454.8	3761.4	3826	3320.1	2707.2		Belgium	0	-2962	-3109	-2841.1	-2430.2	-2505.4	-2694.5	-3020.9	-3441.3	-3589.8	-3145.8	-2578.6
Bosnia and Herzegovina	3	116	103	122	90.2	66.7	88.7	118.2	156.7	147.6	108.9	80.5		Bosnia and Herzegovina	0	42	61.9	54.8	44.7	36.4	29.7	24.2	19.8	16.1	13.1	10.7		Bosnia and Herzegovina	3	74	41.1	67.2	45.5	30.3	59	94	136.9	131.5	95.8	69.8
Bulgaria	61	810	558	662.5	882.4	1175.2	1565.2	2078.7	2534.5	2912.8	3258.7	3601.4		Bulgaria	132	20	16	14.1	11.5	9.4	7.7	6.3	5.1	4.2	3.4	2.8		Bulgaria	-71	790	542	648.4	870.9	1165.8	1557.5	2072.4	2529.4	2908.6	3255.3	3598.6
Croatia	257	1124	1188	1410.8	1879.1	2386.2	3063.5	3377	3448.8	3451.8	3444.3	3448.5		Croatia	32	123	124.9	110.5	90.1	73.5	59.9	48.8	39.8	32.5	26.5	21.6		Croatia	225	1001	1063.1	1300.3	1789	2312.7	3003.6	3328.2	3409	3419.3	3417.8	3426.9
Czech Republic	0	7235	6776.3	6697.4	7093.6	7211.3	5334.7	3935.9	2903.9	2142.5	1580.8	1166.3		Czech Republic	0	2679	2630.4	2327.1	1897.5	1547.2	1261.6	1028.7	838.8	684	832.2	1012.6		Czech Republic	0	4556	4145.9	4370.3	5196.1	5664.1	4073.1	2907.2	2065.1	1458.5	748.6	153.7
Denmark	574	699	699	830.2	865.9	638.9	563.5	615.9	694.1	746.8	749.1	703.1		Denmark	458	673	672.3	594.8	485	395.5	322.5	263	214.4	174.8	142.6	116.2		Denmark	116	26	26.7	235.4	380.9	243.4	241	352.9	479.7	572	606.5	586.9
Finland	667	1115	1240.8	1033.8	762.7	562.8	415.2	306.3	226	166.8	123	90.8		Finland	6086	7674	8895.7	10006.5	8721.9	7111.9	5799.1	7055.8	8584.8	10445.1	12708.5	15462.5		Finland	-5419	-6559	-7654.9	-8972.7	-7959.2	-6549.1	-5383.9	-6749.5	-8358.8	-10278.3	-12585.5	-15371.7
France	5236	5037	4962.1	4946	3649.1	2692.4	2990.8	2707.3	2426.1	2039.1	1520	1828.2		France	2795	2630	2830.2	2503.9	2041.6	1664.8	1357.5	1106.9	902.5	735.9	600.1	489.3		France	2441	2407	2131.9	2442.1	1607.5	1027.6	1633.3	1600.4	1523.6	1303.2	919.9	1338.9
Germany	8506	6817	7062.9	5884.8	4341.8	3203.4	2363.5	1743.8	1286.6	949.2	700.3	516.7		Germany	2612	10939	10747.1	10313.5	12548.4	15267.7	18576.1	22601.6	27499.3	33458.4	40708.8	49530.4		Germany	5894	-4122	-3684.2	-4428.7	-8206.6	-12064.3	-16212.6	-20857.8	-26212.7	-32509.2	-40008.5	-49013.7
Greece	186	25	25	20.8	15.4	11.3	8.4	6.2	4.6	3.4	2.5	3.3		Greece	211	127	127	142.6	173.5	211.1	205	167.3	136.5	111.3	90.7	74		Greece	-25	-102	-102	-121.8	-158.1	-199.8	-196.6	-161.1	-131.9	-107.9	-88.2	-70.7
Hungary	1100	926	926	771.9	569.5	523.1	696.6	927.7	1124.7	1253.4	1369.1	1507.8		Hungary	47	797	796.2	704.4	574.4	468.3	381.9	311.4	253.9	207	168.8	137.7		Hungary	1053	129	129.8	67.5	-4.9	54.8	314.7	616.3	870.8	1046.4	1200.3	1370.1
Luxembourg	0	517	520.5	433.7	320	236.1	174.2	128.5	94.8	70	51.6	38.1		Luxembourg	0	1096	990.7	965.2	854.3	743.5	713	847.7	1031.4	1254.9	1526.8	1857.6		Luxembourg	0	-579	-470.2	-531.5	-534.3	-507.4	-538.8	-719.2	-936.6	-1184.9	-1475.2	-1819.5
Ireland	629	152	253.7	211.4	156	115.1	84.9	62.7	46.2	34.1	25.2	18.6		Ireland	21	443	433	430	523.2	636.6	774.4	942.2	1146.4	1394.8	1697.1	2064.8		Ireland	608	-291	-179.3	-218.6	-367.2	-521.5	-689.5	-879.5	-1100.2	-1360.7	-1671.9	-2046.2
Italy	37	212	212.8	177.3	130.8	96.5	71.2	52.5	38.8	28.6	21.1	15.6		Italy	6145	3268	3413.9	3840.2	4672.4	5684.9	6229.3	6358.5	6150.7	5066	4130.8	3368.3		Italy	-6108	-3056	-3201.1	-3662.9	-4541.6	-5588.4	-6158.1	-6306	-6111.9	-5037.4	-4109.7	-3352.7
Macedonia,The Fmr Yug Rp	0	1	1	0.8	0.6	0.5	0.3	0.3	0.2	0.1	0.1	0.1		Macedonia,The Fmr Yug Rp	0	43	41	45.6	37.2	30.3	24.8	20.2	17.3	21	25.6	31.1		Macedonia,The Fmr Yug Rp	0	-42	-40	-44.8	-36.6	-29.8	-24.5	-19.9	-17.1	-20.9	-25.5	-31
Montenegro	0	100	132	156.8	208.8	278.1	370.4	493.4	650.8	697.1	739.7	774.4		Montenegro	0	1	2	1.8	1.4	1.2	1	0.8	0.6	0.5	0.4	0.4		Montenegro	0	99	130	155	207.4	276.9	369.4	492.6	650.2	696.6	739.3	774
Netherlands	1050	872	848.1	706.7	729.4	538.1	397.1	293.2	228.3	176.4	130.2	114.6		Netherlands	977	709	722.3	639	521	426.6	347.9	283.6	231.3	188.6	153.8	125.4		Netherlands	73	163	125.8	67.7	208.4	111.5	49.2	9.6	-3	-12.2	-23.6	-10.8
Norway	844	4420	4334.8	5147.4	6855.8	9131.2	11781	13327.5	14162.1	14692.1	15180.3	15737.1		Norway	1417	1156	1278.7	1131.3	922.5	752.2	613.3	500.1	407.8	332.5	271.1	221.1		Norway	-573	3264	3056.1	4016.1	5933.3	8379	11167.7	12827.4	13754.3	14359.6	14909.2	15516
Poland	1089	3639	4312.5	4233.1	3123.2	2304.3	1700.1	1254.4	1670.5	2224.9	1641.6	1211.2		Poland	17	3290	3501.5	3097.8	2525.9	2059.7	1679.4	1369.4	1116.6	910.5	742.4	605.4		Poland	1072	349	811	1135.3	597.3	244.6	20.7	-115	553.9	1314.4	899.2	605.8
Portugal	748	561	562.4	468.6	345.8	255.1	188.2	138.9	102.5	75.6	55.8	41.2		Portugal	642	3779	3824.2	4301.7	4554.1	4753.5	5783.6	7036.9	8561.7	10417.1	12674.5	15421		Portugal	106	-3218	-3261.8	-3833.1	-4208.3	-4498.4	-5595.4	-6898	-8459.2	-10341.5	-12618.7	-15379.8
Romania	4	128	115.9	96.6	71.2	52.6	38.8	28.6	21.1	15.6	11.5	8.5		Romania	135	1614	1635.2	1571.3	1911.9	2326.1	2830.2	3443.5	4189.7	5097.6	6202.2	7546.2		Romania	-131	-1486	-1519.3	-1474.7	-1840.7	-2273.5	-2791.4	-3414.9	-4168.6	-5082	-6190.7	-7537.7
Slovakia	0	2741	2680.5	2731.6	2015.4	1487	1097.1	809.4	597.2	440.6	325.1	239.9		Slovakia	0	1137	1150.8	1018.2	830.2	677	552	450.1	367	299.3	364.1	443		Slovakia	0	1604	1529.7	1713.4	1185.2	810	545.1	359.3	230.2	141.3	-39	-203.1
Slovenia	293	2946	3174.3	3207.4	2366.4	1746	1288.2	950.4	701.2	517.4	381.7	281.6		Slovenia	251	617	605.4	535.6	436.7	356.1	290.4	236.8	193.1	157.4	128.4	104.7		Slovenia	42	2329	2568.9	2671.8	1929.7	1389.9	997.8	713.6	508.1	360	253.3	176.9
Spain	73	1882	2114.1	2510.6	3343.9	4453.7	5931.8	7900.6	10522.8	12992.9	14406.1	15580.3		Spain	2373	749	764.2	676.1	551.3	449.5	366.6	298.9	243.7	198.7	162	132.1		Spain	-2300	1133	1349.9	1834.5	2792.6	4004.2	5565.2	7601.7	10279.1	12794.2	14244.1	15448.2
Sweden	974	1282	1088.9	907.3	669.4	493.9	364.4	268.9	198.4	146.4	108	79.7		Sweden	5678	9443	10382.5	11193.2	9134.9	7448.7	6073.7	7389.9	8991.3	10939.7	13310.3	16194.7		Sweden	-4704	-8161	-9293.6	-10285.9	-8465.5	-6954.8	-5709.3	-7121	-8792.9	-10793.3	-13202.3	-16115
Switzerland	1196	624	685.3	571	421.3	310.8	229.3	169.2	124.8	92.1	68	50.1		Switzerland	1014	861	798	706.1	776.7	870.3	1058.4	1287.7	1566.7	1906.3	2319.3	2821.9		Switzerland	182	-237	-112.7	-135.1	-355.4	-559.5	-829.1	-1118.5	-1441.9	-1814.2	-2251.3	-2771.8
United Kingdom	294	473	483.5	402.9	297.2	219.3	161.8	119.4	88.1	65	47.9	35.4		United Kingdom	365	507	737	829	1008.6	1227.2	1493.1	1816.7	2210.3	2689.3	3272.1	3981.1		United Kingdom	-71	-34	-253.5	-426.1	-711.4	-1007.9	-1331.3	-1697.3	-2122.2	-2624.3	-3224.2	-3945.7
Serbia	0	71	68.9	57.4	42.4	31.3	23.1	17	12.6	9.3	6.8	5.1		Serbia	0	111	117	104.2	84.9	69.3	56.5	46.1	37.6	30.7	25	20.4		Serbia	0	-40	-48.1	-46.8	-42.5	-38	-33.4	-29.1	-25	-21.4	-18.2	-15.3
FORMER USSR	0	0	0	0	0	0	0	0	0	0	0	0		FORMER USSR	0	0	0	0	0	0	0	0	0	0	0	0		FORMER USSR	0	0	0	0	0	0	0	0	0	0	0	0
Armenia	0	0	0	0	0	0	0	0	0	0	0	0		Armenia	0	2	2	2	2.4	2.9	3.4	3.9	4.2	4.1	3.7	3.1		Armenia	0	-2	-2	-2	-2.4	-2.9	-3.4	-3.9	-4.2	-4.1	-3.7	-3.1
Azerbaijan, Republic of	0	0	0	0	0	0	0	0	0	0	0	0		Azerbaijan, Republic of	0	4	4	4.4	5.4	6.6	8	9.7	11.8	14.4	17.5	21.3		Azerbaijan, Republic of	0	-4	-4	-4.4	-5.4	-6.6	-8	-9.7	-11.8	-14.4	-17.5	-21.3
Belarus	128	3798	3767	4119.9	4479.5	4611.5	3402.7	2510.5	1852.3	1366.6	1008.3	743.9		Belarus	0	50	43	38	31	25.3	20.6	16.8	13.7	11.2	13.6	16.5		Belarus	128	3748	3724	4081.9	4448.5	4586.2	3382.1	2493.7	1838.6	1355.4	994.7	727.4
Estonia	531	3300	3249.5	3358.8	3834	4480.5	5244.5	5745.7	6180.9	6397.2	6450.2	6621.7		Estonia	0	310	316.7	280.2	228.5	186.3	151.9	123.9	101	82.4	67.2	54.8		Estonia	531	2990	2932.8	3078.6	3605.5	4294.2	5092.6	5621.8	6079.9	6314.8	6383	6566.9
Georgia	5	1	0	0	0	0	0	0	0	0	0	0		Georgia	0	28	29	26	22.8	27.8	31.3	25.6	20.9	17	13.9	11.3		Georgia	5	-27	-29	-26	-22.8	-27.8	-31.3	-25.6	-20.9	-17	-13.9	-11.3
Kazakhstan	7	0	0	0	0	0	0	0	0	0	0	0		Kazakhstan	0	131	131	116.1	141.3	171.8	204.1	223.5	228.5	197.9	161.4	131.6		Kazakhstan	7	-131	-131	-116.1	-141.3	-171.8	-204.1	-223.5	-228.5	-197.9	-161.4	-131.6
Kyrgyzstan	0	0	0	0	0	0	0	0	0	0	0	0		Kyrgyzstan	0	13	10	11.2	13.7	16.6	20.2	24.6	29.3	24.3	19.8	16.2		Kyrgyzstan	0	-13	-10	-11.2	-13.7	-16.6	-20.2	-24.6	-29.3	-24.3	-19.8	-16.2
Latvia	530	4523	4566	4839.4	4923.5	4652	5564	6106.8	6559.7	6861.5	6960.5	7189.5		Latvia	1	1442	1552.4	1373.5	1119.9	913.2	744.6	607.2	495.1	403.7	329.2	268.4		Latvia	529	3081	3013.6	3465.9	3803.6	3738.8	4819.4	5499.6	6064.6	6457.8	6631.3	6921.1
Lithuania	290	1832	1765.7	1549.7	1298.3	1244.1	1411.5	1535.1	1779.7	1953	1920.9	1937.7		Lithuania	1	1451	1403.6	1241.8	1012.5	825.6	673.2	548.9	447.6	365	297.6	242.7		Lithuania	289	381	362.1	307.9	285.8	418.5	738.3	986.2	1332.1	1588	1623.3	1695
Moldova, Republic of	13	0	1	0.8	0.6	0.5	0.3	0.3	0.2	0.1	0.1	0.1		Moldova, Republic of	0	5	9	9.8	8	6.6	5.4	6.5	7.8	9.5	11.6	14.1		Moldova, Republic of	13	-5	-8	-9	-7.4	-6.1	-5.1	-6.2	-7.6	-9.4	-11.5	-14
Russian Federation	10497	21737	21789.1	18155.3	24181.1	32206.8	42896.1	45877.7	38827.7	28647.1	21135.8	15594		Russian Federation	23	6	7	6.2	5	4.1	3.4	2.7	2.2	1.8	1.5	1.2		Russian Federation	10474	21731	21782.1	18149.1	24176.1	32202.7	42892.7	45875	38825.5	28645.3	21134.3	15592.8
Tajikistan	0	0	0	0	0	0	0	0	0	0	0	0		Tajikistan	0	16	16	18	21.9	26.6	21.7	17.7	14.5	11.8	14.4	17.5		Tajikistan	0	-16	-16	-18	-21.9	-26.6	-21.7	-17.7	-14.5	-11.8	-14.4	-17.5
Turkmenistan	0	0	0	0	0	0	0	0	0	0	0	0		Turkmenistan	0	13	13	12.6	10.3	8.4	6.8	5.6	4.6	3.8	4.6	5.6		Turkmenistan	0	-13	-13	-12.6	-10.3	-8.4	-6.8	-5.6	-4.6	-3.8	-4.6	-5.6
Ukraine	1	1052	1643	1950.9	2191	2356.1	2097.4	1789.9	1775	2351.6	3132	4171.5		Ukraine	0	10	16	14.1	11.5	9.4	7.7	6.3	5.1	4.2	3.4	2.8		Ukraine	1	1042	1627	1936.8	2179.5	2346.7	2089.7	1783.6	1769.9	2347.4	3128.6	4168.7
Uzbekistan	0	0	0	0	0	0	0	0	0	0	0	0		Uzbekistan	0	218	217	242.8	250.3	213.6	215.3	255.6	289.5	295.1	295.6	295.6		Uzbekistan	0	-218	-217	-242.8	-250.3	-213.6	-215.3	-255.6	-289.5	-295.1	-295.6	-295.6
DEVELOPED, ALL	77459	153640	154886	154226	161703	176017	197853	215615	229914	226316	228770	236541		DEVELOPED, ALL	83308	108138	112232	107811	100641	96950.1	93824	100863	112858	127741	147078	168278		DEVELOPED, ALL	-5849	45502	42654.2	46415.6	61062.4	79067.1	104029	114752	117056	98575	81692.2	68263.1
DEVELOPING, ALL	35654	49499	49787.2	52797.8	57466.2	63252.8	67131.1	64331.4	62525.5	60202.7	57675.6	56048.3		DEVELOPING, ALL	23423	95511	96572.9	103346	122659	146451	175292	183214	183713	162909	143498	128442		DEVELOPING, ALL	12231	-46012	-46785.7	-50547.8	-65193.1	-83198.3	-108161	-118882	-121188	-102706	-85822.4	-72393.3
WORLD	113113	203139	204674	207024	219169	239270	264984	279946	292439	286519	286446	292590		WORLD	106731	203649	208805	211156	223300	243401	269116	284077	296570	290650	290576	296720		WORLD	6382	-510	-4131.5	-4132.2	-4130.7	-4131.2	-4131.5	-4130.7	-4131.1	-4131.3	-4130.2	-4130.2

[truncated: 11 more sheets: Total_Rndwood_Trade_BF, Total_Rndwood_Trade_BAC, Total_Rndwd_Avg_Price_REF, Total_Rndwd_Avg_Price_AF, Total_Rndwd_Avg_Price_BF, Total_Rndwd_Avg_Price_BAC, All_Country_Rndwd_Prod_Val, Total_Rndwd_Prod_Val_REF_N, Total_Rndwd_Prod_Val_AF_N, Total_Rndwd_Prod_Val_BF_N, Total_Rndwd_Prod_Val_BAC_N]
