# Supplementary material for: Economic costs of global forest protection may be overstated
Source: Nat Commun. 2026 May 20;17:6649. doi: 10.1038/s41467-026-73569-0 (PMC13381589; doi:10.1038/s41467-026-73569-0)
Supplement: Supplementary file 5 — Supplementary Data 3 [file 41467_2026_73569_MOESM5_ESM.xlsx]

## Sheet: Rndwd_Prod_Val_Mean_Cost
Annual	REF											BF											AF											BAC										Cumulative	REF
Million 2018 $	2020	2025	2030	2035	2040	2045	2050	2055	2060		Million 2018 $	2020	2025	2030	2035	2040	2045	2050	2055	2060		Million 2018 $	2020	2025	2030	2035	2040	2045	2050	2055	2060		Million 2018 $	2020	2025	2030	2035	2040	2045	2050	2055	2060		Million 2018 $	2020	2025	2030	2035	2040
AFRICA	32989.5	35308.3	38174.9	38394.1	38780.8	39344.8	39602.9	40011.2	38255		AFRICA	33057.5	37002.7	41917.6	42433.3	41784.4	41443.2	39578.1	39221.6	39635.6		AFRICA	33061.9	35722.9	39119.3	39052.4	39579.9	40021.1	40126.1	40727.7	39107.8		AFRICA	33061.9	35592.3	38943.9	38803.7	39237.7	39716.6	39932.2	40549.4	38931.8		AFRICA	32989.5	200256	379664	570757	763114
Algeria	352.081	385.657	419.836	427.159	435.267	444.453	453.42	462.436	461.811		Algeria	353.12	397.233	445.678	453.867	447.066	449.161	448.069	446.366	451.972		Algeria	353.128	389.771	429.556	432.558	442.706	449.657	456.156	467.932	471.277		Algeria	353.128	389.132	429.205	431.284	440.682	448.943	456.717	468.484	471.572		Algeria	352.081	2146.06	4108.53	6215.03	8358.94
Angola	278.457	299.45	321.626	322.622	324.704	328.124	331.641	338.222	334.176		Angola	278.829	318.022	364.256	368.842	366.903	365.727	371.5	362.026	366.154		Angola	278.993	301.314	325.938	325.249	328.723	331.98	334.488	347.101	341.728		Angola	278.993	303.536	331.857	330.842	334.434	336.039	339.4	351.281	345.61		Angola	278.457	1691.73	3211.16	4820.29	6435.48
Benin	292.99	317.441	342.289	342.319	344.178	348.053	352.465	357.893	355.559		Benin	293.634	337.521	389.491	393.349	385.935	385.3	385.07	381.522	385.742		Benin	293.673	322.195	353.489	350.674	353.828	356.443	359.312	367.956	367.899		Benin	293.673	321.075	352.004	348.532	351.152	354.007	357.884	366.576	366.505		Benin	292.99	1782.39	3394.44	5105.92	6819.38
Botswana	35.7119	38.2128	40.7247	40.9627	41.3543	41.9319	42.5062	43.3343	42.817		Botswana	35.773	40.5595	46.1018	46.8677	46.6018	46.5746	47.1293	46.1538	46.6609		Botswana	35.7893	38.5124	41.487	41.3964	41.9804	42.4839	42.8369	44.2784	43.7615		Botswana	35.7893	38.6319	41.8032	41.6644	42.2644	42.6146	43.1396	44.6092	44.063		Botswana	35.7119	216.772	410.348	614.209	819.414
Burkina Faso	840.983	887.399	933.237	938.323	946.446	957.975	971.03	986.707	981.29		Burkina Faso	842.453	932.639	1037.07	1052.27	1043.54	1044.78	1051.33	1041.85	1053.03		Burkina Faso	842.624	898.649	959.193	957.589	969.712	979.409	988.929	1013.92	1011.81		Burkina Faso	842.624	896.455	956.251	953.213	964.616	973.405	985.471	1010.45	1008.17		Burkina Faso	840.983	5092.31	9575.14	14246.4	18946.2
Burundi	267.339	287.528	307.523	310.1	316.275	321.913	328.096	335.21	334.416		Burundi	267.851	304.244	346.146	352.433	350.873	352.29	354.76	352.574	357.972		Burundi	267.901	291.481	316.879	316.556	324.142	328.73	333.391	343.706	344.65		Burundi	267.901	290.615	315.769	314.834	321.963	326.488	332.088	342.406	343.279		Burundi	267.339	1624.22	3081.86	4622.05	6178.73
Cameroon	728.56	805.143	888.93	882.831	879.534	880.734	885.611	884.583	868.311		Cameroon	729.1	789.974	864.294	861.619	842.606	843.159	837.958	827.602	829.377		Cameroon	729.178	802.718	883.317	878.219	875.401	877.452	878.503	886.547	876.404		Cameroon	729.178	779.605	837.038	831.094	825.523	832.319	834.493	843.333	833.816		Cameroon	728.56	4447.94	8557.44	12996	17406.9
Cape Verde	7.2556	7.81077	8.34889	8.36842	8.3911	8.48085	8.60392	8.72294	8.65519		Cape Verde	7.27424	8.21094	9.3592	9.47711	9.31309	9.28675	9.24824	9.18006	9.27447		Cape Verde	7.27424	7.86041	8.57572	8.51227	8.57432	8.63651	8.73112	8.89788	8.92618		Cape Verde	7.27424	7.8947	8.55631	8.48317	8.53518	8.59688	8.73931	8.87758	8.90562		Cape Verde	7.2556	44.0888	83.6807	125.445	167.309
Central African Republic	141.581	153.663	166.645	166.502	166.821	167.804	167.118	167.554	164.147		Central African Republic	141.69	164.293	191.987	192.304	189.142	189.002	188.668	183.556	183.537		Central African Republic	141.738	151.844	162.835	162.616	163.35	164.238	163.447	165.977	162.938		Central African Republic	141.738	155.438	171.359	170.978	171.07	171.811	171.273	173.676	170.243		Central African Republic	141.581	861.569	1642.87	2475.95	3308.78
Chad	365.314	392.549	419.995	420.768	423.237	427.633	432.671	439.495	434.082		Chad	366.154	417.12	476.526	482.886	476.672	475.142	477.58	469.202	473.394		Chad	366.271	396.18	428.67	425.929	430.543	434.013	436.966	449.273	445.191		Chad	366.271	396.644	430.674	427.187	431.607	434.296	438.83	451.242	447.085		Chad	365.314	2219.12	4209.31	6310.06	8416.36
Congo, Republic of	241.771	255.015	269.284	267.916	267.112	267.355	261.433	257.728	250.343		Congo, Republic of	241.623	252.336	271.919	263.962	258.28	258.836	256.35	247.746	245.725		Congo, Republic of	241.681	263.345	287.017	287.952	286.318	286.405	280.234	277.815	270.07		Congo, Republic of	241.681	253.093	266.779	267.497	264.607	265.475	260.817	259.687	252.328		Congo, Republic of	241.771	1463.87	2753.21	4098.27	5437.04
Côte d'Ivoire	527.923	564.314	603.203	606.998	615.148	627.442	638.604	651.223	655.491		Côte d'Ivoire	528.69	592.431	668.412	676.7	670.704	679.73	684.866	690.524	704.823		Côte d'Ivoire	528.69	573.083	624.363	624.986	635.119	646.399	657.495	674.87	685.482		Côte d'Ivoire	528.69	570.501	619.954	619.912	628.47	641.523	653.952	671.923	682.601		Côte d'Ivoire	527.923	3203.93	6064.39	9084.2	12127.3
Djibouti	15.2749	16.5819	17.8603	17.9809	18.1788	18.4853	18.8687	19.2974	19.3846		Djibouti	15.3144	17.5773	20.2361	20.5842	20.2557	20.3413	20.3734	20.4416	20.8961		Djibouti	15.3144	16.7745	18.3639	18.2717	18.5724	18.8044	19.1065	19.6816	19.9668		Djibouti	15.3144	16.7385	18.3227	18.1843	18.4415	18.7096	19.0537	19.6191	19.899		Djibouti	15.2749	92.9561	177.144	266.566	356.668
Egypt	680.586	249.827	269.106	270.107	272.357	275.899	279.949	284.059	282.264		Egypt	685.999	289.995	333.53	338.561	331.936	332.08	330.535	328.897	332.252		Egypt	686.019	276.721	302.595	300.41	304.33	306.91	310.007	316.715	317.742		Egypt	686.019	276.058	301.923	299.048	302.26	305.511	309.3	315.998	317.016		Egypt	680.586	3652.76	4921.17	6267.7	7620.48
Equatorial Guinea	100.79	110.881	122.07	119.266	116.751	114.748	109.411	104.999	100.393		Equatorial Guinea	100.691	107.691	116.478	112.359	106.904	105.739	101.419	96.8515	93.9453		Equatorial Guinea	100.691	114.841	130.834	129.344	125.941	123.556	118.139	113.345	108.821		Equatorial Guinea	100.691	113.52	128.756	127.266	122.83	121.43	116.356	112.061	107.55		Equatorial Guinea	100.79	614.829	1180.42	1787.97	2381.78
Ethiopia	4528.58	4901.75	5274.94	5298.28	5344.75	5416.13	5498.8	5589.44	5551.75		Ethiopia	4539.47	5190.92	5951.51	6044.13	5944.8	5946.39	5945	5899.6	5965.1		Ethiopia	4539.92	4962.69	5421.78	5390.45	5462.74	5513.93	5571.46	5710.91	5714.84		Ethiopia	4539.92	4950.63	5408.9	5366.18	5428.81	5484.99	5557.05	5696.37	5699.72		Ethiopia	4528.58	27544.7	52426.6	78824.6	105363
Gabon	226.51	228.446	234.744	223.357	207.872	193.419	180.294	171.35	165.04		Gabon	226.063	221.736	220.95	202.977	186.974	177.724	168.905	162.875	161.265		Gabon	226.063	230.484	239.2	230.169	215.65	200.029	186.3	177.245	171.249		Gabon	226.063	228.674	236.332	221.263	202.715	189.71	178.066	170.712	165.858		Gabon	226.51	1360.99	2509.52	3671.85	4773.16
Gambia	66.2665	72.7597	79.8005	77.6333	75.7252	74.2434	72.2533	70.6291	68.2699		Gambia	66.3282	73.8496	82.692	80.5164	76.8407	75.0523	72.5138	69.8906	68.2763		Gambia	66.3294	72.2861	78.6671	76.3786	74.5209	72.8372	70.7307	69.3333	67.2256		Gambia	66.3294	71.9059	78.1155	75.777	73.6844	72.2721	70.3577	69.0616	66.9623		Gambia	66.2665	404.092	774.932	1171.77	1558.03
Ghana	1984.2	2147.72	2312.07	2328.96	2350.72	2381.99	2417.13	2458.54	2452.53		Ghana	1988.6	2278.67	2620.25	2664	2626.1	2631.35	2625.82	2613.24	2647.96		Ghana	1988.72	2180.15	2388.6	2384.16	2418.85	2442.62	2465.25	2523.36	2535.3		Ghana	1988.72	2172.84	2379.45	2370.66	2399.56	2426.47	2455.53	2514.4	2526.5		Ghana	1984.2	12068.7	22971.7	34548.9	46215.5
Guinea	530.52	570.755	610.858	614.874	621.721	631.63	641.788	653.426	649.947		Guinea	531.743	606.021	692.642	704.728	696.094	698.342	700.7	695.589	704.705		Guinea	531.823	579.014	630.234	628.577	638.546	646.617	654.143	672.143	672.913		Guinea	531.823	577.361	628.187	625.267	634.221	642.457	651.779	669.784	670.449		Guinea	530.52	3223.35	6117.23	9175.54	12256.8
Guinea-Bissau	122.536	132.33	142.15	142.882	144.244	146.258	148.526	151.15	150.141		Guinea-Bissau	122.816	139.828	159.626	162.196	159.959	160.091	160.553	159.118	161.009		Guinea-Bissau	122.836	134.122	146.399	145.773	147.851	149.417	151.034	155.168	155.093		Guinea-Bissau	122.836	133.739	145.918	145.001	146.851	148.438	150.48	154.601	154.504		Guinea-Bissau	122.536	745.01	1416.48	2127.96	2843.74
Kenya	1119.38	1226.98	1337.09	1352.86	1372.19	1395.9	1409.32	1418.94	1391.82		Kenya	1122.02	1288.38	1477.15	1503.43	1479.16	1480.84	1470.88	1454.71	1460.81		Kenya	1122.07	1242.09	1374.76	1379.74	1406.93	1428.67	1440.21	1467.79	1463.53		Kenya	1122.07	1238.63	1370.46	1372.32	1396	1419.54	1433.92	1460.53	1454.1		Kenya	1119.38	6823.89	13068.9	19770.1	26553.8
Lesotho	108.613	115.916	123.141	124.002	125.314	127.096	129.121	131.176	131.103		Lesotho	108.824	120.333	133.663	135.6	133.728	133.945	133.563	133.003	133.813		Lesotho	108.824	115.715	123.051	122.56	123.978	124.888	125.907	127.928	127.914		Lesotho	108.824	115.117	121.987	121.279	122.461	123.578	124.819	126.814	126.793		Lesotho	108.613	658.983	1245.79	1862.36	2483.68
Liberia	373.721	408.942	445.147	450.01	458.12	469.558	479.635	490.644	493.019		Liberia	374.596	428.226	492.678	503.312	499.289	506.161	508.92	511.445	522.075		Liberia	374.603	412.106	453.702	454.816	465.245	475.292	483.968	498.575	505.436		Liberia	374.603	407.231	444.969	444.993	453.978	464.533	473.897	488.142	494.597		Liberia	373.721	2277.55	4358.46	6589.06	8847.22
Libyan Arab Jamahiriya	49.8028	54.6632	59.827	60.5963	61.5858	62.8616	63.8439	65.038	64.8482		Libyan Arab Jamahiriya	49.8721	54.0043	56.2693	42.4903	41.6081	41.583	41.3822	41.1781	41.5922		Libyan Arab Jamahiriya	49.8803	55.245	61.0778	61.3801	62.455	63.4394	64.1249	65.7671	65.8543		Libyan Arab Jamahiriya	49.8803	55.3178	61.6589	62.0502	63.0602	64.2436	65.2093	66.9792	67.1194		Libyan Arab Jamahiriya	49.8028	303.677	582.157	882.061	1186.03
Madagascar	571.829	621.902	672.345	676.705	684.168	694.725	705.992	717.608	714.894		Madagascar	573.229	653.954	748.138	760.89	748.176	750.662	748.973	746.97	762.093		Madagascar	573.23	629.179	690.111	687.324	698.029	705.824	714.078	730.592	734.533		Madagascar	573.23	626.86	686.821	682.471	691.24	700.445	710.344	726.919	730.88		Madagascar	571.829	3481.05	6641	10007.1	13398.1
Malawi	344.428	371.743	400.939	406.842	415.089	426.479	438.272	455.741	461.779		Malawi	344.955	383.922	424.79	427.094	403.174	101.462	101.209	100.935	102.19		Malawi	345.142	376.698	412.158	415.808	425.827	436.892	446.556	468.8	461.774		Malawi	345.142	375.071	409.483	412.56	422.659	431.681	443.026	463.624	455.656		Malawi	344.428	2093.88	3981.79	5992.39	8034.84
Mali	291.276	318.379	347.625	355.18	364.864	376.982	386.027	396.538	398.887		Mali	291.784	336.926	391.025	403.068	406.218	415.522	423.169	424.09	434.298		Mali	291.851	322.01	355.926	361.233	372.438	383.896	391.728	406	409.841		Mali	291.851	321.714	356.499	361.382	372.223	383.759	392.944	407.702	411.886		Mali	291.276	1774.76	3395.9	5141.58	6927.16
Mauritania	85.002	93.1845	101.609	102.569	103.942	105.78	107.775	109.792	109.63		Mauritania	85.1951	98.822	114.931	117.322	115.621	116.295	116.245	116.304	118.027		Mauritania	85.1954	94.3378	104.452	104.409	106.247	107.637	109.141	111.943	112.803		Mauritania	85.1954	94.0708	104.166	103.881	105.43	107.072	108.821	111.64	112.484		Mauritania	85.002	518.194	992.541	1501.55	2015.77
Mauritius	0.212605	0.250437	0.27741	0.279472	0.282526	0.293631	0.297507	0.301716	0.300341		Mauritius	0.213065	0.235975	0.271767	0.272083	0.280846	0.28248	0.278562	0.277841	0.276994		Mauritius	0.213065	0.244996	0.284747	0.284641	0.300304	0.299112	0.302053	0.308358	0.304731		Mauritius	0.213065	0.252759	0.283829	0.283203	0.298123	0.297404	0.301005	0.3074	0.303762		Mauritius	0.212605	1.31346	2.59262	3.98173	5.38215
Morocco	372.284	400.932	429.905	437.994	447.704	459.428	470.848	482.43	487.117		Morocco	373.252	403.485	437.02	445.394	441.9	445.468	447.074	448.642	455.282		Morocco	373.252	404.155	437.432	441.937	452.989	463.177	473.401	487.657	495.841		Morocco	373.252	403.155	436.139	440.078	450.192	461.103	471.998	486.26	494.366		Morocco	372.284	2262.35	4295.98	6453.6	8653.28
Mozambique	889.341	972.963	1062.4	1066.56	1074.43	1086.88	1094.07	1106.22	1092.19		Mozambique	890.704	1019.82	1172.87	1185.96	1170.4	1172.01	1175.02	1154.96	1163.6		Mozambique	890.939	972.397	1061.35	1059.95	1071.13	1081.07	1085.09	1109.13	1099.21		Mozambique	890.939	974.927	1070.68	1067.89	1076.83	1086.55	1093.82	1118.25	1107.73		Mozambique	889.341	5419.67	10373.9	15690.1	21030.8
Niger	498.417	538.206	578.224	581.164	586.568	594.683	603.46	614.002	608.749		Niger	499.584	571.973	656.651	667.515	659.229	659.542	662.246	654.476	661.855		Niger	499.693	540.531	584.343	581.582	589.375	595.178	600.392	616.472	613.403		Niger	499.693	543.827	593.171	589.591	597.309	603.38	611.251	628.481	626.26		Niger	498.417	3030.29	5761.34	8655.39	11566.6
Nigeria	3309.48	3648.05	4013.57	4098.47	4200.37	4327.87	4435.6	4555.36	4596.93		Nigeria	3315.98	3823.67	4426.4	4544.25	4551.19	4640.9	4706.68	4737.04	4847.39		Nigeria	3316.35	3680.21	4089.37	4149.66	4267.49	4388.54	4486.89	4642.55	4712.89		Nigeria	3316.35	3668.41	4074.11	4127	4235.04	4359.82	4467.9	4625.24	4694.62		Nigeria	3309.48	20195.5	38801.3	58954	79548.3
Réunion	4.45792	4.52853	4.64847	4.65947	4.69933	4.75011	4.81517	4.87495	4.83365		Réunion	4.46671	4.69863	5.09215	5.14999	5.03597	5.027	4.99108	4.9546	4.9833		Réunion	4.46687	4.60547	4.81325	4.78726	4.84808	4.87997	4.92548	5.02122	5.01993		Réunion	4.46687	4.58394	4.79045	4.76406	4.80439	4.85463	4.91131	5.00751	5.00599		Réunion	4.45792	26.8181	49.5807	72.8341	96.1713
Rwanda	248.727	269.608	290.779	292.993	296.092	309.109	313.725	318.562	316.31		Rwanda	249.185	266.573	91.4555	92.8277	91.0078	91.0408	90.7215	90.3789	91.4048		Rwanda	249.224	269.491	297.694	296.909	299.662	300.49	299.162	290.362	85.3852		Rwanda	249.224	268.62	296.578	295.292	297.538	298.465	297.932	289.263	85.1902		Rwanda	248.727	1513.24	2882.45	4338.56	5806.63
Sao Tome and Principe	6.62285	7.24461	7.88958	7.91906	7.90352	7.92596	7.94857	8.00505	7.93172		Sao Tome and Principe	6.63737	7.28058	8.01128	8.0304	7.86788	7.84271	7.79349	7.70648	7.71714		Sao Tome and Principe	6.63784	7.33919	8.1004	8.13213	8.17003	8.16117	8.15972	8.25854	8.22215		Sao Tome and Principe	6.63784	7.30414	8.06631	8.06643	8.09359	8.08852	8.11429	8.21825	8.19063		Sao Tome and Principe	6.62285	40.3589	77.2269	116.704	156.284
Senegal	285.713	307.358	329.553	330.894	333.425	337.461	341.555	347.473	343.16		Senegal	286.387	322.642	364.573	369.96	366.964	366.31	369.902	362.694	366.382		Senegal	286.504	311.097	338.027	336.832	340.948	344.459	346.953	357.785	353.795		Senegal	286.504	309.974	336.319	334.684	338.766	341.204	344.994	355.817	351.707		Senegal	285.713	1735.92	3294.91	4944.02	6601.02
Sierra Leone	244.795	265.426	286.198	286.795	288.64	291.843	295.37	299.323	296.76		Sierra Leone	245.389	281.055	322.899	326.984	320.732	320.449	319.433	316.568	319.419		Sierra Leone	245.408	269.076	294.9	292.742	295.897	298.024	300.292	306.7	306.468		Sierra Leone	245.408	268.301	293.988	291.228	293.755	296.312	299.331	305.782	305.524		Sierra Leone	244.795	1489.4	2837.3	4268.89	5704.71
Somalia	594.786	646.835	699.018	702.325	708.835	718.741	729.84	741.369	736.974		Somalia	596.338	678.932	774.957	787.334	773.141	774.117	771.778	768.069	776.611		Somalia	596.351	649.069	705.749	701.422	711.2	717.969	725.732	742.443	744.972		Somalia	596.351	652.838	715.872	709.99	718.362	726.696	736.331	753.398	756.061		Somalia	594.786	3620.77	6907.13	10405.5	13923.7
South Africa	1778.4	1926.31	2086.68	2020.01	1963.44	1921.22	1839.25	1774.54	1685.33		South Africa	1777.62	1917.21	2060.52	1949.98	1805.62	1696.55	1593.6	1479.24	1407.88		South Africa	1777.83	1946.16	2115.35	2048.85	1973.19	1915.5	1822.22	1759.1	1668.17		South Africa	1777.83	1918.6	2065.42	1998.64	1901.31	1853.85	1769.67	1712.74	1622.6		South Africa	1778.4	10818.3	20610.2	30977	41020.5
Sudan	829.674	890.552	951.99	961.904	975.056	991.764	802.583	817.974	814.32		Sudan	830.96	932.321	1050.58	1070.5	1063.19	1069.78	869.85	864.829	876.466		Sudan	831.038	897.639	969.705	971.487	987.919	1001.41	809.4	831.837	833.667		Sudan	831.038	896.56	969.361	969.659	984.845	998.946	808.784	831.309	833.107		Sudan	829.674	5038.92	9553.12	14323	19145.7
Swaziland	96.3707	108.548	120.353	122.724	140.218	144.315	139.605	132.08	119.842		Swaziland	96.4658	96.3608	94.7516	93.1312	86.4055	9.98439	2.85118	0	0.00577663		Swaziland	96.4767	110.535	124.939	126.439	144.522	150.542	148.406	139.534	122.001		Swaziland	96.4767	109.971	124.128	125.194	142.918	149.098	146.779	138.18	120.847		Swaziland	96.3707	590.402	1144.95	1749.09	2380.2
Tanzania, United Rep of	1133.41	1214.88	1295.37	1300.2	1311.7	1328.96	1347.98	1371.42	1359.08		Tanzania, United Rep of	1135.75	1285.4	1458.01	1479.63	1462.31	1462.04	1469.9	1450.73	1465.71		Tanzania, United Rep of	1136.04	1233	1337.38	1330.67	1348.49	1362.4	1375.23	1414.21	1407.41		Tanzania, United Rep of	1136.04	1229.21	1332.32	1323.16	1339.68	1352.08	1369.27	1408.23	1401.15		Tanzania, United Rep of	1133.41	6881.92	13036.8	19518.5	26031
Togo	190.768	207.161	224.026	224.508	225.855	228.506	231.725	235.438	234.479		Togo	191.191	216.938	246.961	250.207	246.058	246.585	246.689	245.71	249.002		Togo	191.204	209.311	229.036	227.549	229.888	231.826	234.22	239.822	240.753		Togo	191.204	208.611	228.148	226.212	228.124	230.424	233.402	239.049	239.972		Togo	190.768	1161	2213.67	3334.29	4458.17
Tunisia	170.464	189.302	215.878	224.212	233.046	242.99	251.014	259.273	263.264		Tunisia	171.121	201.867	233.807	242.123	241.54	244.142	243.368	237.3	229.328		Tunisia	171.14	191.864	221.043	227.901	237.555	246.899	254.259	264.256	269.704		Tunisia	171.14	191.144	220.257	226.706	235.826	245.368	253.231	263.315	268.716		Tunisia	170.464	1041.62	2014.71	3102.43	4232.33
Uganda	1944.97	2103.3	2261.48	2269.25	2281.74	2295.66	2289.38	2151.03	647.169		Uganda	1949.62	2222.79	2536.84	2567.65	2516.06	2479.2	801.13	798.476	807.938		Uganda	1949.9	2133.92	2332.96	2323.62	2348.3	2357.74	2344.89	2094.05	717.681		Uganda	1949.9	2127.54	2324.92	2311.04	2331.76	2342.35	2335.99	2087.06	716.077		Uganda	1944.97	11828.1	22502.8	33818	45176.8
Congo, Dem Republic of	3665.96	3999.7	4345.89	4383.56	4442.14	4523.79	4610.95	4694.61	4664.7		Congo, Dem Republic of	3674.54	4241.97	4915.03	5012.19	4964.85	4990.77	5026.1	4980.67	5042.93		Congo, Dem Republic of	3675.21	4048.23	4462.74	4459.96	4540.73	4609.39	4676.03	4806.9	4803.98		Congo, Dem Republic of	3675.21	4042.74	4461.63	4450.11	4524.91	4593.16	4673.79	4805.1	4801.51		Congo, Dem Republic of	3665.96	22329.5	42674.2	64441.3	86417.7
Zambia	1020.09	1103.71	1188.33	1197.05	1211.55	1232.23	1254.06	1279.31	1275.11		Zambia	1022.24	1170.65	1345.01	1368.03	1352.6	1357.99	1365.42	1357.2	1377.46		Zambia	1022.41	1120.21	1227.34	1224.55	1244.18	1260.82	1277.14	1314.58	1317.88		Zambia	1022.41	1116.62	1222.67	1217.66	1235.48	1252.31	1272.18	1309.73	1312.85		Zambia	1020.09	6204.15	11807.3	17757.7	23757.4
Zimbabwe	425.255	466.5	509.431	523.597	541.034	562.353	578.624	596.131	603.63		Zimbabwe	426.17	491.388	568.081	588.38	593.499	610.556	620.559	628.273	646.021		Zimbabwe	426.198	472.396	523.487	534.117	554.555	575.205	590.598	613.151	626.019		Zimbabwe	426.198	471.031	521.798	531.383	550.497	571.86	588.43	611.132	623.878		Zimbabwe	425.255	2592.78	4968.21	7529.53	10165
NORTH/CENTRAL AMERICA	49278.4	56273.1	64460.8	64779.4	65203.7	65286.2	62777.8	60547.3	58024.2		NORTH/CENTRAL AMERICA	49210.8	58804.7	70618.8	71537.5	71604.9	72808.1	70792.9	68016.5	66000.9		NORTH/CENTRAL AMERICA	49212.6	56924.6	65821.8	67259.3	67938	68831.4	66237.1	63816.3	61305.1		NORTH/CENTRAL AMERICA	49212.6	57064.3	66421.8	67557.6	67793.7	68705.8	66552.5	64525.6	62030.3		NORTH/CENTRAL AMERICA	49278.4	302665	592219	914841	1.23916e+06
Bahamas	1.13942	1.26523	1.38377	1.38451	1.39587	1.4144	1.43599	1.45421	1.44161		Bahamas	1.14281	1.32609	1.54716	1.55646	1.5333	1.5288	1.52085	1.50669	1.52259		Bahamas	1.14281	1.27517	1.4271	1.4219	1.4407	1.4524	1.46303	1.4967	1.49929		Bahamas	1.14281	1.27939	1.4341	1.41433	1.42931	1.44445	1.45883	1.49255	1.49508		Bahamas	1.13942	6.96235	13.407	20.3266	27.2605
Barbados	0.731113	0.813383	0.899713	0.919691	0.926111	0.956591	0.948538	0.95065	0.945051		Barbados	0.730484	0.634353	0.506885	0.487791	0.457634	0.456942	0.445018	0.40897	0.411191		Barbados	0.730639	0.83307	0.943038	0.965434	0.98309	1.01425	1.02723	1.0243	1.01871		Barbados	0.730639	0.829133	0.92613	0.958873	0.974074	1.00517	1.00952	1.01861	1.00247		Barbados	0.731113	4.46895	8.62219	13.1407	17.7456
Belize	7.36261	7.93115	8.51355	8.49824	8.54395	8.63214	8.61941	8.63276	8.51233		Belize	7.36694	7.82733	8.42922	8.49437	8.35764	8.37252	8.30828	8.23341	8.26768		Belize	7.36694	8.10786	8.92495	8.84657	8.91538	8.99691	8.9939	9.0592	9.01714		Belize	7.36694	8.05693	8.82781	8.77291	8.81141	8.90866	8.92355	8.99757	8.9471		Belize	7.36261	44.7442	84.9823	127.535	170.072
Canada	14973.5	16820.6	18963.3	18997.2	19342.5	19881.2	19440.8	18919.2	18259.8		Canada	14945.7	17669.7	21083	20989.2	21132.2	21862.1	21878.3	21432.6	20944.2		Canada	14946	16666.7	18624.1	18838.7	19220.3	19758.1	19292	18763.9	18160.4		Canada	14946	17081	19698.9	19762.3	19965.9	20526	20348.6	19996.2	19402		Canada	14973.5	91688.2	177934	272784	368116
Saint Lucia	0.360489	0.400999	0.445394	0.460102	0.461445	0.464971	0.472484	0.4766	0.473859		Saint Lucia	0.361435	0.430706	0.521089	0.525973	0.517216	0.526821	0.526038	0.519466	0.52165		Saint Lucia	0.361435	0.409664	0.47082	0.469305	0.472769	0.486015	0.491401	0.499097	0.500649		Saint Lucia	0.361435	0.416269	0.469288	0.466712	0.468959	0.483112	0.489704	0.497517	0.499039		Saint Lucia	0.360489	2.20345	4.25284	6.49452	8.79637
Costa Rica	213.074	234.266	256.882	258.578	261.481	264.621	264.909	265.726	261.889		Costa Rica	213.203	237.668	265.35	268.328	264.662	267.251	267.61	265.075	267.012		Costa Rica	213.241	240.556	271.264	273.482	275.996	278.942	277.561	279.579	275.865		Costa Rica	213.241	238.537	268.347	270.286	271.636	275.089	274.689	277.173	273.389		Costa Rica	213.074	1299.64	2493.59	3779.69	5075.49
Cuba	92.155	99.8504	108.232	108.835	109.454	110.138	109.305	109.038	104.918		Cuba	92.1505	102.6	113.657	112.262	111.439	110.624	111.092	106.309	105.559		Cuba	92.2068	101.836	112.994	113.357	114.219	114.965	113.636	115.338	111.273		Cuba	92.2068	101.266	112.02	112.345	113.271	113.337	112.384	113.917	109.371		Cuba	92.155	560.625	1068.26	1610.02	2154.82
Dominica	0.250891	0.289108	0.313676	0.325134	0.327185	0.330764	0.334468	0.348802	0.341408		Dominica	0.251561	0.299899	0.354078	0.358901	0.362508	0.362129	0.360238	0.356774	0.370282		Dominica	0.251561	0.285249	0.334352	0.331772	0.335331	0.348464	0.350602	0.353368	0.352697		Dominica	0.251561	0.292229	0.333224	0.329914	0.332629	0.346316	0.349334	0.352199	0.351508		Dominica	0.250891	1.54356	3.01367	4.59351	6.22123
Dominican Republic	36.9925	40.3053	43.5962	44.2619	44.7962	45.5744	46.1916	46.983	46.789		Dominican Republic	37.0841	41.848	47.5675	49.6012	48.2881	47.9655	47.7609	47.4953	48.1079		Dominican Republic	37.0841	40.9611	45.1861	45.5599	46.2819	46.8748	47.328	48.3582	48.6844		Dominican Republic	37.0841	40.8017	44.9693	45.2369	45.7943	46.5256	47.0982	48.1627	48.4762		Dominican Republic	36.9925	225.268	430.085	648.732	870.575
El Salvador	157.18	174.331	191.66	193.403	196.464	200.305	203.126	206.435	205.206		El Salvador	157.582	174.12	193.931	194.503	188.973	188.888	187.746	186.097	187.337		El Salvador	157.582	176.198	195.884	195.839	199.886	203.568	206.904	211.367	211.876		El Salvador	157.582	175.629	195.213	194.688	198.238	202.357	205.768	211.168	211.44		El Salvador	157.18	960.229	1849.21	2809.26	3779.33
Guatemala	724.697	797.618	871.719	873.806	879.749	891.094	902.463	914.459	905.078		Guatemala	726.679	847.133	988.331	1002.08	979.763	979.491	972.683	966.614	975.04		Guatemala	726.682	810.23	902.42	895.883	906.003	911.821	919.259	938.773	939.547		Guatemala	726.682	807.273	898.621	889.52	896.808	906.096	915.862	935.557	936.196		Guatemala	724.697	4421.1	8483.29	12844	17218.9
Haiti	73.5421	80.8385	88.1825	88.5172	89.3142	90.5842	91.9063	93.289	92.4246		Haiti	73.7563	85.1258	98.3732	99.9587	97.8361	97.8382	97.3202	96.5705	97.5386		Haiti	73.7587	81.824	90.5882	89.8532	91.1321	91.9828	92.8867	95.0481	95.1239		Haiti	73.7587	81.4445	90.0086	89.0859	90.11	91.1603	92.2943	94.461	94.5357		Haiti	73.5421	448.549	860.086	1301.33	1744.72
Honduras	313.739	344.049	374.786	375.603	378.407	383.403	387.382	391.468	386.906		Honduras	314.506	360.59	414.597	419.237	410.44	410.521	407.686	404.497	407.896		Honduras	314.512	350.254	389.84	386.523	391.093	394.452	397.12	404.651	404.017		Honduras	314.512	348.727	387.614	383.908	387.38	391.591	395.163	402.758	402.09		Honduras	313.739	1912.75	3663.73	5538.48	7419.3
Jamaica	36.8288	41.4553	46.0908	46.8565	47.4996	48.3473	48.6254	49.1225	48.054		Jamaica	36.8891	44.5561	53.2556	54.7878	55.2635	55.5686	56.3192	54.91	55.2087		Jamaica	36.9127	42.7933	49.169	49.9024	50.7066	51.5578	51.6944	53.0807	51.8249		Jamaica	36.9127	42.4808	48.5346	49.3348	50.1661	50.7507	51.0801	52.4812	51.1885		Jamaica	36.8288	225.599	437.511	668.731	903.656
Martinique	0.348891	0.374479	0.386384	0.386243	0.391691	0.406029	0.410153	0.414568	0.399202		Martinique	0.349861	0.391791	0.44774	0.457299	0.445937	0.455167	0.451416	0.446112	0.448762		Martinique	0.349861	0.371891	0.402458	0.401595	0.405294	0.418027	0.420245	0.428127	0.426757		Martinique	0.349861	0.378651	0.40124	0.399397	0.412921	0.415559	0.418876	0.426809	0.425418		Martinique	0.348891	2.11893	4.00324	5.93502	7.87168
Mexico	1874.63	2120.05	2395.76	2418.43	2440.91	2476.25	2478.18	2478.09	2433.55		Mexico	1878.8	2237.43	2676.55	2724.71	2695.38	2711.56	2684.99	2661.33	2668.38		Mexico	1878.82	2164.39	2507.58	2516.85	2547.09	2574.11	2574.3	2595.87	2574.18		Mexico	1878.82	2148.26	2476.74	2488.11	2510.69	2543.27	2547.43	2570.45	2548.42		Mexico	1874.63	11493.2	22369.2	34370.7	46485.3
Netherlands Antilles	0.00326667	0.00353667	0.00379667	0.00375667	0.00373667	0.00373667	0.00749334	0.00751334	0.00735334		Netherlands Antilles	0.00327667	0.00378667	0.00437667	0.00438667	0.00422667	0.00416667	0.00408667	0.00400667	0.00399667		Netherlands Antilles	0.00327667	0.00358667	0.00391667	0.00382667	0.00382667	0.00380667	0.00379667	0.00383667	0.00379667		Netherlands Antilles	0.00327667	0.00357667	0.00390667	0.00380667	0.00379667	0.00378667	0.00757334	0.00765334	0.00757334		Netherlands Antilles	0.00326667	0.01987	0.0378134	0.0567567	0.07552
Nicaragua	212.711	234.319	255.891	256.161	257.436	259.909	262.449	265.123	261.889		Nicaragua	213.356	244.727	280.558	283.072	275.753	274.847	272.368	269.909	272.089		Nicaragua	213.356	235.852	259.705	256.364	258.734	259.999	261.653	266.746	266.533		Nicaragua	213.356	235.067	258.763	254.869	256.556	258.491	260.8	265.899	265.686		Nicaragua	212.711	1297.87	2491.04	3770.77	5052.85
Panama	51.6702	58.4752	66.1093	66.1849	66.4782	67.2202	67.8268	68.4381	67.9554		Panama	51.773	55.2162	58.4558	59.0158	58.4546	59.6154	59.1337	58.8608	59.5711		Panama	51.773	58.1342	65.3246	65.2919	65.6459	66.0192	66.2962	67.4393	67.6308		Panama	51.773	57.4534	64.0654	63.9208	64.0744	64.6537	65.2024	66.3151	66.4861		Panama	51.6702	316.826	616.836	947.459	1278.68
Saint Vincent/Grenadines	0.262489	0.291363	0.327698	0.328323	0.330359	0.345397	0.348844	0.35263	0.348853		Saint Vincent/Grenadines	0.263135	0.302203	0.356598	0.373499	0.365795	0.365419	0.363489	0.367603	0.370254		Saint Vincent/Grenadines	0.263135	0.298477	0.337602	0.346851	0.350315	0.352496	0.366111	0.372487	0.371563		Saint Vincent/Grenadines	0.263135	0.305393	0.336455	0.344899	0.347465	0.35032	0.364743	0.371237	0.370293		Saint Vincent/Grenadines	0.262489	1.60381	3.09696	4.73607	6.37972
Trinidad and Tobago	9.54743	9.89717	9.9909	10.2635	10.2934	10.3709	10.2117	10.074	9.90258		Trinidad and Tobago	9.54245	7.98247	5.93371	5.8894	5.77009	5.72156	5.58528	5.45655	5.37831		Trinidad and Tobago	9.54245	10.0524	10.3272	11.0043	11.0221	11.0976	10.9835	10.8968	10.762		Trinidad and Tobago	9.54245	10.0135	10.2662	10.8902	10.8691	10.9623	10.85	10.7821	10.659		Trinidad and Tobago	9.54743	57.6343	107.214	157.441	208.788
United States of America	30497.7	35205.7	40776.3	41029	41066.6	40544.6	38451.9	36717.2	34927.3		United States of America	30449.3	36684.8	44327.1	45262.6	45268.6	45724	43732.3	41449	39895.6		United States of America	30450.7	35933.2	42284.6	43507.8	43746.9	44054.8	41912.4	39952	38074.1		United States of America	30450.7	35684.8	41855	42930.4	42919.5	43212.5	41212.2	39467.1	37597.2		United States of America	30497.7	187694	369293	573427	778610
SOUTH AMERICA	28636.9	29885.8	31404.6	30929.5	30515.3	30348.6	29844.1	29526	29192.4		SOUTH AMERICA	28625.1	30788	33618.1	33193.7	32165.9	31824.2	31197	30547.7	30498.5		SOUTH AMERICA	28627	30091.4	31985.3	31831.1	31248.1	30924.1	30357.1	30087.6	29788.3		SOUTH AMERICA	28627	30106.4	32109.5	31967.8	31291.3	31085.1	30582.3	30427	30157.7		SOUTH AMERICA	28636.9	173070	324018	480566	634799
Argentina	1362.64	1522.7	1717.57	1738.32	1757.2	1776.64	1751.85	1733.93	1708.74		Argentina	1361.71	1553.97	1791.96	1815.56	1819.98	1852.37	1836.21	1810.36	1794.8		Argentina	1361.76	1536.8	1744.82	1776.4	1795.68	1817.79	1799.64	1783.59	1762.26		Argentina	1361.76	1536.31	1754.94	1784.41	1794.88	1819.16	1802.03	1791.82	1768.99		Argentina	1362.64	8335.88	16144.2	24752.8	33463.3
Bolivia	199.694	213.771	228.26	232.451	256.534	263.61	267.993	272.572	275.954		Bolivia	199.829	220.518	244.251	249.463	268.783	275.202	278.016	280.464	286.712		Bolivia	199.829	215.193	231.563	235.373	259.892	266.718	271.133	276.824	281.82		Bolivia	199.829	215.613	233.226	236.907	261.08	268.52	273.317	279.373	284.443		Bolivia	199.694	1212.24	2295.59	3441.08	4627.41
Brazil	18337	18943.3	19749.1	19504.3	19336.7	19407.2	19386.7	19466.6	19591.3		Brazil	18334.5	19574	21212.7	21158	20704.9	20638.8	20519.3	20406.8	20711.7		Brazil	18335.7	19063.7	19992.2	19936.8	19677.5	19647.1	19592	19724.3	19863.7		Brazil	18335.7	19117.2	20164.3	20132.2	19838	19865.5	19847.8	20071.3	20245.9		Brazil	18337	110628	206151	304651	402005
Chile	4855.08	5023.65	5203.05	5015.87	4826.21	4644.03	4324.32	4045.17	3761.88		Chile	4846.3	5152.71	5595.33	5280.18	4905.32	4715.21	4378.71	4033.62	3765.1		Chile	4846.36	5073.85	5441.4	5404.85	5155.7	4936.05	4591.18	4277.79	3977.73		Chile	4846.36	5049.8	5409.98	5342.78	5057.3	4881.4	4554.24	4262.02	3964.17		Chile	4855.08	29299	54596.7	80424.7	105314
Colombia	579.405	628.203	684.837	687.582	689.098	692.575	690.442	692.877	680.955		Colombia	579.753	661.881	762.469	775.116	768.564	767.868	767.771	749.771	750.151		Colombia	579.951	638.208	707.726	712.942	717.173	720.642	716.945	726.459	714.007		Colombia	579.951	635.103	702.407	706.464	708.357	710.25	709.036	720.351	707.829		Colombia	579.405	3525.23	6722.88	10149.8	13589.2
Ecuador	479.514	513.186	549.042	546.852	548.083	554.542	554.13	550.352	534.93		Ecuador	479.689	496.81	520.771	513.032	500.797	499.072	498.132	488.29	488.644		Ecuador	479.795	514.737	553.148	551.724	555.113	562.172	562.854	566.557	553.185		Ecuador	479.795	509.353	546.026	544.026	547.481	554.724	553.357	556.038	542.527		Ecuador	479.514	2910.76	5512.54	8255.56	10991.1
French Guiana	13.4349	14.0583	14.7115	14.5926	14.5327	14.5488	14.4566	14.4141	14.1806		French Guiana	13.4425	14.2474	15.1606	14.9702	14.5223	14.9908	14.5516	13.9388	13.5686		French Guiana	13.4439	14.227	15.1199	14.9509	14.9108	14.8964	14.7728	14.824	14.6401		French Guiana	13.4439	14.186	15.0528	14.869	14.7984	14.797	14.7146	14.766	14.5812		French Guiana	13.4349	81.233	152.178	225.617	298.52
Guyana	72.6546	81.5792	92.0824	91.9438	92.144	92.8584	92.2007	91.5213	88.9343		Guyana	72.685	85.1899	101.512	105.818	103.451	104.308	103.392	102.214	103.051		Guyana	72.6881	82.6212	95.4175	97.2644	97.3151	97.8451	97.1207	97.4193	96.5025		Guyana	72.6881	82.2616	94.9115	96.138	95.6312	96.605	96.1031	96.6088	95.5008		Guyana	72.6546	444.852	863.252	1323.53	1783.44
Paraguay	563.474	610.479	660.59	674.773	691.687	711.76	722.706	735.666	738.343		Paraguay	564.111	636.114	720.594	739.628	746.755	764.152	773.912	775.615	789.261		Paraguay	564.194	614.803	670.367	683.375	702.483	722.295	732.826	751.192	756.778		Paraguay	564.194	614.747	672.043	684.483	702.35	722.638	734.742	753.714	759.282		Paraguay	563.474	3427.85	6530.35	9847.49	13238.3
Peru	579.512	626.106	673.679	679.974	686.928	695.126	698.561	702.144	697.063		Peru	580.279	649.217	728.331	739.708	735.116	739.703	737.552	733.081	736.125		Peru	580.295	631.725	687.009	691.315	700.065	707.086	709.45	716.404	715.074		Peru	580.295	630.203	684.782	688.302	695.736	703.772	707.211	714.47	713.143		Peru	579.512	3523.67	6701.77	10076.5	13483.3
Suriname	74.4833	87.7312	103.728	102.769	101.939	101.436	97.4471	94.169	90.8173		Suriname	74.3802	73.7435	74.266	72.5223	70.0723	70.4929	68.5036	66.1238	64.7583		Suriname	74.3807	84.6764	96.4109	96.9693	95.6295	95.1034	91.8265	88.7488	85.9524		Suriname	74.3807	78.4864	83.4801	83.9514	82.0212	82.2051	79.5423	77.2142	74.7492		Suriname	74.4833	460.148	914.801	1432.48	1945.5
Uruguay	1145.19	1205.49	1265.57	1169.8	1035.66	905.902	753.021	632.105	517.625		Uruguay	1143.48	1235.49	1343.71	1211.38	1006.43	852.124	689.757	563.517	466.813		Uruguay	1143.49	1199.4	1273.64	1144.22	981.666	831.079	671.475	551.884	457.109		Uruguay	1143.49	1203.36	1274.38	1171.56	1002.94	864.671	707.736	580.242	479.508		Uruguay	1145.19	6931.46	13019	19251.1	24965.9
Venezuela, Boliv Rep of	374.788	415.581	462.446	470.239	478.595	488.379	490.292	494.47	491.667		Venezuela, Boliv Rep of	375.012	434.106	507.037	518.301	521.202	529.886	531.174	523.964	527.86		Venezuela, Boliv Rep of	375.087	421.436	476.553	484.924	494.926	505.251	505.846	511.609	509.555		Venezuela, Boliv Rep of	375.087	419.805	473.985	481.753	490.73	500.851	502.493	509.112	507.053		Venezuela, Boliv Rep of	374.788	2289.52	4414.3	6734.32	9093.87
ASIA	90922.2	103814	119407	122189	126078	130310	130984	131128	130081		ASIA	90920.9	104787	121906	123365	123638	126923	127419	126260	125908		ASIA	90931.3	103629	119155	120205	123117	126556	127253	128192	127338		ASIA	90931.3	102750	117364	118913	121353	124855	125692	126385	125581		ASIA	90922.2	558425	1.09309e+06	1.6929e+06	2.30774e+06
Afghanistan	230.827	252.379	277.173	281.814	283.721	283.355	282.508	284.133	278.004		Afghanistan	230.838	233.042	36.9228	37.5561	36.9833	37.1088	37.0834	37.0453	37.5321		Afghanistan	230.979	242.106	247.777	241.074	229.681	210.48	34.3399	35.1597	35.3942		Afghanistan	230.979	237.998	236.989	225.033	194.497	32.2951	32.7858	33.5681	33.7954		Afghanistan	230.827	1406.51	2693.2	4083.71	5494.69
Bahrain	0.414279	0.50032	0.594772	0.620379	0.647539	0.682372	0.705519	0.723213	0.724609		Bahrain	0.425319	0.541435	0.675251	0.714517	0.735969	0.755083	0.764871	0.77831	0.788484		Bahrain	0.425319	0.51857	0.624734	0.652678	0.67602	0.709419	0.724785	0.746126	0.751779		Bahrain	0.425319	0.520576	0.623236	0.644255	0.672269	0.70649	0.723016	0.744487	0.75011		Bahrain	0.414279	2.57172	5.16777	8.16723	11.2963
Bangladesh	1150.32	1244.97	1339.91	1351.27	1367.68	1388.78	1411.77	1435.3	1431.96		Bangladesh	1152.75	1310.74	1495.07	1522.03	1500.61	1506.72	1506.13	1503.64	1522.26		Bangladesh	1152.76	1257.71	1371.21	1369.57	1391.87	1407.76	1425.26	1457.98	1466.56		Bangladesh	1152.76	1254.95	1368.46	1364.01	1383.16	1401.74	1422.17	1454.93	1463.41		Bangladesh	1150.32	6996.56	13316.3	20027.2	26800
Bhutan	233.202	252.496	272.098	274.081	277.156	281.402	286.136	291.141	290.344		Bhutan	233.692	265.8	303.454	308.618	304.558	305.62	306.086	305.145	309.067		Bhutan	233.705	255.479	279.324	278.707	282.922	286.129	289.673	296.782	298.102		Bhutan	233.705	254.859	278.614	277.447	281.127	284.696	288.899	296	297.298		Bhutan	233.202	1418.5	2700.59	4063.06	5436.54
Brunei Darussalam	8.09464	7.57055	7.10571	7.09993	7.07265	7.04892	7.1505	7.26595	7.30681		Brunei Darussalam	8.0613	7.52419	7.00456	6.88595	6.70047	6.50857	6.55594	6.55997	6.72424		Brunei Darussalam	8.06302	7.63765	7.23639	7.26243	7.23303	7.2029	7.31748	7.48274	7.49868		Brunei Darussalam	8.06302	7.60203	7.188	7.21366	7.17287	7.1227	7.25233	7.42644	7.45165		Brunei Darussalam	8.09464	48.0437	85.4316	120.954	156.427
Cambodia	446.681	478.647	512.056	514.499	518.311	524.234	528.308	532.246	528.334		Cambodia	447.398	495.089	550.556	557.007	550.385	551.868	549.402	547.161	550.576		Cambodia	447.4	483.6	524.42	523.014	528.341	532.574	535.439	542.451	542.186		Cambodia	447.4	482.775	523.862	522.434	526.879	532.012	535.641	542.695	542.397		Cambodia	446.681	2712.05	5138.69	7701.42	10277.7
China	38863	45632.2	54367	56209.9	58745.7	61428.2	61697.2	61630.2	60632.2		China	38838.2	47000.7	57748	59189.4	60353.3	63118.8	64219.5	63872.9	63620.1		China	38844.7	45527.4	54275.3	54948	56981.7	59310.2	60114.1	60643.6	59801		China	38844.7	45126.8	53424.9	54539.4	56229.2	58787.4	59476.9	59997.9	59104.1		China	38863	239947	476843	750521	1.03411e+06
Cyprus	1.36608	1.30096	1.15375	1.024	0.920475	0.971303	1.03307	1.07213	1.07387		Cyprus	1.36594	1.306	1.22179	1.08454	0.895429	0.848848	0.904946	0.975185	0.999634		Cyprus	1.36594	1.30277	1.19826	1.06466	0.972371	1.05209	1.11977	1.16822	1.16226		Cyprus	1.36594	1.31858	1.1938	1.04784	0.95361	1.01703	1.09192	1.153	1.1472		Cyprus	1.36608	8.13137	14.489	20.128	25.1444
Maldives	0.696707	0.774492	0.840649	0.843148	0.853566	0.874355	0.884458	0.899601	0.893343		Maldives	0.698277	0.807602	0.940508	0.95242	0.947538	0.952476	0.948475	0.959418	0.966828		Maldives	0.698277	0.774352	0.861786	0.856436	0.877554	0.888237	0.895054	0.927594	0.928353		Maldives	0.698277	0.781333	0.859718	0.852678	0.871863	0.884128	0.904395	0.925355	0.926084		Maldives	0.696707	4.25803	8.19664	12.4024	16.6285
India	21716.4	24086.6	26716.8	26905	27368.8	28047.5	28468.6	28543.2	28793.7		India	21745.8	24463.3	27449.7	27455	26715.8	26351.1	25917.8	25738.2	25755.6		India	21745.9	24218.4	27015.1	26941.5	27288.1	27836.4	28158.3	28320	28647.5		India	21745.9	24206.9	27064.5	27051.9	27462.4	28093.4	28479.7	28636.8	29068.5		India	21716.4	132669	255732	389504	524493
Indonesia	8234.13	9436.75	10839	11076.6	11407.5	11664.1	11549.9	11511.7	11390.7		Indonesia	8231.11	9190.9	10425.6	10436.5	10505.2	10763.2	10720.1	10535.3	10517.2		Indonesia	8231.98	9518.4	11019.4	11272.1	11595.4	11974.4	11916.5	11888.9	11787.6		Indonesia	8231.98	9306.98	10534.1	10818.9	11079	11309.7	11235.7	11245.4	11136.3		Indonesia	8234.13	50607.4	99193.4	153626	209340
Iran, Islamic Rep of	239.381	275.528	325.177	339.078	344.197	345.695	339.099	337.32	335.623		Iran, Islamic Rep of	238.428	269.819	310.293	313.954	312.323	310.129	302.335	298.23	304.762		Iran, Islamic Rep of	238.45	277.798	333.94	352.709	358.547	358.03	349.113	347.239	341.263		Iran, Islamic Rep of	238.45	275.281	327.93	345.124	348.301	347.681	339.473	338.032	335.861		Iran, Islamic Rep of	239.381	1472.43	2899.72	4539.51	6240.02
Iraq	28.9894	33.1817	39.4299	40.4845	41.5152	42.6351	41.9593	41.3718	40.4513		Iraq	28.9786	33.4994	39.9823	40.8315	41.3556	42.2725	41.6741	40.5051	39.8493		Iraq	28.9839	32.659	37.7508	38.6871	39.4422	40.2526	39.4414	38.8664	37.7567		Iraq	28.9839	32.3438	36.9809	37.8027	38.3737	39.0979	38.2509	37.6248	36.39		Iraq	28.9894	178.129	350.285	548.49	751.943
Israel	12.7522	12.4463	11.9696	10.5817	9.49174	8.4053	7.40663	6.6319	5.90108		Israel	12.6766	10.1697	7.13052	5.36574	4.19693	3.32273	2.31827	1.55272	0.00612506		Israel	12.6777	12.7728	12.7864	11.3991	10.243	8.77598	7.4576	6.52895	5.6512		Israel	12.6777	12.5922	12.4576	11.1618	9.92833	8.63274	7.40563	6.44625	5.59416		Israel	12.7522	76.2071	137.962	196.422	248.241
Japan	2745.3	3048.2	3350.78	3426.2	3517.8	3612.75	3626.01	3562	3519.03		Japan	2741.26	2985.73	3214.51	3246.67	3303.55	3377.64	3359	3284.25	3200.66		Japan	2741.45	3135.67	3553.08	3625.36	3683.6	3739.32	3730.23	3712.79	3593.13		Japan	2741.45	3100.01	3486.25	3581.79	3641.4	3718.23	3731.31	3659.33	3548.37		Japan	2745.3	16774.7	32318.3	49147.6	66370.2
Jordan	15.4245	16.7112	17.9999	18.13	18.3286	18.6243	18.9268	19.2407	19.1843		Jordan	15.4557	17.6466	20.2101	20.5625	20.2739	20.3462	20.3442	20.2725	20.5174		Jordan	15.4564	16.794	18.2348	18.1916	18.4724	18.6695	18.902	19.3523	19.423		Jordan	15.4564	16.7661	18.1926	18.1118	18.3565	18.5933	18.8556	19.3054	19.375		Jordan	15.4245	93.8335	178.678	268.808	359.656
Korea, Dem People's Rep	396.256	436.27	480.627	496.135	516.419	542.272	559.317	570.883	572.244		Korea, Dem People's Rep	396.578	457.939	531.949	551.772	564.201	587.454	615.535	624.433	637.068		Korea, Dem People's Rep	396.656	425.001	455.618	456.644	463.685	470.999	477.062	490.001	491.161		Korea, Dem People's Rep	396.656	440.114	491.112	504.225	525.232	550.661	578.91	595.773	599.318		Korea, Dem People's Rep	396.256	2417.55	4643.26	7061.9	9562.86
Korea, Republic of	499.277	548.593	601.817	623.85	646.26	670.302	676.172	687.249	688.512		Korea, Republic of	498.657	531.027	564.514	574.083	581.991	599.325	612.348	603.188	611.377		Korea, Republic of	498.87	566.5	641.343	672.143	693.451	719.526	726.912	743.077	742.238		Korea, Republic of	498.87	560.757	631.772	662.393	679.882	706.544	716.143	734.361	732.97		Korea, Republic of	499.277	3044.98	5841.17	8872.29	12013.9
Kuwait	0.86463	0.953214	1.02977	1.03536	1.04496	1.07041	1.08561	1.10119	1.0961		Kuwait	0.8666	0.996324	1.15283	1.17046	1.16418	1.1615	1.15923	1.16682	1.17873		Kuwait	0.8666	0.955074	1.05571	1.05152	1.06552	1.0825	1.09363	1.11634	1.13166		Kuwait	0.8666	0.961655	1.05324	1.04694	1.07044	1.07757	1.09095	1.12519	1.12896		Kuwait	0.86463	5.27636	10.119	15.2734	20.4598
Laos	467.706	533.538	610.329	626.052	645.009	667.6	682.126	687.854	686.279		Laos	468.037	556.991	669.543	705.973	718.732	740.446	759.784	770.601	780.752		Laos	468.057	540.402	628.223	653.217	674.543	697.279	720.66	730.979	733.278		Laos	468.057	538.298	625.167	647.467	666.436	689.989	714.139	724.213	726.167		Laos	467.706	2872.07	5616.55	8683.92	11833.1
Lebanon	6.72935	7.79272	9.36501	9.83372	10.2717	10.7297	10.8326	10.7922	10.5364		Lebanon	6.68872	5.69046	4.59027	4.22923	4.09763	4.17613	4.08657	4.13743	4.13921		Lebanon	6.68872	7.40533	8.3809	8.60499	8.87827	9.16946	9.32264	9.39241	9.25416		Lebanon	6.68872	7.32742	8.20486	8.44922	8.68126	9.02746	9.15438	9.22766	9.06855		Lebanon	6.72935	41.4395	81.9754	129.269	178.876
Timor-Leste	3.84945	4.21254	4.57567	4.62869	4.68832	4.76739	4.8348	4.91445	4.89961		Timor-Leste	3.85432	4.43763	5.13195	5.23815	5.1703	5.20985	5.18748	5.18334	5.25783		Timor-Leste	3.85432	4.25083	4.69135	4.69394	4.77435	4.84684	4.88996	5.00626	5.03421		Timor-Leste	3.85432	4.25009	4.69314	4.674	4.75578	4.82593	4.87916	4.99544	5.02323		Timor-Leste	3.84945	23.4598	44.8856	67.817	91.0201
Malaysia	1368.88	1565.19	1786.02	1828.37	1872.76	1923.27	1908.78	1943.79	1917.2		Malaysia	1365.56	1334.15	1295.37	1167.19	1063.98	1011.32	948.042	872.417	836.852		Malaysia	1365.73	1588.45	1834.78	1900.76	1932.8	1980.64	1970.03	2016.9	2044.77		Malaysia	1365.73	1546.6	1750.63	1812.59	1826.58	1882.51	1889.99	1957.24	1952.73		Malaysia	1368.88	8409.58	16456.3	25428.8	34615
Mongolia	40.3958	43.4513	46.6299	47.4245	48.3987	49.6015	50.5725	51.8079	51.6584		Mongolia	40.4323	46.0025	52.5562	53.9021	54.3728	55.0647	56.1937	55.4961	56.3532		Mongolia	40.4509	44.0878	48.1098	48.6202	49.7819	50.9355	51.7088	53.6145	53.3721		Mongolia	40.4509	44.0182	48.0656	48.59	49.7736	50.7503	51.6667	53.5561	53.2677		Mongolia	40.3958	245.43	465.865	699.81	937.906
Myanmar	2020.97	2206.73	2406.02	2423.22	2448.44	2481.82	2504.14	2533.47	2514.27		Myanmar	2024.2	2273.05	2562.68	2591.84	2555.58	3038.48	3033.78	3000.97	3023.53		Myanmar	2024.48	2225.76	2448.58	2451.65	2486.35	2511.37	2526.57	2577.38	2572.07		Myanmar	2024.48	2199.37	2394.87	2387.25	2414.73	2440.42	2460.39	2507.56	2495.56		Myanmar	2020.97	12311.6	23544.5	35591.8	47733.1
Nepal	651.815	715.003	781.476	801.287	824.652	851.794	880.654	911.198	930.934		Nepal	652.733	744.501	852.923	879.025	883.583	904.604	923.045	942.073	972.927		Nepal	652.733	721.392	797.106	812.217	838.224	863.251	890.599	926.054	952.58		Nepal	652.733	719.477	794.859	808.6	832.424	859.139	887.912	923.717	950.144		Nepal	651.815	3974.08	7615.57	11542.8	15572.6
Oman	2.05268	2.23555	2.41036	2.41834	2.44071	2.48483	2.5171	2.55449	2.54303		Oman	2.05748	2.29666	2.55126	2.59257	2.55854	2.55464	2.54547	2.53394	2.55321		Oman	2.05748	2.22255	2.41579	2.40038	2.42397	2.44235	2.46507	2.5142	2.52072		Oman	2.05748	2.23293	2.39605	2.37594	2.39442	2.41759	2.45703	2.5059	2.49629		Oman	2.05268	12.4989	23.8515	35.9113	48.0253
Pakistan	2020.31	2188.62	2370.5	2409.55	2447.26	2488.64	2524.51	2566.26	2568.89		Pakistan	2022.76	2187.88	2367.61	2391.91	2358.72	2344.66	2311.67	2250.49	2222.13		Pakistan	2022.9	2183.72	2359.08	2373.86	2406.19	2426.79	2434.71	2458.33	2431.04		Pakistan	2022.9	2166.97	2326.34	2331.61	2352.19	2364.69	2368.62	2402.17	2396.92		Pakistan	2020.31	12290.2	23415.2	35306.7	47392.2
Philippines	974.036	1041.29	1116.43	1131.76	1148.81	1169.26	1184.02	1204.83	1193.28		Philippines	974.507	1091.62	1233.23	1259.99	1269.81	1278.7	1299.74	1277.76	1292.12		Philippines	974.981	1057.02	1154.29	1165.77	1186.91	1206.52	1217.09	1255.18	1239.9		Philippines	974.981	1052.35	1145.55	1156.85	1178.49	1192.92	1207.46	1245.32	1229.4		Philippines	974.036	5911.47	11193.1	16790.5	22466.4
Qatar	0.295968	0.364638	0.42907	0.449853	0.471747	0.50666	0.524053	0.541816	0.551517		Qatar	0.296438	0.388744	0.501714	0.534585	0.560008	0.574117	0.57995	0.595789	0.606532		Qatar	0.296438	0.250862	0.208305	0.199974	0.199776	0.193269	0.19243	0.193476	0.191349		Qatar	0.296438	0.3672	0.442844	0.454333	0.488772	0.505618	0.522595	0.554825	0.567783		Qatar	0.295968	1.84448	3.7321	5.89824	8.1694
Saudi Arabia	15.9632	17.048	18.1034	18.2463	18.4424	18.6772	18.9789	19.253	19.265		Saudi Arabia	15.9823	17.772	19.8138	20.1554	19.9118	19.9655	19.9854	19.9795	20.222		Saudi Arabia	15.9823	17.1554	18.4034	18.3927	18.6485	18.8057	19.0521	19.4142	19.5381		Saudi Arabia	15.9823	17.1511	18.4148	18.3723	18.6018	18.7895	19.1366	19.4291	19.5636		Saudi Arabia	15.9632	96.864	183.159	273.819	365.247
Singapore	0.633907	0.647868	0.666656	0.65164	0.644192	0.644192	0.65025	0.65164	0.645128		Singapore	0.673289	0.726581	0.801517	0.792391	0.763393	0.754513	0.747691	0.740709	0.744137		Singapore	0.673289	0.695781	0.732057	0.708951	0.704193	0.701233	0.704481	0.715209	0.713937		Singapore	0.673289	0.694241	0.730547	0.705971	0.699753	0.698273	0.702991	0.713709	0.712427		Singapore	0.633907	3.8174	7.07553	10.3938	13.6445
Sri Lanka	265.252	281.606	297.732	299.648	302.615	306.784	315.184	321.189	319.039		Sri Lanka	265.618	289.333	316.918	318.297	313.894	312.173	313.692	307.338	309.274		Sri Lanka	265.708	286.09	308.42	308.475	312.773	316.453	323.724	333.485	331.448		Sri Lanka	265.708	285.066	306.716	306.353	310.509	313.428	317.619	327.288	325.038		Sri Lanka	265.252	1607.86	3032.02	4522.6	6023.81
Syrian Arab Republic	6.91295	7.84695	9.0416	9.43358	9.80397	10.1679	10.2536	10.3277	10.1182		Syrian Arab Republic	6.90763	7.02883	7.09506	6.99724	6.85235	6.83655	7.04695	6.90734	6.88588		Syrian Arab Republic	6.91137	7.61646	8.47315	8.6639	8.93377	9.28466	9.39617	9.62355	9.39119		Syrian Arab Republic	6.91137	6.85995	6.75361	6.6432	6.51129	6.60176	6.69602	6.9214	6.67348		Syrian Arab Republic	6.91295	42.4117	82.8411	128.441	175.979
Thailand	2690.88	3038.52	3431.84	3469.62	3515.49	3575.48	3555.85	3564.12	3518.06		Thailand	2688	2880.63	3108.11	3054.64	3014.15	2997.81	2978.4	2886.76	2863.2		Thailand	2688.86	2853	3063.61	3024.66	3020.61	3045.85	3010.99	3025.36	2944.53		Thailand	2688.86	2832.08	3020.04	2991.9	2987.31	3013.19	2985.17	3001.67	2929.82		Thailand	2690.88	16492.9	32078.8	49275.8	66669.8
Turkey	2548.89	2981.71	3494.18	3604.36	3693.03	3760.69	3698.99	3676.27	3648.11		Turkey	2546.38	2825.24	3143.85	3133.38	3095.63	3130.95	3099.32	3042.96	2987.54		Turkey	2546.49	2622.5	2647.35	2551.22	2403.82	2206.45	1937.89	1893.05	1839		Turkey	2546.49	2553.81	2491.37	2355.49	2165.49	1946.8	1616.85	1308.32	1257.54		Turkey	2548.89	15726.1	31147.2	48728.3	66838.7
United Arab Emirates	1.14588	1.31206	1.45899	1.5106	1.56041	1.60297	1.63515	1.66774	1.68056		United Arab Emirates	1.14792	1.36627	1.60638	1.68221	1.69516	1.73171	1.74281	1.75162	1.78594		United Arab Emirates	1.14792	1.13037	1.06682	0.871834	0.853059	0.887388	0.922242	0.977624	1.00719		United Arab Emirates	1.14792	1.13707	1.06478	0.874911	0.848561	0.884016	0.920333	0.975716	1.01091		United Arab Emirates	1.14588	7.04145	13.7487	21.0953	28.6981
Viet Nam	2639.86	2995.8	3393.19	3465.44	3545.83	3640.81	3641.06	3660.64	3653.66		Viet Nam	2638.87	2812.03	3052.47	3003.61	2972.91	2981.74	2930.62	2886.04	2874.58		Viet Nam	2638.99	3070.45	3561.26	3661.62	3726.22	3813.38	3815.11	3835.49	3839.45		Viet Nam	2638.99	3034.17	3498.32	3595.25	3631.55	3739.76	3750.25	3782.86	3784.93		Viet Nam	2639.86	16195.1	31571.5	48609.7	66017.3
Yemen	23.5061	25.6442	27.7902	28.0096	28.3174	28.7836	29.2471	29.7078	29.5968		Yemen	23.5577	26.8317	30.7224	31.2801	30.8709	30.9964	30.9373	30.8432	31.1996		Yemen	23.5577	25.6087	27.9024	27.8478	28.2638	28.6095	28.951	29.572	29.7251		Yemen	23.5577	25.8552	28.4061	28.2902	28.6681	29.064	29.504	30.1093	30.266		Yemen	23.5061	143.175	273.541	412.712	553.068
Armenia	65.8915	71.2045	76.4892	76.8307	77.4954	78.5051	79.5947	80.7027	80.2471		Armenia	66.0432	74.2603	83.764	84.9845	83.485	83.5434	83.1903	82.8107	83.5836		Armenia	66.0435	71.9588	78.3553	77.8786	78.8749	79.5528	80.2979	81.929	82.1638		Armenia	66.0435	71.7983	78.1786	77.5493	78.3774	79.2119	80.1242	81.7536	81.9863		Armenia	65.8915	400.662	761.969	1144.76	1529.57
Azerbaijan, Republic of	18.2119	19.6447	21.0679	21.2187	21.4795	21.844	22.2545	22.683	22.6786		Azerbaijan, Republic of	18.2498	20.4299	22.9419	23.308	22.9495	23.0253	23.032	23.0175	23.3252		Azerbaijan, Republic of	18.2499	19.8264	21.5364	21.4726	21.8314	22.1036	22.4363	23.0276	23.2364		Azerbaijan, Republic of	18.2499	19.7815	21.4897	21.381	21.6927	22.0114	22.3849	22.9761	23.172		Azerbaijan, Republic of	18.2119	110.704	210.351	315.841	422.196
Georgia	35.5502	40.4722	48.0196	48.2947	49.8974	51.8712	53.4987	55.6409	58.3334		Georgia	35.5543	36.8409	38.4808	35.5094	35.5424	40.9508	40.8024	40.8255	41.3619		Georgia	35.5543	41.1736	49.5736	49.888	51.5737	53.3891	55.0493	57.464	60.3005		Georgia	35.5543	40.828	49.0887	49.4164	50.9154	52.81	54.516	56.9615	59.8036		Georgia	35.5502	218.223	428.132	668.505	911.581
Kazakhstan	51.864	58.5293	66.1698	69.2534	72.5998	75.9901	77.1424	77.9872	77.2915		Kazakhstan	51.772	62.0008	75.428	78.7851	82.0468	85.3789	88.4524	89.5683	90.9946		Kazakhstan	51.7875	55.2538	59.7003	61.2392	64.0472	67.1546	68.7394	70.5085	69.935		Kazakhstan	51.7875	59.3212	68.5006	72.0548	75.0099	78.7451	80.3575	82.3242	81.703		Kazakhstan	51.864	317.85	618.137	952.069	1301.68
Kyrgyzstan	18.8994	26.7238	38.075	24.965	24.5636	25.7557	26.0735	26.2088	26.0402		Kyrgyzstan	18.978	27.5241	40.3453	26.8556	26.3723	27.3115	27.8691	28.5551	29.0365		Kyrgyzstan	18.9788	26.5706	37.26	21.4633	20.6383	21.3759	21.867	22.2253	22.2098		Kyrgyzstan	18.9788	26.5478	37.3215	21.5955	20.7004	21.5063	21.9237	22.2935	22.2508		Kyrgyzstan	18.8994	121.221	266.191	443.456	567.88
Tajikistan	156.448	170.392	184.483	185.702	187.729	190.59	193.465	196.362	195.481		Tajikistan	156.799	179.335	205.796	209.246	206.013	206.666	206	205.263	207.427		Tajikistan	156.799	171.445	187.332	186.579	189.376	191.412	193.418	197.5	198.308		Tajikistan	156.799	171.047	186.877	185.728	188.116	190.537	192.938	197.019	197.817		Tajikistan	156.448	952.63	1818.68	2742.31	3672.85
Turkmenistan	0.0256122	0.0470892	0.0617076	0.06143	0.0731312	0.0729339	0.0766393	0.0759878	0.0859708		Turkmenistan	0.0255822	0.0394492	0.0532595	0.0654923	0.0649643	0.0647384	0.0768179	0.0751069	0.0745403		Turkmenistan	0.0255822	0.0273722	0.0508274	0.0507916	0.0627606	0.0626487	0.0618897	0.0618156	0.0721553		Turkmenistan	0.0255822	0.0474104	0.0626265	0.0626105	0.062249	0.0741072	0.0780564	0.0779618	0.0880515		Turkmenistan	0.0256122	0.17515	0.425215	0.733475	1.05233
Uzbekistan	1.89198	2.02139	2.15802	2.17134	2.19943	2.22229	2.26842	2.31298	2.28301		Uzbekistan	1.89348	2.14904	2.44643	2.48581	2.52281	2.51569	2.58521	2.49558	2.54301		Uzbekistan	1.89504	2.06013	2.23101	2.24091	2.27026	2.32213	2.33031	2.42682	2.37263		Uzbekistan	1.89504	2.05105	2.22896	2.23252	2.28846	2.29886	2.32847	2.42067	2.3806		Uzbekistan	1.89198	11.4813	21.7249	32.5283	43.4131
OCEANIA	4972.66	5356.81	5733.73	5516.92	5309.7	5126.86	4761.36	4457.57	4181.29		OCEANIA	4962.7	5150.11	5337.61	4958.44	4584.77	4358.82	4052.78	3767.37	3564.56		OCEANIA	4962.78	5568.81	6170.67	6011.8	5727.4	5512.52	5133.24	4809.57	4530.62		OCEANIA	4962.78	5490.91	6056.17	5904.81	5576.74	5406.76	5047.08	4748.61	4471.68		OCEANIA	4972.66	30220.1	57381.1	85832.9	113210
Australia	2338.56	2576.62	2838.99	2834.04	2827.92	2828.38	2716.81	2625.33	2526.13		Australia	2333.77	2266.53	2219.54	2150.57	2075.52	2089.48	2026.01	1943.54	1896.74		Australia	2333.85	2683.58	3073.05	3117.78	3090.47	3087.78	2981.47	2882.17	2785.17		Australia	2333.85	2645.9	3014.15	3058.46	3000.03	3022.97	2925.74	2841.44	2743.99		Australia	2338.56	14269.4	27414.9	41604.9	55768.9
Cook Islands	0.0694729	0.0901717	0.11446	0.113732	0.113036	0.112519	0.112795	0.110783	0.100641		Cook Islands	0.0692829	0.0938697	0.132277	0.130803	0.120417	0.128649	0.118883	0.115892	0.114445		Cook Islands	0.0692829	0.0918697	0.117327	0.125739	0.124771	0.124259	0.1219	0.112408	0.10974		Cook Islands	0.0692829	0.0981213	0.116279	0.124621	0.115091	0.122871	0.115652	0.114437	0.11172		Cook Islands	0.0694729	0.437536	0.912683	1.48425	2.05222
Fiji Islands	44.8157	53.2833	63.3569	63.1445	62.9145	62.8176	60.1747	58.0495	56.227		Fiji Islands	44.7229	49.3665	55.2102	53.0839	50.9922	50.1558	49.0477	48.6789	48.3861		Fiji Islands	44.7241	54.9793	67.2672	68.1307	67.3445	67.1165	64.5446	62.0877	59.8194		Fiji Islands	44.7241	54.1975	65.961	66.8379	65.3658	65.7276	63.3751	61.2417	59.0564		Fiji Islands	44.8157	277.362	553.852	870.424	1185.92
French Polynesia	0.196529	0.224606	0.25192	0.252082	0.26016	0.26003	0.262209	0.26681	0.257506		French Polynesia	0.1969	0.232197	0.28333	0.287465	0.281175	0.279275	0.288525	0.277772	0.289598		French Polynesia	0.197055	0.229934	0.264088	0.262368	0.27248	0.272009	0.272459	0.279764	0.272372		French Polynesia	0.197055	0.228647	0.262018	0.259867	0.269993	0.267896	0.279587	0.286827	0.279164		French Polynesia	0.196529	1.20725	2.35759	3.61735	4.88584
New Caledonia	0.889022	0.937284	0.984829	0.998548	1.01785	1.02833	1.04098	1.05219	1.03507		New Caledonia	0.889075	0.888792	0.921622	0.934445	0.938461	0.942945	0.951116	0.933171	0.948519		New Caledonia	0.889384	0.962262	1.04712	1.05176	1.07406	1.0933	1.10361	1.13674	1.11972		New Caledonia	0.889384	0.957088	1.03961	1.04301	1.06324	1.08092	1.0948	1.11937	1.10223		New Caledonia	0.889022	5.38239	10.1164	15.0542	20.0663
New Zealand	1962.89	1980.26	1943.25	1743.77	1553.03	1375.93	1157.34	973.381	829.283		New Zealand	1958.33	2043.96	2056.71	1774.81	1520.99	1283.55	1074.39	907.573	771.112		New Zealand	1958.33	2064.11	2096.39	1895.27	1654.48	1451.4	1213.4	1018.39	866.613		New Zealand	1958.33	2034.08	2057.45	1864.56	1619.95	1428.12	1197.57	1008.67	859.304		New Zealand	1962.89	11794.7	21659	31175.8	39703.9
Papua New Guinea	409.121	489.457	584.628	583.763	584.489	587.992	574.779	564.836	549.339		Papua New Guinea	409.035	534.727	704.602	697.871	676.413	683.542	669.26	651.785	646.046		Papua New Guinea	409.035	506.918	627.051	631.628	630.365	632.64	619.643	610.226	597.999		Papua New Guinea	409.035	501.138	617.468	621.385	614.602	621.502	610.302	603.175	590.806		Papua New Guinea	409.121	2535.06	5077.52	7999.79	10919.3
Samoa	1.85117	2.08177	2.31293	2.31452	2.33037	2.35776	2.39183	2.42913	2.38728		Samoa	1.86015	2.23654	2.68072	2.72795	2.65984	2.63888	2.62895	2.56969	2.59534		Samoa	1.86062	2.13501	2.42748	2.38792	2.42086	2.44329	2.46094	2.53311	2.5042		Samoa	1.86062	2.12562	2.41578	2.3691	2.39649	2.41968	2.44757	2.51978	2.49045		Samoa	1.85117	11.3376	21.9776	33.5439	45.1323
Solomon Islands	209.102	247.317	291.805	279.965	268.821	259.011	239.568	223.308	208.031		Solomon Islands	208.636	245.116	288.457	268.329	246.814	237.784	219.731	201.692	188.2		Solomon Islands	208.636	249.134	294.671	286.227	271.384	259.777	240.279	222.546	207.038		Solomon Islands	208.636	245.548	288.995	280.925	263.591	254.825	236.357	220.105	204.733		Solomon Islands	209.102	1292.82	2573.9	4021.08	5409.76
Tonga	0.0627697	0.0852605	0.0955903	0.104353	0.103707	0.10355	0.105736	0.105454	0.10263		Tonga	0.0629297	0.0842801	0.107391	0.121015	0.117287	0.115862	0.114124	0.123852	0.123075		Tonga	0.0629297	0.0798301	0.109168	0.107352	0.107084	0.106572	0.118192	0.118798	0.11649		Tonga	0.0629297	0.0863417	0.10855	0.106534	0.105972	0.115424	0.117463	0.118169	0.115851		Tonga	0.0627697	0.399109	0.835741	1.32246	1.84358
Vanuatu	5.10981	6.44749	7.94382	8.46182	8.69738	8.86355	8.76855	8.69768	8.39663		Vanuatu	5.1178	6.86631	8.95968	9.56786	9.92973	10.2036	10.2419	10.0832	10.0097		Vanuatu	5.11936	6.58917	8.27324	8.82347	9.35924	9.76337	9.8161	9.97285	9.86109		Vanuatu	5.11936	6.54767	8.20456	8.7412	9.24224	9.6078	9.67108	9.82409	9.69213		Vanuatu	5.10981	31.9966	65.7303	105.967	148.512
EUROPE	40453.5	46157.6	52294.5	52509.1	53098	53358.1	52747.9	52146.9	51189		EUROPE	40386.1	49087	59400	59434.3	59660.2	59761.4	59008.4	58197.5	57957.9		EUROPE	40390.7	46931.9	53961.3	54757.1	55290.1	55256.6	54590.3	54262.3	53311.7		EUROPE	40390.7	46958.1	54507.6	55169.4	55609.6	55951.9	55427.2	55287.7	54316.5		EUROPE	40453.5	248425	485350	747038	1.01017e+06
Albania	29.1005	33.3011	37.6201	37.8827	38.3592	39.0961	25.1405	25.8186	24.9543		Albania	29.193	34.2848	39.5516	38.0069	35.5605	36.4032	37.2014	36.9686	38.6128		Albania	29.2032	34.064	39.4312	39.2302	39.9595	40.5291	40.8898	27.5292	26.9619		Albania	29.2032	33.8581	39.1416	38.8273	39.4327	40.0083	40.5552	42.0037	26.5855		Albania	29.1005	178.803	349.628	537.991	727.881
Austria	1058.91	1171.96	1283.34	1268.06	1254.25	1245.18	1195.09	1154.58	1109.05		Austria	1057.25	1152.52	1239.54	1182.95	1115.73	1083.63	1023.42	961.616	920.454		Austria	1057.25	1191.43	1320.35	1311.24	1281.87	1261.97	1207.51	1160.8	1114.86		Austria	1057.25	1176.63	1298.91	1290.06	1253.18	1241.82	1192.18	1151.44	1105.88		Austria	1058.91	6466.53	12437.7	18839.2	25165.6
Belgium	325.86	246.443	164.611	123.674	82.535	41.2177	0.0283799	0.0284899	0.0276099		Belgium	324.656	262.008	193.719	137.024	80.9057	7.35204	0.00875999	0.00851999	0.00848999		Belgium	324.683	253.215	175.5	130.062	81.3204	28.7173	0.01578	0.01602	0.01578		Belgium	324.683	250.783	172.855	128.894	81.329	34.42	0.02096	0.02128	0.02096		Belgium	325.86	1875.74	3026.13	3808.24	4385.47
Bosnia and Herzegovina	181.694	234.307	303.193	318.007	332.143	347.758	348.988	351.908	347.002		Bosnia and Herzegovina	181.207	236.255	306.692	319.215	324.908	337.497	339.567	340.519	344.81		Bosnia and Herzegovina	181.235	220.989	265.447	273.01	282.732	294.007	294.952	299.045	296.603		Bosnia and Herzegovina	181.235	212.511	246.701	254.791	261.617	272.581	274.093	278.012	275.572		Bosnia and Herzegovina	181.694	1142.78	2383.2	3913.97	5518.15
Bulgaria	226.505	275.6	332.034	350.913	367.777	385.551	388.519	393.546	391.87		Bulgaria	225.982	294.399	380.049	402.627	419.104	441.104	444.561	443.452	453.006		Bulgaria	225.991	286.449	360.251	380.851	405.18	423.8	428.133	435.632	438.098		Bulgaria	225.991	281.993	351.669	372.7	392.979	414.304	420.113	429.449	431.593		Bulgaria	226.505	1408.12	2842.56	4521.61	6293.03
Croatia	204.425	222.91	232.695	234.953	237.903	242.063	236.365	232.407	226.132		Croatia	203.765	235.535	266.973	264.116	254.495	259.042	252.709	244.753	242.43		Croatia	203.766	228.298	254.132	259.609	260.86	264.2	258.589	254.513	249.392		Croatia	203.766	226.08	249.006	254.247	252.644	258.492	253.902	251.2	246.049		Croatia	204.425	1245.03	2369.37	3535.1	4712.81
Czech Republic	906.299	1004.73	1085.47	1024.74	990.743	947.075	846.691	751.478	775.727		Czech Republic	903.801	1107.39	1322.54	1166.37	1051.86	1003.9	921.503	775.445	633.521		Czech Republic	903.815	1049.87	1175.9	1095.36	1042.23	1002.96	899.751	781.895	630.067		Czech Republic	903.815	1033.24	1152.7	1080.68	1029.25	993.338	891.404	777.801	627.249		Czech Republic	906.299	5536.23	10640.6	16007.2	21096.9
Denmark	111.756	117.358	141.716	133.868	130.438	127.241	120.782	114.842	104.477		Denmark	111.018	131.831	146.41	164.866	156.654	152.459	146.829	135.947	129.887		Denmark	111.069	122.532	151.381	143.811	139.791	135.817	128.388	123.444	112.17		Denmark	111.069	120.871	149.311	141.658	137.02	133.363	126.744	122.242	111.008		Denmark	111.756	676.14	1287.29	1988.02	2653.93
Finland	4304.72	5079.31	5952.31	6124.55	6221.51	6372.03	6478.58	6602.6	6578.55		Finland	4299.06	5409.3	6768.51	6953.32	7052.56	7382.18	7468.27	7560.73	7650.23		Finland	4299.06	5265.91	6391.83	6569.82	6719.37	6967.9	7103.34	7171.79	7188.14		Finland	4299.06	5197.04	6260.26	6489.61	6575.58	6825.48	7010.09	7094.39	7110.62		Finland	4304.72	26602.9	52872.5	82806.2	113526
France	1673.25	1887.52	2072.53	2069.06	2091.86	2131.15	2093.75	2056.68	1976.74		France	1671.3	2023.14	2395.26	2391.8	2344.89	2367.39	2319.13	2258.02	2235.1		France	1671.38	1949.17	2210.92	2199.1	2217.17	2246.73	2207.38	2180.85	2130.55		France	1671.38	1919.42	2160.14	2157.93	2161.5	2200.74	2168.14	2153.9	2097.6		France	1673.25	10253.8	19876.4	30235.5	40603.6
Germany	3722.33	4015.91	4296.22	4147.6	3990.19	3853.35	3568.67	3285.25	3016.23		Germany	3716.57	4299.74	4934.52	4869.08	4651.56	4455.76	4120.41	3830.77	3562.65		Germany	3716.58	4108.89	4532.9	4481.26	4302.42	4117.1	3813.85	3525.23	3246.04		Germany	3716.58	4075.99	4475.73	4410.72	4211.7	4044.01	3751.52	3479.77	3207.28		Germany	3722.33	22627.5	42987.4	64319.9	84900.5
Greece	51.7429	55.85	58.6476	60.4751	63.019	65.1251	65.3402	65.2864	63.0075		Greece	51.789	56.0122	57.6286	51.3296	51.0118	52.7627	53.1437	51.8799	51.9819		Greece	51.7989	57.9939	63.7871	65.2029	68.0754	69.8011	69.4695	69.7026	67.4182		Greece	51.7989	57.4052	62.7316	64.1585	66.775	68.5731	68.5091	68.8832	66.6793		Greece	51.7429	314.564	596.612	891.677	1196.6
Hungary	187.574	247.641	228.721	231.22	234.542	239.163	236.907	237.774	230.596		Hungary	187.468	234.939	290.634	296.334	291.488	296.144	298.104	286.125	287.834		Hungary	187.602	257.713	249.288	251.983	256.679	262.515	260.125	265.146	257.374		Hungary	187.602	214.557	244.6	248.094	250.756	255.654	254.7	260.451	252.303		Hungary	187.574	1185.51	2404.8	3550.9	4710.32
Luxembourg	21.5123	18.6291	15.5135	14.3276	13.1811	12.3831	11.7734	10.6189	8.82022		Luxembourg	21.4806	20.3133	18.4013	16.969	15.3573	14.7325	14.001	11.6619	9.64977		Luxembourg	21.4909	19.3458	16.695	15.5407	14.1033	14.0604	12.5731	11.2935	8.84425		Luxembourg	21.4909	19.1141	16.4111	15.2946	13.9477	13.7632	12.3548	11.1029	8.67232		Luxembourg	21.5123	126.19	216.22	292.602	363.094
Ireland	219.387	222.817	220.672	213.753	209.137	204.722	192.396	180.541	163.342		Ireland	218.932	232.07	240.344	228.877	220.503	212.154	198.085	180.991	159.968		Ireland	218.958	226.06	225.405	216.253	209.308	202.439	189.105	175.481	153.548		Ireland	218.958	222.786	221.11	213.427	205.868	199.46	186.755	173.723	152.759		Ireland	219.387	1319.75	2431.69	3528.13	4592.28
Italy	467.778	539.374	609.083	625.7	645.085	666.406	674.309	667.865	643.601		Italy	468.54	531.345	583.971	560.157	537.926	554.678	559.593	557.245	563.262		Italy	468.585	556.795	654.192	666.222	686.586	706.149	713.439	712.853	691.062		Italy	468.585	551.377	643.68	657.934	673.715	696.247	704.087	704.47	683.467		Italy	467.778	2878.26	5644.84	8706.87	11854.8
Macedonia,The Fmr Yug Rp	20.6049	24.0653	27.6929	28.3582	29.1798	30.2173	30.984	31.7385	31.3915		Macedonia,The Fmr Yug Rp	20.6678	23.7415	27.2402	27.1335	25.8145	24.8785	23.3265	21.8528	22.9167		Macedonia,The Fmr Yug Rp	20.67	24.354	28.4135	28.703	29.6853	30.5451	31.2085	32.3243	32.4741		Macedonia,The Fmr Yug Rp	20.67	24.2039	28.1878	28.4379	29.2999	30.2169	30.9617	32.1032	32.2322		Macedonia,The Fmr Yug Rp	20.6049	127.09	251.044	390.174	532.786
Montenegro	27.9213	33.0489	40.2732	44.0641	50.4001	57.1336	58.1189	59.6702	60.4633		Montenegro	27.921	32.9558	36.532	37.0272	35.9368	36.7103	36.3115	35.7029	36.0153		Montenegro	27.921	33.7628	41.9934	45.8222	52.4774	62.096	63.3938	65.3503	67.0132		Montenegro	27.921	33.489	41.6063	45.3092	51.5689	60.8571	62.2183	64.4166	66.0207		Montenegro	27.9213	172.655	345.124	550.281	776.937
Netherlands	68.9279	51.9757	43.1626	59.8141	55.5798	53.4032	47.2204	12.3957	7.62788		Netherlands	69.1629	60.1664	57.8276	73.9502	65.6562	58.9847	17.4382	13.3196	8.28623		Netherlands	69.1663	54.3806	47.2569	62.5693	58.1209	54.7703	46.9118	13.8866	9.04455		Netherlands	69.1663	53.7198	46.7791	62.0182	57.4327	54.3254	46.7343	13.8479	9.02326		Netherlands	68.9279	396.615	647.681	880.145	1174.98
Norway	638.444	793.714	993.67	1062.04	1097.57	1135.75	1122.95	1115.9	1102.43		Norway	636.633	838.12	1117.01	1232.83	1253.95	1312.57	1315.1	1302.41	1286.62		Norway	636.665	801.684	1010.04	1099.33	1126.72	1163.3	1156.15	1149.21	1140.34		Norway	636.665	794.509	997.95	1076.18	1090.53	1136.31	1132.28	1131.19	1121.64		Norway	638.444	3985.93	8154.46	13191.2	18536.9
Poland	2223.46	2271.21	2201.02	1954.22	2084.54	1459.88	1647.29	1507.81	1361.41		Poland	2217.32	2402.32	2447.84	2198.29	2334.11	1691.05	1482.97	1335.01	1199.85		Poland	2217.47	2329.35	2293.38	2065.29	2223.45	1573.04	1398.72	1275.45	1140.3		Poland	2217.47	2308.98	2269.65	2035.05	2177.72	1540.12	1380.8	1266.32	1133.42		Poland	2223.46	13388.5	24674.3	35432.6	45334
Portugal	924.693	1053.37	1200.6	1242.97	1297.17	1351.88	1331.21	1317.75	1293.61		Portugal	924.308	993.237	1060.61	1054.77	1056.17	1043.75	995.618	957.143	909.587		Portugal	924.355	1074.87	1243.81	1298.34	1359.28	1401.19	1377.23	1357.1	1329.7		Portugal	924.355	1060.79	1222.18	1276.99	1329.24	1379.27	1359.56	1347.38	1320.39		Portugal	924.693	5676.84	11090.9	17136.3	23405.4
Romania	889.601	984.622	1090.03	1108.05	1148.46	1200.9	1209.87	1209.46	1170.36		Romania	888.334	1052.59	1250.58	1294.84	1334.89	1407.14	1433.31	1426.04	1404.04		Romania	888.461	1011.73	1147.32	1192.62	1249.17	1313.31	1334.64	1347.06	1307.21		Romania	888.461	1002.45	1131.16	1172.5	1220.01	1285.58	1308.22	1321.45	1278.82		Romania	889.601	5432.63	10461.1	15929.3	21510
Slovakia	490.158	477.094	454.187	393.611	348.619	314.783	275.188	298.343	251.234		Slovakia	488.716	505.561	512.79	447.894	393.744	355.289	309.824	325.381	267.539		Slovakia	488.722	491.619	476.817	420.446	374.411	337.099	293.691	313.41	258.196		Slovakia	488.722	487.365	470.565	414.067	365.407	331.348	290.08	311.371	257.298		Slovakia	490.158	2927.89	5290.45	7500.81	9423.87
Slovenia	223.232	214.297	205.095	197.072	187.403	181.665	168.247	154.038	138.098		Slovenia	222.697	219.643	214.417	190.95	166.23	148.642	129.64	113.708	98.8637		Slovenia	222.713	222.483	226.074	219.115	206.875	197.767	182.4	167.649	149.708		Slovenia	222.713	218.834	219.491	214.139	202.013	194.23	179.82	166.059	148.631		Slovenia	223.232	1330.46	2392.74	3410.19	4385.88
Spain	832.082	981.433	1147.29	1174.21	1205.83	1294.45	1287.71	1280.91	1264.38		Spain	828.809	997.665	1179.55	1179.47	1188.6	1248.96	1247.74	1231.09	1237.31		Spain	828.851	1010.15	1216.34	1266.81	1311.65	1365.76	1429.43	1424.21	1414.03		Spain	828.851	995.621	1187.79	1232.56	1263.27	1345.29	1400.29	1402.26	1391.18		Spain	832.082	5141.84	10214.9	15978.2	21880.9
Sweden	5081.89	5917.2	6830.04	7031.9	7269.43	7545.89	7564.16	7583.77	7565.35		Sweden	5071.51	6301.37	7756.47	7973.45	8202.23	8511.05	8591.45	8704.88	8816.21		Sweden	5071.59	6136.59	7329.15	7539.2	7788.8	8079.72	8165.85	8254.58	8278.85		Sweden	5071.59	6057.45	7179.22	7447.63	7657.27	7966.17	8055.07	8162.31	8186.28		Sweden	5081.89	31326.6	61825.5	96177.5	131575
Switzerland	256.133	286.505	316.099	321.422	327.352	337.708	337.333	334.52	321.271		Switzerland	255.655	293.194	333.08	333.527	331.12	334.718	331.277	323.612	311.15		Switzerland	255.657	292.75	329.134	336.823	342.729	350.741	349.245	344.743	329.214		Switzerland	255.657	289.332	324.031	330.936	334.595	343.424	343.225	339.476	325.341		Switzerland	256.133	1567.17	3029.29	4615.11	6228.15
United Kingdom	711.181	772.866	815.812	801.688	797.512	797.559	765.293	733.767	695.841		United Kingdom	711.681	821.359	923.622	901.334	882.786	880.939	847.216	810.673	782.187		United Kingdom	711.759	795.723	861.243	842.028	831.147	824.993	792.138	764.341	725.7		United Kingdom	711.759	784.08	840.731	828.085	815.671	811.346	779.758	753.802	715.492		United Kingdom	711.181	4328.77	8236.04	12301	16305.2
Serbia	169.139	209.049	253.495	261.511	271.792	281.895	284.038	286.032	279.437		Serbia	169.558	224.357	289.832	301.207	301.993	311.201	312.246	308.55	310.595		Serbia	169.575	215.241	268.696	273.833	285.679	294.958	296.463	301.171	296.851		Serbia	169.575	212.742	264.474	270.032	280.105	290.196	292.556	297.542	293.32		Serbia	169.139	1054.75	2144.44	3419.93	4737.76
Belarus	917.83	1113.03	1342.12	1383.3	1432.83	1500.17	1622.16	1876.45	2257.1		Belarus	916.496	1236.76	1660.97	1688.4	1731.46	1804.67	1928.58	2143.05	2588.53		Belarus	916.983	1160.51	1453.9	1507.41	1564.38	1636.52	1749.8	2022.52	2416.41		Belarus	916.983	1144.38	1427.25	1478.48	1527.69	1597.57	1718.42	1995.47	2387.16		Belarus	917.83	5702.18	11496.4	18248.2	25214.2
Estonia	436.721	530.35	636.182	636.544	637.821	641.937	619.548	602.418	580.445		Estonia	435.79	586.924	771.896	774.862	750.631	757.741	732.755	703.072	689.833		Estonia	435.798	554.137	691.861	702.033	696.841	697.327	673.878	654.933	634.261		Estonia	435.798	545.573	678.153	687.965	675.518	683.094	662.609	647.5	626.875		Estonia	436.721	2713.95	5471.54	8652.81	11836.8
Latvia	623.282	727.245	838.721	831.585	825.45	822.759	786.309	758.854	725.411		Latvia	621.656	801.361	1026.91	997.225	952.086	952.349	918.721	870.894	847.121		Latvia	621.768	760.639	913.399	917.254	901.297	894.309	855.907	826.498	790.529		Latvia	621.768	748.759	894.653	899.017	874.599	875.215	840.909	816.518	780.654		Latvia	623.282	3843.65	7591.36	11777.8	15929.6
Lithuania	283.319	327.254	372.255	375.356	379.248	384.845	374.401	366.759	356.16		Lithuania	282.704	363.218	463.321	460.825	446.233	455.107	444.404	430.848	426.665		Lithuania	282.704	342.342	405.945	414.421	415.223	419.41	409.067	400.804	391.637		Lithuania	282.704	337.001	397.803	406.024	402.261	410.559	401.79	395.762	386.567		Lithuania	283.319	1743.85	3425.12	5289.5	7170.17
Moldova, Republic of	14.8771	19.2724	23.842	23.9629	24.3885	25.1393	25.8098	26.5307	25.8743		Moldova, Republic of	14.9998	22.7668	32.1522	33.105	31.8423	31.9181	31.5967	31.1337	31.7441		Moldova, Republic of	15.0016	19.9563	25.5107	25.0084	25.7266	26.2327	26.6973	27.9503	27.9084		Moldova, Republic of	15.0016	19.8193	25.3767	24.7728	25.3443	25.9743	26.5861	27.8574	27.8074		Moldova, Republic of	14.8771	93.6576	194.589	313.92	434.16
Russian Federation	11335.2	13247.2	15490.5	15619.7	15704.1	15949.9	15621.2	15361.3	14938.7		Russian Federation	11318.5	14218.2	17878.8	17962.9	18303.1	18411.7	18340.8	18099.7	18047.2		Russian Federation	11321.3	12990.9	14849.8	15328.8	15322.6	15328.8	15147.3	15105	14748.3		Russian Federation	11321.3	13473.9	16113.7	16360.7	16530.5	16749.5	16589	16585.9	16209.2		Russian Federation	11335.2	69923.2	138403	215984	294167
Ukraine	592	749.161	938.081	978.964	1020.65	1070.64	1085.49	1097.25	1102.3		Ukraine	590.913	830.395	1173.88	1227.34	1267.13	1324.8	1341.54	1333.28	1352.3		Ukraine	591.074	780.077	1013.81	1072.62	1116.17	1166.1	1182.69	1218.82	1212.9		Ukraine	591.074	771.458	1001.92	1059.39	1092.28	1149.04	1171.21	1210.26	1215.73		Ukraine	592	3709.16	7643.88	12375.2	17311.7
WORLD	247253	276795	311476	314318	318986	323774	320718	317816	310923		WORLD	247163	285620	332798	334922	333438	337119	332048	326011	323566		WORLD	247186	278869	316214	319117	322900	327101	323697	321896	315381		WORLD	247186	277962	315403	318317	320862	325721	323233	321923	315489		WORLD	247253	1.51306e+06	2.93172e+06	4.49194e+06	6.0682e+06
[truncated: 80 more columns]

## Sheet: Rndwd_Prod_Val_5%_Higher_Cost
Annual	REF (cost doesn't change in the REF scenario)											BF											AF											BAC										Cumulative	REF (cost doesn't change in the REF scenario)
Million 2018 $	2020	2025	2030	2035	2040	2045	2050	2055	2060		Million 2018 $	2020	2025	2030	2035	2040	2045	2050	2055	2060		Million 2018 $	2020	2025	2030	2035	2040	2045	2050	2055	2060		Million 2018 $	2020	2025	2030	2035	2040	2045	2050	2055	2060		Million 2018 $	2020	2025	2030	2035	2040
AFRICA	32989.5	35308.3	38174.9	38394.1	38780.8	39344.8	39602.9	40011.2	38255		AFRICA	32452.4	36401	41313	41821.6	41165.7	40821.6	38974.3	38610.2	39016.2		AFRICA	32456.9	35118.1	38505.8	38430.7	38949.8	39382.3	39479.7	40077	38474.7		AFRICA	32456.9	34987.5	38330.4	38182	38607.8	39077.9	39285.8	39898.6	38298.7		AFRICA	32989.5	200256	379664	570757	763114
Algeria	352.081	385.657	419.836	427.159	435.267	444.453	453.42	462.436	461.811		Algeria	346.041	390.168	438.657	446.736	439.823	441.801	440.606	438.796	444.293		Algeria	346.049	382.568	422.231	425.085	435.09	441.907	448.282	459.932	463.15		Algeria	346.049	381.924	421.87	423.802	433.054	441.178	448.826	460.466	463.428		Algeria	352.081	2146.06	4108.53	6215.03	8358.94
Angola	278.457	299.45	321.626	322.622	324.704	328.124	331.641	338.222	334.176		Angola	274.129	313.251	359.409	363.943	361.953	360.72	366.431	356.893	360.951		Angola	274.293	296.575	321.161	320.418	323.838	327.042	329.483	342.025	336.583		Angola	274.293	298.757	326.995	325.925	329.464	331.013	334.312	346.128	340.387		Angola	278.457	1691.73	3211.16	4820.29	6435.48
Benin	292.99	317.441	342.289	342.319	344.178	348.053	352.465	357.893	355.559		Benin	287.991	331.79	383.666	387.465	379.99	379.287	378.987	375.364	379.504		Benin	288.03	316.469	347.678	344.801	347.892	350.437	353.234	361.802	361.665		Benin	288.03	315.35	346.196	342.662	345.218	348.003	351.808	360.423	360.272		Benin	292.99	1782.39	3394.44	5105.92	6819.38
Botswana	35.7119	38.2128	40.7247	40.9627	41.3543	41.9319	42.5062	43.3343	42.817		Botswana	35.1263	39.9075	45.4445	46.2014	45.9263	45.8897	46.4356	45.4514	45.9495		Botswana	35.1427	37.8639	40.8369	40.7374	41.3123	41.8067	42.151	43.5838	43.058		Botswana	35.1427	37.9792	41.1448	40.9969	41.5876	41.9285	42.4448	43.9054	43.3503		Botswana	35.7119	216.772	410.348	614.209	819.414
Burkina Faso	840.983	887.399	933.237	938.323	946.446	957.975	971.03	986.707	981.29		Burkina Faso	830.336	920.447	1024.8	1039.85	1030.96	1032.05	1038.44	1028.8	1039.81		Burkina Faso	830.507	886.456	946.926	945.169	957.136	966.678	976.035	1000.86	998.594		Burkina Faso	830.507	884.262	943.985	940.792	952.04	960.673	972.578	997.389	994.955		Burkina Faso	840.983	5092.31	9575.14	14246.4	18946.2
Burundi	267.339	287.528	307.523	310.1	316.275	321.913	328.096	335.21	334.416		Burundi	262.686	299.048	340.923	347.129	345.488	346.82	349.203	346.927	352.233		Burundi	262.735	286.27	311.626	311.221	318.722	323.222	327.793	338.016	338.865		Burundi	262.735	285.405	310.517	309.499	316.543	320.981	326.49	336.716	337.494		Burundi	267.339	1624.22	3081.86	4622.05	6178.73
Cameroon	728.56	805.143	888.93	882.831	879.534	880.734	885.611	884.583	868.311		Cameroon	717.57	778.66	853.154	850.429	831.347	831.776	826.477	816.001	817.666		Cameroon	717.648	791.021	871.448	866.255	863.376	865.318	866.237	874.167	863.931		Cameroon	717.648	768.095	825.532	819.491	813.868	820.525	822.579	831.308	821.699		Cameroon	728.56	4447.94	8557.44	12996	17406.9
Cape Verde	7.2556	7.81077	8.34889	8.36842	8.3911	8.48085	8.60392	8.72294	8.65519		Cape Verde	7.12445	8.06123	9.20901	9.32524	9.15915	9.13114	9.09072	9.02078	9.1132		Cape Verde	7.12445	7.71022	8.42434	8.35905	8.41959	8.47994	8.57256	8.73757	8.76388		Cape Verde	7.12445	7.74403	8.40493	8.32987	8.38029	8.44032	8.58051	8.71727	8.74332		Cape Verde	7.2556	44.0888	83.6807	125.445	167.309
Central African Republic	141.581	153.663	166.645	166.502	166.821	167.804	167.118	167.554	164.147		Central African Republic	139.46	162.004	189.63	189.931	186.756	186.589	186.241	181.114	181.076		Central African Republic	139.508	149.615	160.606	160.362	161.075	161.941	161.134	163.647	160.589		Central African Republic	139.508	153.169	169.047	168.64	168.715	169.431	168.879	171.265	167.815		Central African Republic	141.581	861.569	1642.87	2475.95	3308.78
Chad	365.314	392.549	419.995	420.768	423.237	427.633	432.671	439.495	434.082		Chad	359.26	410.149	469.478	475.76	469.47	467.861	470.22	461.76	465.87		Chad	359.377	389.244	421.692	418.876	423.413	426.806	429.682	441.909	437.747		Chad	359.377	389.679	423.637	420.073	424.416	427.026	431.481	443.813	439.573		Chad	365.314	2219.12	4209.31	6310.06	8416.36
Congo, Republic of	241.771	255.015	269.284	267.916	267.112	267.355	261.433	257.728	250.343		Congo, Republic of	238.649	249.501	269.157	261.244	255.569	256.099	253.614	245.015	242.988		Congo, Republic of	238.707	260.348	283.994	284.904	283.263	283.333	277.175	274.766	267.027		Congo, Republic of	238.707	250.176	263.908	264.602	261.712	262.555	257.906	256.781	249.426		Congo, Republic of	241.771	1463.87	2753.21	4098.27	5437.04
Côte d'Ivoire	527.923	564.314	603.203	606.998	615.148	627.442	638.604	651.223	655.491		Côte d'Ivoire	519.656	583.387	659.34	667.514	661.381	670.25	675.217	680.694	694.805		Côte d'Ivoire	519.656	564.013	615.224	615.734	625.73	636.853	647.775	664.964	675.378		Côte d'Ivoire	519.656	561.437	610.832	610.674	619.093	631.986	644.241	662.022	672.501		Côte d'Ivoire	527.923	3203.93	6064.39	9084.2	12127.3
Djibouti	15.2749	16.5819	17.8603	17.9809	18.1788	18.4853	18.8687	19.2974	19.3846		Djibouti	14.9986	17.2573	19.9117	20.2549	19.921	20.001	20.0267	20.0877	20.5337		Djibouti	14.9986	16.4546	18.0395	17.9424	18.2378	18.4641	18.7599	19.3278	19.6045		Djibouti	14.9986	16.4185	17.9983	17.855	18.107	18.3695	18.7072	19.2656	19.5371		Djibouti	15.2749	92.9561	177.144	266.566	356.668
Egypt	680.586	249.827	269.106	270.107	272.357	275.899	279.949	284.059	282.264		Egypt	672.049	284.704	328.169	333.13	326.435	326.506	324.892	323.185	326.468		Egypt	672.069	271.431	297.234	294.979	298.829	301.336	304.365	311.002	311.958		Egypt	672.069	270.767	296.562	293.617	296.758	299.938	303.657	310.286	311.233		Egypt	680.586	3652.76	4921.17	6267.7	7620.48
Equatorial Guinea	100.79	110.881	122.07	119.266	116.751	114.748	109.411	104.999	100.393		Equatorial Guinea	99.5279	106.564	115.38	111.283	105.853	104.694	100.394	95.8484	92.9567		Equatorial Guinea	99.5279	113.63	129.571	128.089	124.705	122.333	116.944	112.177	107.674		Equatorial Guinea	99.5279	112.315	127.503	126.021	121.609	120.217	115.17	110.898	106.411		Equatorial Guinea	100.79	614.829	1180.42	1787.97	2381.78
Ethiopia	4528.58	4901.75	5274.94	5298.28	5344.75	5416.13	5498.8	5589.44	5551.75		Ethiopia	4448.42	5098.81	5858.34	5949.72	5849.13	5849.45	5846.76	5800.05	5864.22		Ethiopia	4448.88	4870.44	5328.31	5295.73	5366.75	5416.66	5472.89	5611.02	5613.6		Ethiopia	4448.88	4858.36	5315.39	5271.42	5332.77	5387.67	5458.43	5596.42	5598.43		Ethiopia	4528.58	27544.7	52426.6	78824.6	105363
Gabon	226.51	228.446	234.744	223.357	207.872	193.419	180.294	171.35	165.04		Gabon	223.424	219.355	218.779	200.93	185.018	175.833	167.058	161.049	159.436		Gabon	223.424	227.978	236.78	227.811	213.395	197.889	184.248	175.248	169.277		Gabon	223.424	226.174	233.925	218.967	200.55	187.644	176.074	168.765	163.926		Gabon	226.51	1360.99	2509.52	3671.85	4773.16
Gambia	66.2665	72.7597	79.8005	77.6333	75.7252	74.2434	72.2533	70.6291	68.2699		Gambia	65.5249	73.0375	81.8705	79.7093	76.0475	74.2676	71.7411	69.1301	67.5271		Gambia	65.5261	71.468	77.8351	75.5572	73.7118	72.0383	69.945	68.5601	66.4646		Gambia	65.5261	71.0892	77.2858	74.9575	72.8779	71.4748	69.5731	68.289	66.202		Gambia	66.2665	404.092	774.932	1171.77	1558.03
Ghana	1984.2	2147.72	2312.07	2328.96	2350.72	2381.99	2417.13	2458.54	2452.53		Ghana	1949.7	2239.28	2580.35	2623.52	2585.02	2589.7	2583.62	2570.44	2604.51		Ghana	1949.81	2140.74	2348.67	2343.63	2377.74	2400.94	2423	2480.5	2491.8		Ghana	1949.81	2133.44	2339.54	2330.15	2358.47	2384.8	2413.3	2471.56	2483.01		Ghana	1984.2	12068.7	22971.7	34548.9	46215.5
Guinea	530.52	570.755	610.858	614.874	621.721	631.63	641.788	653.426	649.947		Guinea	521.34	595.526	682.053	693.987	685.195	687.282	689.485	684.216	693.17		Guinea	521.42	568.516	619.64	617.829	627.641	635.55	642.922	660.763	661.372		Guinea	521.42	566.863	617.592	614.519	623.316	631.391	640.557	658.405	658.907		Guinea	530.52	3223.35	6117.23	9175.54	12256.8
Guinea-Bissau	122.536	132.33	142.15	142.882	144.244	146.258	148.526	151.15	150.141		Guinea-Bissau	120.409	137.403	157.181	159.718	157.448	157.546	157.973	156.503	158.358		Guinea-Bissau	120.429	131.686	143.932	143.273	145.316	146.848	148.43	152.528	152.417		Guinea-Bissau	120.429	131.302	143.451	142.501	144.316	145.869	147.876	151.962	151.828		Guinea-Bissau	122.536	745.01	1416.48	2127.96	2843.74
Kenya	1119.38	1226.98	1337.09	1352.86	1372.19	1395.9	1409.32	1418.94	1391.82		Kenya	1099.86	1265.96	1454.52	1480.44	1455.85	1457.2	1446.99	1430.57	1436.42		Kenya	1099.91	1219.51	1351.74	1356.3	1383.07	1404.4	1415.63	1442.91	1438.37		Kenya	1099.91	1216.04	1347.44	1348.88	1372.15	1395.28	1409.35	1435.67	1428.98		Kenya	1119.38	6823.89	13068.9	19770.1	26553.8
Lesotho	108.613	115.916	123.141	124.002	125.314	127.096	129.121	131.176	131.103		Lesotho	107.108	118.61	131.932	133.847	131.954	132.15	131.749	131.171	131.966		Lesotho	107.108	113.997	121.329	120.817	122.216	123.106	124.108	126.113	126.086		Lesotho	107.108	113.404	120.278	119.549	120.711	121.808	123.031	125.011	124.978		Lesotho	108.613	658.983	1245.79	1862.36	2483.68
Liberia	373.721	408.942	445.147	450.01	458.12	469.558	479.635	490.644	493.019		Liberia	367.21	420.751	485.101	495.596	491.422	498.131	500.743	503.113	513.581		Liberia	367.216	404.597	446.061	447.035	457.311	467.192	475.72	490.17	496.866		Liberia	367.216	399.777	437.434	437.322	446.157	456.551	465.771	479.864	486.159		Liberia	373.721	2277.55	4358.46	6589.06	8847.22
Libyan Arab Jamahiriya	49.8028	54.6632	59.827	60.5963	61.5858	62.8616	63.8439	65.038	64.8482		Libyan Arab Jamahiriya	48.95	53.1067	55.4256	41.8087	40.9184	40.885	40.6758	40.4629	40.8682		Libyan Arab Jamahiriya	48.9582	54.3058	60.1223	60.4082	61.4674	62.4354	63.1057	64.7323	64.8033		Libyan Arab Jamahiriya	48.9582	54.3758	60.6954	61.0686	62.0623	63.2276	64.177	65.93	66.0532		Libyan Arab Jamahiriya	49.8028	303.677	582.157	882.061	1186.03
Madagascar	571.829	621.902	672.345	676.705	684.168	694.725	705.992	717.608	714.894		Madagascar	561.553	642.185	736.275	748.851	735.958	738.26	736.395	734.212	749.152		Madagascar	561.554	617.326	678.077	675.109	685.631	693.24	701.316	717.648	721.403		Madagascar	561.554	615.021	674.815	670.285	678.872	687.893	697.613	714.007	717.782		Madagascar	571.829	3481.05	6641	10007.1	13398.1
Malawi	344.428	371.743	400.939	406.842	415.089	426.479	438.272	455.741	461.779		Malawi	339.106	378.115	419.075	421.363	397.664	99.7586	99.4817	99.1819	100.411		Malawi	339.293	370.76	406.129	409.669	419.57	430.506	440.035	462.135	455.038		Malawi	339.293	369.135	403.458	406.426	416.407	425.3	436.511	456.979	448.949		Malawi	344.428	2093.88	3981.79	5992.39	8034.84
Mali	291.276	318.379	347.625	355.18	364.864	376.982	386.027	396.538	398.887		Mali	286.511	331.545	385.527	397.44	400.45	409.604	417.121	417.916	427.991		Mali	286.578	316.642	350.456	355.639	366.71	378.024	385.735	399.88	403.591		Mali	286.578	316.334	351.002	355.76	366.465	377.854	386.915	401.544	405.593		Mali	291.276	1774.76	3395.9	5141.58	6927.16
Mauritania	85.002	93.1845	101.609	102.569	103.942	105.78	107.775	109.792	109.63		Mauritania	83.4694	97.0598	113.131	115.491	113.76	114.403	114.324	114.352	116.044		Mauritania	83.4697	92.5761	102.654	102.58	104.387	105.747	107.221	109.992	110.822		Mauritania	83.4697	92.3094	102.367	102.051	103.571	105.182	106.901	109.689	110.503		Mauritania	85.002	518.194	992.541	1501.55	2015.77
Mauritius	0.212605	0.250437	0.27741	0.279472	0.282526	0.293631	0.297507	0.301716	0.300341		Mauritius	0.208919	0.231909	0.267702	0.268017	0.276621	0.278175	0.274258	0.273456	0.27261		Mauritius	0.208919	0.240691	0.280283	0.280097	0.295601	0.294409	0.29727	0.303496	0.299868		Mauritius	0.208919	0.248374	0.279365	0.278659	0.293419	0.2927	0.296221	0.302537	0.298899		Mauritius	0.212605	1.31346	2.59262	3.98173	5.38215
Morocco	372.284	400.932	429.905	437.994	447.704	459.428	470.848	482.43	487.117		Morocco	367.713	398	431.607	439.892	436.309	439.787	441.305	442.783	449.334		Morocco	367.713	398.525	431.714	436.103	447.034	457.098	467.2	481.329	489.385		Morocco	367.713	397.526	430.424	434.245	444.239	455.026	465.798	479.934	487.913		Morocco	372.284	2262.35	4295.98	6453.6	8653.28
Mozambique	889.341	972.963	1062.4	1066.56	1074.43	1086.88	1094.07	1106.22	1092.19		Mozambique	874.914	1003.79	1156.58	1169.47	1153.73	1155.1	1157.93	1137.67	1146.1		Mozambique	875.148	956.414	1045.17	1043.55	1054.53	1064.25	1068.08	1091.93	1081.81		Mozambique	875.148	958.881	1054.37	1051.35	1060.1	1069.58	1076.67	1100.9	1090.18		Mozambique	889.341	5419.67	10373.9	15690.1	21030.8
Niger	498.417	538.206	578.224	581.164	586.568	594.683	603.46	614.002	608.749		Niger	489.882	562.129	646.663	657.386	648.957	649.126	651.691	643.78	651.016		Niger	489.991	530.785	574.558	571.666	579.327	584.998	590.088	606.045	602.856		Niger	489.991	533.993	583.204	579.483	587.06	592.988	600.719	617.81	615.448		Niger	498.417	3030.29	5761.34	8655.39	11566.6
Nigeria	3309.48	3648.05	4013.57	4098.47	4200.37	4327.87	4435.6	4555.36	4596.93		Nigeria	3255.74	3762.35	4363.94	4480.47	4486.02	4574.23	4638.62	4667.53	4776.39		Nigeria	3256.12	3618.74	4026.59	4085.49	4201.89	4321.38	4418.27	4572.41	4641.16		Nigeria	3256.12	3606.95	4011.33	4062.82	4169.43	4292.65	4399.28	4555.09	4622.89		Nigeria	3309.48	20195.5	38801.3	58954	79548.3
Réunion	4.45792	4.52853	4.64847	4.65947	4.69933	4.75011	4.81517	4.87495	4.83365		Réunion	4.38077	4.61652	5.01267	5.06972	4.9549	4.94505	4.90833	4.87097	4.89888		Réunion	4.38093	4.52184	4.7313	4.70428	4.76406	4.795	4.83946	4.93424	4.932		Réunion	4.38093	4.5004	4.70858	4.68108	4.72045	4.76965	4.8253	4.92054	4.91806		Réunion	4.45792	26.8181	49.5807	72.8341	96.1713
Rwanda	248.727	269.608	290.779	292.993	296.092	309.109	313.725	318.562	316.31		Rwanda	244.637	262.294	89.9855	91.3386	89.4993	89.5128	89.1727	88.8091	89.8137		Rwanda	244.676	264.931	293.134	292.299	295.01	295.809	294.474	285.812	83.831		Rwanda	244.676	264.06	292.018	290.681	292.886	293.783	293.243	284.713	83.6361		Rwanda	248.727	1513.24	2882.45	4338.56	5806.63
Sao Tome and Principe	6.62285	7.24461	7.88958	7.91906	7.90352	7.92596	7.94857	8.00505	7.93172		Sao Tome and Principe	6.52497	7.17001	7.90262	7.9211	7.75779	7.73182	7.68172	7.59376	7.60362		Sao Tome and Principe	6.52543	7.2248	7.98409	8.01423	8.05109	8.04151	8.03903	8.13665	8.09907		Sao Tome and Principe	6.52543	7.18983	7.95	7.94869	7.97473	7.96902	7.99367	8.09644	8.06754		Sao Tome and Principe	6.62285	40.3589	77.2269	116.704	156.284
Senegal	285.713	307.358	329.553	330.894	333.425	337.461	341.555	347.473	343.16		Senegal	281.237	317.473	359.383	364.706	361.643	360.923	364.448	357.172	360.791		Senegal	281.355	305.891	332.765	331.504	335.554	338.997	341.423	352.186	348.127		Senegal	281.355	304.769	331.057	329.356	333.371	335.741	339.464	350.218	346.038		Senegal	285.713	1735.92	3294.91	4944.02	6601.02
Sierra Leone	244.795	265.426	286.198	286.795	288.64	291.843	295.37	299.323	296.76		Sierra Leone	240.507	276.112	317.892	321.919	315.607	315.262	314.184	311.257	314.044		Sierra Leone	240.526	264.123	289.875	287.656	290.751	292.817	295.024	301.369	301.073		Sierra Leone	240.526	263.348	288.963	286.143	288.61	291.105	294.063	300.451	300.129		Sierra Leone	244.795	1489.4	2837.3	4268.89	5704.71
Somalia	594.786	646.835	699.018	702.325	708.835	718.741	729.84	741.369	736.974		Somalia	584.119	666.636	762.584	774.788	760.42	761.217	758.706	754.822	763.187		Somalia	584.131	636.752	693.334	688.833	698.435	705.025	712.616	729.152	731.503		Somalia	584.131	640.424	703.26	697.199	705.392	713.542	723.001	739.887	742.367		Somalia	594.786	3620.77	6907.13	10405.5	13923.7
South Africa	1778.4	1926.31	2086.68	2020.01	1963.44	1921.22	1839.25	1774.54	1685.33		South Africa	1756.74	1896.83	2040.79	1931.2	1787.99	1680.09	1578.02	1464.46	1393.71		South Africa	1756.96	1925.09	2094.24	2028.39	1953.4	1896.22	1803.62	1741	1650.67		South Africa	1756.96	1897.69	2044.63	1978.49	1882.04	1835.03	1751.47	1695.03	1605.49		South Africa	1778.4	10818.3	20610.2	30977	41020.5
Sudan	829.674	890.552	951.99	961.904	975.056	991.764	802.583	817.974	814.32		Sudan	818.123	919.242	1037.25	1056.95	1049.42	1055.78	855.63	850.39	861.806		Sudan	818.2	884.573	956.411	957.97	974.177	987.44	795.216	817.436	819.047		Sudan	818.2	883.482	956.042	956.115	971.075	984.948	794.569	816.875	818.454		Sudan	829.674	5038.92	9553.12	14323	19145.7
Swaziland	96.3707	108.548	120.353	122.724	140.218	144.315	139.605	132.08	119.842		Swaziland	95.0563	95.1241	93.6788	92.1832	85.5927	9.85054	2.81244	0	0.00569691		Swaziland	95.0672	109.057	123.407	124.925	143.002	149.019	146.936	138.154	120.755		Swaziland	95.0672	108.494	122.598	123.687	141.405	147.581	145.316	136.806	119.606		Swaziland	96.3707	590.402	1144.95	1749.09	2380.2
Tanzania, United Rep of	1133.41	1214.88	1295.37	1300.2	1311.7	1328.96	1347.98	1371.42	1359.08		Tanzania, United Rep of	1114.32	1263.86	1436.37	1457.72	1440.11	1439.55	1447.11	1427.65	1442.33		Tanzania, United Rep of	1114.61	1211.39	1315.59	1308.6	1326.13	1339.74	1352.28	1390.96	1383.85		Tanzania, United Rep of	1114.61	1207.6	1310.53	1301.09	1317.31	1329.43	1346.31	1384.98	1377.59		Tanzania, United Rep of	1133.41	6881.92	13036.8	19518.5	26031
Togo	190.768	207.161	224.026	224.508	225.855	228.506	231.725	235.438	234.479		Togo	187.454	213.181	243.184	246.383	242.184	242.658	242.708	241.672	244.904		Togo	187.466	205.531	225.212	223.678	225.971	227.859	230.199	235.745	236.617		Togo	187.466	204.831	224.325	222.343	224.208	226.458	229.382	234.972	235.837		Togo	190.768	1161	2213.67	3334.29	4458.17
Tunisia	170.464	189.302	215.878	224.212	233.046	242.99	251.014	259.273	263.264		Tunisia	167.92	198.623	230.515	238.754	238.111	240.658	239.849	233.771	225.831		Tunisia	167.939	188.58	217.678	224.439	233.996	243.241	250.513	260.421	265.777		Tunisia	167.939	187.861	216.892	223.244	232.267	241.71	249.485	259.479	264.789		Tunisia	170.464	1041.62	2014.71	3102.43	4232.33
Uganda	1944.97	2103.3	2261.48	2269.25	2281.74	2295.66	2289.38	2151.03	647.169		Uganda	1912.32	2185.14	2498.89	2529.33	2477.49	2440.71	787.454	784.607	793.874		Uganda	1912.59	2096.14	2294.72	2284.94	2309.24	2318.41	2305.58	2058.27	704.617		Uganda	1912.59	2089.76	2286.68	2272.36	2292.69	2303.01	2296.68	2051.28	703.013		Uganda	1944.97	11828.1	22502.8	33818	45176.8
Congo, Dem Republic of	3665.96	3999.7	4345.89	4383.56	4442.14	4523.79	4610.95	4694.61	4664.7		Congo, Dem Republic of	3602.74	4168.61	4840.02	4935.92	4887.28	4911.85	4946.08	4899.53	4960.65		Congo, Dem Republic of	3603.41	3974.89	4387.8	4383.77	4463.23	4530.54	4596.09	4725.84	4721.78		Congo, Dem Republic of	3603.41	3969.3	4386.47	4373.68	4447.17	4514.06	4593.6	4723.79	4719.05		Congo, Dem Republic of	3665.96	22329.5	42674.2	64441.3	86417.7
Zambia	1020.09	1103.71	1188.33	1197.05	1211.55	1232.23	1254.06	1279.31	1275.11		Zambia	1002.49	1150.63	1324.72	1347.43	1331.68	1336.74	1343.85	1335.28	1355.19		Zambia	1002.66	1100.16	1207	1203.9	1223.22	1239.52	1255.51	1292.61	1295.57		Zambia	1002.66	1096.58	1202.33	1197.01	1214.52	1231.01	1250.56	1287.76	1290.53		Zambia	1020.09	6204.15	11807.3	17757.7	23757.4
Zimbabwe	425.255	466.5	509.431	523.597	541.034	562.353	578.624	596.131	603.63		Zimbabwe	418.218	483.299	559.851	579.947	584.85	601.676	611.485	618.996	636.532		Zimbabwe	418.246	464.289	515.22	525.644	545.862	566.278	581.472	603.818	616.47		Zimbabwe	418.246	462.924	513.531	522.911	541.805	562.934	579.305	601.799	614.329		Zimbabwe	425.255	2592.78	4968.21	7529.53	10165
NORTH/CENTRAL AMERICA	49278.4	56273.1	64460.8	64779.4	65203.7	65286.2	62777.8	60547.3	58024.2		NORTH/CENTRAL AMERICA	48476.2	58022.3	69784.2	70684.3	70737	71925.7	69921.3	67160.9	65159.4		NORTH/CENTRAL AMERICA	48478	56148.8	65001.5	66421.2	67086.6	67966.1	65388.4	62984.8	60489.7		NORTH/CENTRAL AMERICA	48478	56283.9	65591.6	66712.5	66937.1	67836.9	65696.7	63684.1	61204.6		NORTH/CENTRAL AMERICA	49278.4	302665	592219	914841	1.23916e+06
Bahamas	1.13942	1.26523	1.38377	1.38451	1.39587	1.4144	1.43599	1.45421	1.44161		Bahamas	1.10631	1.28958	1.51054	1.51953	1.49573	1.49081	1.48233	1.46775	1.48312		Bahamas	1.10631	1.23813	1.38943	1.3837	1.40197	1.41314	1.42334	1.45648	1.45855		Bahamas	1.10631	1.24225	1.39632	1.37613	1.39057	1.40519	1.41914	1.45233	1.45434		Bahamas	1.13942	6.96235	13.407	20.3266	27.2605
Barbados	0.731113	0.813383	0.899713	0.919691	0.926111	0.956591	0.948538	0.95065	0.945051		Barbados	0.718632	0.6243	0.498842	0.479855	0.449909	0.449111	0.437293	0.401457	0.403572		Barbados	0.718787	0.820689	0.930233	0.952312	0.969757	1.00049	1.01316	1.01022	1.00443		Barbados	0.718787	0.816752	0.913431	0.945751	0.960741	0.991416	0.995552	1.00453	0.988294		Barbados	0.731113	4.46895	8.62219	13.1407	17.7456
Belize	7.36261	7.93115	8.51355	8.49824	8.54395	8.63214	8.61941	8.63276	8.51233		Belize	7.18842	7.65548	8.26277	8.32612	8.18717	8.20014	8.13399	8.05722	8.08959		Belize	7.18842	7.92807	8.74368	8.66403	8.73073	8.80982	8.8049	8.8683	8.82434		Belize	7.18842	7.87735	8.64717	8.59058	8.62696	8.72188	8.73487	8.80699	8.75472		Belize	7.36261	44.7442	84.9823	127.535	170.072
Canada	14973.5	16820.6	18963.3	18997.2	19342.5	19881.2	19440.8	18919.2	18259.8		Canada	14776.9	17487.4	20885.3	20790.5	20929.5	21652.5	21665.9	21221.3	20735.6		Canada	14777.2	16492.1	18443	18655.9	19032.6	19564.5	19100.2	18574.6	17974.4		Canada	14777.2	16901.2	19506.2	19569.3	19769	20323.4	20144.9	19793.4	19202.3		Canada	14973.5	91688.2	177934	272784	368116
Saint Lucia	0.360489	0.400999	0.445394	0.460102	0.461445	0.464971	0.472484	0.4766	0.473859		Saint Lucia	0.35043	0.419489	0.509555	0.514333	0.505364	0.514758	0.513763	0.507085	0.509163		Saint Lucia	0.35043	0.398447	0.459286	0.457559	0.460917	0.473951	0.479126	0.486716	0.488057		Saint Lucia	0.35043	0.404946	0.457753	0.454966	0.457107	0.471049	0.477428	0.485136	0.486447		Saint Lucia	0.360489	2.20345	4.25284	6.49452	8.79637
Costa Rica	213.074	234.266	256.882	258.578	261.481	264.621	264.909	265.726	261.889		Costa Rica	208.245	232.755	260.486	263.4	259.679	262.186	262.482	259.874	261.744		Costa Rica	208.284	235.481	266.066	268.2	270.648	273.521	272.097	274.072	270.313		Costa Rica	208.284	233.474	263.165	265.019	266.309	269.685	269.238	271.678	267.85		Costa Rica	213.074	1299.64	2493.59	3779.69	5075.49
Cuba	92.155	99.8504	108.232	108.835	109.454	110.138	109.305	109.038	104.918		Cuba	90.2432	100.7	111.773	110.383	109.544	108.713	109.173	104.383	103.626		Cuba	90.2995	99.8935	111.012	111.351	112.191	112.918	111.581	113.276	109.204		Cuba	90.2995	99.324	110.04	110.34	111.244	111.291	110.331	111.86	107.312		Cuba	92.155	560.625	1068.26	1610.02	2154.82
Dominica	0.250891	0.289108	0.313676	0.325134	0.327185	0.330764	0.334468	0.348802	0.341408		Dominica	0.243836	0.292069	0.346142	0.350858	0.354254	0.353769	0.351772	0.348202	0.361499		Dominica	0.243836	0.277419	0.326203	0.323518	0.326971	0.339893	0.341925	0.344691	0.343914		Dominica	0.243836	0.284293	0.325075	0.32166	0.32427	0.337745	0.340656	0.343522	0.342725		Dominica	0.250891	1.54356	3.01367	4.59351	6.22123
Dominican Republic	36.9925	40.3053	43.5962	44.2619	44.7962	45.5744	46.1916	46.983	46.789		Dominican Republic	35.9999	40.7682	46.4902	48.4967	47.1715	46.8374	46.6176	46.3368	46.9329		Dominican Republic	35.9999	39.8656	44.0787	44.4312	45.1365	45.712	46.1494	47.1633	47.4716		Dominican Republic	35.9999	39.7064	43.8627	44.109	44.6499	45.3636	45.9204	46.9683	47.264		Dominican Republic	36.9925	225.268	430.085	648.732	870.575
El Salvador	157.18	174.331	191.66	193.403	196.464	200.305	203.126	206.435	205.206		El Salvador	152.871	169.525	189.44	189.982	184.411	184.272	183.073	181.373	182.562		El Salvador	152.871	171.413	191.034	190.914	194.882	198.477	201.73	206.121	206.562		El Salvador	152.871	170.845	190.363	189.765	193.233	197.266	200.599	205.916	206.122		El Salvador	157.18	960.229	1849.21	2809.26	3779.33
Guatemala	724.697	797.618	871.719	873.806	879.749	891.094	902.463	914.459	905.078		Guatemala	704.161	824.371	965.319	978.777	956.152	955.571	948.465	942.077	950.199		Guatemala	704.163	787.362	879.185	872.337	882.162	887.683	894.82	914.021	914.485		Guatemala	704.163	784.412	875.4	865.992	872.987	881.965	891.429	910.811	911.142		Guatemala	724.697	4421.1	8483.29	12844	17218.9
Haiti	73.5421	80.8385	88.1825	88.5172	89.3142	90.5842	91.9063	93.289	92.4246		Haiti	71.4586	82.8175	96.0544	97.6076	95.4522	95.4211	94.8716	94.0899	95.0257		Haiti	71.4609	79.4951	88.2277	87.46	88.705	89.5215	90.393	92.5217	92.5646		Haiti	71.4609	79.1179	87.6531	86.6973	87.6879	88.704	89.8057	91.9397	91.9816		Haiti	73.5421	448.549	860.086	1301.33	1744.72
Honduras	313.739	344.049	374.786	375.603	378.407	383.403	387.382	391.468	386.906		Honduras	305.092	351.166	405.156	409.687	400.764	400.719	397.767	394.452	397.728		Honduras	305.099	340.709	380.153	376.719	381.164	384.392	386.937	394.344	393.59		Honduras	305.099	339.187	377.937	374.109	377.456	381.537	384.987	392.459	391.671		Honduras	313.739	1912.75	3663.73	5538.48	7419.3
Jamaica	36.8288	41.4553	46.0908	46.8565	47.4996	48.3473	48.6254	49.1225	48.054		Jamaica	36.0864	43.7183	52.3856	53.8987	54.3582	54.6492	55.3896	53.9691	54.2577		Jamaica	36.1099	41.9548	48.2971	49.0138	49.8042	50.6412	50.7667	52.1429	50.8786		Jamaica	36.1099	41.6434	47.6654	48.4478	49.265	49.8356	50.1543	51.5453	50.2444		Jamaica	36.8288	225.599	437.511	668.731	903.656
Martinique	0.348891	0.374479	0.386384	0.386243	0.391691	0.406029	0.410153	0.414568	0.399202		Martinique	0.338961	0.381209	0.437369	0.446717	0.43525	0.444267	0.440411	0.435001	0.437545		Martinique	0.338961	0.361309	0.392087	0.391013	0.394606	0.407128	0.40924	0.417016	0.41554		Martinique	0.338961	0.367963	0.390869	0.388815	0.402127	0.404659	0.407871	0.415697	0.414201		Martinique	0.348891	2.11893	4.00324	5.93502	7.87168
Mexico	1874.63	2120.05	2395.76	2418.43	2440.91	2476.25	2478.18	2478.09	2433.55		Mexico	1829.23	2186.46	2624.03	2671.27	2641.06	2656.47	2629.35	2605.03	2611.47		Mexico	1829.25	2113.15	2454.39	2462.82	2492.3	2518.53	2518.12	2539.11	2516.92		Mexico	1829.25	2097.13	2423.77	2434.24	2456.05	2487.84	2491.43	2513.88	2491.35		Mexico	1874.63	11493.2	22369.2	34370.7	46485.3
Netherlands Antilles	0.00326667	0.00353667	0.00379667	0.00375667	0.00373667	0.00373667	0.00749334	0.00751334	0.00735334		Netherlands Antilles	0.00317085	0.00368085	0.00427085	0.00428085	0.00412085	0.00406085	0.00398085	0.00390085	0.00389085		Netherlands Antilles	0.00317085	0.00348085	0.00381085	0.00372085	0.00372085	0.00370085	0.00369085	0.00373085	0.00369085		Netherlands Antilles	0.00317085	0.00347085	0.00380085	0.00370085	0.00369085	0.00368085	0.0073617	0.0074417	0.0073617		Netherlands Antilles	0.00326667	0.01987	0.0378134	0.0567567	0.07552
Nicaragua	212.711	234.319	255.891	256.161	257.436	259.909	262.449	265.123	261.889		Nicaragua	206.646	238.037	273.892	276.344	268.95	267.967	265.412	262.874	264.974		Nicaragua	206.646	229.081	252.878	249.464	251.76	252.948	254.525	259.54	259.248		Nicaragua	206.646	228.297	251.938	247.971	249.583	251.441	253.674	258.695	258.403		Nicaragua	212.711	1297.87	2491.04	3770.77	5052.85
Panama	51.6702	58.4752	66.1093	66.1849	66.4782	67.2202	67.8268	68.4381	67.9554		Panama	50.4328	53.9276	57.2234	57.7695	57.1864	58.3198	57.8236	57.5331	58.2239		Panama	50.4328	56.7695	63.9325	63.882	64.2218	64.5791	64.8384	65.9598	66.1303		Panama	50.4328	56.0947	62.6852	62.5228	62.6622	63.2251	63.7547	64.8468	64.9972		Panama	51.6702	316.826	616.836	947.459	1278.68
Saint Vincent/Grenadines	0.262489	0.291363	0.327698	0.328323	0.330359	0.345397	0.348844	0.35263	0.348853		Saint Vincent/Grenadines	0.255304	0.294372	0.348662	0.36535	0.357541	0.357059	0.355023	0.359031	0.361577		Saint Vincent/Grenadines	0.255304	0.29054	0.329454	0.338492	0.34185	0.343925	0.357328	0.363598	0.362568		Saint Vincent/Grenadines	0.255304	0.29735	0.328306	0.336539	0.339	0.341748	0.35596	0.362348	0.361298		Saint Vincent/Grenadines	0.262489	1.60381	3.09696	4.73607	6.37972
Trinidad and Tobago	9.54743	9.89717	9.9909	10.2635	10.2934	10.3709	10.2117	10.074	9.90258		Trinidad and Tobago	9.41811	7.8831	5.86058	5.81617	5.69675	5.64833	5.51237	5.38375	5.30561		Trinidad and Tobago	9.41811	9.93054	10.2101	10.8806	10.8975	10.9716	10.857	10.7696	10.6344		Trinidad and Tobago	9.41811	9.89145	10.149	10.7669	10.7448	10.8368	10.7241	10.6556	10.5319		Trinidad and Tobago	9.54743	57.6343	107.214	157.441	208.788
United States of America	30497.7	35205.7	40776.3	41029	41066.6	40544.6	38451.9	36717.2	34927.3		United States of America	29989.3	36191.8	43798.9	44718.3	44715.2	45164.6	43187.7	40920.6	39380.1		United States of America	29990.6	35440.2	41756.5	42965.3	43197.5	43498.9	41372.6	39428.2	37564.4		United States of America	29990.6	35192.3	41328.3	42390.7	42373.8	42661.9	40677	38946.5	37090.7		United States of America	30497.7	187694	369293	573427	778610
SOUTH AMERICA	28636.9	29885.8	31404.6	30929.5	30515.3	30348.6	29844.1	29526	29192.4		SOUTH AMERICA	28421.9	30588.6	33420.8	32997.5	31972.3	31631.9	31006.3	30357.5	30307.5		SOUTH AMERICA	28423.8	29891.9	31787.6	31633.7	31053.1	30730.3	30164.6	29895.6	29595.6		SOUTH AMERICA	28423.8	29906.2	31910.3	31768.7	31094.5	30889.3	30387.6	30232.5	29962.2		SOUTH AMERICA	28636.9	173070	324018	480566	634799
Argentina	1362.64	1522.7	1717.57	1738.32	1757.2	1776.64	1751.85	1733.93	1708.74		Argentina	1353.26	1545.25	1782.9	1806.31	1810.58	1842.79	1826.59	1800.7	1785.13		Argentina	1353.31	1528	1735.61	1767.03	1786.16	1808.12	1789.93	1773.85	1752.48		Argentina	1353.31	1527.48	1745.64	1774.95	1785.28	1809.42	1792.25	1781.99	1759.13		Argentina	1362.64	8335.88	16144.2	24752.8	33463.3
Bolivia	199.694	213.771	228.26	232.451	256.534	263.61	267.993	272.572	275.954		Bolivia	198.148	218.837	242.572	247.75	267.032	273.411	276.191	278.604	284.811		Bolivia	198.148	213.507	229.87	233.645	258.125	264.912	269.291	274.946	279.9		Bolivia	198.148	213.919	231.519	235.164	259.299	266.698	271.459	277.478	282.506		Bolivia	199.694	1212.24	2295.59	3441.08	4627.41
Brazil	18337	18943.3	19749.1	19504.3	19336.7	19407.2	19386.7	19466.6	19591.3		Brazil	18207.7	19450.3	21090.9	21035.6	20582.6	20516.2	20395.9	20281.8	20584.2		Brazil	18209	18940.2	19871	19815.2	19556.3	19525.5	19469.2	19600	19736.9		Brazil	18209	18993	20041.8	20009	19715.2	19742.1	19723.2	19944.8	20116.7		Brazil	18337	110628	206151	304651	402005
Chile	4855.08	5023.65	5203.05	5015.87	4826.21	4644.03	4324.32	4045.17	3761.88		Chile	4816.05	5123.35	5566.42	5252.45	4878.89	4689.57	4354.31	4010.49	3743.05		Chile	4816.1	5044.38	5412.06	5375.61	5127.44	4908.68	4565.1	4252.95	3954.04		Chile	4816.1	5020.33	5380.63	5313.66	5029.26	4854.12	4528.21	4237.16	3940.45		Chile	4855.08	29299	54596.7	80424.7	105314
Colombia	579.405	628.203	684.837	687.582	689.098	692.575	690.442	692.877	680.955		Colombia	574.84	656.842	757.285	769.851	763.253	762.505	762.377	744.341	744.682		Colombia	575.038	633.177	702.553	707.691	711.874	715.296	711.568	721.049	708.56		Colombia	575.038	630.075	697.242	701.224	703.077	704.923	703.676	714.952	702.392		Colombia	579.405	3525.23	6722.88	10149.8	13589.2
Ecuador	479.514	513.186	549.042	546.852	548.083	554.542	554.13	550.352	534.93		Ecuador	475.861	493.169	517.29	509.569	497.338	495.588	494.627	484.761	485.09		Ecuador	475.967	510.894	549.287	547.833	551.184	558.186	558.827	562.51	549.136		Ecuador	475.967	505.527	542.185	540.157	543.569	550.753	549.361	552.029	538.518		Ecuador	479.514	2910.76	5512.54	8255.56	10991.1
French Guiana	13.4349	14.0583	14.7115	14.5926	14.5327	14.5488	14.4566	14.4141	14.1806		French Guiana	13.3312	14.1394	15.0559	14.8658	14.4181	14.887	14.4484	13.8366	13.4671		French Guiana	13.3326	14.1165	15.0098	14.8405	14.8	14.7849	14.661	14.7116	14.5271		French Guiana	13.3326	14.0754	14.9427	14.7586	14.6876	14.6856	14.6027	14.6536	14.4682		French Guiana	13.4349	81.233	152.178	225.617	298.52
Guyana	72.6546	81.5792	92.0824	91.9438	92.144	92.8584	92.2007	91.5213	88.9343		Guyana	72.0899	84.5682	100.857	105.137	102.767	103.614	102.69	101.503	102.324		Guyana	72.093	82.0004	94.7625	96.594	96.6386	97.1595	96.4286	96.7174	95.7939		Guyana	72.093	81.6411	94.2568	95.4703	94.9589	95.9224	95.4137	95.9091	94.7964		Guyana	72.6546	444.852	863.252	1323.53	1783.44
Paraguay	563.474	610.479	660.59	674.773	691.687	711.76	722.706	735.666	738.343		Paraguay	559.274	631.2	715.602	734.523	741.53	758.799	768.46	770.06	783.6		Paraguay	559.356	609.896	665.39	678.287	697.275	716.961	727.393	745.656	751.137		Paraguay	559.356	609.828	667.04	679.366	697.112	717.273	729.277	748.146	753.607		Paraguay	563.474	3427.85	6530.35	9847.49	13238.3
Peru	579.512	626.106	673.679	679.974	686.928	695.126	698.561	702.144	697.063		Peru	576.106	644.954	723.98	735.293	730.643	735.174	732.98	728.469	731.471		Peru	576.123	627.458	682.65	686.893	695.584	702.549	704.872	711.785	710.414		Peru	576.123	625.936	680.424	683.881	691.257	699.236	702.634	709.851	708.484		Peru	579.512	3523.67	6701.77	10076.5	13483.3
Suriname	74.4833	87.7312	103.728	102.769	101.939	101.436	97.4471	94.169	90.8173		Suriname	73.9543	73.3575	73.9124	72.1733	69.7293	70.1477	68.1632	65.7892	64.427		Suriname	73.9548	84.2291	95.9406	96.4966	95.1599	94.6343	91.3661	88.2967	85.5073		Suriname	73.9548	78.0683	83.0674	83.5366	81.6113	81.7936	79.1379	76.8162	74.3574		Suriname	74.4833	460.148	914.801	1432.48	1945.5
Uruguay	1145.19	1205.49	1265.57	1169.8	1035.66	905.902	753.021	632.105	517.625		Uruguay	1129.35	1221.73	1330.29	1199.04	995.791	842.901	681.943	556.798	460.991		Uruguay	1129.36	1185.76	1260.3	1132.09	970.996	821.794	663.609	545.113	451.205		Uruguay	1129.36	1189.61	1260.95	1159.09	991.961	854.996	699.468	573.158	473.348		Uruguay	1145.19	6931.46	13019	19251.1	24965.9
Venezuela, Boliv Rep of	374.788	415.581	462.446	470.239	478.595	488.379	490.292	494.47	491.667		Venezuela, Boliv Rep of	371.935	430.921	503.728	514.923	517.757	526.372	527.623	520.381	524.232		Venezuela, Boliv Rep of	372.011	418.248	473.238	481.539	491.475	501.731	502.289	508.017	505.918		Venezuela, Boliv Rep of	372.011	416.617	470.67	478.369	487.281	497.334	498.939	505.521	503.416		Venezuela, Boliv Rep of	374.788	2289.52	4414.3	6734.32	9093.87
ASIA	90922.2	103814	119407	122189	126078	130310	130984	131128	130081		ASIA	90097.4	103932	121014	122459	122717	125981	126465	125297	124940		ASIA	90107.8	102763	118239	119276	122166	125580	126264	127192	126328		ASIA	90107.8	101887	116455	117988	120407	123885	124708	125392	124579		ASIA	90922.2	558425	1.09309e+06	1.6929e+06	2.30774e+06
Afghanistan	230.827	252.379	277.173	281.814	283.721	283.355	282.508	284.133	278.004		Afghanistan	228.495	230.867	36.4769	37.1033	36.5236	36.6421	36.6096	36.5643	37.0438		Afghanistan	228.636	239.795	245.54	238.863	227.536	208.458	33.8742	34.6869	34.9143		Afghanistan	228.636	235.71	234.818	222.926	192.608	31.8562	32.3402	33.1158	33.3362		Afghanistan	230.827	1406.51	2693.2	4083.71	5494.69
Bahrain	0.414279	0.50032	0.594772	0.620379	0.647539	0.682372	0.705519	0.723213	0.724609		Bahrain	0.420511	0.535857	0.669031	0.707913	0.729045	0.747902	0.757498	0.770745	0.78079		Bahrain	0.420511	0.513056	0.618578	0.646138	0.669224	0.702302	0.717476	0.738624	0.744149		Bahrain	0.420511	0.515062	0.61708	0.637779	0.665472	0.699373	0.715707	0.736985	0.74248		Bahrain	0.414279	2.57172	5.16777	8.16723	11.2963
Bangladesh	1150.32	1244.97	1339.91	1351.27	1367.68	1388.78	1411.77	1435.3	1431.96		Bangladesh	1135.59	1293.35	1477.44	1504.14	1482.45	1488.29	1487.43	1484.68	1503.03		Bangladesh	1135.6	1240.29	1353.55	1351.63	1373.67	1389.29	1406.52	1438.98	1447.27		Bangladesh	1135.6	1237.54	1350.79	1346.07	1364.96	1383.27	1403.43	1435.92	1444.12		Bangladesh	1150.32	6996.56	13316.3	20027.2	26800
Bhutan	233.202	252.496	272.098	274.081	277.156	281.402	286.136	291.141	290.344		Bhutan	230.24	262.299	299.902	305.013	300.9	301.908	302.32	301.323	305.189		Bhutan	230.254	251.969	275.752	275.083	279.244	282.396	285.886	292.938	294.202		Bhutan	230.254	251.348	275.043	273.823	277.449	280.964	285.111	292.157	293.398		Bhutan	233.202	1418.5	2700.59	4063.06	5436.54
Brunei Darussalam	8.09464	7.57055	7.10571	7.09993	7.07265	7.04892	7.1505	7.26595	7.30681		Brunei Darussalam	8.00559	7.47566	6.9625	6.84421	6.65937	6.46831	6.51529	6.51829	6.68135		Brunei Darussalam	8.0073	7.58757	7.19131	7.2171	7.18764	7.15751	7.27087	7.43511	7.44995		Brunei Darussalam	8.0073	7.55195	7.14293	7.16833	7.12748	7.07737	7.20578	7.37887	7.40292		Brunei Darussalam	8.09464	48.0437	85.4316	120.954	156.427
Cambodia	446.681	478.647	512.056	514.499	518.311	524.234	528.308	532.246	528.334		Cambodia	442.248	489.885	545.298	551.687	544.998	546.416	543.899	541.602	544.965		Cambodia	442.25	478.357	519.075	517.607	522.87	527.036	529.849	536.809	536.495		Cambodia	442.25	477.531	518.511	517.016	521.396	526.463	530.039	537.041	536.694		Cambodia	446.681	2712.05	5138.69	7701.42	10277.7
China	38863	45632.2	54367	56209.9	58745.7	61428.2	61697.2	61630.2	60632.2		China	38541.4	46676.2	57389.6	58820.9	59974.1	62723.3	63814.9	63463	63208.4		China	38548	45205.9	53922.2	54590	56610.7	58924.9	59720	60244.1	59400.1		China	38548	44806.6	53074.8	54181.9	55859.7	58402.5	59084.4	59600.5	58705.4		China	38863	239947	476843	750521	1.03411e+06
Cyprus	1.36608	1.30096	1.15375	1.024	0.920475	0.971303	1.03307	1.07213	1.07387		Cyprus	1.35376	1.2951	1.2123	1.07614	0.888505	0.84218	0.897893	0.96762	0.991812		Cyprus	1.35376	1.29168	1.18851	1.056	0.964613	1.04375	1.11092	1.15892	1.15283		Cyprus	1.35376	1.30736	1.18405	1.03925	0.945916	1.00888	1.0832	1.14377	1.13784		Cyprus	1.36608	8.13137	14.489	20.128	25.1444
Maldives	0.696707	0.774492	0.840649	0.843148	0.853566	0.874355	0.884458	0.899601	0.893343		Maldives	0.687826	0.796894	0.929544	0.941328	0.936254	0.940999	0.93687	0.947557	0.954838		Maldives	0.687826	0.763644	0.850822	0.845344	0.86627	0.87676	0.883449	0.915732	0.916363		Maldives	0.687826	0.770561	0.848754	0.841586	0.860578	0.872651	0.892726	0.913493	0.914094		Maldives	0.696707	4.25803	8.19664	12.4024	16.6285
India	21716.4	24086.6	26716.8	26905	27368.8	28047.5	28468.6	28543.2	28793.7		India	21516.8	24229.5	27212.1	27215.9	26476.2	26111.1	25677.1	25495.3	25510.8		India	21516.9	23981.2	26769.3	26693.2	27036.2	27579.6	27897.5	28057.1	28380		India	21516.9	23969.4	26817.9	26802.3	27208.4	27834.2	28216.5	28371.6	28798		India	21716.4	132669	255732	389504	524493
Indonesia	8234.13	9436.75	10839	11076.6	11407.5	11664.1	11549.9	11511.7	11390.7		Indonesia	8154.87	9113.96	10347.2	10357.5	10424.5	10680.5	10636.7	10451.6	10432.8		Indonesia	8155.74	9437.67	10933.8	11184.5	11505.2	11881.2	11822.5	11794.2	11692.1		Indonesia	8155.74	9227.4	10451.2	10733.8	10991.4	11220.2	11145.6	11154.6	11044.8		Indonesia	8234.13	50607.4	99193.4	153626	209340
Iran, Islamic Rep of	239.381	275.528	325.177	339.078	344.197	345.695	339.099	337.32	335.623		Iran, Islamic Rep of	236.931	268.259	308.651	312.279	310.638	308.455	300.688	296.578	303.059		Iran, Islamic Rep of	236.952	276.169	332.113	350.785	356.58	356.059	347.164	345.28	339.307		Iran, Islamic Rep of	236.952	273.66	326.126	343.229	346.372	345.752	337.565	336.115	333.925		Iran, Islamic Rep of	239.381	1472.43	2899.72	4539.51	6240.02
Iraq	28.9894	33.1817	39.4299	40.4845	41.5152	42.6351	41.9593	41.3718	40.4513		Iraq	28.75	33.2604	39.7266	40.5695	41.0875	41.9983	41.401	40.2332	39.5788		Iraq	28.7553	32.4209	37.4978	38.428	39.1775	39.9823	39.1724	38.599	37.4912		Iraq	28.7553	32.1067	36.731	37.5474	38.1133	38.8325	37.9875	37.3637	36.1316		Iraq	28.9894	178.129	350.285	548.49	751.943
Israel	12.7522	12.4463	11.9696	10.5817	9.49174	8.4053	7.40663	6.6319	5.90108		Israel	12.5969	10.1106	7.0923	5.33663	4.17385	3.30426	2.30526	1.54349	0.00606094		Israel	12.598	12.6977	12.7161	11.3364	10.1862	8.727	7.41522	6.49144	5.61793		Israel	12.598	12.5178	12.3887	11.1	9.87274	8.58414	7.36325	6.409	5.56101		Israel	12.7522	76.2071	137.962	196.422	248.241
Japan	2745.3	3048.2	3350.78	3426.2	3517.8	3612.75	3626.01	3562	3519.03		Japan	2722.48	2966.91	3195.93	3227.78	3284.12	3357.77	3339.04	3264.38	3181.08		Japan	2722.68	3115.69	3532	3603.87	3661.67	3717	3707.69	3690.13	3570.82		Japan	2722.68	3080.15	3465.42	3560.42	3619.53	3695.88	3708.64	3636.87	3526.21		Japan	2745.3	16774.7	32318.3	49147.6	66370.2
Jordan	15.4245	16.7112	17.9999	18.13	18.3286	18.6243	18.9268	19.2407	19.1843		Jordan	15.223	17.4096	19.9687	20.3174	20.0251	20.0936	20.088	20.0127	20.2539		Jordan	15.2236	16.5584	17.9964	17.9494	18.2265	18.4199	18.6488	19.0956	19.1627		Jordan	15.2236	16.5304	17.9542	17.8696	18.1106	18.3437	18.6025	19.0487	19.1148		Jordan	15.4245	93.8335	178.678	268.808	359.656
Korea, Dem People's Rep	396.256	436.27	480.627	496.135	516.419	542.272	559.317	570.883	572.244		Korea, Dem People's Rep	391.569	452.791	526.65	546.319	558.569	581.614	609.454	618.176	630.677		Korea, Dem People's Rep	391.647	419.986	450.597	451.55	458.511	465.738	471.711	484.558	485.624		Korea, Dem People's Rep	391.647	434.965	485.811	498.768	519.597	544.819	572.832	589.569	592.992		Korea, Dem People's Rep	396.256	2417.55	4643.26	7061.9	9562.86
Korea, Republic of	499.277	548.593	601.817	623.85	646.26	670.302	676.172	687.249	688.512		Korea, Republic of	495.332	527.766	561.337	570.839	578.691	595.915	608.878	599.665	607.783		Korea, Republic of	495.545	562.971	637.614	668.248	689.422	715.348	722.639	738.711	737.773		Korea, Republic of	495.545	557.245	628.069	658.525	675.896	702.396	711.897	730.016	728.529		Korea, Republic of	499.277	3044.98	5841.17	8872.29	12013.9
Kuwait	0.86463	0.953214	1.02977	1.03536	1.04496	1.07041	1.08561	1.10119	1.0961		Kuwait	0.853584	0.983052	1.1393	1.15674	1.1502	1.14739	1.14494	1.15226	1.16399		Kuwait	0.853584	0.941802	1.04218	1.0378	1.05161	1.06839	1.07933	1.10185	1.11691		Kuwait	0.853584	0.948319	1.03971	1.03322	1.05646	1.06346	1.07666	1.11064	1.11421		Kuwait	0.86463	5.27636	10.119	15.2734	20.4598
Laos	467.706	533.538	610.329	626.052	645.009	667.6	682.126	687.854	686.279		Laos	462.624	551.306	663.54	699.703	712.264	733.792	752.918	763.553	773.572		Laos	462.645	534.717	622.22	646.998	668.145	690.691	713.846	724.046	726.234		Laos	462.645	532.613	619.165	641.261	660.053	683.418	707.343	717.306	719.15		Laos	467.706	2872.07	5616.55	8683.92	11833.1
Lebanon	6.72935	7.79272	9.36501	9.83372	10.2717	10.7297	10.8326	10.7922	10.5364		Lebanon	6.64012	5.65102	4.5595	4.20012	4.06878	4.1467	4.05727	4.10742	4.10895		Lebanon	6.64012	7.35532	8.32838	8.55114	8.82262	9.11195	9.26358	9.33227	9.19402		Lebanon	6.64012	7.27767	8.15305	8.39594	8.62625	8.9704	9.09597	9.16822	9.00925		Lebanon	6.72935	41.4395	81.9754	129.269	178.876
Timor-Leste	3.84945	4.21254	4.57567	4.62869	4.68832	4.76739	4.8348	4.91445	4.89961		Timor-Leste	3.79578	4.37768	5.07053	5.17563	5.10669	5.14509	5.12189	5.11672	5.19018		Timor-Leste	3.79578	4.19088	4.62993	4.63143	4.71075	4.78208	4.82437	4.93964	4.96663		Timor-Leste	3.79578	4.19008	4.63166	4.61148	4.69211	4.76117	4.81357	4.92882	4.95565		Timor-Leste	3.84945	23.4598	44.8856	67.817	91.0201
Malaysia	1368.88	1565.19	1786.02	1828.37	1872.76	1923.27	1908.78	1943.79	1917.2		Malaysia	1354.55	1324.31	1286.66	1159.2	1056.53	1004.17	941.239	865.946	830.555		Malaysia	1354.71	1576.67	1822.26	1887.8	1919.55	1967.03	1956.29	2002.7	2030.12		Malaysia	1354.71	1535.05	1738.55	1800.12	1813.9	1869.42	1876.68	1943.36	1938.63		Malaysia	1368.88	8409.58	16456.3	25428.8	34615
Mongolia	40.3958	43.4513	46.6299	47.4245	48.3987	49.6015	50.5725	51.8079	51.6584		Mongolia	39.9369	45.4976	52.0414	53.3771	53.8374	54.5186	55.6382	54.9314	55.7793		Mongolia	39.9555	43.5839	47.5972	48.0981	49.2496	50.3928	51.1565	53.0526	52.8007		Mongolia	39.9555	43.5136	47.5516	48.0661	49.2394	50.2056	51.1124	52.9925	52.6947		Mongolia	40.3958	245.43	465.865	699.81	937.906
Myanmar	2020.97	2206.73	2406.02	2423.22	2448.44	2481.82	2504.14	2533.47	2514.27		Myanmar	1996.43	2245.15	2534.65	2563.48	2526.9	3009.47	3004.5	2971.44	2993.68		Myanmar	1996.71	2197.46	2419.72	2422.38	2456.66	2481.29	2496.14	2546.58	2540.89		Myanmar	1996.71	2171.24	2366.38	2358.39	2385.48	2410.78	2430.42	2477.26	2464.93		Myanmar	2020.97	12311.6	23544.5	35591.8	47733.1
Nepal	651.815	715.003	781.476	801.287	824.652	851.794	880.654	911.198	930.934		Nepal	644.073	735.688	843.948	869.843	874.187	894.987	913.184	931.958	962.545		Nepal	644.073	712.547	788.071	802.97	828.757	853.556	880.653	915.845	942.094		Nepal	644.073	710.632	785.823	799.352	822.956	849.444	877.965	913.506	939.656		Nepal	651.815	3974.08	7615.57	11542.8	15572.6
Oman	2.05268	2.23555	2.41036	2.41834	2.44071	2.48483	2.5171	2.55449	2.54303		Oman	2.02632	2.26563	2.52061	2.56154	2.52706	2.52283	2.51328	2.50137	2.52032		Oman	2.02632	2.1912	2.38418	2.36839	2.39166	2.40965	2.43198	2.48073	2.48687		Oman	2.02632	2.20151	2.36463	2.34414	2.36229	2.38508	2.42407	2.47256	2.4627		Oman	2.05268	12.4989	23.8515	35.9113	48.0253
Pakistan	2020.31	2188.62	2370.5	2409.55	2447.26	2488.64	2524.51	2566.26	2568.89		Pakistan	2001.01	2166.25	2346.17	2370.24	2336.85	2322.64	2289.6	2228.44	2200.09		Pakistan	2001.15	2161.63	2336.64	2351.07	2383.08	2403.39	2411.08	2434.5	2407.08		Pakistan	2001.15	2144.95	2304.06	2309.01	2329.31	2341.58	2345.32	2378.63	2373.13		Pakistan	2020.31	12290.2	23415.2	35306.7	47392.2
Philippines	974.036	1041.29	1116.43	1131.76	1148.81	1169.26	1184.02	1204.83	1193.28		Philippines	964.502	1081.41	1222.79	1249.36	1259	1267.69	1288.59	1266.45	1280.66		Philippines	964.976	1046.79	1143.81	1155.1	1176.06	1195.49	1205.9	1243.83	1228.41		Philippines	964.976	1042.13	1135.08	1146.19	1167.66	1181.9	1196.29	1233.99	1217.92		Philippines	974.036	5911.47	11193.1	16790.5	22466.4
Qatar	0.295968	0.364638	0.42907	0.449853	0.471747	0.50666	0.524053	0.541816	0.551517		Qatar	0.29304	0.384704	0.497034	0.529584	0.554686	0.568603	0.574307	0.589954	0.600569		Qatar	0.29304	0.24817	0.206317	0.198051	0.197852	0.19141	0.190571	0.191617	0.189489		Qatar	0.29304	0.363289	0.43842	0.449717	0.483835	0.500489	0.517273	0.549247	0.562013		Qatar	0.295968	1.84448	3.7321	5.89824	8.1694
Saudi Arabia	15.9632	17.048	18.1034	18.2463	18.4424	18.6772	18.9789	19.253	19.265		Saudi Arabia	15.7928	17.5796	19.6189	19.9575	19.7112	19.7622	19.7793	19.7707	20.0104		Saudi Arabia	15.7928	16.9632	18.2086	18.1951	18.448	18.6026	18.8461	19.2055	19.3267		Saudi Arabia	15.7928	16.9587	18.2196	18.1742	18.4008	18.5858	18.9297	19.22	19.3517		Saudi Arabia	15.9632	96.864	183.159	273.819	365.247
Singapore	0.633907	0.647868	0.666656	0.65164	0.644192	0.644192	0.65025	0.65164	0.645128		Singapore	0.663031	0.716707	0.791835	0.782837	0.753903	0.745023	0.738137	0.731091	0.734455		Singapore	0.663031	0.685907	0.722375	0.699397	0.694703	0.691743	0.694927	0.705591	0.704255		Singapore	0.663031	0.684367	0.720865	0.696417	0.690263	0.688783	0.693437	0.704091	0.702745		Singapore	0.633907	3.8174	7.07553	10.3938	13.6445
Sri Lanka	265.252	281.606	297.732	299.648	302.615	306.784	315.184	321.189	319.039		Sri Lanka	262.076	285.858	313.525	314.88	310.448	308.694	310.177	303.787	305.687		Sri Lanka	262.166	282.526	304.833	304.84	309.088	312.718	319.936	329.642	327.552		Sri Lanka	262.166	281.503	303.131	302.719	306.826	309.695	313.833	323.448	321.144		Sri Lanka	265.252	1607.86	3032.02	4522.6	6023.81
Syrian Arab Republic	6.91295	7.84695	9.0416	9.43358	9.80397	10.1679	10.2536	10.3277	10.1182		Syrian Arab Republic	6.84897	6.97324	7.04293	6.94537	6.80086	6.78455	6.99399	6.85342	6.8317		Syrian Arab Republic	6.85271	7.55612	8.41076	8.60011	8.86811	9.21683	9.32692	9.55327	9.32047		Syrian Arab Republic	6.85271	6.80397	6.70059	6.59037	6.45891	6.54842	6.64171	6.86626	6.61821		Syrian Arab Republic	6.91295	42.4117	82.8411	128.441	175.979
Thailand	2690.88	3038.52	3431.84	3469.62	3515.49	3575.48	3555.85	3564.12	3518.06		Thailand	2661.74	2854.99	3083.03	3029.74	2989.2	2972.74	2953.35	2861.66	2838.06		Thailand	2662.6	2826.97	3037.58	2998.7	2994.53	3019.47	2984.55	2998.83	2917.98		Thailand	2662.6	2806.1	2994.15	2966.01	2961.27	2986.83	2958.75	2975.18	2903.24		Thailand	2690.88	16492.9	32078.8	49275.8	66669.8
Turkey	2548.89	2981.71	3494.18	3604.36	3693.03	3760.69	3698.99	3676.27	3648.11		Turkey	2528.87	2807.38	3125.68	3115.11	3077.32	3112.43	3080.77	3024.44	2969.18		Turkey	2528.98	2605.56	2631.25	2535.62	2388.95	2192.6	1925.38	1880.73	1826.85		Turkey	2528.98	2537.21	2476.06	2340.89	2151.83	1934.31	1606.08	1299.25	1248.68		Turkey	2548.89	15726.1	31147.2	48728.3	66838.7
United Arab Emirates	1.14588	1.31206	1.45899	1.5106	1.56041	1.60297	1.63515	1.66774	1.68056		United Arab Emirates	1.13496	1.35223	1.59145	1.66663	1.67907	1.71516	1.72595	1.73444	1.76843		United Arab Emirates	1.13496	1.11838	1.05617	0.86305	0.844531	0.878475	0.912945	0.967814	0.996994		United Arab Emirates	1.13496	1.12502	1.05414	0.866063	0.840034	0.875104	0.911036	0.965906	1.00071		United Arab Emirates	1.14588	7.04145	13.7487	21.0953	28.6981
Viet Nam	2639.86	2995.8	3393.19	3465.44	3545.83	3640.81	3641.06	3660.64	3653.66		Viet Nam	2612.58	2786.45	3027.32	2978.57	2947.63	2956.23	2905.12	2860.41	2848.8		Viet Nam	2612.7	3042.56	3531.72	3631.26	3695.24	3781.66	3782.98	3802.94	3806.41		Viet Nam	2612.7	3006.44	3469.05	3565.17	3600.95	3708.34	3718.4	3750.55	3752.13		Viet Nam	2639.86	16195.1	31571.5	48609.7	66017.3
Yemen	23.5061	25.6442	27.7902	28.0096	28.3174	28.7836	29.2471	29.7078	29.5968		Yemen	23.1991	26.4671	30.3515	30.9031	30.4875	30.6067	30.5423	30.4429	30.7938		Yemen	23.1991	25.2453	27.5338	27.473	27.8832	28.2225	28.5587	29.1744	29.3221		Yemen	23.1991	25.4879	28.0301	27.908	28.2797	28.6692	29.1035	29.7037	29.8548		Yemen	23.5061	143.175	273.541	412.712	553.068
Armenia	65.8915	71.2045	76.4892	76.8307	77.4954	78.5051	79.5947	80.7027	80.2471		Armenia	65.0394	73.2533	82.7542	83.9619	82.4495	82.495	82.1298	81.7379	82.4986		Armenia	65.0397	70.9402	77.3217	76.8319	77.8149	78.4793	79.212	80.8304	81.0526		Armenia	65.0397	70.7797	77.1451	76.5026	77.3174	78.1385	79.0384	80.6551	80.8751		Armenia	65.8915	400.662	761.969	1144.76	1529.57
Azerbaijan, Republic of	18.2119	19.6447	21.0679	21.2187	21.4795	21.844	22.2545	22.683	22.6786		Azerbaijan, Republic of	17.9745	20.1546	22.6668	23.0292	22.6669	22.7389	22.7416	22.7229	23.0265		Azerbaijan, Republic of	17.9747	19.548	21.2548	21.1871	21.5418	21.8099	22.1383	22.7251	22.9293		Azerbaijan, Republic of	17.9747	19.5031	21.2081	21.0954	21.4031	21.7176	22.0868	22.6736	22.865		Azerbaijan, Republic of	18.2119	110.704	210.351	315.841	422.196
Georgia	35.5502	40.4722	48.0196	48.2947	49.8974	51.8712	53.4987	55.6409	58.3334		Georgia	35.1783	36.4784	38.1307	35.1729	35.2002	40.6044	40.4531	40.4722	41.0038		Georgia	35.1783	40.7761	49.1425	49.4486	51.1186	52.9157	54.5544	56.9415	59.7407		Georgia	35.1783	40.4316	48.6591	48.9781	50.4616	52.3381	54.0228	56.4408	59.2456		Georgia	35.5502	218.223	428.132	668.505	911.581
Kazakhstan	51.864	58.5293	66.1698	69.2534	72.5998	75.9901	77.1424	77.9872	77.2915		Kazakhstan	51.3702	61.5658	74.9523	78.2889	81.5283	84.8399	87.8942	88.9928	90.4069		Kazakhstan	51.3857	54.8507	59.2927	60.8218	63.6113	66.6994	68.27	70.0283	69.4487		Kazakhstan	51.3857	58.8921	68.0408	71.5737	74.5097	78.2223	79.821	81.7758	81.148		Kazakhstan	51.864	317.85	618.137	952.069	1301.68
Kyrgyzstan	18.8994	26.7238	38.075	24.965	24.5636	25.7557	26.0735	26.2088	26.0402		Kyrgyzstan	18.8489	27.3564	40.1249	26.7026	26.2198	27.1537	27.7067	28.3867	28.864		Kyrgyzstan	18.8497	26.4059	37.0486	21.3346	20.5131	21.2461	21.733	22.088	22.0708		Kyrgyzstan	18.8497	26.3827	37.1087	21.4654	20.5739	21.3751	21.7887	22.1553	22.111		Kyrgyzstan	18.8994	121.221	266.191	443.456	567.88
Tajikistan	156.448	170.392	184.483	185.702	187.729	190.59	193.465	196.362	195.481		Tajikistan	154.41	176.898	203.311	206.724	203.452	204.067	203.369	202.599	204.729		Tajikistan	154.41	169.013	184.855	184.065	186.825	188.822	190.796	194.845	195.619		Tajikistan	154.41	168.615	184.401	183.215	185.565	187.949	190.317	194.364	195.129		Tajikistan	156.448	952.63	1818.68	2742.31	3672.85
Turkmenistan	0.0256122	0.0470892	0.0617076	0.06143	0.0731312	0.0729339	0.0766393	0.0759878	0.0859708		Turkmenistan	0.0253898	0.0391928	0.0529389	0.0651076	0.0645796	0.0643537	0.0763691	0.0746581	0.0740915		Turkmenistan	0.0253898	0.0271798	0.0505068	0.050471	0.0623759	0.062264	0.061505	0.0614309	0.0717065		Turkmenistan	0.0253898	0.0470898	0.0622418	0.0622258	0.0618643	0.0736584	0.0775434	0.0774489	0.0874744		Turkmenistan	0.0256122	0.17515	0.425215	0.733475	1.05233
Uzbekistan	1.89198	2.02139	2.15802	2.17134	2.19943	2.22229	2.26842	2.31298	2.28301		Uzbekistan	1.8713	2.1264	2.42334	2.4624	2.49896	2.49152	2.56071	2.47083	2.51781		Uzbekistan	1.87286	2.0375	2.20806	2.21763	2.24666	2.29808	2.30601	2.4022	2.34769		Uzbekistan	1.87286	2.02842	2.20588	2.20912	2.26461	2.27469	2.30398	2.39592	2.3554		Uzbekistan	1.89198	11.4813	21.7249	32.5283	43.4131
OCEANIA	4972.66	5356.81	5733.73	5516.92	5309.7	5126.86	4761.36	4457.57	4181.29		OCEANIA	4841.95	5039.01	5235.68	4862	4493.2	4271.13	3969.23	3687.43	3487.42		OCEANIA	4842.03	5446.89	6048.52	5892.51	5612.32	5400.75	5026.52	4707.23	4431.77		OCEANIA	4842.03	5369.83	5935.18	5786.55	5463.04	5295.94	4941.16	4646.86	4373.41		OCEANIA	4972.66	30220.1	57381.1	85832.9	113210
Australia	2338.56	2576.62	2838.99	2834.04	2827.92	2828.38	2716.81	2625.33	2526.13		Australia	2277.59	2217.99	2177.32	2109.09	2034.63	2048.28	1985.33	1903.54	1857.12		Australia	2277.67	2625.57	3013.13	3057.09	3029.78	3026.83	2921.38	2822.93	2726.66		Australia	2277.67	2588.29	2954.85	2998.37	2940.27	2962.65	2866.21	2782.63	2685.93		Australia	2338.56	14269.4	27414.9	41604.9	55768.9
Cook Islands	0.0694729	0.0901717	0.11446	0.113732	0.113036	0.112519	0.112795	0.110783	0.100641		Cook Islands	0.067637	0.0919246	0.129883	0.128409	0.118172	0.126255	0.116639	0.113648	0.112201		Cook Islands	0.067637	0.0899246	0.115082	0.123345	0.122377	0.121865	0.119506	0.110164	0.107496		Cook Islands	0.067637	0.0960266	0.114034	0.122227	0.112847	0.120477	0.113258	0.112043	0.109326		Cook Islands	0.0694729	0.437536	0.912683	1.48425	2.05222
Fiji Islands	44.8157	53.2833	63.3569	63.1445	62.9145	62.8176	60.1747	58.0495	56.227		Fiji Islands	43.6869	48.3571	54.2167	52.1155	50.0441	49.2225	48.1196	47.7384	47.4385		Fiji Islands	43.6881	53.8357	66.0059	66.8554	66.0728	65.8426	63.2942	60.861	58.6124		Fiji Islands	43.6881	53.0623	64.7132	65.5757	64.1142	64.467	62.1361	60.0235	57.8565		Fiji Islands	44.8157	277.362	553.852	870.424	1185.92
French Polynesia	0.196529	0.224606	0.25192	0.252082	0.26016	0.26003	0.262209	0.26681	0.257506		French Polynesia	0.187624	0.222921	0.273903	0.27789	0.2716	0.26955	0.27865	0.267747	0.279274		French Polynesia	0.187778	0.220359	0.254362	0.252493	0.262306	0.261835	0.262135	0.26944	0.261898		French Polynesia	0.187778	0.219072	0.252293	0.249992	0.259818	0.257722	0.269113	0.276353	0.268541		French Polynesia	0.196529	1.20725	2.35759	3.61735	4.88584
New Caledonia	0.889022	0.937284	0.984829	0.998548	1.01785	1.02833	1.04098	1.05219	1.03507		New Caledonia	0.858402	0.860214	0.89454	0.907064	0.910482	0.914517	0.922388	0.903995	0.918893		New Caledonia	0.858711	0.931739	1.0166	1.02079	1.04249	1.06128	1.07099	1.10352	1.08621		New Caledonia	0.858711	0.926566	1.00908	1.01204	1.03167	1.0489	1.06219	1.0863	1.06886		New Caledonia	0.889022	5.38239	10.1164	15.0542	20.0663
New Zealand	1962.89	1980.26	1943.25	1743.77	1553.03	1375.93	1157.34	973.381	829.283		New Zealand	1914.59	2003.66	2021	1743.6	1493.76	1260.61	1054.85	890.743	756.615		New Zealand	1914.59	2022.59	2058.28	1860.89	1624.21	1424.72	1190.65	998.897	849.704		New Zealand	1914.59	1992.89	2019.71	1830.44	1589.91	1401.6	1174.91	989.24	842.428		New Zealand	1962.89	11794.7	21659	31175.8	39703.9
Papua New Guinea	409.121	489.457	584.628	583.763	584.489	587.992	574.779	564.836	549.339		Papua New Guinea	394.406	518.829	687.134	680.349	658.88	665.755	651.426	633.94	628.106		Papua New Guinea	394.406	491.201	610.092	614.437	613.05	615.142	602.134	592.7	580.428		Papua New Guinea	394.406	485.478	600.603	604.287	597.43	604.104	592.884	585.719	573.309		Papua New Guinea	409.121	2535.06	5077.52	7999.79	10919.3
Samoa	1.85117	2.08177	2.31293	2.31452	2.33037	2.35776	2.39183	2.42913	2.38728		Samoa	1.74928	2.12597	2.5703	2.61603	2.54642	2.52412	2.51284	2.45224	2.47654		Samoa	1.74975	2.02249	2.31347	2.27256	2.304	2.32494	2.34125	2.41206	2.38181		Samoa	1.74975	2.0131	2.30177	2.25375	2.27964	2.30133	2.32787	2.39874	2.36806		Samoa	1.85117	11.3376	21.9776	33.5439	45.1323
Solomon Islands	209.102	247.317	291.805	279.965	268.821	259.011	239.568	223.308	208.031		Solomon Islands	203.843	240.155	283.323	263.485	242.266	233.4	215.6	197.815	184.524		Solomon Islands	203.843	243.99	289.179	280.898	266.28	254.86	235.631	218.147	202.857		Solomon Islands	203.843	240.443	283.562	275.648	258.564	249.953	231.745	215.726	200.571		Solomon Islands	209.102	1292.82	2573.9	4021.08	5409.76
Tonga	0.0627697	0.0852605	0.0955903	0.104353	0.103707	0.10355	0.105736	0.105454	0.10263		Tonga	0.059638	0.0808388	0.1038	0.117125	0.113397	0.111971	0.110234	0.119662	0.118886		Tonga	0.059638	0.0763888	0.105277	0.103462	0.103194	0.102682	0.114002	0.114608	0.112301		Tonga	0.059638	0.0827508	0.104659	0.102643	0.102082	0.111384	0.113274	0.113979	0.111662		Tonga	0.0627697	0.399109	0.835741	1.32246	1.84358
Vanuatu	5.10981	6.44749	7.94382	8.46182	8.69738	8.86355	8.76855	8.69768	8.39663		Vanuatu	4.91282	6.64232	8.71714	9.31201	9.66116	9.92625	9.9582	9.7929	9.71579		Vanuatu	4.91438	6.36473	8.02951	8.56642	9.08932	9.48253	9.52823	9.6775	9.559		Vanuatu	4.91438	6.32339	7.96113	8.48445	8.97263	9.32815	9.38501	9.53099	9.39258		Vanuatu	5.10981	31.9966	65.7303	105.967	148.512
EUROPE	40453.5	46157.6	52294.5	52509.1	53098	53358.1	52747.9	52146.9	51189		EUROPE	38675.8	47307.2	57552.4	57567.1	57760.6	57840.7	57080	56247.1	55983.7		EUROPE	38680.4	45180.2	52171.6	52943.1	53457.5	53402.9	52719.9	52375.4	51407.5		EUROPE	38680.4	45190.7	52683.2	53325.1	53740.2	54054	53510.7	53352.3	52362.7		EUROPE	40453.5	248425	485350	747038	1.01017e+06
Albania	29.1005	33.3011	37.6201	37.8827	38.3592	39.0961	25.1405	25.8186	24.9543		Albania	26.6038	31.8042	37.1946	35.7639	33.3942	34.1382	34.8509	34.5341	36.0507		Albania	26.614	31.4225	36.7398	36.4888	37.1707	37.6927	38.0104	24.6013	23.9822		Albania	26.614	31.2177	36.4519	36.0874	36.6463	37.1735	37.6775	39.082	23.6142		Albania	29.1005	178.803	349.628	537.991	727.881
Austria	1058.91	1171.96	1283.34	1268.06	1254.25	1245.18	1195.09	1154.58	1109.05		Austria	1018.42	1115.29	1204.4	1148.98	1083.15	1051.97	993.01	932.46	892.147		Austria	1018.42	1152.15	1281.12	1272.39	1243.56	1224.06	1170.47	1124.43	1079.22		Austria	1018.42	1137.57	1259.97	1251.52	1215.2	1204.13	1155.28	1115.12	1070.29		Austria	1058.91	6466.53	12437.7	18839.2	25165.6
Belgium	325.86	246.443	164.611	123.674	82.535	41.2177	0.0283799	0.0284899	0.0276099		Belgium	313.588	253.883	188.227	133.059	78.559	7.10969	0.00812501	0.00788501	0.00785501		Belgium	313.615	245.15	170.179	126.087	78.8597	27.8629	0.01451	0.01475	0.01451		Belgium	313.615	242.741	167.562	124.919	78.8425	33.3903	0.0192667	0.0195867	0.0192667		Belgium	325.86	1875.74	3026.13	3808.24	4385.47
Bosnia and Herzegovina	181.694	234.307	303.193	318.007	332.143	347.758	348.988	351.908	347.002		Bosnia and Herzegovina	171.299	225.405	294.809	306.702	311.961	324.028	325.752	326.277	330.11		Bosnia and Herzegovina	171.326	210.582	254.578	261.826	271.034	281.771	282.342	285.955	283.204		Bosnia and Herzegovina	171.326	202.408	236.467	244.239	250.609	261.079	262.23	265.725	262.999		Bosnia and Herzegovina	181.694	1142.78	2383.2	3913.97	5518.15
Bulgaria	226.505	275.6	332.034	350.913	367.777	385.551	388.519	393.546	391.87		Bulgaria	211.742	279.256	363.874	385.263	400.32	421.257	424.09	422.425	431.111		Bulgaria	211.751	271.145	343.678	363.161	386.269	403.879	407.431	413.97	415.679		Bulgaria	211.751	266.762	335.253	355.172	374.281	394.559	399.544	407.901	409.298		Bulgaria	226.505	1408.12	2842.56	4521.61	6293.03
Croatia	204.425	222.91	232.695	234.953	237.903	242.063	236.365	232.407	226.132		Croatia	192.415	224.627	256.631	253.711	244.227	248.603	242.293	234.389	231.968		Croatia	192.416	217.391	243.65	248.945	250.018	253.142	247.461	243.24	238.043		Croatia	192.416	215.19	238.613	243.684	241.942	247.528	242.842	239.976	234.75		Croatia	204.425	1245.03	2369.37	3535.1	4712.81
Czech Republic	906.299	1004.73	1085.47	1024.74	990.743	947.075	846.691	751.478	775.727		Czech Republic	863.709	1065.72	1280.12	1128.1	1016.3	969.817	889.351	747.207	609.484		Czech Republic	863.723	1009.26	1135.77	1057.76	1005.94	967.703	867.062	753.344	606.027		Czech Republic	863.723	992.912	1112.92	1043.18	992.835	958.004	858.677	749.189	603.137		Czech Republic	906.299	5536.23	10640.6	16007.2	21096.9
Denmark	111.756	117.358	141.716	133.868	130.438	127.241	120.782	114.842	104.477		Denmark	102.927	123.944	138.97	157.597	149.528	145.43	139.971	129.301	123.48		Denmark	102.978	114.712	144.081	136.736	132.868	129.066	121.901	117.288	106.439		Denmark	102.978	113.072	142.032	134.602	130.127	126.627	120.266	116.088	105.277		Denmark	111.756	676.14	1287.29	1988.02	2653.93
Finland	4304.72	5079.31	5952.31	6124.55	6221.51	6372.03	6478.58	6602.6	6578.55		Finland	4156.71	5252.4	6596.6	6774.85	6868.31	7189.65	7270.16	7356.12	7440.08		Finland	4156.71	5109.77	6221.25	6394.79	6539.02	6780.18	6908.45	6971.16	6982.78		Finland	4156.71	5041.86	6091.66	6315.23	6396.65	6639.68	6816.06	6894.63	6906.13		Finland	4304.72	26602.9	52872.5	82806.2	113526
France	1673.25	1887.52	2072.53	2069.06	2091.86	2131.15	2093.75	2056.68	1976.74		France	1560.77	1913.18	2286.74	2282.26	2233.99	2254.92	2205.99	2144.18	2120.47		France	1560.86	1838.55	2101.24	2088.82	2105.3	2132.95	2092.89	2065.75	2014.77		France	1560.86	1809.28	2051.37	2048.19	2050.21	2087.52	2054.18	2039.12	1982.34		France	1673.25	10253.8	19876.4	30235.5	40603.6
Germany	3722.33	4015.91	4296.22	4147.6	3990.19	3853.35	3568.67	3285.25	3016.23		Germany	3579.07	4160.08	4793.91	4728.84	4514.26	4323.3	3994.77	3711.08	3449.77		Germany	3579.08	3971.91	4396.4	4346.28	4171.72	3991.5	3695.67	3415.08	3142.29		Germany	3579.08	3939.22	4339.78	4276.59	4081.9	3919.28	3634.15	3370.19	3103.95		Germany	3722.33	22627.5	42987.4	64319.9	84900.5
Greece	51.7429	55.85	58.6476	60.4751	63.019	65.1251	65.3402	65.2864	63.0075		Greece	48.5797	53.0479	55.0085	49.0422	48.6836	50.3331	50.6506	49.3418	49.3749		Greece	48.5895	54.8313	60.6958	61.9947	64.6925	66.2725	65.8358	65.9935	63.6681		Greece	48.5895	54.2522	59.6585	60.9727	63.4143	65.0672	64.8945	65.1894	62.9411		Greece	51.7429	314.564	596.612	891.677	1196.6
Hungary	187.574	247.641	228.721	231.22	234.542	239.163	236.907	237.774	230.596		Hungary	175.216	222.251	277.556	282.875	278.044	282.369	284.177	272.081	273.475		Hungary	175.35	245.431	236.987	239.511	243.976	249.512	246.922	251.721	243.683		Hungary	175.35	202.311	232.353	235.642	238.12	242.744	241.6	247.138	238.757		Hungary	187.574	1185.51	2404.8	3550.9	4710.32
Luxembourg	21.5123	18.6291	15.5135	14.3276	13.1811	12.3831	11.7734	10.6189	8.82022		Luxembourg	20.6983	19.6495	17.8624	16.4769	14.9173	14.3088	13.6052	11.3122	9.35514		Luxembourg	20.7086	18.6905	16.1659	15.0558	13.6727	13.6348	12.1837	10.9477	8.55343		Luxembourg	20.7086	18.4614	15.8845	14.8114	13.5172	13.3386	11.9664	10.7581	8.38213		Luxembourg	21.5123	126.19	216.22	292.602	363.094
Ireland	219.387	222.817	220.672	213.753	209.137	204.722	192.396	180.541	163.342		Ireland	211.935	225.478	234.286	223.036	214.788	206.649	192.888	176.13	155.632		Ireland	211.961	219.491	219.419	210.502	203.698	196.993	183.925	170.626	149.206		Ireland	211.961	216.266	215.183	207.7	200.278	194.033	181.59	168.881	148.407		Ireland	219.387	1319.75	2431.69	3528.13	4592.28
Italy	467.778	539.374	609.083	625.7	645.085	666.406	674.309	667.865	643.601		Italy	437.782	501.663	555.951	533.431	511.762	527.473	531.632	528.605	533.744		Italy	437.826	524.624	620.767	631.813	651.227	669.863	676.467	675.623	653.785		Italy	437.826	519.272	610.414	623.597	638.474	660.044	667.231	667.357	646.287		Italy	467.778	2878.26	5644.84	8706.87	11854.8
Macedonia,The Fmr Yug Rp	20.6049	24.0653	27.6929	28.3582	29.1798	30.2173	30.984	31.7385	31.3915		Macedonia,The Fmr Yug Rp	18.9671	22.0876	25.6365	25.5451	24.2536	23.3687	21.9046	20.5043	21.4918		Macedonia,The Fmr Yug Rp	18.9693	22.6025	26.6151	26.8592	27.7956	28.6101	29.2329	30.3093	30.4229		Macedonia,The Fmr Yug Rp	18.9693	22.4533	26.3912	26.595	27.4113	28.2832	28.9878	30.0897	30.183		Macedonia,The Fmr Yug Rp	20.6049	127.09	251.044	390.174	532.786
Montenegro	27.9213	33.0489	40.2732	44.0641	50.4001	57.1336	58.1189	59.6702	60.4633		Montenegro	25.4181	30.5495	34.2715	34.7348	33.6136	34.3363	33.902	33.2604	33.5325		Montenegro	25.4181	31.2081	39.3233	42.9622	49.3345	58.5535	59.6572	61.3731	62.7184		Montenegro	25.4181	30.9343	38.9365	42.4495	48.4262	57.3299	58.4999	60.4542	61.7425		Montenegro	27.9213	172.655	345.124	550.281	776.937
Netherlands	68.9279	51.9757	43.1626	59.8141	55.5798	53.4032	47.2204	12.3957	7.62788		Netherlands	62.3279	54.5575	53.0637	69.4985	61.4385	55.0964	16.1742	12.3269	7.66649		Netherlands	62.3313	48.7951	42.4986	58.111	53.8839	50.7721	43.3303	12.7858	8.31667		Netherlands	62.3313	48.1418	42.023	57.5601	53.1945	50.3249	43.1501	12.746	8.29432		Netherlands	68.9279	396.615	647.681	880.145	1174.98
Norway	638.444	793.714	993.67	1062.04	1097.57	1135.75	1122.95	1115.9	1102.43		Norway	608.984	807.272	1082.1	1193.98	1213.61	1270.42	1272.05	1258.7	1241.93		Norway	609.017	771.299	976.392	1062.91	1089.09	1124.27	1116.46	1108.91	1099.39		Norway	609.017	764.149	964.363	1040.14	1053.47	1097.69	1092.98	1091.2	1081.01		Norway	638.444	3985.93	8154.46	13191.2	18536.9
Poland	2223.46	2271.21	2201.02	1954.22	2084.54	1459.88	1647.29	1507.81	1361.41		Poland	2119.65	2311.66	2368.11	2126.83	2270.08	1633.44	1430.92	1286.34	1154.97		Poland	2119.8	2238.83	2213.65	1994.56	2160.3	1516.77	1346.96	1227.04	1095.36		Poland	2119.8	2218.49	2189.92	1964.6	2115.02	1484.27	1329.13	1217.87	1088.37		Poland	2223.46	13388.5	24674.3	35432.6	45334
Portugal	924.693	1053.37	1200.6	1242.97	1297.17	1351.88	1331.21	1317.75	1293.61		Portugal	894.501	964.797	1033.71	1027.7	1028.6	1016.46	969.113	931.402	884.736		Portugal	894.548	1043.61	1211.08	1264.31	1323.48	1364.17	1340.15	1319.91	1292.5		Portugal	894.548	1029.73	1189.73	1243.22	1293.75	1342.46	1322.62	1310.21	1283.21		Portugal	924.693	5676.84	11090.9	17136.3	23405.4
Romania	889.601	984.622	1090.03	1108.05	1148.46	1200.9	1209.87	1209.46	1170.36		Romania	853.887	1016.91	1213.62	1256.41	1294.76	1365.05	1390	1381.94	1359.99		Romania	854.015	976.668	1111.7	1155.7	1210.35	1272.49	1292.48	1304	1264.26		Romania	854.015	967.477	1095.73	1135.88	1181.57	1245.14	1266.47	1278.84	1236.4		Romania	889.601	5432.63	10461.1	15929.3	21510
Slovakia	490.158	477.094	454.187	393.611	348.619	314.783	275.188	298.343	251.234		Slovakia	468.296	487.436	497.18	434.034	381.281	344.059	299.869	316.918	260.544		Slovakia	468.302	473.52	461.444	406.899	362.238	326.118	283.928	305.018	251.177		Slovakia	468.302	469.274	455.237	400.585	353.33	320.421	280.33	302.978	250.252		Slovakia	490.158	2927.89	5290.45	7500.81	9423.87
Slovenia	223.232	214.297	205.095	197.072	187.403	181.665	168.247	154.038	138.098		Slovenia	211.815	210.393	206.687	184.292	160.318	143.406	125.031	109.572	95.2328		Slovenia	211.83	212.871	217.405	211.12	199.266	190.472	175.526	161.212	143.793		Slovenia	211.83	209.286	210.956	206.231	194.456	186.965	172.958	159.618	142.696		Slovenia	223.232	1330.46	2392.74	3410.19	4385.88
Spain	832.082	981.433	1147.29	1174.21	1205.83	1294.45	1287.71	1280.91	1264.38		Spain	791.343	959.401	1141.02	1140.33	1148.32	1206.71	1204.69	1187.48	1192.71		Spain	791.386	970.405	1174.29	1223.06	1265.91	1317.81	1378.07	1371.69	1360.5		Spain	791.386	956.09	1146.24	1189.47	1218.39	1297.46	1349.38	1350.1	1338.05		Spain	832.082	5141.84	10214.9	15978.2	21880.9
Sweden	5081.89	5917.2	6830.04	7031.9	7269.43	7545.89	7564.16	7583.77	7565.35		Sweden	4909.26	6123.67	7563.97	7773.49	7993.2	8294.49	8369.46	8475.78	8581.35		Sweden	4909.34	5959.81	7138.26	7343.24	7585.05	7867.69	7947.75	8030.31	8049.77		Sweden	4909.34	5881.76	6990.58	7252.41	7454.32	7755.07	7838.06	7939.12	7958.28		Sweden	5081.89	31326.6	61825.5	96177.5	131575
Switzerland	256.133	286.505	316.099	321.422	327.352	337.708	337.333	334.52	321.271		Switzerland	245.805	283.263	323.166	323.51	320.975	324.458	320.959	313.323	301.091		Switzerland	245.807	282.625	318.848	326.317	332.016	339.771	338.139	333.582	318.254		Switzerland	245.807	279.254	313.814	320.512	323.983	332.565	332.203	328.399	314.431		Switzerland	256.133	1567.17	3029.29	4615.11	6228.15
United Kingdom	711.181	772.866	815.812	801.688	797.512	797.559	765.293	733.767	695.841		United Kingdom	687.025	796.269	898.742	876.736	858.232	856.362	823.132	786.951	758.888		United Kingdom	687.102	770.842	836.733	817.934	807.129	800.994	768.543	741.151	703.017		United Kingdom	687.102	759.37	816.541	804.154	791.775	787.468	756.296	730.746	692.938		United Kingdom	711.181	4328.77	8236.04	12301	16305.2
Serbia	169.139	209.049	253.495	261.511	271.792	281.895	284.038	286.032	279.437		Serbia	152.533	206.94	271.999	282.87	283.072	291.664	292.14	287.839	289.183		Serbia	152.55	197.624	250.416	255.058	266.321	275.01	276.005	280.142	275.16		Serbia	152.55	195.151	246.245	251.281	260.777	270.281	272.135	276.553	271.666		Serbia	169.139	1054.75	2144.44	3419.93	4737.76
Belarus	917.83	1113.03	1342.12	1383.3	1432.83	1500.17	1622.16	1876.45	2257.1		Belarus	861.761	1177.25	1595.79	1621.61	1661.88	1732.03	1850.87	2055.47	2484.56		Belarus	862.248	1101.75	1390.77	1442.07	1496.48	1565.61	1673.47	1936.02	2313.32		Belarus	862.248	1085.84	1364.45	1413.48	1460.18	1527.08	1642.42	1909.23	2284.27		Belarus	917.83	5702.18	11496.4	18248.2	25214.2
Estonia	436.721	530.35	636.182	636.544	637.821	641.937	619.548	602.418	580.445		Estonia	412.691	561.328	743.812	746.011	721.377	728.241	703.596	674.33	661.101		Estonia	412.699	528.988	664.567	674.216	668.908	669.182	645.925	626.989	606.458		Estonia	412.699	520.565	651.072	660.398	647.928	655.156	634.789	619.63	599.143		Estonia	436.721	2713.95	5471.54	8652.81	11836.8
Latvia	623.282	727.245	838.721	831.585	825.45	822.759	786.309	758.854	725.411		Latvia	593.289	770.425	993.202	963.817	919.59	919.849	886.874	839.774	816.339		Latvia	593.401	730.349	881.403	885.245	869.516	862.6	824.775	795.804	760.273		Latvia	593.401	718.669	862.947	867.292	843.228	843.744	809.945	785.912	750.483		Latvia	623.282	3843.65	7591.36	11777.8	15929.6
Lithuania	283.319	327.254	372.255	375.356	379.248	384.845	374.401	366.759	356.16		Lithuania	267.867	347.352	446.336	443.494	428.992	437.551	426.873	413.398	409.058		Lithuania	267.867	326.857	389.948	398.159	398.74	402.645	392.263	383.86	374.635		Lithuania	267.867	321.611	381.942	389.91	385.991	393.932	385.086	378.885	369.634		Lithuania	283.319	1743.85	3425.12	5289.5	7170.17
Moldova, Republic of	14.8771	19.2724	23.842	23.9629	24.3885	25.1393	25.8098	26.5307	25.8743		Moldova, Republic of	12.2256	19.9255	29.2407	30.1437	28.8291	28.8529	28.4857	27.9747	28.5375		Moldova, Republic of	12.2275	17.1201	22.6099	22.0603	22.7285	23.1833	23.6028	24.8101	24.7223		Moldova, Republic of	12.2275	16.9818	22.4734	21.8212	22.3424	22.9211	23.4879	24.713	24.617		Moldova, Republic of	14.8771	93.6576	194.589	313.92	434.16
Russian Federation	11335.2	13247.2	15490.5	15619.7	15704.1	15949.9	15621.2	15361.3	14938.7		Russian Federation	10838.7	13705.4	17328.8	17403	17722.5	17826.7	17749.5	17497.5	17437.4		Russian Federation	10841.5	12506.7	14359.8	14824.5	14813.8	14817.2	14629.9	14581.3	14221		Russian Federation	10841.5	12968.6	15578.8	15818.6	15975.2	16185.5	16018.6	16008.1	15627.2		Russian Federation	11335.2	69923.2	138403	215984	294167
Ukraine	592	749.161	938.081	978.964	1020.65	1070.64	1085.49	1097.25	1102.3		Ukraine	547.933	782.658	1119.71	1169.09	1203.42	1256.85	1271.28	1260.88	1277.1		Ukraine	548.094	732.626	961.091	1015.61	1056.14	1102.88	1116.72	1149.37	1141.13		Ukraine	548.094	724.075	949.237	1002.37	1032.35	1085.76	1105	1140.54	1143.27		Ukraine	592	3709.16	7643.88	12375.2	17311.7
WORLD	247253	276795	311476	314318	318986	323774	320718	317816	310923		WORLD	242966	281290	328320	330392	328846	332472	327416	321360	318894		WORLD	242989	274549	311754	314597	318325	322462	319043	317232	310728		WORLD	242989	273625	310905	313763	316249	321039	318530	317206	310781		WORLD	247253	1.51306e+06	2.93172e+06	4.49194e+06	6.0682e+06
[truncated: 72 more columns]

## Sheet: Rndwd_Prod_Val_10%_Higher_Cost
Annual	REF (cost doesn't change in the REF scenario)											BF											AF											BAC										Cumulative	REF (cost doesn't change in the REF scenario)
Million 2018 $	2020	2025	2030	2035	2040	2045	2050	2055	2060		Million 2018 $	2020	2025	2030	2035	2040	2045	2050	2055	2060		Million 2018 $	2020	2025	2030	2035	2040	2045	2050	2055	2060		Million 2018 $	2020	2025	2030	2035	2040	2045	2050	2055	2060		Million 2018 $	2020	2025	2030	2035	2040
AFRICA	32989.5	35308.3	38174.9	38394.1	38780.8	39344.8	39602.9	40011.2	38255		AFRICA	31847.4	35799.3	40708.4	41210	40547.1	40200.1	38370.5	37998.8	38396.7		AFRICA	31851.8	34513.2	37892.4	37808.9	38319.7	38743.5	38833.3	39426.3	37841.7		AFRICA	31851.8	34382.7	37716.9	37560.2	37978	38439.1	38639.4	39247.8	37665.6		AFRICA	32989.5	200256	379664	570757	763114
Algeria	352.081	385.657	419.836	427.159	435.267	444.453	453.42	462.436	461.811		Algeria	338.963	383.102	431.636	439.604	432.579	434.442	433.143	431.227	436.614		Algeria	338.971	375.366	414.905	417.613	427.475	434.158	440.408	451.931	455.022		Algeria	338.971	374.717	414.535	416.319	425.427	433.413	440.934	452.448	455.284		Algeria	352.081	2146.06	4108.53	6215.03	8358.94
Angola	278.457	299.45	321.626	322.622	324.704	328.124	331.641	338.222	334.176		Angola	269.429	308.479	354.562	359.044	357.002	355.714	361.362	351.759	355.747		Angola	269.593	291.837	316.384	315.586	318.954	322.103	324.477	336.95	331.438		Angola	269.593	293.978	322.132	321.007	324.494	325.987	329.224	340.975	335.165		Angola	278.457	1691.73	3211.16	4820.29	6435.48
Benin	292.99	317.441	342.289	342.319	344.178	348.053	352.465	357.893	355.559		Benin	282.347	326.058	377.841	381.58	374.045	373.275	372.904	369.205	373.265		Benin	282.386	310.743	341.867	338.928	341.955	344.432	347.157	355.648	355.431		Benin	282.386	309.626	340.387	336.791	339.283	341.999	345.731	354.27	354.038		Benin	292.99	1782.39	3394.44	5105.92	6819.38
Botswana	35.7119	38.2128	40.7247	40.9627	41.3543	41.9319	42.5062	43.3343	42.817		Botswana	34.4796	39.2555	44.7872	45.5351	45.2508	45.2047	45.742	44.749	45.2381		Botswana	34.496	37.2155	40.1868	40.0785	40.6443	41.1295	41.4651	42.8893	42.3545		Botswana	34.496	37.3266	40.4865	40.3294	40.9109	41.2425	41.75	43.2017	42.6376		Botswana	35.7119	216.772	410.348	614.209	819.414
Burkina Faso	840.983	887.399	933.237	938.323	946.446	957.975	971.03	986.707	981.29		Burkina Faso	818.219	908.255	1012.53	1027.43	1018.39	1019.32	1025.54	1015.74	1026.59		Burkina Faso	818.39	874.264	934.66	932.749	944.56	953.946	963.142	987.808	985.376		Burkina Faso	818.39	872.07	931.718	928.372	939.465	947.942	959.685	984.333	981.737		Burkina Faso	840.983	5092.31	9575.14	14246.4	18946.2
Burundi	267.339	287.528	307.523	310.1	316.275	321.913	328.096	335.21	334.416		Burundi	257.52	293.851	335.7	341.826	340.102	341.349	343.645	341.281	346.495		Burundi	257.57	281.06	306.374	305.886	313.302	317.715	322.196	332.326	333.081		Burundi	257.57	280.194	305.265	304.164	311.123	315.473	320.893	331.026	331.71		Burundi	267.339	1624.22	3081.86	4622.05	6178.73
Cameroon	728.56	805.143	888.93	882.831	879.534	880.734	885.611	884.583	868.311		Cameroon	706.039	767.347	842.013	839.239	820.089	820.393	814.997	804.399	805.955		Cameroon	706.117	779.324	859.58	854.291	851.351	853.184	853.971	861.786	851.459		Cameroon	706.117	756.584	814.025	807.887	802.213	808.732	810.666	819.283	809.583		Cameroon	728.56	4447.94	8557.44	12996	17406.9
Cape Verde	7.2556	7.81077	8.34889	8.36842	8.3911	8.48085	8.60392	8.72294	8.65519		Cape Verde	6.97466	7.91152	9.05882	9.17338	9.00522	8.97553	8.93319	8.86151	8.95193		Cape Verde	6.97466	7.56003	8.27295	8.20583	8.26486	8.32338	8.414	8.57725	8.60157		Cape Verde	6.97466	7.59336	8.25354	8.17657	8.22539	8.28375	8.42172	8.55695	8.58101		Cape Verde	7.2556	44.0888	83.6807	125.445	167.309
Central African Republic	141.581	153.663	166.645	166.502	166.821	167.804	167.118	167.554	164.147		Central African Republic	137.231	159.715	187.273	187.558	184.37	184.177	183.813	178.671	178.615		Central African Republic	137.279	147.387	158.377	158.108	158.801	159.643	158.82	161.316	158.24		Central African Republic	137.279	150.9	166.734	166.302	166.36	167.052	166.484	168.855	165.388		Central African Republic	141.581	861.569	1642.87	2475.95	3308.78
Chad	365.314	392.549	419.995	420.768	423.237	427.633	432.671	439.495	434.082		Chad	352.367	403.178	462.429	468.635	462.267	460.58	462.859	454.318	458.346		Chad	352.483	382.308	414.714	411.822	416.284	419.6	422.397	434.545	430.303		Chad	352.483	382.713	416.6	412.96	417.225	419.757	424.132	436.383	432.061		Chad	365.314	2219.12	4209.31	6310.06	8416.36
Congo, Republic of	241.771	255.015	269.284	267.916	267.112	267.355	261.433	257.728	250.343		Congo, Republic of	235.675	246.666	266.395	258.526	252.857	253.361	250.878	242.285	240.251		Congo, Republic of	235.733	257.35	280.971	281.855	280.208	280.261	274.116	271.717	263.983		Congo, Republic of	235.733	247.259	261.037	261.706	258.816	259.636	254.995	253.875	246.524		Congo, Republic of	241.771	1463.87	2753.21	4098.27	5437.04
Côte d'Ivoire	527.923	564.314	603.203	606.998	615.148	627.442	638.604	651.223	655.491		Côte d'Ivoire	510.622	574.343	650.268	658.328	652.058	660.77	665.568	670.864	684.787		Côte d'Ivoire	510.622	554.943	606.084	606.482	616.342	627.307	638.056	655.058	665.274		Côte d'Ivoire	510.622	552.372	601.709	601.436	609.715	622.449	634.529	652.122	662.402		Côte d'Ivoire	527.923	3203.93	6064.39	9084.2	12127.3
Djibouti	15.2749	16.5819	17.8603	17.9809	18.1788	18.4853	18.8687	19.2974	19.3846		Djibouti	14.6828	16.9373	19.5874	19.9256	19.5864	19.6607	19.68	19.7337	20.1712		Djibouti	14.6828	16.1346	17.7151	17.6131	17.9033	18.1238	18.4133	18.9739	19.2421		Djibouti	14.6828	16.0985	17.6739	17.5258	17.7725	18.0293	18.3607	18.912	19.1752		Djibouti	15.2749	92.9561	177.144	266.566	356.668
Egypt	680.586	249.827	269.106	270.107	272.357	275.899	279.949	284.059	282.264		Egypt	658.099	279.413	322.808	327.699	320.933	320.932	319.249	317.472	320.685		Egypt	658.119	266.14	291.873	289.548	293.327	295.762	298.722	305.289	306.175		Egypt	658.119	265.477	291.201	288.186	291.256	294.364	298.014	304.573	305.449		Egypt	680.586	3652.76	4921.17	6267.7	7620.48
Equatorial Guinea	100.79	110.881	122.07	119.266	116.751	114.748	109.411	104.999	100.393		Equatorial Guinea	98.3649	105.437	114.282	110.208	104.803	103.649	99.3698	94.8453	91.968		Equatorial Guinea	98.3649	112.418	128.308	126.834	123.469	121.11	115.749	111.008	106.528		Equatorial Guinea	98.3649	111.109	126.25	124.776	120.388	119.004	113.984	109.736	105.271		Equatorial Guinea	100.79	614.829	1180.42	1787.97	2381.78
Ethiopia	4528.58	4901.75	5274.94	5298.28	5344.75	5416.13	5498.8	5589.44	5551.75		Ethiopia	4357.38	5006.71	5765.18	5855.31	5753.46	5752.5	5748.52	5700.5	5763.33		Ethiopia	4357.84	4778.19	5234.84	5201	5270.76	5319.38	5374.31	5511.12	5512.37		Ethiopia	4357.84	4766.09	5221.87	5176.65	5236.73	5290.35	5359.8	5496.48	5497.14		Ethiopia	4528.58	27544.7	52426.6	78824.6	105363
Gabon	226.51	228.446	234.744	223.357	207.872	193.419	180.294	171.35	165.04		Gabon	220.784	216.974	216.609	198.883	183.062	173.941	165.211	159.223	157.606		Gabon	220.784	225.471	234.36	225.454	211.14	195.749	182.195	173.251	167.304		Gabon	220.784	223.674	231.517	216.671	198.385	185.579	174.083	166.818	161.995		Gabon	226.51	1360.99	2509.52	3671.85	4773.16
Gambia	66.2665	72.7597	79.8005	77.6333	75.7252	74.2434	72.2533	70.6291	68.2699		Gambia	64.7215	72.2254	81.049	78.9022	75.2542	73.483	70.9684	68.3696	66.7779		Gambia	64.7228	70.6499	77.0032	74.7358	72.9027	71.2393	69.1592	67.7868	65.7036		Gambia	64.7228	70.2726	76.4561	74.1381	72.0713	70.6776	68.7885	67.5165	65.4417		Gambia	66.2665	404.092	774.932	1171.77	1558.03
Ghana	1984.2	2147.72	2312.07	2328.96	2350.72	2381.99	2417.13	2458.54	2452.53		Ghana	1910.79	2199.89	2540.44	2583.03	2543.94	2548.05	2541.42	2527.64	2561.06		Ghana	1910.91	2101.33	2308.73	2303.1	2336.63	2359.25	2380.76	2437.65	2448.3		Ghana	1910.91	2094.04	2299.62	2289.63	2317.37	2343.14	2371.07	2428.72	2439.52		Ghana	1984.2	12068.7	22971.7	34548.9	46215.5
Guinea	530.52	570.755	610.858	614.874	621.721	631.63	641.788	653.426	649.947		Guinea	510.937	585.031	671.465	683.245	674.296	676.222	678.27	672.843	681.636		Guinea	511.017	558.018	609.045	607.081	616.736	624.483	631.7	649.384	649.83		Guinea	511.017	556.365	606.997	603.771	612.41	620.324	629.336	647.025	647.365		Guinea	530.52	3223.35	6117.23	9175.54	12256.8
Guinea-Bissau	122.536	132.33	142.15	142.882	144.244	146.258	148.526	151.15	150.141		Guinea-Bissau	118.002	134.977	154.736	157.24	154.936	155	155.393	153.888	155.708		Guinea-Bissau	118.022	129.249	141.465	140.773	142.782	144.28	145.826	149.888	149.741		Guinea-Bissau	118.022	128.866	140.984	140	141.782	143.3	145.272	149.322	149.152		Guinea-Bissau	122.536	745.01	1416.48	2127.96	2843.74
Kenya	1119.38	1226.98	1337.09	1352.86	1372.19	1395.9	1409.32	1418.94	1391.82		Kenya	1077.7	1243.54	1431.88	1457.46	1432.53	1433.56	1423.1	1406.42	1412.03		Kenya	1077.75	1196.92	1328.71	1332.86	1359.22	1380.13	1391.05	1418.02	1413.2		Kenya	1077.75	1193.46	1324.42	1325.44	1348.31	1371.02	1384.79	1410.81	1403.86		Kenya	1119.38	6823.89	13068.9	19770.1	26553.8
Lesotho	108.613	115.916	123.141	124.002	125.314	127.096	129.121	131.176	131.103		Lesotho	105.393	116.887	130.202	132.095	130.179	130.355	129.934	129.339	130.12		Lesotho	105.393	112.278	119.608	119.075	120.453	121.324	122.308	124.297	124.257		Lesotho	105.393	111.691	118.568	117.818	118.961	120.039	121.244	123.208	123.163		Lesotho	108.613	658.983	1245.79	1862.36	2483.68
Liberia	373.721	408.942	445.147	450.01	458.12	469.558	479.635	490.644	493.019		Liberia	359.823	413.277	477.524	487.88	483.555	490.1	492.566	494.782	505.087		Liberia	359.83	397.087	438.419	439.254	449.377	459.092	467.472	481.765	488.296		Liberia	359.83	392.323	429.9	429.651	438.337	448.569	457.644	471.585	477.72		Liberia	373.721	2277.55	4358.46	6589.06	8847.22
Libyan Arab Jamahiriya	49.8028	54.6632	59.827	60.5963	61.5858	62.8616	63.8439	65.038	64.8482		Libyan Arab Jamahiriya	48.0279	52.2092	54.582	41.1271	40.2288	40.1871	39.9693	39.7477	40.1442		Libyan Arab Jamahiriya	48.0361	53.3667	59.1668	59.4362	60.4797	61.4315	62.0865	63.6974	63.7523		Libyan Arab Jamahiriya	48.0361	53.4339	59.732	60.0869	61.0643	62.2117	63.1446	64.8808	64.9871		Libyan Arab Jamahiriya	49.8028	303.677	582.157	882.061	1186.03
Madagascar	571.829	621.902	672.345	676.705	684.168	694.725	705.992	717.608	714.894		Madagascar	549.877	630.417	724.412	736.812	723.739	725.858	723.817	721.454	736.211		Madagascar	549.878	605.473	666.043	662.895	673.233	680.655	688.553	704.704	708.273		Madagascar	549.878	603.181	662.808	658.099	666.505	675.34	684.882	701.094	704.683		Madagascar	571.829	3481.05	6641	10007.1	13398.1
Malawi	344.428	371.743	400.939	406.842	415.089	426.479	438.272	455.741	461.779		Malawi	333.256	372.308	413.36	415.631	392.155	98.0556	97.7539	97.4287	98.6321		Malawi	333.443	364.823	400.101	403.531	413.313	424.119	433.513	455.469	448.302		Malawi	333.443	363.199	397.433	400.291	410.155	418.919	429.996	450.335	442.242		Malawi	344.428	2093.88	3981.79	5992.39	8034.84
Mali	291.276	318.379	347.625	355.18	364.864	376.982	386.027	396.538	398.887		Mali	281.237	326.164	380.028	391.812	394.683	403.685	411.073	411.742	421.683		Mali	281.304	311.274	344.986	350.044	360.981	372.152	379.742	393.761	397.341		Mali	281.304	310.954	345.506	350.137	360.706	371.949	380.886	395.385	399.299		Mali	291.276	1774.76	3395.9	5141.58	6927.16
Mauritania	85.002	93.1845	101.609	102.569	103.942	105.78	107.775	109.792	109.63		Mauritania	81.7436	95.2975	111.332	113.66	111.9	112.512	112.404	112.4	114.061		Mauritania	81.744	90.8144	100.855	100.75	102.528	103.857	105.301	108.042	108.84		Mauritania	81.744	90.5479	100.569	100.222	101.712	103.292	104.981	107.739	108.521		Mauritania	85.002	518.194	992.541	1501.55	2015.77
Mauritius	0.212605	0.250437	0.27741	0.279472	0.282526	0.293631	0.297507	0.301716	0.300341		Mauritius	0.204774	0.227844	0.263636	0.263952	0.272396	0.27387	0.269953	0.269072	0.268225		Mauritius	0.204774	0.236386	0.275819	0.275553	0.290897	0.289706	0.292487	0.298633	0.295005		Mauritius	0.204774	0.24399	0.274901	0.274115	0.288716	0.287997	0.291438	0.297674	0.294037		Mauritius	0.212605	1.31346	2.59262	3.98173	5.38215
Morocco	372.284	400.932	429.905	437.994	447.704	459.428	470.848	482.43	487.117		Morocco	362.175	392.515	426.193	434.391	430.718	434.106	435.535	436.924	443.386		Morocco	362.175	392.896	425.996	430.269	441.08	451.02	460.998	475.001	482.929		Morocco	362.175	391.898	424.709	428.412	438.286	448.949	459.599	473.609	481.46		Morocco	372.284	2262.35	4295.98	6453.6	8653.28
Mozambique	889.341	972.963	1062.4	1066.56	1074.43	1086.88	1094.07	1106.22	1092.19		Mozambique	859.123	987.758	1140.29	1152.98	1137.05	1138.2	1140.83	1120.37	1128.6		Mozambique	859.357	940.432	1029	1027.16	1037.92	1047.43	1051.07	1074.72	1064.4		Mozambique	859.357	942.835	1038.06	1034.81	1043.36	1052.62	1059.52	1083.55	1072.63		Mozambique	889.341	5419.67	10373.9	15690.1	21030.8
Niger	498.417	538.206	578.224	581.164	586.568	594.683	603.46	614.002	608.749		Niger	480.179	552.285	636.675	647.257	638.685	638.71	641.135	633.084	640.178		Niger	480.289	521.038	564.773	561.749	569.279	574.819	579.785	595.619	592.309		Niger	480.289	524.158	573.237	569.376	576.81	582.595	590.188	607.139	604.636		Niger	498.417	3030.29	5761.34	8655.39	11566.6
Nigeria	3309.48	3648.05	4013.57	4098.47	4200.37	4327.87	4435.6	4555.36	4596.93		Nigeria	3195.51	3701.03	4301.47	4416.69	4420.85	4507.57	4570.56	4598.02	4705.38		Nigeria	3195.88	3557.28	3963.81	4021.32	4136.28	4254.22	4349.65	4502.27	4569.44		Nigeria	3195.88	3545.48	3948.54	3998.65	4103.82	4225.49	4330.66	4484.95	4551.16		Nigeria	3309.48	20195.5	38801.3	58954	79548.3
Réunion	4.45792	4.52853	4.64847	4.65947	4.69933	4.75011	4.81517	4.87495	4.83365		Réunion	4.29484	4.53441	4.93319	4.98944	4.87382	4.8631	4.82558	4.78735	4.81446		Réunion	4.29499	4.43822	4.64935	4.62129	4.68003	4.71002	4.75344	4.84727	4.84407		Réunion	4.29499	4.41685	4.62671	4.59809	4.63651	4.68467	4.73928	4.83356	4.83013		Réunion	4.45792	26.8181	49.5807	72.8341	96.1713
Rwanda	248.727	269.608	290.779	292.993	296.092	309.109	313.725	318.562	316.31		Rwanda	240.088	258.015	88.5155	89.8495	87.9909	87.9848	87.624	87.2393	88.2226		Rwanda	240.127	260.371	288.573	287.689	290.358	291.128	289.786	281.262	82.2768		Rwanda	240.127	259.5	287.457	286.071	288.234	289.102	288.555	280.163	82.0819		Rwanda	248.727	1513.24	2882.45	4338.56	5806.63
Sao Tome and Principe	6.62285	7.24461	7.88958	7.91906	7.90352	7.92596	7.94857	8.00505	7.93172		Sao Tome and Principe	6.41257	7.05944	7.79396	7.81181	7.6477	7.62093	7.56996	7.48104	7.49011		Sao Tome and Principe	6.41303	7.1104	7.86778	7.89632	7.93215	7.92185	7.91834	8.01476	7.97598		Sao Tome and Principe	6.41303	7.07551	7.83369	7.83094	7.85587	7.84952	7.87306	7.97463	7.94446		Sao Tome and Principe	6.62285	40.3589	77.2269	116.704	156.284
Senegal	285.713	307.358	329.553	330.894	333.425	337.461	341.555	347.473	343.16		Senegal	276.088	312.303	354.193	359.451	356.323	355.536	358.994	351.65	355.2		Senegal	276.206	300.686	327.502	326.177	330.16	333.535	335.894	346.588	342.459		Senegal	276.206	299.563	325.795	324.028	327.976	330.279	333.934	344.619	340.37		Senegal	285.713	1735.92	3294.91	4944.02	6601.02
Sierra Leone	244.795	265.426	286.198	286.795	288.64	291.843	295.37	299.323	296.76		Sierra Leone	235.625	271.168	312.886	316.854	310.483	310.075	308.935	305.946	308.669		Sierra Leone	235.643	259.171	284.85	282.571	285.606	287.61	289.755	296.038	295.678		Sierra Leone	235.643	258.396	283.939	281.058	283.465	285.898	288.794	295.12	294.734		Sierra Leone	244.795	1489.4	2837.3	4268.89	5704.71
Somalia	594.786	646.835	699.018	702.325	708.835	718.741	729.84	741.369	736.974		Somalia	571.899	654.34	750.211	762.242	747.698	748.317	745.634	741.576	749.763		Somalia	571.912	624.435	680.919	676.245	685.67	692.082	699.499	715.861	718.034		Somalia	571.912	628.01	690.647	684.409	692.422	700.389	709.67	726.376	728.672		Somalia	594.786	3620.77	6907.13	10405.5	13923.7
South Africa	1778.4	1926.31	2086.68	2020.01	1963.44	1921.22	1839.25	1774.54	1685.33		South Africa	1735.87	1876.45	2021.06	1912.41	1770.35	1663.62	1562.44	1449.69	1379.53		South Africa	1736.08	1904.02	2073.13	2007.93	1933.6	1876.94	1785.01	1722.9	1633.18		South Africa	1736.08	1876.79	2023.84	1958.35	1862.77	1816.21	1733.28	1677.31	1588.38		South Africa	1778.4	10818.3	20610.2	30977	41020.5
Sudan	829.674	890.552	951.99	961.904	975.056	991.764	802.583	817.974	814.32		Sudan	805.285	906.162	1023.93	1043.41	1035.64	1041.78	841.41	835.951	847.145		Sudan	805.362	871.506	943.118	944.453	960.435	973.472	781.033	803.035	804.427		Sudan	805.362	870.404	942.724	942.571	957.305	970.95	780.354	802.442	803.8		Sudan	829.674	5038.92	9553.12	14323	19145.7
Swaziland	96.3707	108.548	120.353	122.724	140.218	144.315	139.605	132.08	119.842		Swaziland	93.6468	93.8873	92.6061	91.2352	84.7799	9.71669	2.77369	0	0.00561719		Swaziland	93.6577	107.578	121.875	123.411	141.482	147.497	145.466	136.774	119.509		Swaziland	93.6577	107.018	121.068	122.18	139.891	146.064	143.853	135.433	118.365		Swaziland	96.3707	590.402	1144.95	1749.09	2380.2
Tanzania, United Rep of	1133.41	1214.88	1295.37	1300.2	1311.7	1328.96	1347.98	1371.42	1359.08		Tanzania, United Rep of	1092.89	1242.33	1414.73	1435.8	1417.91	1417.06	1424.32	1404.56	1418.95		Tanzania, United Rep of	1093.18	1189.77	1293.79	1286.53	1303.77	1317.09	1329.33	1367.7	1360.29		Tanzania, United Rep of	1093.18	1185.98	1288.73	1279.02	1294.95	1306.77	1323.36	1361.72	1354.03		Tanzania, United Rep of	1133.41	6881.92	13036.8	19518.5	26031
Togo	190.768	207.161	224.026	224.508	225.855	228.506	231.725	235.438	234.479		Togo	183.716	209.424	239.407	242.56	238.31	238.732	238.727	237.634	240.807		Togo	183.728	201.75	221.387	219.807	222.054	223.892	226.178	231.668	232.481		Togo	183.728	201.052	220.502	218.474	220.292	222.491	225.362	230.896	231.702		Togo	190.768	1161	2213.67	3334.29	4458.17
Tunisia	170.464	189.302	215.878	224.212	233.046	242.99	251.014	259.273	263.264		Tunisia	164.719	195.379	227.223	235.385	234.682	237.173	236.33	230.242	222.334		Tunisia	164.738	185.296	214.314	220.977	230.438	239.583	246.766	256.585	261.85		Tunisia	164.738	184.578	213.527	219.781	228.708	238.052	245.738	255.644	260.862		Tunisia	170.464	1041.62	2014.71	3102.43	4232.33
Uganda	1944.97	2103.3	2261.48	2269.25	2281.74	2295.66	2289.38	2151.03	647.169		Uganda	1875.01	2147.48	2460.93	2491.01	2438.92	2402.21	773.777	770.738	779.81		Uganda	1875.29	2058.36	2256.49	2246.26	2270.18	2279.07	2266.27	2022.49	691.554		Uganda	1875.29	2051.98	2248.44	2233.68	2253.63	2263.68	2257.37	2015.5	689.949		Uganda	1944.97	11828.1	22502.8	33818	45176.8
Congo, Dem Republic of	3665.96	3999.7	4345.89	4383.56	4442.14	4523.79	4610.95	4694.61	4664.7		Congo, Dem Republic of	3530.94	4095.24	4765.02	4859.65	4809.7	4832.92	4866.06	4818.39	4878.37		Congo, Dem Republic of	3531.61	3901.56	4312.87	4307.57	4385.73	4451.7	4516.15	4644.79	4639.59		Congo, Dem Republic of	3531.61	3895.85	4311.31	4297.25	4369.43	4434.97	4513.4	4642.47	4636.59		Congo, Dem Republic of	3665.96	22329.5	42674.2	64441.3	86417.7
Zambia	1020.09	1103.71	1188.33	1197.05	1211.55	1232.23	1254.06	1279.31	1275.11		Zambia	982.736	1130.61	1304.42	1326.83	1310.77	1315.5	1322.28	1313.37	1332.93		Zambia	982.904	1080.12	1186.66	1183.25	1202.25	1218.23	1233.89	1270.65	1273.25		Zambia	982.904	1076.54	1181.99	1176.37	1193.56	1209.72	1228.93	1265.79	1268.22		Zambia	1020.09	6204.15	11807.3	17757.7	23757.4
Zimbabwe	425.255	466.5	509.431	523.597	541.034	562.353	578.624	596.131	603.63		Zimbabwe	410.266	475.21	551.622	571.515	576.202	592.797	602.411	609.718	627.043		Zimbabwe	410.293	456.182	506.953	517.172	537.17	557.351	572.347	594.485	606.92		Zimbabwe	410.293	454.817	505.265	514.439	533.113	554.008	570.18	592.467	604.78		Zimbabwe	425.255	2592.78	4968.21	7529.53	10165
NORTH/CENTRAL AMERICA	49278.4	56273.1	64460.8	64779.4	65203.7	65286.2	62777.8	60547.3	58024.2		NORTH/CENTRAL AMERICA	47741.6	57239.9	68949.7	69831	69869.1	71043.4	69049.7	66305.2	64318		NORTH/CENTRAL AMERICA	47743.4	55372.9	64181.2	65583.2	66235.3	67100.9	64539.6	62153.4	59674.3		NORTH/CENTRAL AMERICA	47743.4	55503.5	64761.3	65867.4	66080.5	66968.1	64840.9	62842.6	60379		NORTH/CENTRAL AMERICA	49278.4	302665	592219	914841	1.23916e+06
Bahamas	1.13942	1.26523	1.38377	1.38451	1.39587	1.4144	1.43599	1.45421	1.44161		Bahamas	1.0698	1.25307	1.47393	1.4826	1.45816	1.45282	1.44381	1.4288	1.44365		Bahamas	1.0698	1.2011	1.35176	1.3455	1.36324	1.37388	1.38366	1.41627	1.41781		Bahamas	1.0698	1.2051	1.35855	1.33793	1.35184	1.36593	1.37946	1.41212	1.4136		Bahamas	1.13942	6.96235	13.407	20.3266	27.2605
Barbados	0.731113	0.813383	0.899713	0.919691	0.926111	0.956591	0.948538	0.95065	0.945051		Barbados	0.70678	0.614248	0.4908	0.471918	0.442184	0.44128	0.429568	0.393944	0.395953		Barbados	0.706935	0.808308	0.917429	0.93919	0.956424	0.986733	0.999083	0.996148	0.990139		Barbados	0.706935	0.804371	0.900733	0.932629	0.947408	0.97766	0.981584	0.99046	0.974114		Barbados	0.731113	4.46895	8.62219	13.1407	17.7456
Belize	7.36261	7.93115	8.51355	8.49824	8.54395	8.63214	8.61941	8.63276	8.51233		Belize	7.0099	7.48362	8.09631	8.15786	8.01669	8.02775	7.95971	7.88103	7.91149		Belize	7.0099	7.74828	8.56241	8.48149	8.54607	8.62273	8.6159	8.6774	8.63153		Belize	7.0099	7.69777	8.46653	8.40825	8.44252	8.53511	8.54619	8.61641	8.56233		Belize	7.36261	44.7442	84.9823	127.535	170.072
Canada	14973.5	16820.6	18963.3	18997.2	19342.5	19881.2	19440.8	18919.2	18259.8		Canada	14608.1	17305.2	20687.7	20591.8	20726.8	21442.9	21453.6	21010	20527		Canada	14608.4	16317.5	18261.9	18473.1	18844.9	19370.9	18908.3	18385.2	17788.4		Canada	14608.4	16721.4	19313.6	19376.4	19572	20120.7	19941.2	19590.7	19002.5		Canada	14973.5	91688.2	177934	272784	368116
Saint Lucia	0.360489	0.400999	0.445394	0.460102	0.461445	0.464971	0.472484	0.4766	0.473859		Saint Lucia	0.339424	0.408272	0.49802	0.502693	0.493512	0.502694	0.501488	0.494704	0.496676		Saint Lucia	0.339424	0.38723	0.447751	0.445813	0.449065	0.461887	0.466851	0.474335	0.475464		Saint Lucia	0.339424	0.393624	0.446219	0.44322	0.445255	0.458985	0.465153	0.472755	0.473854		Saint Lucia	0.360489	2.20345	4.25284	6.49452	8.79637
Costa Rica	213.074	234.266	256.882	258.578	261.481	264.621	264.909	265.726	261.889		Costa Rica	203.288	227.843	255.622	258.472	254.697	257.121	257.354	254.672	256.475		Costa Rica	203.326	230.406	260.868	262.918	265.3	268.1	266.633	268.566	264.761		Costa Rica	203.326	228.411	257.983	259.752	260.982	264.28	263.788	266.183	262.31		Costa Rica	213.074	1299.64	2493.59	3779.69	5075.49
Cuba	92.155	99.8504	108.232	108.835	109.454	110.138	109.305	109.038	104.918		Cuba	88.3359	98.7999	109.89	108.503	107.649	106.801	107.254	102.457	101.694		Cuba	88.3922	97.9512	109.031	109.344	110.164	110.871	109.526	111.214	107.136		Cuba	88.3922	97.3824	108.06	108.335	109.217	109.246	108.279	109.803	105.253		Cuba	92.155	560.625	1068.26	1610.02	2154.82
Dominica	0.250891	0.289108	0.313676	0.325134	0.327185	0.330764	0.334468	0.348802	0.341408		Dominica	0.236111	0.284238	0.338205	0.342816	0.346	0.345409	0.343307	0.339631	0.352716		Dominica	0.236111	0.269588	0.318055	0.315264	0.318611	0.331322	0.333248	0.336013	0.335131		Dominica	0.236111	0.276356	0.316927	0.313406	0.31591	0.329173	0.331979	0.334845	0.333942		Dominica	0.250891	1.54356	3.01367	4.59351	6.22123
Dominican Republic	36.9925	40.3053	43.5962	44.2619	44.7962	45.5744	46.1916	46.983	46.789		Dominican Republic	34.9156	39.6884	45.4128	47.3923	46.055	45.7094	45.4743	45.1784	45.7579		Dominican Republic	34.9156	38.77	42.9713	43.3026	43.9911	44.5492	44.9709	45.9684	46.2587		Dominican Republic	34.9156	38.6112	42.756	42.9811	43.5056	44.2017	44.7426	45.7739	46.0518		Dominican Republic	36.9925	225.268	430.085	648.732	870.575
El Salvador	157.18	174.331	191.66	193.403	196.464	200.305	203.126	206.435	205.206		El Salvador	148.159	164.93	184.948	185.461	179.85	179.655	178.401	176.649	177.788		El Salvador	148.159	166.629	186.183	185.99	189.877	193.387	196.556	200.875	201.247		El Salvador	148.159	166.06	185.512	184.841	188.228	192.176	195.429	200.665	200.805		El Salvador	157.18	960.229	1849.21	2809.26	3779.33
Guatemala	724.697	797.618	871.719	873.806	879.749	891.094	902.463	914.459	905.078		Guatemala	681.642	801.609	942.308	955.472	932.541	931.651	924.247	917.541	925.357		Guatemala	681.645	764.495	855.951	848.791	858.32	863.544	870.38	889.268	889.424		Guatemala	681.645	761.551	852.178	842.463	849.166	857.834	866.997	886.065	886.089		Guatemala	724.697	4421.1	8483.29	12844	17218.9
Haiti	73.5421	80.8385	88.1825	88.5172	89.3142	90.5842	91.9063	93.289	92.4246		Haiti	69.1608	80.5092	93.7355	95.2564	93.0683	93.0039	92.423	91.6092	92.5128		Haiti	69.1631	77.1662	85.8672	85.0668	86.2779	87.0602	87.8992	89.9952	90.0054		Haiti	69.1631	76.7914	85.2975	84.3087	85.2658	86.2477	87.3171	89.4185	89.4275		Haiti	73.5421	448.549	860.086	1301.33	1744.72
Honduras	313.739	344.049	374.786	375.603	378.407	383.403	387.382	391.468	386.906		Honduras	295.679	341.743	395.714	400.137	391.089	390.918	387.847	384.408	387.559		Honduras	295.685	331.164	370.465	366.915	371.234	374.331	376.755	384.037	383.163		Honduras	295.685	329.646	368.26	364.31	367.532	371.482	374.811	382.16	381.252		Honduras	313.739	1912.75	3663.73	5538.48	7419.3
Jamaica	36.8288	41.4553	46.0908	46.8565	47.4996	48.3473	48.6254	49.1225	48.054		Jamaica	35.2836	42.8805	51.5155	53.0096	53.4529	53.7298	54.46	53.0283	53.3067		Jamaica	35.3072	41.1164	47.4252	48.1252	48.9018	49.7246	49.8391	51.2051	49.9324		Jamaica	35.3072	40.8061	46.7962	47.5608	48.364	48.9206	49.2285	50.6095	49.3002		Jamaica	36.8288	225.599	437.511	668.731	903.656
Martinique	0.348891	0.374479	0.386384	0.386243	0.391691	0.406029	0.410153	0.414568	0.399202		Martinique	0.328062	0.370627	0.426999	0.436135	0.424562	0.433368	0.429405	0.423889	0.426328		Martinique	0.328062	0.350727	0.381717	0.380431	0.383918	0.396228	0.398234	0.405905	0.404323		Martinique	0.328062	0.357275	0.380499	0.378233	0.391333	0.39376	0.396866	0.404586	0.402984		Martinique	0.348891	2.11893	4.00324	5.93502	7.87168
Mexico	1874.63	2120.05	2395.76	2418.43	2440.91	2476.25	2478.18	2478.09	2433.55		Mexico	1779.65	2135.5	2571.5	2617.84	2586.75	2601.38	2573.71	2548.73	2554.56		Mexico	1779.67	2061.92	2401.19	2408.8	2437.51	2462.94	2461.95	2482.35	2459.66		Mexico	1779.67	2045.99	2370.8	2380.37	2401.41	2432.41	2435.44	2457.31	2434.29		Mexico	1874.63	11493.2	22369.2	34370.7	46485.3
Netherlands Antilles	0.00326667	0.00353667	0.00379667	0.00375667	0.00373667	0.00373667	0.00749334	0.00751334	0.00735334		Netherlands Antilles	0.00306503	0.00357503	0.00416503	0.00417503	0.00401503	0.00395503	0.00387503	0.00379503	0.00378503		Netherlands Antilles	0.00306503	0.00337503	0.00370503	0.00361503	0.00361503	0.00359503	0.00358503	0.00362503	0.00358503		Netherlands Antilles	0.00306503	0.00336503	0.00369503	0.00359503	0.00358503	0.00357503	0.00715005	0.00723005	0.00715005		Netherlands Antilles	0.00326667	0.01987	0.0378134	0.0567567	0.07552
Nicaragua	212.711	234.319	255.891	256.161	257.436	259.909	262.449	265.123	261.889		Nicaragua	199.937	231.348	267.227	269.615	262.147	261.087	258.457	255.84	257.86		Nicaragua	199.937	222.31	246.05	242.564	244.786	245.896	247.398	252.335	251.963		Nicaragua	199.937	221.528	245.113	241.073	242.61	244.391	246.548	251.491	251.119		Nicaragua	212.711	1297.87	2491.04	3770.77	5052.85
Panama	51.6702	58.4752	66.1093	66.1849	66.4782	67.2202	67.8268	68.4381	67.9554		Panama	49.0926	52.639	55.991	56.5233	55.9181	57.0241	56.5136	56.2055	56.8767		Panama	49.0926	55.4047	62.5404	62.4722	62.7978	63.139	63.3807	64.4803	64.6299		Panama	49.0926	54.736	61.305	61.1248	61.25	61.7966	62.307	63.3785	63.5083		Panama	51.6702	316.826	616.836	947.459	1278.68
Saint Vincent/Grenadines	0.262489	0.291363	0.327698	0.328323	0.330359	0.345397	0.348844	0.35263	0.348853		Saint Vincent/Grenadines	0.247474	0.286541	0.340725	0.357202	0.349287	0.348699	0.346557	0.35046	0.3529		Saint Vincent/Grenadines	0.247474	0.282604	0.321306	0.330132	0.333384	0.335353	0.348545	0.354709	0.353573		Saint Vincent/Grenadines	0.247474	0.289308	0.320158	0.328179	0.330534	0.333177	0.347177	0.353459	0.352303		Saint Vincent/Grenadines	0.262489	1.60381	3.09696	4.73607	6.37972
Trinidad and Tobago	9.54743	9.89717	9.9909	10.2635	10.2934	10.3709	10.2117	10.074	9.90258		Trinidad and Tobago	9.29377	7.78373	5.78746	5.74294	5.62342	5.5751	5.43946	5.31094	5.23292		Trinidad and Tobago	9.29377	9.80863	10.093	10.7569	10.7728	10.8455	10.7304	10.6424	10.5067		Trinidad and Tobago	9.29377	9.76944	10.0319	10.6436	10.6206	10.7112	10.5982	10.529	10.4048		Trinidad and Tobago	9.54743	57.6343	107.214	157.441	208.788
United States of America	30497.7	35205.7	40776.3	41029	41066.6	40544.6	38451.9	36717.2	34927.3		United States of America	29529.2	35698.8	43270.7	44174	44161.9	44605.2	42643.1	40392.3	38864.7		United States of America	29530.5	34947.2	41228.4	42422.8	42648.1	42943.1	40832.8	38904.5	37054.7		United States of America	29530.5	34699.8	40801.5	41851.1	41828.1	42111.3	40141.8	38425.9	36584.1		United States of America	30497.7	187694	369293	573427	778610
SOUTH AMERICA	28636.9	29885.8	31404.6	30929.5	30515.3	30348.6	29844.1	29526	29192.4		SOUTH AMERICA	28218.7	30389.2	33223.5	32801.3	31778.8	31439.7	30815.5	30167.3	30116.4		SOUTH AMERICA	28220.6	29692.4	31590	31436.3	30858	30536.5	29972	29703.6	29402.8		SOUTH AMERICA	28220.6	29705.9	31711.1	31569.5	30897.8	30693.4	30192.9	30038	29766.8		SOUTH AMERICA	28636.9	173070	324018	480566	634799
Argentina	1362.64	1522.7	1717.57	1738.32	1757.2	1776.64	1751.85	1733.93	1708.74		Argentina	1344.81	1536.52	1773.83	1797.06	1801.17	1833.21	1816.97	1791.05	1775.45		Argentina	1344.86	1519.21	1726.41	1757.66	1776.64	1798.46	1780.21	1764.1	1742.7		Argentina	1344.86	1518.66	1736.33	1765.49	1775.67	1799.68	1782.47	1772.16	1749.27		Argentina	1362.64	8335.88	16144.2	24752.8	33463.3
Bolivia	199.694	213.771	228.26	232.451	256.534	263.61	267.993	272.572	275.954		Bolivia	196.467	217.157	240.893	246.037	265.282	271.621	274.366	276.745	282.911		Bolivia	196.467	211.82	228.178	231.917	256.359	263.105	267.449	273.068	277.98		Bolivia	196.467	212.225	229.812	233.421	257.518	264.875	269.601	275.583	280.569		Bolivia	199.694	1212.24	2295.59	3441.08	4627.41
Brazil	18337	18943.3	19749.1	19504.3	19336.7	19407.2	19386.7	19466.6	19591.3		Brazil	18081	19326.5	20969.1	20913.2	20460.3	20393.5	20272.4	20156.8	20456.7		Brazil	18082.2	18816.7	19749.8	19693.5	19435.2	19403.8	19346.4	19475.7	19610.2		Brazil	18082.2	18868.9	19919.2	19885.9	19592.4	19618.7	19598.6	19818.4	19987.6		Brazil	18337	110628	206151	304651	402005
Chile	4855.08	5023.65	5203.05	5015.87	4826.21	4644.03	4324.32	4045.17	3761.88		Chile	4785.8	5093.99	5537.52	5224.73	4852.45	4663.93	4329.92	3987.36	3721		Chile	4785.85	5014.91	5382.72	5346.36	5099.17	4881.31	4539.02	4228.12	3930.35		Chile	4785.85	4990.86	5351.29	5284.55	5001.22	4826.83	4502.18	4212.31	3916.73		Chile	4855.08	29299	54596.7	80424.7	105314
Colombia	579.405	628.203	684.837	687.582	689.098	692.575	690.442	692.877	680.955		Colombia	569.928	651.804	752.101	764.586	757.941	757.141	756.982	738.911	739.213		Colombia	570.125	628.146	697.38	702.441	706.575	709.951	706.191	715.639	703.112		Colombia	570.125	625.048	692.077	695.983	697.796	699.597	698.317	709.553	696.955		Colombia	579.405	3525.23	6722.88	10149.8	13589.2
Ecuador	479.514	513.186	549.042	546.852	548.083	554.542	554.13	550.352	534.93		Ecuador	472.033	489.527	513.809	506.106	493.879	492.104	491.122	481.233	481.537		Ecuador	472.139	507.051	545.425	543.942	547.254	554.201	554.8	558.462	545.088		Ecuador	472.139	501.701	538.344	536.287	539.657	546.782	545.366	548.02	534.509		Ecuador	479.514	2910.76	5512.54	8255.56	10991.1
French Guiana	13.4349	14.0583	14.7115	14.5926	14.5327	14.5488	14.4566	14.4141	14.1806		French Guiana	13.2199	14.0314	14.9512	14.7614	14.3139	14.7832	14.3453	13.7343	13.3656		French Guiana	13.2213	14.0059	14.8997	14.7301	14.6891	14.6734	14.5491	14.5992	14.4142		French Guiana	13.2213	13.9648	14.8326	14.6482	14.5767	14.5741	14.4907	14.5412	14.3553		French Guiana	13.4349	81.233	152.178	225.617	298.52
Guyana	72.6546	81.5792	92.0824	91.9438	92.144	92.8584	92.2007	91.5213	88.9343		Guyana	71.4949	83.9465	100.201	104.457	102.084	102.919	101.988	100.791	101.596		Guyana	71.498	81.3796	94.1075	95.9235	95.9621	96.4738	95.7364	96.0154	95.0853		Guyana	71.498	81.0205	93.6021	94.8026	94.2866	95.2397	94.7243	95.2094	94.0919		Guyana	72.6546	444.852	863.252	1323.53	1783.44
Paraguay	563.474	610.479	660.59	674.773	691.687	711.76	722.706	735.666	738.343		Paraguay	554.436	626.286	710.61	729.418	736.305	753.447	763.008	764.505	777.938		Paraguay	554.518	604.99	660.413	673.198	692.067	711.626	721.96	740.12	745.495		Paraguay	554.518	604.909	662.036	674.249	691.875	711.908	723.812	742.577	747.932		Paraguay	563.474	3427.85	6530.35	9847.49	13238.3
Peru	579.512	626.106	673.679	679.974	686.928	695.126	698.561	702.144	697.063		Peru	571.934	640.69	719.629	730.879	726.17	730.645	728.409	723.856	726.817		Peru	571.95	623.191	678.291	682.47	691.104	698.013	700.293	707.165	705.754		Peru	571.95	621.669	676.066	679.46	686.777	694.701	698.056	705.232	703.825		Peru	579.512	3523.67	6701.77	10076.5	13483.3
Suriname	74.4833	87.7312	103.728	102.769	101.939	101.436	97.4471	94.169	90.8173		Suriname	73.5285	72.9715	73.5588	71.8242	69.3863	69.8026	67.8227	65.4547	64.0956		Suriname	73.5289	83.7818	95.4703	96.0239	94.6903	94.1652	90.9056	87.8446	85.0623		Suriname	73.5289	77.6502	82.6548	83.1218	81.2013	81.3821	78.7335	76.4181	73.9657		Suriname	74.4833	460.148	914.801	1432.48	1945.5
Uruguay	1145.19	1205.49	1265.57	1169.8	1035.66	905.902	753.021	632.105	517.625		Uruguay	1115.23	1207.97	1316.86	1186.69	985.15	833.679	674.13	550.079	455.169		Uruguay	1115.23	1172.12	1246.97	1119.96	960.326	812.508	655.743	538.341	445.301		Uruguay	1115.23	1175.87	1247.52	1146.63	980.981	845.322	691.201	566.074	467.187		Uruguay	1145.19	6931.46	13019	19251.1	24965.9
Venezuela, Boliv Rep of	374.788	415.581	462.446	470.239	478.595	488.379	490.292	494.47	491.667		Venezuela, Boliv Rep of	368.858	427.737	500.42	511.545	514.312	522.858	524.073	516.797	520.604		Venezuela, Boliv Rep of	368.934	415.061	469.922	478.155	488.024	498.212	498.732	504.426	502.281		Venezuela, Boliv Rep of	368.934	413.43	467.355	474.986	483.831	493.817	495.385	501.93	499.779		Venezuela, Boliv Rep of	374.788	2289.52	4414.3	6734.32	9093.87
ASIA	90922.2	103814	119407	122189	126078	130310	130984	131128	130081		ASIA	89273.8	103076	120122	121553	121796	125039	125511	124334	123971		ASIA	89284.3	101897	117323	118347	121215	124604	125274	126192	125319		ASIA	89284.3	101024	115545	117063	119460	122915	123724	124400	123577		ASIA	90922.2	558425	1.09309e+06	1.6929e+06	2.30774e+06
Afghanistan	230.827	252.379	277.173	281.814	283.721	283.355	282.508	284.133	278.004		Afghanistan	226.152	228.693	36.0309	36.6505	36.0638	36.1753	36.1358	36.0833	36.5555		Afghanistan	226.293	237.484	243.303	236.652	225.391	206.436	33.4085	34.2141	34.4343		Afghanistan	226.293	233.423	232.648	220.819	190.718	31.4173	31.8947	32.6634	32.8769		Afghanistan	230.827	1406.51	2693.2	4083.71	5494.69
Bahrain	0.414279	0.50032	0.594772	0.620379	0.647539	0.682372	0.705519	0.723213	0.724609		Bahrain	0.415702	0.530279	0.662812	0.701309	0.72212	0.740721	0.750124	0.763179	0.773096		Bahrain	0.415702	0.507542	0.612423	0.639598	0.662428	0.695185	0.710166	0.731123	0.736519		Bahrain	0.415702	0.509548	0.610925	0.631303	0.658676	0.692256	0.708398	0.729484	0.73485		Bahrain	0.414279	2.57172	5.16777	8.16723	11.2963
Bangladesh	1150.32	1244.97	1339.91	1351.27	1367.68	1388.78	1411.77	1435.3	1431.96		Bangladesh	1118.43	1275.95	1459.81	1486.24	1464.29	1469.86	1468.74	1465.72	1483.8		Bangladesh	1118.44	1222.88	1335.88	1333.7	1355.47	1370.82	1387.78	1419.97	1427.99		Bangladesh	1118.44	1220.12	1333.12	1328.13	1346.75	1364.79	1384.69	1416.9	1424.84		Bangladesh	1150.32	6996.56	13316.3	20027.2	26800
Bhutan	233.202	252.496	272.098	274.081	277.156	281.402	286.136	291.141	290.344		Bhutan	226.789	258.798	296.351	301.408	297.242	298.196	298.553	297.501	301.31		Bhutan	226.803	248.458	272.181	271.458	275.566	278.664	282.098	289.095	290.302		Bhutan	226.803	247.838	271.472	270.198	273.77	277.231	281.323	288.313	289.498		Bhutan	233.202	1418.5	2700.59	4063.06	5436.54
Brunei Darussalam	8.09464	7.57055	7.10571	7.09993	7.07265	7.04892	7.1505	7.26595	7.30681		Brunei Darussalam	7.94987	7.42712	6.92044	6.80247	6.61827	6.42804	6.47464	6.47662	6.63846		Brunei Darussalam	7.95158	7.5375	7.14624	7.17177	7.14224	7.11211	7.22426	7.38747	7.40122		Brunei Darussalam	7.95158	7.50188	7.09785	7.123	7.08208	7.03204	7.15923	7.33129	7.35419		Brunei Darussalam	8.09464	48.0437	85.4316	120.954	156.427
Cambodia	446.681	478.647	512.056	514.499	518.311	524.234	528.308	532.246	528.334		Cambodia	437.098	484.681	540.039	546.366	539.611	540.964	538.395	536.044	539.353		Cambodia	437.1	473.115	513.73	512.2	517.4	521.499	524.258	531.166	530.803		Cambodia	437.1	472.286	513.161	511.598	515.913	520.913	524.437	531.387	530.991		Cambodia	446.681	2712.05	5138.69	7701.42	10277.7
China	38863	45632.2	54367	56209.9	58745.7	61428.2	61697.2	61630.2	60632.2		China	38244.6	46351.6	57031.2	58452.4	59594.9	62327.7	63410.2	63053.2	62796.6		China	38251.2	44884.4	53569.2	54232	56239.7	58539.6	59325.9	59844.7	58999.1		China	38251.2	44486.4	52724.7	53824.4	55490.3	58017.6	58691.8	59203	58306.7		China	38863	239947	476843	750521	1.03411e+06
Cyprus	1.36608	1.30096	1.15375	1.024	0.920475	0.971303	1.03307	1.07213	1.07387		Cyprus	1.34158	1.2842	1.20282	1.06774	0.88158	0.835512	0.89084	0.960054	0.983989		Cyprus	1.34158	1.28059	1.17877	1.04734	0.956855	1.03542	1.10207	1.14962	1.14341		Cyprus	1.34158	1.29614	1.17431	1.03065	0.938222	1.00074	1.07448	1.13453	1.12847		Cyprus	1.36608	8.13137	14.489	20.128	25.1444
Maldives	0.696707	0.774492	0.840649	0.843148	0.853566	0.874355	0.884458	0.899601	0.893343		Maldives	0.677375	0.786187	0.91858	0.930235	0.924969	0.929523	0.925265	0.935695	0.942848		Maldives	0.677375	0.752937	0.839858	0.834252	0.854985	0.865283	0.871843	0.903871	0.904373		Maldives	0.677375	0.75979	0.83779	0.830494	0.849294	0.861174	0.881057	0.901632	0.902104		Maldives	0.696707	4.25803	8.19664	12.4024	16.6285
India	21716.4	24086.6	26716.8	26905	27368.8	28047.5	28468.6	28543.2	28793.7		India	21287.7	23995.6	26974.5	26976.9	26236.6	25871	25436.3	25252.4	25266		India	21287.8	23744	26523.6	26444.9	26784.3	27322.7	27636.7	27794.2	28112.5		India	21287.8	23731.8	26571.3	26552.6	26954.5	27575.1	27953.3	28106.3	28527.5		India	21716.4	132669	255732	389504	524493
Indonesia	8234.13	9436.75	10839	11076.6	11407.5	11664.1	11549.9	11511.7	11390.7		Indonesia	8078.62	9037.02	10268.9	10278.5	10343.8	10597.8	10553.4	10367.8	10348.5		Indonesia	8079.49	9356.93	10848.2	11096.9	11414.9	11788.1	11728.5	11699.6	11596.6		Indonesia	8079.49	9147.82	10368.2	10648.6	10903.8	11130.7	11055.6	11063.9	10953.3		Indonesia	8234.13	50607.4	99193.4	153626	209340
Iran, Islamic Rep of	239.381	275.528	325.177	339.078	344.197	345.695	339.099	337.32	335.623		Iran, Islamic Rep of	235.433	266.7	307.01	310.604	308.954	306.781	299.042	294.926	301.356		Iran, Islamic Rep of	235.454	274.54	330.287	348.86	354.612	354.089	345.216	343.32	337.35		Iran, Islamic Rep of	235.454	272.038	324.321	341.333	344.443	343.823	335.657	334.197	331.99		Iran, Islamic Rep of	239.381	1472.43	2899.72	4539.51	6240.02
Iraq	28.9894	33.1817	39.4299	40.4845	41.5152	42.6351	41.9593	41.3718	40.4513		Iraq	28.5214	33.0214	39.4709	40.3074	40.8194	41.724	41.1279	39.9614	39.3083		Iraq	28.5267	32.1828	37.2447	38.1689	38.9128	39.712	38.9033	38.3316	37.2257		Iraq	28.5267	31.8697	36.4811	37.2921	37.8529	38.567	37.724	37.1026	35.8732		Iraq	28.9894	178.129	350.285	548.49	751.943
Israel	12.7522	12.4463	11.9696	10.5817	9.49174	8.4053	7.40663	6.6319	5.90108		Israel	12.5172	10.0515	7.05409	5.30753	4.15077	3.2858	2.29224	1.53425	0.00599682		Israel	12.5183	12.6226	12.6458	11.2737	10.1294	8.67801	7.37284	6.45393	5.58465		Israel	12.5183	12.4434	12.3198	11.0382	9.81715	8.53554	7.32087	6.37174	5.52786		Israel	12.7522	76.2071	137.962	196.422	248.241
Japan	2745.3	3048.2	3350.78	3426.2	3517.8	3612.75	3626.01	3562	3519.03		Japan	2703.7	2948.09	3177.34	3208.88	3264.68	3337.9	3319.08	3244.51	3161.51		Japan	2703.9	3095.71	3510.92	3582.38	3639.74	3694.69	3685.15	3667.47	3548.5		Japan	2703.9	3060.3	3444.6	3539.05	3597.66	3673.54	3685.97	3614.41	3504.06		Japan	2745.3	16774.7	32318.3	49147.6	66370.2
Jordan	15.4245	16.7112	17.9999	18.13	18.3286	18.6243	18.9268	19.2407	19.1843		Jordan	14.9903	17.1726	19.7274	20.0724	19.7764	19.8409	19.8318	19.7529	19.9905		Jordan	14.9909	16.3228	17.7579	17.7073	17.9806	18.1704	18.3957	18.8389	18.9025		Jordan	14.9909	16.2947	17.7157	17.6274	17.8647	18.0941	18.3494	18.7919	18.8545		Jordan	15.4245	93.8335	178.678	268.808	359.656
Korea, Dem People's Rep	396.256	436.27	480.627	496.135	516.419	542.272	559.317	570.883	572.244		Korea, Dem People's Rep	386.56	447.644	521.351	540.865	552.936	575.775	603.372	611.919	624.285		Korea, Dem People's Rep	386.638	414.971	445.576	446.456	453.337	460.476	466.359	479.115	480.087		Korea, Dem People's Rep	386.638	429.816	480.51	493.312	513.962	538.977	566.754	583.365	586.665		Korea, Dem People's Rep	396.256	2417.55	4643.26	7061.9	9562.86
Korea, Republic of	499.277	548.593	601.817	623.85	646.26	670.302	676.172	687.249	688.512		Korea, Republic of	492.006	524.506	558.16	567.595	575.39	592.506	605.407	596.142	604.189		Korea, Republic of	492.219	559.442	633.885	664.353	685.393	711.169	718.366	734.345	733.309		Korea, Republic of	492.219	553.732	624.367	654.657	671.91	698.247	707.651	725.671	724.088		Korea, Republic of	499.277	3044.98	5841.17	8872.29	12013.9
Kuwait	0.86463	0.953214	1.02977	1.03536	1.04496	1.07041	1.08561	1.10119	1.0961		Kuwait	0.840568	0.96978	1.12577	1.14302	1.13622	1.13329	1.13064	1.13771	1.14924		Kuwait	0.840568	0.92853	1.02865	1.02407	1.0377	1.05429	1.06504	1.08736	1.10217		Kuwait	0.840568	0.934983	1.02618	1.0195	1.04249	1.04936	1.06236	1.09608	1.09947		Kuwait	0.86463	5.27636	10.119	15.2734	20.4598
Laos	467.706	533.538	610.329	626.052	645.009	667.6	682.126	687.854	686.279		Laos	457.212	545.621	657.537	693.433	705.796	727.138	746.052	756.505	766.392		Laos	457.232	529.032	616.217	640.779	661.748	684.102	707.032	717.114	719.19		Laos	457.232	526.928	613.162	635.054	653.669	676.846	700.548	710.399	712.133		Laos	467.706	2872.07	5616.55	8683.92	11833.1
Lebanon	6.72935	7.79272	9.36501	9.83372	10.2717	10.7297	10.8326	10.7922	10.5364		Lebanon	6.59152	5.61159	4.52872	4.17101	4.03992	4.11727	4.02796	4.07742	4.07868		Lebanon	6.59152	7.30531	8.27587	8.49728	8.76697	9.05443	9.20453	9.27212	9.13388		Lebanon	6.59152	7.22791	8.10124	8.34265	8.57124	8.91333	9.03756	9.10879	8.94994		Lebanon	6.72935	41.4395	81.9754	129.269	178.876
Timor-Leste	3.84945	4.21254	4.57567	4.62869	4.68832	4.76739	4.8348	4.91445	4.89961		Timor-Leste	3.73724	4.31773	5.00911	5.11312	5.04309	5.08033	5.0563	5.05011	5.12254		Timor-Leste	3.73724	4.13093	4.5685	4.56892	4.64715	4.71732	4.75878	4.87302	4.89905		Timor-Leste	3.73724	4.13007	4.57017	4.54897	4.62845	4.69641	4.74798	4.8622	4.88807		Timor-Leste	3.84945	23.4598	44.8856	67.817	91.0201
Malaysia	1368.88	1565.19	1786.02	1828.37	1872.76	1923.27	1908.78	1943.79	1917.2		Malaysia	1343.53	1314.47	1277.95	1151.21	1049.08	997.022	934.436	859.475	824.258		Malaysia	1343.7	1564.88	1809.73	1874.85	1906.31	1953.43	1942.55	1988.5	2015.47		Malaysia	1343.7	1523.5	1726.48	1787.64	1801.21	1856.34	1863.37	1929.48	1924.52		Malaysia	1368.88	8409.58	16456.3	25428.8	34615
Mongolia	40.3958	43.4513	46.6299	47.4245	48.3987	49.6015	50.5725	51.8079	51.6584		Mongolia	39.4415	44.9926	51.5265	52.852	53.302	53.9726	55.0827	54.3666	55.2053		Mongolia	39.4601	43.0799	47.0847	47.5761	48.7174	49.8502	50.6042	52.4908	52.2293		Mongolia	39.4601	43.0089	47.0375	47.5422	48.7052	49.6609	50.5582	52.4288	52.1216		Mongolia	40.3958	245.43	465.865	699.81	937.906
Myanmar	2020.97	2206.73	2406.02	2423.22	2448.44	2481.82	2504.14	2533.47	2514.27		Myanmar	1968.66	2217.25	2506.62	2535.13	2498.21	2980.45	2975.23	2941.91	2963.84		Myanmar	1968.94	2169.16	2390.87	2393.1	2426.98	2451.21	2465.71	2515.78	2509.72		Myanmar	1968.94	2143.12	2337.9	2329.53	2356.23	2381.15	2400.45	2446.96	2434.3		Myanmar	2020.97	12311.6	23544.5	35591.8	47733.1
Nepal	651.815	715.003	781.476	801.287	824.652	851.794	880.654	911.198	930.934		Nepal	635.414	726.874	834.973	860.662	864.791	885.369	903.323	921.843	952.163		Nepal	635.414	703.703	779.035	793.723	819.29	843.862	870.708	905.636	931.608		Nepal	635.414	701.786	776.787	790.104	813.487	839.748	868.018	903.295	929.167		Nepal	651.815	3974.08	7615.57	11542.8	15572.6
Oman	2.05268	2.23555	2.41036	2.41834	2.44071	2.48483	2.5171	2.55449	2.54303		Oman	1.99516	2.2346	2.48996	2.53051	2.49558	2.49103	2.48109	2.4688	2.48742		Oman	1.99516	2.15985	2.35257	2.33639	2.35934	2.37695	2.3989	2.44727	2.45302		Oman	1.99516	2.17009	2.33321	2.31233	2.33017	2.35257	2.39111	2.43922	2.4291		Oman	2.05268	12.4989	23.8515	35.9113	48.0253
Pakistan	2020.31	2188.62	2370.5	2409.55	2447.26	2488.64	2524.51	2566.26	2568.89		Pakistan	1979.26	2144.61	2324.72	2348.56	2314.97	2300.63	2267.52	2206.39	2178.05		Pakistan	1979.4	2139.54	2314.21	2328.28	2359.96	2379.99	2387.44	2410.66	2383.12		Pakistan	1979.4	2122.93	2281.78	2286.41	2306.43	2318.47	2322.03	2355.09	2349.34		Pakistan	2020.31	12290.2	23415.2	35306.7	47392.2
Philippines	974.036	1041.29	1116.43	1131.76	1148.81	1169.26	1184.02	1204.83	1193.28		Philippines	954.497	1071.2	1212.35	1238.73	1248.18	1256.69	1277.44	1255.14	1269.19		Philippines	954.972	1036.57	1133.33	1144.44	1165.21	1184.46	1194.72	1232.49	1216.92		Philippines	954.972	1031.92	1124.62	1135.54	1156.82	1170.88	1185.11	1222.65	1206.44		Philippines	974.036	5911.47	11193.1	16790.5	22466.4
Qatar	0.295968	0.364638	0.42907	0.449853	0.471747	0.50666	0.524053	0.541816	0.551517		Qatar	0.289642	0.380665	0.492353	0.524583	0.549364	0.563089	0.568665	0.584119	0.594607		Qatar	0.289642	0.245477	0.20433	0.196127	0.195929	0.18955	0.188711	0.189757	0.18763		Qatar	0.289642	0.359377	0.433996	0.445101	0.478898	0.49536	0.511951	0.543669	0.556242		Qatar	0.295968	1.84448	3.7321	5.89824	8.1694
Saudi Arabia	15.9632	17.048	18.1034	18.2463	18.4424	18.6772	18.9789	19.253	19.265		Saudi Arabia	15.6033	17.3873	19.424	19.7596	19.5106	19.5589	19.5733	19.562	19.7988		Saudi Arabia	15.6033	16.771	18.0138	17.9974	18.2475	18.3995	18.6401	18.9969	19.1153		Saudi Arabia	15.6033	16.7662	18.0243	17.976	18.1998	18.3822	18.7228	19.0108	19.1397		Saudi Arabia	15.9632	96.864	183.159	273.819	365.247
Singapore	0.633907	0.647868	0.666656	0.65164	0.644192	0.644192	0.65025	0.65164	0.645128		Singapore	0.652772	0.706833	0.782153	0.773284	0.744414	0.735534	0.728584	0.721474	0.724773		Singapore	0.652772	0.676033	0.712693	0.689844	0.685214	0.682254	0.685374	0.695974	0.694573		Singapore	0.652772	0.674493	0.711183	0.686864	0.680774	0.679294	0.683884	0.694474	0.693063		Singapore	0.633907	3.8174	7.07553	10.3938	13.6445
Sri Lanka	265.252	281.606	297.732	299.648	302.615	306.784	315.184	321.189	319.039		Sri Lanka	258.535	282.384	310.132	311.464	307.001	305.215	306.663	300.237	302.101		Sri Lanka	258.625	278.963	301.247	301.204	305.402	308.983	316.147	325.8	323.656		Sri Lanka	258.625	277.94	299.547	299.085	303.142	305.962	310.046	319.608	317.251		Sri Lanka	265.252	1607.86	3032.02	4522.6	6023.81
Syrian Arab Republic	6.91295	7.84695	9.0416	9.43358	9.80397	10.1679	10.2536	10.3277	10.1182		Syrian Arab Republic	6.7903	6.91765	6.99081	6.8935	6.74938	6.73255	6.94103	6.7995	6.77752		Syrian Arab Republic	6.79404	7.49579	8.34838	8.53631	8.80246	9.14899	9.25768	9.483	9.24975		Syrian Arab Republic	6.79404	6.748	6.64756	6.53754	6.40653	6.49507	6.58741	6.81112	6.56294		Syrian Arab Republic	6.91295	42.4117	82.8411	128.441	175.979
Thailand	2690.88	3038.52	3431.84	3469.62	3515.49	3575.48	3555.85	3564.12	3518.06		Thailand	2635.48	2829.35	3057.95	3004.85	2964.24	2947.67	2928.29	2836.56	2812.92		Thailand	2636.34	2800.94	3011.55	2972.75	2968.45	2993.1	2958.1	2972.31	2891.44		Thailand	2636.34	2780.12	2968.27	2940.12	2935.24	2960.47	2932.32	2948.68	2876.66		Thailand	2690.88	16492.9	32078.8	49275.8	66669.8
Turkey	2548.89	2981.71	3494.18	3604.36	3693.03	3760.69	3698.99	3676.27	3648.11		Turkey	2511.36	2789.52	3107.5	3096.85	3059.02	3093.9	3062.22	3005.92	2950.81		Turkey	2511.47	2588.62	2615.16	2520.03	2374.07	2178.75	1912.87	1868.4	1814.71		Turkey	2511.47	2520.61	2460.74	2326.29	2138.16	1921.82	1595.31	1290.18	1239.82		Turkey	2548.89	15726.1	31147.2	48728.3	66838.7
United Arab Emirates	1.14588	1.31206	1.45899	1.5106	1.56041	1.60297	1.63515	1.66774	1.68056		United Arab Emirates	1.12201	1.33818	1.57651	1.65105	1.66298	1.69862	1.70908	1.71725	1.75093		United Arab Emirates	1.12201	1.10639	1.04553	0.854266	0.836004	0.869563	0.903648	0.958004	0.986799		United Arab Emirates	1.12201	1.11296	1.0435	0.857215	0.831506	0.866191	0.901739	0.956096	0.990516		United Arab Emirates	1.14588	7.04145	13.7487	21.0953	28.6981
Viet Nam	2639.86	2995.8	3393.19	3465.44	3545.83	3640.81	3641.06	3660.64	3653.66		Viet Nam	2586.28	2760.87	3002.18	2953.54	2922.35	2930.73	2879.63	2834.78	2823.03		Viet Nam	2586.4	3014.66	3502.18	3600.9	3664.26	3749.94	3750.86	3770.39	3773.36		Viet Nam	2586.4	2978.7	3439.78	3535.09	3570.35	3676.91	3686.56	3718.23	3719.33		Viet Nam	2639.86	16195.1	31571.5	48609.7	66017.3
Yemen	23.5061	25.6442	27.7902	28.0096	28.3174	28.7836	29.2471	29.7078	29.5968		Yemen	22.8405	26.1025	29.9805	30.5261	30.104	30.2171	30.1473	30.0425	30.388		Yemen	22.8405	24.882	27.1652	27.0983	27.5025	27.8356	28.1664	28.7769	28.9192		Yemen	22.8405	25.1206	27.6542	27.5257	27.8913	28.2745	28.7031	29.2981	29.4436		Yemen	23.5061	143.175	273.541	412.712	553.068
Armenia	65.8915	71.2045	76.4892	76.8307	77.4954	78.5051	79.5947	80.7027	80.2471		Armenia	64.0355	72.2463	81.7444	82.9393	81.414	81.4465	81.0693	80.6651	81.4135		Armenia	64.0358	69.9216	76.2882	75.7853	76.7549	77.4059	78.1261	79.7319	79.9414		Armenia	64.0358	69.7611	76.1116	75.456	76.2574	77.065	77.9525	79.5566	79.7639		Armenia	65.8915	400.662	761.969	1144.76	1529.57
Azerbaijan, Republic of	18.2119	19.6447	21.0679	21.2187	21.4795	21.844	22.2545	22.683	22.6786		Azerbaijan, Republic of	17.6993	19.8794	22.3916	22.7504	22.3844	22.4525	22.4511	22.4284	22.7279		Azerbaijan, Republic of	17.6994	19.2696	20.9732	20.9016	21.2522	21.5162	21.8402	22.4225	22.6222		Azerbaijan, Republic of	17.6994	19.2247	20.9265	20.8099	21.1134	21.4238	21.7887	22.371	22.5579		Azerbaijan, Republic of	18.2119	110.704	210.351	315.841	422.196
Georgia	35.5502	40.4722	48.0196	48.2947	49.8974	51.8712	53.4987	55.6409	58.3334		Georgia	34.8023	36.1159	37.7805	34.8364	34.858	40.2581	40.1038	40.1189	40.6456		Georgia	34.8023	40.3786	48.7114	49.0092	50.6635	52.4422	54.0596	56.4191	59.181		Georgia	34.8023	40.0353	48.2294	48.5399	50.0079	51.8662	53.5296	55.9201	58.6876		Georgia	35.5502	218.223	428.132	668.505	911.581
Kazakhstan	51.864	58.5293	66.1698	69.2534	72.5998	75.9901	77.1424	77.9872	77.2915		Kazakhstan	50.9684	61.1307	74.4766	77.7928	81.0097	84.301	87.3361	88.4173	89.8192		Kazakhstan	50.9838	54.4476	58.8851	60.4044	63.1753	66.2442	67.8006	69.5481	68.9624		Kazakhstan	50.9838	58.463	67.5811	71.0926	74.0095	77.6996	79.2845	81.2274	80.593		Kazakhstan	51.864	317.85	618.137	952.069	1301.68
Kyrgyzstan	18.8994	26.7238	38.075	24.965	24.5636	25.7557	26.0735	26.2088	26.0402		Kyrgyzstan	18.7198	27.1887	39.9045	26.5495	26.0672	26.996	27.5444	28.2183	28.6916		Kyrgyzstan	18.7206	26.2413	36.8372	21.2058	20.3878	21.1164	21.5991	21.9507	21.9317		Kyrgyzstan	18.7206	26.2175	36.8958	21.3353	20.4474	21.2439	21.6538	22.0171	21.9711		Kyrgyzstan	18.8994	121.221	266.191	443.456	567.88
Tajikistan	156.448	170.392	184.483	185.702	187.729	190.59	193.465	196.362	195.481		Tajikistan	152.021	174.461	200.826	204.201	200.892	201.468	200.737	199.934	202.031		Tajikistan	152.021	166.58	182.378	181.551	184.273	186.232	188.174	192.189	192.93		Tajikistan	152.021	166.183	181.925	180.702	183.015	185.36	187.695	191.71	192.442		Tajikistan	156.448	952.63	1818.68	2742.31	3672.85
Turkmenistan	0.0256122	0.0470892	0.0617076	0.06143	0.0731312	0.0729339	0.0766393	0.0759878	0.0859708		Turkmenistan	0.0251975	0.0389363	0.0526183	0.0647229	0.0641949	0.063969	0.0759203	0.0742093	0.0736426		Turkmenistan	0.0251975	0.0269875	0.0501862	0.0501504	0.0619912	0.0618793	0.0611203	0.0610462	0.0712576		Turkmenistan	0.0251975	0.0467692	0.0618571	0.0618411	0.0614796	0.0732096	0.0770305	0.0769359	0.0868974		Turkmenistan	0.0256122	0.17515	0.425215	0.733475	1.05233
Uzbekistan	1.89198	2.02139	2.15802	2.17134	2.19943	2.22229	2.26842	2.31298	2.28301		Uzbekistan	1.84911	2.10377	2.40026	2.439	2.47511	2.46735	2.53622	2.44608	2.49262		Uzbekistan	1.85067	2.01486	2.1851	2.19436	2.22307	2.27404	2.28171	2.37757	2.32274		Uzbekistan	1.85067	2.00579	2.1828	2.18572	2.24076	2.25052	2.27949	2.37117	2.3302		Uzbekistan	1.89198	11.4813	21.7249	32.5283	43.4131
OCEANIA	4972.66	5356.81	5733.73	5516.92	5309.7	5126.86	4761.36	4457.57	4181.29		OCEANIA	4721.21	4927.92	5133.76	4765.56	4401.63	4183.44	3885.68	3607.48	3410.28		OCEANIA	4721.29	5324.97	5926.37	5773.22	5497.23	5288.98	4919.81	4604.88	4332.92		OCEANIA	4721.29	5248.74	5814.2	5668.29	5349.35	5185.13	4835.24	4545.11	4275.14		OCEANIA	4972.66	30220.1	57381.1	85832.9	113210
Australia	2338.56	2576.62	2838.99	2834.04	2827.92	2828.38	2716.81	2625.33	2526.13		Australia	2221.41	2169.44	2135.09	2067.6	1993.73	2007.08	1944.65	1863.54	1817.5		Australia	2221.49	2567.55	2953.22	2996.39	2969.09	2965.88	2861.28	2763.7	2668.15		Australia	2221.49	2530.68	2895.54	2938.28	2880.5	2902.33	2806.68	2723.82	2627.87		Australia	2338.56	14269.4	27414.9	41604.9	55768.9
Cook Islands	0.0694729	0.0901717	0.11446	0.113732	0.113036	0.112519	0.112795	0.110783	0.100641		Cook Islands	0.0659912	0.0899796	0.127489	0.126015	0.115928	0.123861	0.114394	0.111403	0.109957		Cook Islands	0.0659912	0.0879796	0.112838	0.120951	0.119983	0.119471	0.117112	0.107919	0.105252		Cook Islands	0.0659912	0.0939319	0.11179	0.119833	0.110603	0.118083	0.110864	0.109649	0.106932		Cook Islands	0.0694729	0.437536	0.912683	1.48425	2.05222
Fiji Islands	44.8157	53.2833	63.3569	63.1445	62.9145	62.8176	60.1747	58.0495	56.227		Fiji Islands	42.6509	47.3478	53.2232	51.1472	49.0959	48.2891	47.1915	46.7978	46.491		Fiji Islands	42.6522	52.6922	64.7445	65.5802	64.8012	64.5687	62.0438	59.6342	57.4054		Fiji Islands	42.6522	51.9271	63.4654	64.3135	62.8626	63.2065	60.897	58.8053	56.6567		Fiji Islands	44.8157	277.362	553.852	870.424	1185.92
French Polynesia	0.196529	0.224606	0.25192	0.252082	0.26016	0.26003	0.262209	0.26681	0.257506		French Polynesia	0.178347	0.213644	0.264477	0.268314	0.262024	0.259824	0.268775	0.257723	0.26895		French Polynesia	0.178502	0.210783	0.244637	0.242618	0.252132	0.251661	0.251811	0.259116	0.251424		French Polynesia	0.178502	0.209496	0.242567	0.240117	0.249644	0.247548	0.25864	0.265879	0.257918		French Polynesia	0.196529	1.20725	2.35759	3.61735	4.88584
New Caledonia	0.889022	0.937284	0.984829	0.998548	1.01785	1.02833	1.04098	1.05219	1.03507		New Caledonia	0.82773	0.831636	0.867458	0.879683	0.882502	0.886088	0.893661	0.874819	0.889268		New Caledonia	0.828039	0.901217	0.986078	0.989816	1.01092	1.02926	1.03837	1.0703	1.05269		New Caledonia	0.828039	0.896043	0.978561	0.981066	1.0001	1.01688	1.02957	1.05324	1.0355		New Caledonia	0.889022	5.38239	10.1164	15.0542	20.0663
New Zealand	1962.89	1980.26	1943.25	1743.77	1553.03	1375.93	1157.34	973.381	829.283		New Zealand	1870.85	1963.36	1985.3	1712.39	1466.54	1237.66	1035.32	873.913	742.118		New Zealand	1870.85	1981.07	2020.16	1826.51	1593.94	1398.04	1167.89	979.408	832.795		New Zealand	1870.85	1951.7	1981.98	1796.33	1559.87	1375.09	1152.26	969.813	825.551		New Zealand	1962.89	11794.7	21659	31175.8	39703.9
Papua New Guinea	409.121	489.457	584.628	583.763	584.489	587.992	574.779	564.836	549.339		Papua New Guinea	379.777	502.931	669.667	662.828	641.346	647.967	633.591	616.095	610.166		Papua New Guinea	379.777	475.485	593.133	597.247	595.734	597.644	584.625	575.173	562.856		Papua New Guinea	379.777	469.818	583.738	587.19	580.259	586.706	575.466	568.263	555.813		Papua New Guinea	409.121	2535.06	5077.52	7999.79	10919.3
Samoa	1.85117	2.08177	2.31293	2.31452	2.33037	2.35776	2.39183	2.42913	2.38728		Samoa	1.63841	2.01539	2.45988	2.50411	2.43301	2.40936	2.39674	2.33479	2.35774		Samoa	1.63888	1.90998	2.19945	2.1572	2.18715	2.20659	2.22155	2.29102	2.25942		Samoa	1.63888	1.90059	2.18776	2.13839	2.16278	2.18298	2.20817	2.27769	2.24567		Samoa	1.85117	11.3376	21.9776	33.5439	45.1323
Solomon Islands	209.102	247.317	291.805	279.965	268.821	259.011	239.568	223.308	208.031		Solomon Islands	199.049	235.193	278.19	258.641	237.719	229.015	211.47	193.937	180.848		Solomon Islands	199.049	238.845	283.687	275.568	261.177	249.944	230.984	213.748	198.676		Solomon Islands	199.049	235.337	278.128	270.371	253.537	245.081	227.132	211.347	196.409		Solomon Islands	209.102	1292.82	2573.9	4021.08	5409.76
Tonga	0.0627697	0.0852605	0.0955903	0.104353	0.103707	0.10355	0.105736	0.105454	0.10263		Tonga	0.0563463	0.0773975	0.100209	0.113235	0.109507	0.108081	0.106344	0.115473	0.114696		Tonga	0.0563463	0.0729475	0.101387	0.0995714	0.0993033	0.0987914	0.109813	0.110419	0.108111		Tonga	0.0563463	0.0791599	0.100769	0.0987533	0.0981917	0.107344	0.109084	0.10979	0.107472		Tonga	0.0627697	0.399109	0.835741	1.32246	1.84358
Vanuatu	5.10981	6.44749	7.94382	8.46182	8.69738	8.86355	8.76855	8.69768	8.39663		Vanuatu	4.70783	6.41834	8.47461	9.05616	9.39259	9.64885	9.67452	9.50263	9.42194		Vanuatu	4.7094	6.1403	7.78577	8.30937	8.81941	9.20169	9.24035	9.38214	9.25691		Vanuatu	4.7094	6.09911	7.7177	8.2277	8.70301	9.04851	9.09893	9.23788	9.09304		Vanuatu	5.10981	31.9966	65.7303	105.967	148.512
EUROPE	40453.5	46157.6	52294.5	52509.1	53098	53358.1	52747.9	52146.9	51189		EUROPE	36965.4	45527.4	55704.7	55700	55860.9	55920.1	55151.6	54296.6	54009.4		EUROPE	36970.1	43428.4	50381.9	51129.1	51625	51549.1	50849.5	50488.4	49503.2		EUROPE	36970.1	43423.3	50858.8	51480.8	51870.7	52156.2	51594.2	51417	50408.9		EUROPE	40453.5	248425	485350	747038	1.01017e+06
Albania	29.1005	33.3011	37.6201	37.8827	38.3592	39.0961	25.1405	25.8186	24.9543		Albania	24.0146	29.3236	34.8376	33.521	31.2279	31.8733	32.5005	32.0996	33.4886		Albania	24.0248	28.7811	34.0484	33.7474	34.3819	34.8563	35.131	21.6735	21.0025		Albania	24.0248	28.5773	33.7622	33.3475	33.8598	34.3388	34.7998	36.1603	20.643		Albania	29.1005	178.803	349.628	537.991	727.881
Austria	1058.91	1171.96	1283.34	1268.06	1254.25	1245.18	1195.09	1154.58	1109.05		Austria	979.598	1078.05	1169.26	1115	1050.56	1020.32	962.598	903.304	863.841		Austria	979.598	1112.88	1241.88	1233.55	1205.25	1186.14	1133.44	1088.05	1043.58		Austria	979.598	1098.51	1221.03	1212.97	1177.23	1166.45	1118.38	1078.81	1034.7		Austria	1058.91	6466.53	12437.7	18839.2	25165.6
Belgium	325.86	246.443	164.611	123.674	82.535	41.2177	0.0283799	0.0284899	0.0276099		Belgium	302.519	245.758	182.734	129.095	76.2124	6.86735	0.00749004	0.00725004	0.00722004		Belgium	302.546	237.086	164.857	122.113	76.399	27.0084	0.0132401	0.0134801	0.0132401		Belgium	302.546	234.699	162.269	120.945	76.3559	32.3606	0.0175735	0.0178935	0.0175735		Belgium	325.86	1875.74	3026.13	3808.24	4385.47
Bosnia and Herzegovina	181.694	234.307	303.193	318.007	332.143	347.758	348.988	351.908	347.002		Bosnia and Herzegovina	161.39	214.555	282.927	294.189	299.014	310.558	311.936	312.034	315.41		Bosnia and Herzegovina	161.417	200.176	243.708	250.641	259.336	269.535	269.731	272.865	269.805		Bosnia and Herzegovina	161.417	192.305	226.233	233.688	239.601	249.577	250.367	253.439	250.425		Bosnia and Herzegovina	181.694	1142.78	2383.2	3913.97	5518.15
Bulgaria	226.505	275.6	332.034	350.913	367.777	385.551	388.519	393.546	391.87		Bulgaria	197.501	264.113	347.698	367.9	381.536	401.411	403.619	401.399	409.217		Bulgaria	197.51	255.84	327.104	345.471	367.358	383.958	386.728	392.309	393.261		Bulgaria	197.51	251.531	318.837	337.644	355.583	374.814	378.974	386.353	387.004		Bulgaria	226.505	1408.12	2842.56	4521.61	6293.03
Croatia	204.425	222.91	232.695	234.953	237.903	242.063	236.365	232.407	226.132		Croatia	181.064	213.719	246.288	243.306	233.959	238.165	231.877	224.024	221.506		Croatia	181.065	206.484	233.168	238.28	239.176	242.083	236.333	231.967	226.694		Croatia	181.065	204.3	228.219	233.121	231.24	236.563	231.782	228.751	223.45		Croatia	204.425	1245.03	2369.37	3535.1	4712.81
Czech Republic	906.299	1004.73	1085.47	1024.74	990.743	947.075	846.691	751.478	775.727		Czech Republic	823.617	1024.04	1237.7	1089.84	980.731	935.731	857.199	718.969	585.448		Czech Republic	823.632	968.65	1095.65	1020.16	969.657	932.449	834.374	724.794	581.987		Czech Republic	823.632	952.583	1073.15	1005.69	956.424	922.669	825.949	720.576	579.024		Czech Republic	906.299	5536.23	10640.6	16007.2	21096.9
Denmark	111.756	117.358	141.716	133.868	130.438	127.241	120.782	114.842	104.477		Denmark	94.836	116.057	131.531	150.327	142.403	138.401	133.114	122.654	117.072		Denmark	94.8873	106.892	136.781	129.661	125.945	122.316	115.415	111.133	100.709		Denmark	94.8873	105.274	134.753	127.547	123.234	119.89	113.788	109.933	99.5456		Denmark	111.756	676.14	1287.29	1988.02	2653.93
Finland	4304.72	5079.31	5952.31	6124.55	6221.51	6372.03	6478.58	6602.6	6578.55		Finland	4014.36	5095.5	6424.68	6596.39	6684.06	6997.13	7072.05	7151.51	7229.93		Finland	4014.36	4953.64	6050.67	6219.75	6358.68	6592.47	6713.55	6770.53	6777.42		Finland	4014.36	4886.67	5923.06	6140.84	6217.72	6453.88	6622.03	6694.87	6701.64		Finland	4304.72	26602.9	52872.5	82806.2	113526
France	1673.25	1887.52	2072.53	2069.06	2091.86	2131.15	2093.75	2056.68	1976.74		France	1450.24	1803.22	2178.23	2172.72	2123.08	2142.44	2092.86	2030.33	2005.84		France	1450.33	1727.93	1991.55	1978.54	1993.43	2019.17	1978.39	1950.66	1898.99		France	1450.33	1699.14	1942.59	1938.44	1938.92	1974.3	1940.22	1924.35	1867.09		France	1673.25	10253.8	19876.4	30235.5	40603.6
Germany	3722.33	4015.91	4296.22	4147.6	3990.19	3853.35	3568.67	3285.25	3016.23		Germany	3441.58	4020.42	4653.31	4588.6	4376.97	4190.85	3869.14	3591.4	3336.88		Germany	3441.59	3834.93	4259.9	4211.3	4041.02	3865.9	3577.48	3304.93	3038.55		Germany	3441.59	3802.45	4203.84	4142.46	3952.1	3794.56	3516.78	3260.62	3000.61		Germany	3722.33	22627.5	42987.4	64319.9	84900.5
Greece	51.7429	55.85	58.6476	60.4751	63.019	65.1251	65.3402	65.2864	63.0075		Greece	45.3703	50.0837	52.3884	46.7548	46.3554	47.9035	48.1575	46.8036	46.768		Greece	45.3802	51.6687	57.6046	58.7864	61.3096	62.744	62.2021	62.2845	59.918		Greece	45.3802	51.0991	56.5855	57.7868	60.0536	61.5613	61.2798	61.4955	59.2028		Greece	51.7429	314.564	596.612	891.677	1196.6
Hungary	187.574	247.641	228.721	231.22	234.542	239.163	236.907	237.774	230.596		Hungary	162.964	209.563	264.478	269.416	264.601	268.594	270.25	258.036	259.117		Hungary	163.098	233.148	224.687	227.038	231.274	236.509	233.718	238.297	229.992		Hungary	163.098	190.066	220.106	223.191	225.484	229.835	228.499	233.824	225.211		Hungary	187.574	1185.51	2404.8	3550.9	4710.32
Luxembourg	21.5123	18.6291	15.5135	14.3276	13.1811	12.3831	11.7734	10.6189	8.82022		Luxembourg	19.916	18.9857	17.3235	15.9848	14.4772	13.885	13.2094	10.9626	9.06052		Luxembourg	19.9263	18.0352	15.6368	14.5709	13.2422	13.2092	11.7942	10.6018	8.26262		Luxembourg	19.9263	17.8086	15.3579	14.3282	13.0867	12.914	11.578	10.4134	8.09195		Luxembourg	21.5123	126.19	216.22	292.602	363.094
Ireland	219.387	222.817	220.672	213.753	209.137	204.722	192.396	180.541	163.342		Ireland	204.937	218.887	228.229	217.194	209.073	201.143	187.691	171.27	151.297		Ireland	204.963	212.921	213.433	204.752	198.089	191.548	178.746	165.771	144.865		Ireland	204.963	209.745	209.255	201.973	194.689	188.606	176.426	164.038	144.056		Ireland	219.387	1319.75	2431.69	3528.13	4592.28
Italy	467.778	539.374	609.083	625.7	645.085	666.406	674.309	667.865	643.601		Italy	407.024	471.982	527.93	506.704	485.598	500.267	503.671	499.965	504.226		Italy	407.068	492.453	587.341	597.405	615.868	633.578	639.494	638.393	616.507		Italy	407.068	487.166	577.149	589.259	603.232	623.841	630.376	630.243	609.108		Italy	467.778	2878.26	5644.84	8706.87	11854.8
Macedonia,The Fmr Yug Rp	20.6049	24.0653	27.6929	28.3582	29.1798	30.2173	30.984	31.7385	31.3915		Macedonia,The Fmr Yug Rp	17.2665	20.4337	24.0327	23.9566	22.6926	21.859	20.4827	19.1558	20.0669		Macedonia,The Fmr Yug Rp	17.2687	20.8511	24.8166	25.0155	25.9059	26.6751	27.2573	28.2943	28.3717		Macedonia,The Fmr Yug Rp	17.2687	20.7027	24.5947	24.7521	25.5227	26.3495	27.0139	28.0762	28.1337		Macedonia,The Fmr Yug Rp	20.6049	127.09	251.044	390.174	532.786
Montenegro	27.9213	33.0489	40.2732	44.0641	50.4001	57.1336	58.1189	59.6702	60.4633		Montenegro	22.9153	28.1432	32.011	32.4423	31.2905	31.9624	31.4925	30.8179	31.0498		Montenegro	22.9153	28.6534	36.6533	40.1023	46.1916	55.011	55.9206	57.3959	58.4237		Montenegro	22.9153	28.3796	36.2666	39.5898	45.2836	53.8026	54.7815	56.4918	57.4643		Montenegro	27.9213	172.655	345.124	550.281	776.937
Netherlands	68.9279	51.9757	43.1626	59.8141	55.5798	53.4032	47.2204	12.3957	7.62788		Netherlands	55.4928	48.9486	48.2997	65.0467	57.2208	51.208	14.9102	11.3342	7.04676		Netherlands	55.4962	43.2097	37.7404	53.6527	49.647	46.7739	39.7489	11.685	7.58878		Netherlands	55.4962	42.5638	37.2669	53.102	48.9563	46.3243	39.5659	11.6442	7.56537		Netherlands	68.9279	396.615	647.681	880.145	1174.98
Norway	638.444	793.714	993.67	1062.04	1097.57	1135.75	1122.95	1115.9	1102.43		Norway	581.336	776.424	1047.2	1155.13	1173.27	1228.27	1229	1214.98	1197.24		Norway	581.368	740.913	942.744	1026.5	1051.45	1085.25	1076.78	1068.62	1058.43		Norway	581.368	733.788	930.777	1004.1	1016.42	1059.08	1053.67	1051.21	1040.38		Norway	638.444	3985.93	8154.46	13191.2	18536.9
Poland	2223.46	2271.21	2201.02	1954.22	2084.54	1459.88	1647.29	1507.81	1361.41		Poland	2021.98	2221.01	2288.38	2055.37	2206.05	1575.83	1378.87	1237.68	1110.09		Poland	2022.13	2148.31	2133.92	1923.83	2097.16	1460.5	1295.19	1178.64	1050.41		Poland	2022.13	2128.01	2110.19	1894.16	2052.32	1428.42	1277.47	1169.42	1043.32		Poland	2223.46	13388.5	24674.3	35432.6	45334
Portugal	924.693	1053.37	1200.6	1242.97	1297.17	1351.88	1331.21	1317.75	1293.61		Portugal	864.694	936.358	1006.8	1000.63	1001.03	989.168	942.608	905.661	859.884		Portugal	864.741	1012.36	1178.35	1230.28	1287.67	1327.15	1303.06	1282.72	1255.31		Portugal	864.741	998.675	1157.29	1209.45	1258.27	1305.65	1285.68	1273.05	1246.02		Portugal	924.693	5676.84	11090.9	17136.3	23405.4
Romania	889.601	984.622	1090.03	1108.05	1148.46	1200.9	1209.87	1209.46	1170.36		Romania	819.441	981.221	1176.66	1217.97	1254.63	1322.95	1346.69	1337.85	1315.94		Romania	819.568	941.606	1076.09	1118.79	1171.54	1231.67	1250.31	1260.94	1221.32		Romania	819.568	932.5	1060.3	1099.25	1143.14	1204.71	1224.71	1236.22	1193.99		Romania	889.601	5432.63	10461.1	15929.3	21510
Slovakia	490.158	477.094	454.187	393.611	348.619	314.783	275.188	298.343	251.234		Slovakia	447.876	469.312	481.571	420.174	368.818	332.83	289.914	308.455	253.55		Slovakia	447.882	455.422	446.072	393.352	350.066	315.137	274.165	296.626	244.159		Slovakia	447.882	451.182	439.909	387.103	341.254	309.495	270.581	294.584	243.206		Slovakia	490.158	2927.89	5290.45	7500.81	9423.87
Slovenia	223.232	214.297	205.095	197.072	187.403	181.665	168.247	154.038	138.098		Slovenia	200.933	201.144	198.956	177.634	154.406	138.17	120.421	105.436	91.6018		Slovenia	200.948	203.259	208.735	203.125	191.658	183.176	168.652	154.774	137.878		Slovenia	200.948	199.737	202.421	198.324	186.899	179.7	166.096	153.177	136.761		Slovenia	223.232	1330.46	2392.74	3410.19	4385.88
Spain	832.082	981.433	1147.29	1174.21	1205.83	1294.45	1287.71	1280.91	1264.38		Spain	753.877	921.136	1102.49	1101.19	1108.03	1164.46	1161.65	1143.87	1148.1		Spain	753.92	930.657	1132.23	1179.31	1220.17	1269.86	1326.71	1319.17	1306.96		Spain	753.92	916.559	1104.68	1146.37	1173.51	1249.62	1298.48	1297.95	1284.92		Spain	832.082	5141.84	10214.9	15978.2	21880.9
Sweden	5081.89	5917.2	6830.04	7031.9	7269.43	7545.89	7564.16	7583.77	7565.35		Sweden	4747.01	5945.97	7371.48	7573.54	7784.17	8077.93	8147.47	8246.69	8346.5		Sweden	4747.08	5783.04	6947.37	7147.27	7381.3	7655.66	7729.65	7806.03	7820.7		Sweden	4747.08	5706.08	6801.94	7057.19	7251.37	7543.97	7621.05	7715.93	7730.29		Sweden	5081.89	31326.6	61825.5	96177.5	131575
Switzerland	256.133	286.505	316.099	321.422	327.352	337.708	337.333	334.52	321.271		Switzerland	235.954	273.332	313.252	313.494	310.83	314.199	310.64	303.034	291.032		Switzerland	235.956	272.501	308.562	315.811	321.302	328.802	327.033	322.421	307.294		Switzerland	235.956	269.177	303.596	310.089	313.371	321.706	321.182	317.323	303.521		Switzerland	256.133	1567.17	3029.29	4615.11	6228.15
United Kingdom	711.181	772.866	815.812	801.688	797.512	797.559	765.293	733.767	695.841		United Kingdom	662.369	771.178	873.861	852.138	833.678	831.785	799.048	763.23	735.59		United Kingdom	662.446	745.96	812.223	793.84	783.111	776.995	744.947	717.961	680.334		United Kingdom	662.446	734.66	792.351	780.222	767.88	763.589	732.834	707.689	670.383		United Kingdom	711.181	4328.77	8236.04	12301	16305.2
Serbia	169.139	209.049	253.495	261.511	271.792	281.895	284.038	286.032	279.437		Serbia	135.507	189.523	254.166	264.533	264.152	272.126	272.034	267.128	267.771		Serbia	135.524	180.007	232.136	236.284	246.964	255.062	255.547	259.114	253.469		Serbia	135.524	177.56	228.017	232.53	241.449	250.366	251.714	255.565	250.013		Serbia	169.139	1054.75	2144.44	3419.93	4737.76
Belarus	917.83	1113.03	1342.12	1383.3	1432.83	1500.17	1622.16	1876.45	2257.1		Belarus	807.025	1117.75	1530.61	1554.82	1592.31	1659.4	1773.17	1967.88	2380.6		Belarus	807.513	1043	1327.65	1376.73	1428.57	1494.69	1597.13	1849.53	2210.23		Belarus	807.513	1027.3	1301.64	1348.49	1392.67	1456.59	1566.42	1822.99	2181.38		Belarus	917.83	5702.18	11496.4	18248.2	25214.2
Estonia	436.721	530.35	636.182	636.544	637.821	641.937	619.548	602.418	580.445		Estonia	389.591	535.731	715.728	717.159	692.123	698.741	674.437	645.588	632.368		Estonia	389.599	503.84	637.273	646.398	640.976	641.038	617.972	599.046	578.654		Estonia	389.599	495.557	623.99	632.83	620.339	627.218	606.969	591.76	571.41		Estonia	436.721	2713.95	5471.54	8652.81	11836.8
Latvia	623.282	727.245	838.721	831.585	825.45	822.759	786.309	758.854	725.411		Latvia	564.923	739.49	959.492	930.409	887.093	887.348	855.028	808.655	785.557		Latvia	565.034	700.059	849.407	853.237	837.735	830.891	793.643	765.111	730.018		Latvia	565.034	688.579	831.241	835.567	811.857	812.274	778.982	755.307	720.312		Latvia	623.282	3843.65	7591.36	11777.8	15929.6
Lithuania	283.319	327.254	372.255	375.356	379.248	384.845	374.401	366.759	356.16		Lithuania	253.029	331.486	429.35	426.162	411.751	419.994	409.343	395.949	391.451		Lithuania	253.029	311.371	373.952	381.897	382.258	385.881	375.459	366.916	357.633		Lithuania	253.029	306.221	366.082	373.797	369.722	377.306	368.381	362.008	352.7		Lithuania	283.319	1743.85	3425.12	5289.5	7170.17
Moldova, Republic of	14.8771	19.2724	23.842	23.9629	24.3885	25.1393	25.8098	26.5307	25.8743		Moldova, Republic of	9.45139	17.0842	26.3291	27.1824	25.816	25.7877	25.3748	24.8158	25.3309		Moldova, Republic of	9.45328	14.2839	19.7092	19.1121	19.7304	20.134	20.5084	21.67	21.5362		Moldova, Republic of	9.45328	14.1443	19.5701	18.8697	19.3404	19.868	20.3897	21.5686	21.4267		Moldova, Republic of	14.8771	93.6576	194.589	313.92	434.16
Russian Federation	11335.2	13247.2	15490.5	15619.7	15704.1	15949.9	15621.2	15361.3	14938.7		Russian Federation	10358.9	13192.5	16778.9	16843.2	17142	17241.6	17158.2	16895.2	16827.6		Russian Federation	10361.7	12022.5	13869.9	14320.3	14305.1	14305.6	14112.6	14057.6	13693.6		Russian Federation	10361.7	12463.3	15043.9	15276.4	15419.9	15621.5	15448.2	15430.3	15045.1		Russian Federation	11335.2	69923.2	138403	215984	294167
Ukraine	592	749.161	938.081	978.964	1020.65	1070.64	1085.49	1097.25	1102.3		Ukraine	504.953	734.922	1065.54	1110.84	1139.71	1188.9	1201.02	1188.49	1201.89		Ukraine	505.114	685.174	908.368	958.591	996.107	1039.66	1050.76	1079.92	1069.35		Ukraine	505.114	676.693	896.558	945.341	972.422	1022.48	1038.78	1070.82	1070.81		Ukraine	592	3709.16	7643.88	12375.2	17311.7
WORLD	247253	276795	311476	314318	318986	323774	320718	317816	310923		WORLD	238768	276960	323842	325861	324254	327826	322784	316710	314222		WORLD	238791	270229	307295	310078	313750	317823	314389	312568	306074		WORLD	238791	269288	306408	309209	311637	316357	313827	312490	306073		WORLD	247253	1.51306e+06	2.93172e+06	4.49194e+06	6.0682e+06
[truncated: 72 more columns]

## Sheet: Rndwd_Prod_Val_1SD_Higher_Cost
Annual	REF (cost doesn't change in the REF scenario)											BF											AF											BAC										Cumulative	REF (cost doesn't change in the REF scenario)
Million 2018 $	2020	2025	2030	2035	2040	2045	2050	2055	2060		Million 2018 $	2020	2025	2030	2035	2040	2045	2050	2055	2060		Million 2018 $	2020	2025	2030	2035	2040	2045	2050	2055	2060		Million 2018 $	2020	2025	2030	2035	2040	2045	2050	2055	2060		Million 2018 $	2020	2025	2030	2035	2040
AFRICA	32989.5	35308.3	38174.9	38394.1	38780.8	39344.8	39602.9	40011.2	38255		AFRICA	22690.4	26693	31558.3	31952.9	31184.9	30793.9	29233.1	28746.1	29021.7		AFRICA	22694.9	25359.9	28609	28399.6	28784.4	29076.5	29051.2	29578.4	28261.6		AFRICA	22694.9	25229.8	28432.8	28150.4	28446	28773	28856.9	29398.8	28084		AFRICA	32989.5	200256	379664	570757	763114
Algeria	352.081	385.657	419.836	427.159	435.267	444.453	453.42	462.436	461.811		Algeria	231.839	276.174	325.385	331.678	322.951	323.066	320.204	316.675	320.397		Algeria	231.847	266.363	304.041	304.524	312.225	316.879	321.241	330.855	332.023		Algeria	231.847	265.642	303.525	303.077	309.992	315.898	321.499	331.104	332.036		Algeria	352.081	2146.06	4108.53	6215.03	8358.94
Angola	278.457	299.45	321.626	322.622	324.704	328.124	331.641	338.222	334.176		Angola	198.301	236.271	281.204	284.901	282.083	279.951	284.646	274.071	277		Angola	198.465	220.126	244.086	242.468	245.033	247.365	248.729	260.137	253.572		Angola	198.465	221.654	248.546	246.582	249.275	249.927	252.218	262.996	256.126		Angola	278.457	1691.73	3211.16	4820.29	6435.48
Benin	292.99	317.441	342.289	342.319	344.178	348.053	352.465	357.893	355.559		Benin	196.938	239.318	289.688	292.527	284.072	282.282	280.843	276.003	278.857		Benin	196.977	224.087	253.928	250.045	252.115	253.546	255.183	262.518	261.087		Benin	196.977	222.993	252.484	247.943	249.469	251.134	253.771	261.151	259.701		Benin	292.99	1782.39	3394.44	5105.92	6819.38
Botswana	35.7119	38.2128	40.7247	40.9627	41.3543	41.9319	42.5062	43.3343	42.817		Botswana	24.693	29.3881	34.8402	35.4517	35.0274	34.839	35.2448	34.1191	34.4719		Botswana	24.7094	27.4024	30.3483	30.1061	30.5344	30.8808	31.085	32.3776	31.7077		Botswana	24.7094	27.4495	30.5225	30.228	30.6695	30.8599	31.2347	32.5513	31.8521		Botswana	35.7119	216.772	410.348	614.209	819.414
Burkina Faso	840.983	887.399	933.237	938.323	946.446	957.975	971.03	986.707	981.29		Burkina Faso	634.841	723.742	826.898	839.46	828.074	826.642	830.418	818.156	826.544		Burkina Faso	635.012	689.751	749.024	744.783	754.246	761.27	768.018	790.228	785.333		Burkina Faso	635.012	687.557	746.082	740.405	749.149	755.265	764.561	786.75	781.691		Burkina Faso	840.983	5092.31	9575.14	14246.4	18946.2
Burundi	267.339	287.528	307.523	310.1	316.275	321.913	328.096	335.21	334.416		Burundi	179.344	215.201	256.655	261.564	258.595	258.565	259.539	255.822	259.65		Burundi	179.394	202.207	226.886	225.145	231.274	234.369	237.485	246.218	245.539		Burundi	179.394	201.342	225.776	223.424	229.095	232.127	236.182	244.919	244.17		Burundi	267.339	1624.22	3081.86	4622.05	6178.73
Cameroon	728.56	805.143	888.93	882.831	879.534	880.734	885.611	884.583	868.311		Cameroon	531.545	596.138	673.416	669.887	649.704	648.125	641.254	628.828	628.724		Cameroon	531.623	602.301	679.96	673.229	669.367	669.555	668.345	674.423	662.703		Cameroon	531.623	582.386	639.89	632.285	625.834	630.252	630.367	637.305	626.208		Cameroon	728.56	4447.94	8557.44	12996	17406.9
Cape Verde	7.2556	7.81077	8.34889	8.36842	8.3911	8.48085	8.60392	8.72294	8.65519		Cape Verde	4.70777	5.64584	6.7859	6.87513	6.67559	6.62057	6.54928	6.45105	6.51132		Cape Verde	4.70777	5.28711	5.98193	5.88707	5.92317	5.95394	6.01441	6.15112	6.14527		Cape Verde	4.70777	5.3132	5.96253	5.8566	5.88129	5.91431	6.0185	6.13082	6.12471		Cape Verde	7.2556	44.0888	83.6807	125.445	167.309
Central African Republic	141.581	153.663	166.645	166.502	166.821	167.804	167.118	167.554	164.147		Central African Republic	103.488	125.079	151.603	151.651	148.255	147.67	147.07	141.712	141.372		Central African Republic	103.536	113.66	124.645	123.999	124.38	124.876	123.808	126.049	122.692		Central African Republic	103.536	116.559	131.738	130.925	130.721	131.038	130.246	132.373	128.652		Central African Republic	141.581	861.569	1642.87	2475.95	3308.78
Chad	365.314	392.549	419.995	420.768	423.237	427.633	432.671	439.495	434.082		Chad	248.035	297.683	355.759	360.804	353.265	350.393	351.46	341.692	344.477		Chad	248.152	277.34	309.111	305.079	308.39	310.542	312.153	323.099	317.645		Chad	248.152	277.303	310.099	305.302	308.399	309.749	312.915	323.943	318.382		Chad	365.314	2219.12	4209.31	6310.06	8416.36
Congo, Republic of	241.771	255.015	269.284	267.916	267.112	267.355	261.433	257.728	250.343		Congo, Republic of	190.668	203.758	224.6	217.393	211.823	211.93	209.467	200.958	198.832		Congo, Republic of	190.726	211.985	235.223	235.721	233.973	233.768	227.816	225.581	217.927		Congo, Republic of	190.726	203.113	217.592	217.882	215	215.454	210.941	209.897	202.607		Congo, Republic of	241.771	1463.87	2753.21	4098.27	5437.04
Côte d'Ivoire	527.923	564.314	603.203	606.998	615.148	627.442	638.604	651.223	655.491		Côte d'Ivoire	373.908	437.467	512.97	519.309	510.96	517.306	519.54	522.095	533.181		Côte d'Ivoire	373.908	417.676	467.774	466.47	474.258	482.834	490.969	505.138	512.362		Côte d'Ivoire	373.908	415.19	463.651	461.635	467.803	478.115	487.553	502.289	509.557		Côte d'Ivoire	527.923	3203.93	6064.39	9084.2	12127.3
Djibouti	15.2749	16.5819	17.8603	17.9809	18.1788	18.4853	18.8687	19.2974	19.3846		Djibouti	9.90415	12.0947	14.6784	14.9418	14.5218	14.5104	14.4332	14.3772	14.6855		Djibouti	9.90415	11.2919	12.8061	12.6293	12.8399	12.9735	13.1677	13.6185	13.7589		Djibouti	9.90415	11.2559	12.7649	12.5432	12.7103	12.8814	13.1176	13.5615	13.698		Djibouti	15.2749	92.9561	177.144	266.566	356.668
Egypt	680.586	249.827	269.106	270.107	272.357	275.899	279.949	284.059	282.264		Egypt	446.98	199.347	241.677	245.51	237.671	236.582	233.853	231.018	233.158		Egypt	447	186.074	210.742	207.359	210.065	211.412	213.326	218.835	218.648		Egypt	447	185.41	210.07	205.996	207.994	210.014	212.618	218.119	217.923		Egypt	680.586	3652.76	4921.17	6267.7	7620.48
Equatorial Guinea	100.79	110.881	122.07	119.266	116.751	114.748	109.411	104.999	100.393		Equatorial Guinea	80.7642	88.3843	97.6617	93.9331	88.9055	87.8351	83.8623	79.6648	77.0058		Equatorial Guinea	80.7642	94.0787	109.19	107.841	104.764	102.599	97.6674	93.3216	89.1796		Equatorial Guinea	80.7642	92.8706	107.287	105.933	101.906	100.642	96.0318	92.1462	88.0199		Equatorial Guinea	100.79	614.829	1180.42	1787.97	2381.78
Ethiopia	4528.58	4901.75	5274.94	5298.28	5344.75	5416.13	5498.8	5589.44	5551.75		Ethiopia	2979.54	3612.89	4355.23	4426.53	4305.62	4285.35	4261.81	4193.94	4236.62		Ethiopia	2980	3382.14	3820.32	3767.51	3818.07	3847.25	3882.48	3999.31	3980.28		Ethiopia	2980	3369.71	3806.68	3742.46	3783.33	3817.49	3867.23	3983.91	3964.29		Ethiopia	4528.58	27544.7	52426.6	78824.6	105363
Gabon	226.51	228.446	234.744	223.357	207.872	193.419	180.294	171.35	165.04		Gabon	180.842	180.947	183.756	167.9	153.462	145.316	137.262	131.592	129.919		Gabon	180.842	187.54	197.738	189.781	177.016	163.365	151.131	143.028	137.452		Gabon	180.842	185.84	195.084	181.93	165.621	154.321	143.941	137.355	132.767		Gabon	226.51	1360.99	2509.52	3671.85	4773.16
Gambia	66.2665	72.7597	79.8005	77.6333	75.7252	74.2434	72.2533	70.6291	68.2699		Gambia	52.5643	59.9355	68.6167	66.6883	63.249	61.6081	59.2744	56.8602	55.4399		Gambia	52.5656	58.2695	64.4129	62.3047	60.6574	59.1485	57.2674	56.0844	54.187		Gambia	52.5656	57.9139	63.8996	61.7372	59.8659	58.612	56.9148	55.8249	53.936		Gambia	66.2665	404.092	774.932	1171.77	1558.03
Ghana	1984.2	2147.72	2312.07	2328.96	2350.72	2381.99	2417.13	2458.54	2452.53		Ghana	1322.06	1603.76	1936.55	1970.27	1922.18	1917.69	1902.73	1879.88	1903.56		Ghana	1322.18	1504.88	1704.42	1689.77	1714.44	1728.39	1741.43	1789.13	1789.93		Ghana	1322.18	1497.76	1695.57	1676.5	1695.45	1712.61	1731.98	1780.38	1781.29		Ghana	1984.2	12068.7	22971.7	34548.9	46215.5
Guinea	530.52	570.755	610.858	614.874	621.721	631.63	641.788	653.426	649.947		Guinea	353.505	426.203	511.218	520.683	509.357	508.839	508.552	500.732	507.073		Guinea	353.585	399.143	448.706	444.425	451.7	457.003	461.88	477.17	475.16		Guinea	353.585	397.49	446.659	441.115	447.374	452.843	459.515	474.811	472.695		Guinea	530.52	3223.35	6117.23	9175.54	12256.8
Guinea-Bissau	122.536	132.33	142.15	142.882	144.244	146.258	148.526	151.15	150.141		Guinea-Bissau	81.5786	98.265	117.734	119.739	116.929	116.48	116.351	114.312	115.592		Guinea-Bissau	81.5988	92.3719	104.128	102.932	104.425	105.402	106.42	109.94	109.242		Guinea-Bissau	81.5988	91.9885	103.647	102.159	103.427	104.423	105.865	109.374	108.654		Guinea-Bissau	122.536	745.01	1416.48	2127.96	2843.74
Kenya	1119.38	1226.98	1337.09	1352.86	1372.19	1395.9	1409.32	1418.94	1391.82		Kenya	742.33	904.211	1089.35	1109.58	1079.69	1075.85	1061.53	1041.02	1042.92		Kenya	742.384	855.13	980.299	978.064	998.177	1012.83	1019.01	1041.36	1032.36		Kenya	742.384	851.678	976.052	970.73	987.379	1003.89	1012.99	1034.54	1023.7		Kenya	1119.38	6823.89	13068.9	19770.1	26553.8
Lesotho	108.613	115.916	123.141	124.002	125.314	127.096	129.121	131.176	131.103		Lesotho	79.4314	90.8101	104.014	105.57	103.325	103.186	102.474	101.615	102.179		Lesotho	79.4314	86.2672	93.5523	92.7073	93.78	94.3593	95.0742	96.823	96.589		Lesotho	79.4314	85.7672	92.6922	91.6326	92.4723	93.2607	94.1985	95.9262	95.6885		Lesotho	108.613	658.983	1245.79	1862.36	2483.68
Liberia	373.721	408.942	445.147	450.01	458.12	469.558	479.635	490.644	493.019		Liberia	248.037	300.163	362.854	371.111	364.497	368.566	368.817	368.696	376.544		Liberia	248.044	283.436	322.774	321.494	329.304	336.51	342.644	354.565	358.598		Liberia	248.044	279.521	315.88	313.557	319.984	327.774	334.664	346.302	350.013		Liberia	373.721	2277.55	4358.46	6589.06	8847.22
Libyan Arab Jamahiriya	49.8028	54.6632	59.827	60.5963	61.5858	62.8616	63.8439	65.038	64.8482		Libyan Arab Jamahiriya	34.0731	38.626	41.8143	30.8121	29.7919	29.6248	29.2779	28.9235	29.1873		Libyan Arab Jamahiriya	34.0813	39.1537	44.7065	44.7274	45.5332	46.2376	46.6623	48.0367	47.8467		Libyan Arab Jamahiriya	34.0813	39.1787	45.151	45.2309	45.9622	46.8369	47.5213	49.0029	48.8522		Libyan Arab Jamahiriya	49.8028	303.677	582.157	882.061	1186.03
Madagascar	571.829	621.902	672.345	676.705	684.168	694.725	705.992	717.608	714.894		Madagascar	373.177	452.315	544.884	554.616	538.825	538.172	533.461	528.38	540.367		Madagascar	373.178	426.097	483.92	478.044	485.6	490.201	495.407	508.81	509.569		Madagascar	373.178	424.012	481.104	473.677	479.34	485.373	492.216	505.677	506.455		Madagascar	571.829	3481.05	6641	10007.1	13398.1
Malawi	344.428	371.743	400.939	406.842	415.089	426.479	438.272	455.741	461.779		Malawi	244.728	284.427	326.866	328.893	308.771	72.2838	71.6056	70.8969	71.7118		Malawi	244.915	274.966	308.864	310.633	318.626	327.464	334.82	354.593	346.361		Malawi	244.915	273.371	306.253	307.456	315.54	322.345	331.396	349.777	340.74		Malawi	344.428	2093.88	3981.79	5992.39	8034.84
Mali	291.276	318.379	347.625	355.18	364.864	376.982	386.027	396.538	398.887		Mali	201.433	244.734	296.822	306.639	307.4	314.118	319.546	318.309	326.227		Mali	201.5	230.034	262.207	265.379	274.288	283.283	289.038	301.154	302.755		Mali	201.5	229.542	262.33	265.05	273.561	282.586	289.645	302.187	304.055		Mali	291.276	1774.76	3395.9	5141.58	6927.16
Mauritania	85.002	93.1845	101.609	102.569	103.942	105.78	107.775	109.792	109.63		Mauritania	55.6268	68.6281	84.0976	85.9558	83.7426	83.8906	83.3358	82.8609	84.0486		Mauritania	55.6271	64.1535	73.633	73.064	74.3841	75.2538	76.245	78.5191	78.8466		Mauritania	55.6271	63.8906	73.3505	72.5407	73.5768	74.6951	75.9306	78.2199	78.5329		Mauritania	85.002	518.194	992.541	1501.55	2015.77
Mauritius	0.212605	0.250437	0.27741	0.279472	0.282526	0.293631	0.297507	0.301716	0.300341		Mauritius	0.142039	0.166316	0.202108	0.202424	0.208455	0.208723	0.204805	0.202718	0.201872		Mauritius	0.142039	0.171239	0.208258	0.206786	0.219718	0.218526	0.220101	0.22504	0.221413		Mauritius	0.142039	0.177636	0.207341	0.205348	0.217536	0.216818	0.219052	0.224082	0.220444		Mauritius	0.212605	1.31346	2.59262	3.98173	5.38215
Morocco	372.284	400.932	429.905	437.994	447.704	459.428	470.848	482.43	487.117		Morocco	278.354	309.506	344.269	351.13	346.102	348.133	348.224	348.257	353.372		Morocco	278.354	307.704	339.466	341.976	350.969	359.032	367.142	379.23	385.226		Morocco	278.354	306.724	338.217	340.139	348.194	356.986	365.776	377.877	383.8		Morocco	372.284	2262.35	4295.98	6453.6	8653.28
Mozambique	889.341	972.963	1062.4	1066.56	1074.43	1086.88	1094.07	1106.22	1092.19		Mozambique	620.15	745.142	893.759	903.502	884.687	882.405	882.073	858.699	863.78		Mozambique	620.385	698.558	784.202	779.024	786.666	792.898	793.649	814.362	800.997		Mozambique	620.385	700.002	791.183	784.562	790.085	795.944	799.934	820.987	807.034		Mozambique	889.341	5419.67	10373.9	15690.1	21030.8
Niger	498.417	538.206	578.224	581.164	586.568	594.683	603.46	614.002	608.749		Niger	333.345	403.303	485.519	493.968	483.236	481.075	481.392	471.209	476.146		Niger	333.455	373.54	416.689	411.681	417.22	420.771	423.857	437.831	432.696		Niger	333.455	375.328	422.393	416.411	421.698	425.311	430.812	445.649	441.008		Niger	498.417	3030.29	5761.34	8655.39	11566.6
Nigeria	3309.48	3648.05	4013.57	4098.47	4200.37	4327.87	4435.6	4555.36	4596.93		Nigeria	2283.93	2773.06	3356.13	3451.42	3434.58	3498.73	3540.57	3546.08	3630.81		Nigeria	2284.31	2627.08	3013.72	3050.17	3143.45	3237.87	3311.23	3440.79	3483.94		Nigeria	2284.31	2615.25	2998.36	3027.42	3110.91	3209.05	3292.14	3423.38	3465.58		Nigeria	3309.48	20195.5	38801.3	58954	79548.3
Réunion	4.45792	4.52853	4.64847	4.65947	4.69933	4.75011	4.81517	4.87495	4.83365		Réunion	2.9943	3.29178	3.73038	3.77456	3.64688	3.62288	3.5733	3.5218	3.53685		Réunion	2.99446	3.17267	3.40913	3.36539	3.40845	3.42396	3.4517	3.53105	3.51338		Réunion	2.99446	3.15251	3.3877	3.34219	3.36613	3.39861	3.43754	3.51734	3.49944		Réunion	4.45792	26.8181	49.5807	72.8341	96.1713
Rwanda	248.727	269.608	290.779	292.993	296.092	309.109	313.725	318.562	316.31		Rwanda	171.252	193.254	66.2689	67.3146	65.1628	64.8599	64.1854	63.4822	64.1434		Rwanda	171.29	191.361	219.552	217.92	219.953	220.284	218.838	212.404	58.7562		Rwanda	171.29	190.489	218.436	216.302	217.829	218.258	217.608	211.305	58.5612		Rwanda	248.727	1513.24	2882.45	4338.56	5806.63
Sao Tome and Principe	6.62285	7.24461	7.88958	7.91906	7.90352	7.92596	7.94857	8.00505	7.93172		Sao Tome and Principe	4.7115	5.38612	6.1496	6.15779	5.98162	5.94278	5.87854	5.77514	5.77214		Sao Tome and Principe	4.71196	5.37917	6.10759	6.11201	6.13215	6.111	6.0918	6.17013	6.11325		Sao Tome and Principe	4.71196	5.34548	6.07351	6.04904	6.05708	6.04108	6.04773	6.1312	6.08172		Sao Tome and Principe	6.62285	40.3589	77.2269	116.704	156.284
Senegal	285.713	307.358	329.553	330.894	333.425	337.461	341.555	347.473	343.16		Senegal	198.158	234.063	275.652	279.931	275.802	274.005	276.453	268.078	270.583		Senegal	198.276	221.904	247.864	245.548	248.525	250.874	252.207	261.86	256.676		Senegal	198.276	220.782	246.159	243.394	246.334	247.61	250.241	259.885	254.583		Senegal	285.713	1735.92	3294.91	4944.02	6601.02
Sierra Leone	244.795	265.426	286.198	286.795	288.64	291.843	295.37	299.323	296.76		Sierra Leone	161.737	196.355	237.118	240.196	232.928	231.577	229.505	225.572	227.325		Sierra Leone	161.755	184.218	208.809	205.614	207.735	208.803	210.021	215.359	214.032		Sierra Leone	161.755	183.449	207.902	204.105	205.605	207.094	209.062	214.439	213.087		Sierra Leone	244.795	1489.4	2837.3	4268.89	5704.71
Somalia	594.786	646.835	699.018	702.325	708.835	718.741	729.84	741.369	736.974		Somalia	386.977	468.252	562.959	572.373	555.171	553.093	547.808	541.108	546.613		Somalia	386.99	438.035	493.034	485.737	492.495	496.198	501.004	514.715	514.196		Somalia	386.99	440.14	499.773	490.848	496.134	501.329	507.932	521.907	521.423		Somalia	594.786	3620.77	6907.13	10405.5	13923.7
South Africa	1778.4	1926.31	2086.68	2020.01	1963.44	1921.22	1839.25	1774.54	1685.33		South Africa	1419.96	1568.01	1722.48	1628.1	1503.46	1414.42	1326.66	1226.13	1165		South Africa	1420.17	1585.17	1753.69	1698.28	1634.01	1585.18	1503.49	1449	1368.46		South Africa	1420.17	1560.49	1709.18	1653.47	1571.14	1531.38	1457.91	1409.2	1329.41		South Africa	1778.4	10818.3	20610.2	30977	41020.5
Sudan	829.674	890.552	951.99	961.904	975.056	991.764	802.583	817.974	814.32		Sudan	611.002	708.218	822.328	838.381	827.178	829.863	626.214	617.432	625.276		Sudan	611.08	673.762	741.944	739.894	752.47	762.08	566.381	585.094	583.171		Sudan	611.08	672.481	741.165	737.601	748.908	759.106	565.233	584.011	582.033		Sudan	829.674	5038.92	9553.12	14323	19145.7
Swaziland	96.3707	108.548	120.353	122.724	140.218	144.315	139.605	132.08	119.842		Swaziland	72.3159	75.1707	76.3711	76.8883	72.4791	7.69109	2.18737	0	0.00441076		Swaziland	72.3267	85.2011	98.6857	100.496	118.478	124.454	123.215	115.893	100.65		Swaziland	72.3267	84.6672	97.9153	99.3773	116.982	123.108	121.713	114.647	99.5807		Swaziland	96.3707	590.402	1144.95	1749.09	2380.2
Tanzania, United Rep of	1133.41	1214.88	1295.37	1300.2	1311.7	1328.96	1347.98	1371.42	1359.08		Tanzania, United Rep of	768.623	916.398	1087.27	1104.15	1081.91	1076.67	1079.46	1055.18	1065.08		Tanzania, United Rep of	768.91	862.678	963.967	952.534	965.38	974.263	981.976	1015.78	1003.76		Tanzania, United Rep of	768.91	858.881	958.886	945.011	956.547	963.933	975.99	1009.78	997.483		Tanzania, United Rep of	1133.41	6881.92	13036.8	19518.5	26031
Togo	190.768	207.161	224.026	224.508	225.855	228.506	231.725	235.438	234.479		Togo	127.149	152.566	182.243	184.691	179.687	179.313	178.476	176.519	178.8		Togo	127.161	144.537	163.512	161.225	162.774	163.852	165.328	169.968	169.892		Togo	127.161	143.855	162.653	159.916	161.028	162.465	164.522	169.203	169.117		Togo	190.768	1161	2213.67	3334.29	4458.17
Tunisia	170.464	189.302	215.878	224.212	233.046	242.99	251.014	259.273	263.264		Tunisia	116.275	146.282	177.402	184.398	182.791	184.443	183.075	176.837	169.414		Tunisia	116.293	135.599	163.394	168.58	176.58	184.229	190.069	198.543	202.42		Tunisia	116.293	134.896	162.606	167.382	174.847	182.694	189.038	197.599	201.428		Tunisia	170.464	1041.62	2014.71	3102.43	4232.33
Uganda	1944.97	2103.3	2261.48	2269.25	2281.74	2295.66	2289.38	2151.03	647.169		Uganda	1310.43	1577.57	1886.53	1911.06	1855.17	1819.63	566.799	560.85	566.971		Uganda	1310.71	1486.6	1677.81	1660.89	1679.03	1683.78	1671.36	1481.05	493.858		Uganda	1310.71	1480.23	1669.77	1648.33	1662.49	1668.4	1662.46	1474.04	492.244		Uganda	1944.97	11828.1	22502.8	33818	45176.8
Congo, Dem Republic of	3665.96	3999.7	4345.89	4383.56	4442.14	4523.79	4610.95	4694.61	4664.7		Congo, Dem Republic of	2444.35	2984.93	3629.9	3705.4	3635.71	3638.48	3655.04	3590.45	3633.15		Congo, Dem Republic of	2445.02	2791.79	3178.85	3154.45	3212.89	3258.44	3306.34	3418.07	3395.62		Congo, Dem Republic of	2445.02	2784.39	3173.8	3140.57	3192.94	3237.97	3299.78	3411.88	3388.68		Congo, Dem Republic of	3665.96	22329.5	42674.2	64441.3	86417.7
Zambia	1020.09	1103.71	1188.33	1197.05	1211.55	1232.23	1254.06	1279.31	1275.11		Zambia	683.774	827.628	997.277	1015.09	994.243	994.002	995.788	981.733	995.986		Zambia	683.943	776.772	878.822	870.806	884.995	895.979	906.623	938.215	935.487		Zambia	683.943	773.228	874.211	863.95	876.314	887.476	901.671	933.355	930.445		Zambia	1020.09	6204.15	11807.3	17757.7	23757.4
Zimbabwe	425.255	466.5	509.431	523.597	541.034	562.353	578.624	596.131	603.63		Zimbabwe	289.921	352.793	427.079	443.899	445.318	458.42	465.082	469.315	483.44		Zimbabwe	289.948	333.494	381.842	388.952	405.626	422.257	434.245	453.243	462.398		Zimbabwe	289.948	332.133	380.161	386.227	401.576	418.923	432.089	451.235	460.27		Zimbabwe	425.255	2592.78	4968.21	7529.53	10165
NORTH/CENTRAL AMERICA	49278.4	56273.1	64460.8	64779.4	65203.7	65286.2	62777.8	60547.3	58024.2		NORTH/CENTRAL AMERICA	39729.1	48706	59846.6	60524.7	60402.2	61419.1	59542.9	56972.5	55140.4		NORTH/CENTRAL AMERICA	39730.8	46910.2	55234	56442.2	56949.4	57663.3	55281.9	53084.2	50780.9		NORTH/CENTRAL AMERICA	39730.8	46991.5	55705.6	56649.6	56736.9	57491.3	55506.2	53664.3	51373.6		NORTH/CENTRAL AMERICA	49278.4	302665	592219	914841	1.23916e+06
Bahamas	1.13942	1.26523	1.38377	1.38451	1.39587	1.4144	1.43599	1.45421	1.44161		Bahamas	0.67159	0.854862	1.07457	1.07977	1.04841	1.03845	1.02368	1.00405	1.01312		Bahamas	0.67159	0.797116	0.940853	0.928823	0.940789	0.945661	0.950825	0.977665	0.973432		Bahamas	0.67159	0.79997	0.946487	0.921255	0.929397	0.937712	0.946627	0.973516	0.969223		Bahamas	1.13942	6.96235	13.407	20.3266	27.2605
Barbados	0.731113	0.813383	0.899713	0.919691	0.926111	0.956591	0.948538	0.95065	0.945051		Barbados	0.577507	0.504596	0.403079	0.385351	0.357926	0.355868	0.345309	0.311994	0.312848		Barbados	0.577661	0.673264	0.777768	0.796066	0.810991	0.836683	0.845571	0.842636	0.834319		Barbados	0.577661	0.669327	0.762225	0.789505	0.801975	0.82761	0.829226	0.836948	0.819448		Barbados	0.731113	4.46895	8.62219	13.1407	17.7456
Belize	7.36261	7.93115	8.51355	8.49824	8.54395	8.63214	8.61941	8.63276	8.51233		Belize	5.06272	5.60916	6.28071	6.32264	6.15723	6.14752	6.05869	5.95924	5.96892		Belize	5.06272	5.78725	6.58522	6.49044	6.53194	6.58206	6.55445	6.59517	6.52853		Belize	5.06272	5.73905	6.49627	6.41951	6.4307	6.4979	6.4882	6.53764	6.46395		Belize	7.36261	44.7442	84.9823	127.535	170.072
Canada	14973.5	16820.6	18963.3	18997.2	19342.5	19881.2	19440.8	18919.2	18259.8		Canada	12766.7	15317	18531.9	18424.7	18515.8	19156.8	19137.3	18705.3	18251.6		Canada	12767	14413.1	16286.9	16478.7	16797.6	17259.2	16815.5	16320	15759.2		Canada	12767	14760.5	17212.3	17271.4	17424	17910.1	17719	17379.1	16824		Canada	14973.5	91688.2	177934	272784	368116
Saint Lucia	0.360489	0.400999	0.445394	0.460102	0.461445	0.464971	0.472484	0.4766	0.473859		Saint Lucia	0.219385	0.285924	0.37221	0.375727	0.364238	0.371112	0.367597	0.35966	0.360477		Saint Lucia	0.219385	0.264881	0.32194	0.317693	0.319791	0.330305	0.332961	0.33929	0.338111		Saint Lucia	0.219385	0.270121	0.320408	0.315101	0.315981	0.327403	0.331263	0.33771	0.336501		Saint Lucia	0.360489	2.20345	4.25284	6.49452	8.79637
Costa Rica	213.074	234.266	256.882	258.578	261.481	264.621	264.909	265.726	261.889		Costa Rica	149.212	174.26	202.568	204.722	200.35	201.876	201.426	197.937	199.012		Costa Rica	149.25	175.053	204.171	205.305	206.969	208.97	207.032	208.506	204.207		Costa Rica	149.25	173.186	201.458	202.301	202.873	205.332	204.337	206.248	201.888		Costa Rica	213.074	1299.64	2493.59	3779.69	5075.49
Cuba	92.155	99.8504	108.232	108.835	109.454	110.138	109.305	109.038	104.918		Cuba	67.5321	78.0769	89.3496	88.0017	86.9826	85.9573	86.3218	81.4464	80.6152		Cuba	67.5884	76.7653	87.4142	87.4625	88.0488	88.5424	87.1095	88.7213	84.5754		Cuba	67.5884	76.2046	86.4595	86.4633	87.1092	86.9347	85.894	87.3671	82.799		Cuba	92.155	560.625	1068.26	1610.02	2154.82
Dominica	0.250891	0.289108	0.313676	0.325134	0.327185	0.330764	0.334468	0.348802	0.341408		Dominica	0.151852	0.198825	0.251638	0.255095	0.25597	0.254225	0.250968	0.246138	0.256915		Dominica	0.151852	0.184175	0.22918	0.225235	0.227427	0.237829	0.238601	0.241367	0.23933		Dominica	0.151852	0.189789	0.228052	0.223377	0.224726	0.235681	0.237332	0.240198	0.238141		Dominica	0.250891	1.54356	3.01367	4.59351	6.22123
Dominican Republic	36.9925	40.3053	43.5962	44.2619	44.7962	45.5744	46.1916	46.983	46.789		Dominican Republic	23.0894	27.9107	33.6616	35.3456	33.8768	33.4053	33.0041	32.5431	32.9413		Dominican Republic	23.0894	26.8203	30.8923	30.9916	31.4978	31.8666	32.1163	32.9348	33.0301		Dominican Republic	23.0894	26.6649	30.6851	30.6781	31.0238	31.5283	31.8961	32.7461	32.8301		Dominican Republic	36.9925	225.268	430.085	648.732	870.575
El Salvador	157.18	174.331	191.66	193.403	196.464	200.305	203.126	206.435	205.206		El Salvador	96.7697	114.812	135.957	136.153	130.092	129.302	127.438	125.12	125.711		El Salvador	96.7697	114.445	133.277	132.282	135.292	137.863	140.117	143.654	143.281		El Salvador	96.7697	113.876	132.61	131.14	133.635	136.654	139.043	143.381	142.806		El Salvador	157.18	960.229	1849.21	2809.26	3779.33
Guatemala	724.697	797.618	871.719	873.806	879.749	891.094	902.463	914.459	905.078		Guatemala	436.025	553.337	691.313	701.276	675.01	670.749	660.095	649.91	654.4		Guatemala	436.027	515.075	602.525	591.966	598.27	600.254	603.809	619.284	616.069		Guatemala	436.027	512.2	598.892	585.826	589.344	594.625	600.499	616.148	612.817		Guatemala	724.697	4421.1	8483.29	12844	17218.9
Haiti	73.5421	80.8385	88.1825	88.5172	89.3142	90.5842	91.9063	93.289	92.4246		Haiti	44.0979	55.3321	68.4429	69.6118	67.0658	66.639	65.7153	64.5518	65.1033		Haiti	44.1002	51.7639	60.1198	58.9627	59.8045	60.214	60.6987	62.438	62.0904		Haiti	44.1002	51.4145	59.6044	58.2555	58.8466	59.4558	60.1731	61.9178	61.5691		Haiti	73.5421	448.549	860.086	1301.33	1744.72
Honduras	313.739	344.049	374.786	375.603	378.407	383.403	387.382	391.468	386.906		Honduras	193.005	238.958	292.734	295.97	285.554	284.009	279.648	274.846	276.646		Honduras	193.011	227.053	264.8	259.981	262.931	264.596	265.689	271.619	269.434		Honduras	193.011	225.586	262.707	257.428	259.282	261.812	263.819	269.824	267.609		Honduras	313.739	1912.75	3663.73	5538.48	7419.3
Jamaica	36.8288	41.4553	46.0908	46.8565	47.4996	48.3473	48.6254	49.1225	48.054		Jamaica	26.5276	33.7425	42.0254	43.3117	43.5785	43.7019	44.3201	42.766	42.9336		Jamaica	26.5512	31.9715	37.9156	38.4332	39.0585	39.7266	39.7212	40.9763	39.6113		Jamaica	26.5512	31.6727	37.3154	37.8861	38.5357	38.94	39.1302	40.4015	39.0022		Jamaica	36.8288	225.599	437.511	668.731	903.656
Martinique	0.348891	0.374479	0.386384	0.386243	0.391691	0.406029	0.410153	0.414568	0.399202		Martinique	0.209176	0.255204	0.313885	0.320712	0.307985	0.314482	0.309366	0.302695	0.30398		Martinique	0.209176	0.235304	0.268602	0.265008	0.267341	0.277343	0.278194	0.284711	0.281975		Martinique	0.209176	0.240698	0.267384	0.26281	0.273602	0.274874	0.276826	0.283392	0.280636		Martinique	0.348891	2.11893	4.00324	5.93502	7.87168
Mexico	1874.63	2120.05	2395.76	2418.43	2440.91	2476.25	2478.18	2478.09	2433.55		Mexico	1238.93	1579.63	1998.58	2035.01	1994.33	2000.46	1966.77	1934.66	1933.85		Mexico	1238.95	1503.08	1820.94	1819.56	1839.9	1856.6	1849.23	1863.24	1835.09		Mexico	1238.95	1488.23	1793.06	1792.82	1805.41	1827.83	1824.68	1840.27	1811.88		Mexico	1874.63	11493.2	22369.2	34370.7	46485.3
Netherlands Antilles	0.00326667	0.00353667	0.00379667	0.00375667	0.00373667	0.00373667	0.00749334	0.00751334	0.00735334		Netherlands Antilles	0.0019108	0.0024208	0.0030108	0.0030208	0.0028608	0.0028008	0.0027208	0.0026408	0.0026308		Netherlands Antilles	0.0019108	0.0022208	0.0025508	0.0024608	0.0024608	0.0024408	0.0024308	0.0024708	0.0024308		Netherlands Antilles	0.0019108	0.0022108	0.0025408	0.0024408	0.0024308	0.0024208	0.0048416	0.0049216	0.0048416		Netherlands Antilles	0.00326667	0.01987	0.0378134	0.0567567	0.07552
Nicaragua	212.711	234.319	255.891	256.161	257.436	259.909	262.449	265.123	261.889		Nicaragua	126.75	158.382	194.525	196.224	187.94	186.044	182.587	179.115	180.26		Nicaragua	126.75	148.459	171.578	167.306	168.715	168.982	169.655	173.74	172.501		Nicaragua	126.75	147.689	170.67	165.832	166.553	167.49	168.819	172.914	171.674		Nicaragua	212.711	1297.87	2491.04	3770.77	5052.85
Panama	51.6702	58.4752	66.1093	66.1849	66.4782	67.2202	67.8268	68.4381	67.9554		Panama	34.4743	38.584	42.5489	42.9299	42.0847	42.8917	42.2242	41.7246	42.1822		Panama	34.4743	40.5186	47.3566	47.0944	47.2654	47.4311	47.48	48.3431	48.2641		Panama	34.4743	39.9157	46.2504	45.8763	45.8468	46.2145	46.516	47.3636	47.2684		Panama	51.6702	316.826	616.836	947.459	1278.68
Saint Vincent/Grenadines	0.262489	0.291363	0.327698	0.328323	0.330359	0.345397	0.348844	0.35263	0.348853		Saint Vincent/Grenadines	0.162061	0.201128	0.254158	0.268327	0.259257	0.257515	0.254219	0.256967	0.258253		Saint Vincent/Grenadines	0.162061	0.196037	0.23243	0.238948	0.241046	0.241861	0.252744	0.257754	0.255464		Saint Vincent/Grenadines	0.162061	0.201586	0.231283	0.236995	0.238196	0.239684	0.251376	0.256504	0.254194		Saint Vincent/Grenadines	0.262489	1.60381	3.09696	4.73607	6.37972
Trinidad and Tobago	9.54743	9.89717	9.9909	10.2635	10.2934	10.3709	10.2117	10.074	9.90258		Trinidad and Tobago	7.93755	6.69991	4.98989	4.94422	4.82354	4.77637	4.64419	4.51683	4.43996		Trinidad and Tobago	7.93755	8.47896	8.81522	9.40764	9.41315	9.47084	9.34997	9.25506	9.11474		Trinidad and Tobago	7.93755	8.43861	8.75414	9.29894	9.26555	9.34233	9.22464	9.14853	9.01855		Trinidad and Tobago	9.54743	57.6343	107.214	157.441	208.788
United States of America	30497.7	35205.7	40776.3	41029	41066.6	40544.6	38451.9	36717.2	34927.3		United States of America	24511	30321.4	37509	38237.5	38126	38503.7	36702.8	34629.6	33242.2		United States of America	24512.3	29569.5	35467.9	36505.6	36655.3	36880.1	34944.9	33192	31495		United States of America	24512.3	29327.8	35055.6	35965.2	35875.9	36105.7	34303.8	32747.9	31059		United States of America	30497.7	187694	369293	573427	778610
SOUTH AMERICA	28636.9	29885.8	31404.6	30929.5	30515.3	30348.6	29844.1	29526	29192.4		SOUTH AMERICA	23107.1	25371.7	28257.1	27849.5	26873.9	26550.5	25947.8	25298.6	25213.5		SOUTH AMERICA	23109	24672	26612.1	26450.7	25915.7	25608	25058.2	24790	24457.6		SOUTH AMERICA	23109	24665.5	26695.1	26542.2	25914.4	25715.9	25227.7	25062.9	24755		SOUTH AMERICA	28636.9	173070	324018	480566	634799
Argentina	1362.64	1522.7	1717.57	1738.32	1757.2	1776.64	1751.85	1733.93	1708.74		Argentina	1124.8	1309.18	1537.69	1556.12	1556.08	1583.71	1566.37	1539.59	1523.52		Argentina	1124.85	1290.19	1486.6	1513.57	1528.65	1546.63	1527.24	1510.28	1487.85		Argentina	1124.85	1288.73	1493.95	1519.01	1525.59	1545.97	1527.74	1516.19	1492.43		Argentina	1362.64	8335.88	16144.2	24752.8	33463.3
Bolivia	199.694	213.771	228.26	232.451	256.534	263.61	267.993	272.572	275.954		Bolivia	152.687	173.395	197.17	201.414	219.685	224.986	226.835	228.311	233.413		Bolivia	152.687	167.884	184.089	186.91	210.354	216.046	219.469	224.156	227.973		Bolivia	152.687	168.108	185.348	188.018	211.114	217.408	221.204	226.232	230.106		Bolivia	199.694	1212.24	2295.59	3441.08	4627.41
Brazil	18337	18943.3	19749.1	19504.3	19336.7	19407.2	19386.7	19466.6	19591.3		Brazil	14779.4	16103.4	17796.7	17724.6	17275.2	17199	17056.4	16900.5	17134.8		Brazil	14780.6	15600.5	16592.9	16525.3	16279.1	16234.3	16147.8	16238.4	16308.2		Brazil	14780.6	15634.1	16726.8	16678	16394	16403.6	16352.8	16524.8	16623.6		Brazil	18337	110628	206151	304651	402005
Chile	4855.08	5023.65	5203.05	5015.87	4826.21	4644.03	4324.32	4045.17	3761.88		Chile	3997.79	4329.19	4784.6	4502.62	4163.84	3996.12	3694.43	3384.85	3146.58		Chile	3997.84	4247.24	4618.48	4584.62	4362.91	4168.33	3859.79	3581.18	3313.17		Chile	3997.84	4223.23	4586.89	4526.22	4270.87	4116.2	3824.09	3564.93	3298.98		Chile	4855.08	29299	54596.7	80424.7	105314
Colombia	579.405	628.203	684.837	687.582	689.098	692.575	690.442	692.877	680.955		Colombia	441.957	520.565	617.06	627.434	619.586	617.431	616.458	597.461	596.756		Colombia	442.155	497.093	562.636	565.679	568.542	570.704	566.133	574.718	561.216		Colombia	442.155	494.093	557.531	559.478	560.244	560.842	558.72	568.916	555.335		Colombia	579.405	3525.23	6722.88	10149.8	13589.2
Ecuador	479.514	513.186	549.042	546.852	548.083	554.542	554.13	550.352	534.93		Ecuador	372.315	394.668	423.136	415.904	403.771	401.35	399.829	389.323	388.979		Ecuador	372.421	406.941	444.83	442.588	444.903	450.39	449.907	453.026	439.627		Ecuador	372.421	402.05	438.291	435.49	437.756	443.353	441.286	443.59	430.079		Ecuador	479.514	2910.76	5512.54	8255.56	10991.1
French Guiana	13.4349	14.0583	14.7115	14.5926	14.5327	14.5488	14.4566	14.4141	14.1806		French Guiana	10.3202	11.2192	12.2239	12.0418	11.6007	12.0788	11.6586	11.0705	10.7221		French Guiana	10.3216	11.1265	12.0317	11.8544	11.8021	11.7699	11.6354	11.6716	11.4713		French Guiana	10.3216	11.0841	11.9646	11.7726	11.6897	11.6706	11.5758	11.6136	11.4124		French Guiana	13.4349	81.233	152.178	225.617	298.52
Guyana	72.6546	81.5792	92.0824	91.9438	92.144	92.8584	92.2007	91.5213	88.9343		Guyana	55.9941	67.7518	83.1195	86.73	84.2849	84.8307	83.7046	82.259	82.649		Guyana	55.9972	65.2091	77.0452	78.4591	78.3405	78.615	77.7063	77.7303	76.6278		Guyana	55.9972	64.8576	76.5487	77.4105	76.774	77.4582	76.7665	76.984	75.7422		Guyana	72.6546	444.852	863.252	1323.53	1783.44
Paraguay	563.474	610.479	660.59	674.773	691.687	711.76	722.706	735.666	738.343		Paraguay	428.426	498.292	580.568	596.437	600.198	614.024	620.989	619.807	630.471		Paraguay	428.508	477.194	530.782	540.646	556.407	572.676	580.431	595.925	598.549		Paraguay	428.508	476.776	531.71	540.968	555.452	572.156	581.456	597.53	600.104		Paraguay	563.474	3427.85	6530.35	9847.49	13238.3
Peru	579.512	626.106	673.679	679.974	686.928	695.126	698.561	702.144	697.063		Peru	463.255	529.633	606.291	615.884	609.662	612.669	609.333	603.713	605.599		Peru	463.271	512.045	564.744	567.271	574.397	579.84	581.025	586.831	584.377		Peru	463.271	510.529	562.557	564.292	570.099	576.554	578.813	584.921	582.467		Peru	579.512	3523.67	6701.77	10076.5	13483.3
Suriname	74.4833	87.7312	103.728	102.769	101.939	101.436	97.4471	94.169	90.8173		Suriname	62.4357	62.9176	64.3484	62.7318	60.4524	60.8116	58.9548	56.7416	55.4636		Suriname	62.4361	72.1309	83.2207	83.7108	82.4584	81.946	78.9122	76.0681	73.4697		Suriname	62.4361	66.7591	71.907	72.3169	70.5233	70.6635	68.2001	66.0496	63.7608		Suriname	74.4833	460.148	914.801	1432.48	1945.5
Uruguay	1145.19	1205.49	1265.57	1169.8	1035.66	905.902	753.021	632.105	517.625		Uruguay	929.079	1026.69	1139.94	1024.03	844.949	712.163	571.179	461.547	378.454		Uruguay	929.086	992.428	1071.26	960.145	819.735	690.165	552.097	449.118	367.502		Uruguay	929.086	994.735	1070.6	982.361	836.307	717.848	582.268	472.732	386.009		Uruguay	1145.19	6931.46	13019	19251.1	24965.9
Venezuela, Boliv Rep of	374.788	415.581	462.446	470.239	478.595	488.379	490.292	494.47	491.667		Venezuela, Boliv Rep of	288.716	344.784	414.241	423.556	424.581	431.328	431.58	423.454	426.093		Venezuela, Boliv Rep of	288.792	332.029	383.563	389.995	398.13	406.529	406.088	410.873	407.543		Venezuela, Boliv Rep of	288.792	330.403	381.015	386.862	393.981	402.193	402.809	408.39	405.044		Venezuela, Boliv Rep of	374.788	2289.52	4414.3	6734.32	9093.87
ASIA	90922.2	103814	119407	122189	126078	130310	130984	131128	130081		ASIA	73377.3	86560.3	102902	104072	104023	106852	107095	105743	105271		ASIA	73387.8	85180.6	99635.7	100416	102856	105766	106177	106884	105834		ASIA	73387.8	84367.1	97993	99204.8	101196	104188	104733	105239	104236		ASIA	90922.2	558425	1.09309e+06	1.6929e+06	2.30774e+06
Afghanistan	230.827	252.379	277.173	281.814	283.721	283.355	282.508	284.133	278.004		Afghanistan	180.924	186.715	27.4219	27.9104	27.19	27.1666	26.9897	26.7986	27.1296		Afghanistan	181.064	192.876	200.13	193.976	183.982	167.407	24.4196	25.0877	25.1693		Afghanistan	181.064	189.264	190.748	180.147	154.248	22.9457	23.2944	23.9319	24.0117		Afghanistan	230.827	1406.51	2693.2	4083.71	5494.69
Bahrain	0.414279	0.50032	0.594772	0.620379	0.647539	0.682372	0.705519	0.723213	0.724609		Bahrain	0.322879	0.422604	0.542761	0.573832	0.588455	0.602106	0.607796	0.617138	0.624579		Bahrain	0.322879	0.401105	0.49361	0.513359	0.531238	0.557807	0.569076	0.586319	0.58924		Bahrain	0.322879	0.403111	0.492112	0.506302	0.527487	0.554879	0.567307	0.58468	0.587571		Bahrain	0.414279	2.57172	5.16777	8.16723	11.2963
Bangladesh	1150.32	1244.97	1339.91	1351.27	1367.68	1388.78	1411.77	1435.3	1431.96		Bangladesh	787.138	940.141	1119.47	1140.74	1113.72	1114.17	1107.94	1099.74	1112.6		Bangladesh	787.152	886.768	994.918	987.557	1004.1	1014.3	1026.11	1053.07	1055.81		Bangladesh	787.152	883.965	992.061	981.894	995.301	1008.18	1022.92	1049.92	1052.57		Bangladesh	1150.32	6996.56	13316.3	20027.2	26800
Bhutan	233.202	252.496	272.098	274.081	277.156	281.402	286.136	291.141	290.344		Bhutan	160.167	191.217	227.791	231.83	226.634	226.546	225.844	223.722	226.447		Bhutan	160.181	180.695	203.247	201.497	204.568	206.617	208.987	214.905	215.021		Bhutan	160.181	180.075	202.538	200.237	202.772	205.185	208.211	214.123	214.217		Bhutan	233.202	1418.5	2700.59	4063.06	5436.54
Brunei Darussalam	8.09464	7.57055	7.10571	7.09993	7.07265	7.04892	7.1505	7.26595	7.30681		Brunei Darussalam	6.87436	6.49023	6.10855	5.99677	5.82495	5.65081	5.68997	5.67215	5.81048		Brunei Darussalam	6.87608	6.5709	6.27618	6.29676	6.266	6.23587	6.3245	6.4679	6.46062		Brunei Darussalam	6.87608	6.53528	6.2278	6.24799	6.20584	6.15703	6.26071	6.41297	6.41359		Brunei Darussalam	8.09464	48.0437	85.4316	120.954	156.427
Cambodia	446.681	478.647	512.056	514.499	518.311	524.234	528.308	532.246	528.334		Cambodia	337.686	384.229	438.543	443.669	435.631	435.726	432.163	428.747	431.034		Cambodia	337.688	371.922	410.558	407.822	411.795	414.61	416.349	422.245	420.945		Cambodia	337.688	371.05	409.875	407.009	410.078	413.794	416.305	422.246	420.909		Cambodia	446.681	2712.05	5138.69	7701.42	10277.7
China	38863	45632.2	54367	56209.9	58745.7	61428.2	61697.2	61630.2	60632.2		China	32515.6	40087.5	50113.2	51339.9	52275.3	54692.7	55599.4	55141.7	54848.2		China	32522.1	38679.5	46754.5	47322.2	49077.8	51102.8	51718.8	52134.1	51259.8		China	32522.1	38305.1	45966.6	46923.1	48358.7	50588.4	51113.8	51530.8	50611.3		China	38863	239947	476843	750521	1.03411e+06
Cyprus	1.36608	1.30096	1.15375	1.024	0.920475	0.971303	1.03307	1.07213	1.07387		Cyprus	1.10643	1.0738	1.01965	0.905615	0.747915	0.706798	0.7547	0.814013	0.832998		Cyprus	1.10643	1.06648	0.990645	0.880263	0.807101	0.874527	0.931276	0.970167	0.961473		Cyprus	1.10643	1.07955	0.986187	0.86481	0.789705	0.843561	0.906159	0.956313	0.947779		Cyprus	1.36608	8.13137	14.489	20.128	25.1444
Maldives	0.696707	0.774492	0.840649	0.843148	0.853566	0.874355	0.884458	0.899601	0.893343		Maldives	0.475641	0.579501	0.706944	0.716124	0.707145	0.707986	0.701253	0.706732	0.71141		Maldives	0.475641	0.546251	0.628222	0.620141	0.637161	0.643746	0.647831	0.674908	0.672935		Maldives	0.475641	0.551867	0.626154	0.616383	0.63147	0.639638	0.655807	0.672669	0.670666		Maldives	0.696707	4.25803	8.19664	12.4024	16.6285
India	21716.4	24086.6	26716.8	26905	27368.8	28047.5	28468.6	28543.2	28793.7		India	16866.4	19481.8	22387.7	22361.7	21611.2	21237.3	20789.2	20563.4	20541.2		India	16866.4	19165.6	21779.8	21652.2	21922.2	22364.6	22602.8	22719.2	22949		India	16866.4	19146.6	21811.1	21733.6	22052.6	22573.5	22872.6	22986	23306.4		India	21716.4	132669	255732	389504	524493
Indonesia	8234.13	9436.75	10839	11076.6	11407.5	11664.1	11549.9	11511.7	11390.7		Indonesia	6606.87	7551.86	8756.37	8752.71	8785.75	9000.72	8944.02	8751.57	8719.56		Indonesia	6607.74	7798.53	9195.38	9405.91	9672.95	9990.12	9914.16	9872.75	9752.97		Indonesia	6607.74	7611.78	8767.14	9004.56	9212.49	9403.82	9317.74	9312.14	9186.86		Indonesia	8234.13	50607.4	99193.4	153626	209340
Iran, Islamic Rep of	239.381	275.528	325.177	339.078	344.197	345.695	339.099	337.32	335.623		Iran, Islamic Rep of	206.524	236.594	275.317	278.275	276.439	274.477	267.262	263.036	268.485		Iran, Islamic Rep of	206.546	243.102	295.036	311.705	316.636	316.046	307.603	305.497	299.587		Iran, Islamic Rep of	206.546	240.739	289.483	304.745	307.202	306.587	298.834	297.187	294.633		Iran, Islamic Rep of	239.381	1472.43	2899.72	4539.51	6240.02
Iraq	28.9894	33.1817	39.4299	40.4845	41.5152	42.6351	41.9593	41.3718	40.4513		Iraq	24.1093	28.4075	34.5352	35.2492	35.6449	36.4307	35.8555	34.7138	34.0867		Iraq	24.1146	27.5862	32.3597	33.1676	33.8026	34.4941	33.7102	33.1707	32.1006		Iraq	24.1146	27.2942	31.6581	32.3638	32.8269	33.4432	32.6386	32.0629	30.8855		Iraq	28.9894	178.129	350.285	548.49	751.943
Israel	12.7522	12.4463	11.9696	10.5817	9.49174	8.4053	7.40663	6.6319	5.90108		Israel	10.9789	8.91035	6.31646	4.74564	3.70522	2.92936	2.041	1.35603	0.00475919		Israel	10.9799	11.1734	11.2894	10.0633	9.03287	7.73246	6.55476	5.72991	4.94232		Israel	10.9799	11.0078	10.9893	9.84507	8.74412	7.59741	6.50279	5.65268	4.888		Israel	12.7522	76.2071	137.962	196.422	248.241
Japan	2745.3	3048.2	3350.78	3426.2	3517.8	3612.75	3626.01	3562	3519.03		Japan	2341.23	2584.73	2818.57	2844.1	2889.56	2954.35	2933.79	2860.97	2783.57		Japan	2341.42	2710.03	3104.05	3167.56	3216.47	3263.96	3250.02	3230	3117.78		Japan	2341.42	2677.1	3042.58	3126.56	3175.45	3242.23	3248.35	3180.9	3076.41		Japan	2745.3	16774.7	32318.3	49147.6	66370.2
Jordan	15.4245	16.7112	17.9999	18.13	18.3286	18.6243	18.9268	19.2407	19.1843		Jordan	10.4976	12.597	15.0689	15.3421	14.9743	14.9646	14.8862	14.738	14.905		Jordan	10.4983	11.7745	13.1552	13.0327	13.2343	13.3535	13.5095	13.8834	13.8789		Jordan	10.4983	11.7452	13.113	12.9529	13.1184	13.276	13.4632	13.8364	13.831		Jordan	15.4245	93.8335	178.678	268.808	359.656
Korea, Dem People's Rep	396.256	436.27	480.627	496.135	516.419	542.272	559.317	570.883	572.244		Korea, Dem People's Rep	289.873	348.278	419.073	435.597	444.208	463.053	485.981	491.146	500.907		Korea, Dem People's Rep	289.951	318.166	348.65	348.131	353.462	358.921	363.061	374.047	373.21		Korea, Dem People's Rep	289.951	330.429	378.183	387.992	405.186	426.213	449.433	463.613	464.54		Korea, Dem People's Rep	396.256	2417.55	4643.26	7061.9	9562.86
Korea, Republic of	499.277	548.593	601.817	623.85	646.26	670.302	676.172	687.249	688.512		Korea, Republic of	427.819	461.571	496.838	504.968	511.68	526.695	538.415	528.144	534.81		Korea, Republic of	428.032	491.32	561.908	589.171	607.621	630.511	635.88	650.068	647.131		Korea, Republic of	428.032	485.937	552.896	579.99	594.965	618.167	625.696	641.806	638.361		Korea, Republic of	499.277	3044.98	5841.17	8872.29	12013.9
Kuwait	0.86463	0.953214	1.02977	1.03536	1.04496	1.07041	1.08561	1.10119	1.0961		Kuwait	0.589328	0.713589	0.864632	0.878164	0.866417	0.861005	0.854644	0.856764	0.864584		Kuwait	0.589328	0.672339	0.76751	0.759221	0.769129	0.782006	0.789043	0.807656	0.817509		Kuwait	0.589328	0.677554	0.765042	0.754642	0.772682	0.777077	0.786365	0.815141	0.81481		Kuwait	0.86463	5.27636	10.119	15.2734	20.4598
Laos	467.706	533.538	610.329	626.052	645.009	667.6	682.126	687.854	686.279		Laos	352.734	435.881	541.665	572.404	580.942	598.701	613.513	620.451	627.799		Laos	352.755	419.292	500.346	520.74	538.255	556.933	575.509	583.298	583.213		Laos	352.755	417.193	497.297	515.255	530.449	550.001	569.376	577.068	576.686		Laos	467.706	2872.07	5616.55	8683.92	11833.1
Lebanon	6.72935	7.79272	9.36501	9.83372	10.2717	10.7297	10.8326	10.7922	10.5364		Lebanon	5.65339	4.85045	3.93465	3.60913	3.48299	3.54919	3.46236	3.4982	3.49452		Lebanon	5.65339	6.33995	7.26225	7.45766	7.6927	7.94427	8.06467	8.11122	7.97298		Lebanon	5.65339	6.26751	7.10123	7.31418	7.50935	7.81184	7.91007	7.9615	7.80512		Lebanon	6.72935	41.4395	81.9754	129.269	178.876
Timor-Leste	3.84945	4.21254	4.57567	4.62869	4.68832	4.76739	4.8348	4.91445	4.89961		Timor-Leste	2.60728	3.16054	3.82345	3.90643	3.81535	3.83032	3.7902	3.7642	3.81683		Timor-Leste	2.60728	2.97374	3.38285	3.36222	3.41941	3.46731	3.49268	3.58712	3.59458		Timor-Leste	2.60728	2.97164	3.38327	3.34227	3.39947	3.4464	3.48188	3.5763	3.58361		Timor-Leste	3.84945	23.4598	44.8856	67.817	91.0201
Malaysia	1368.88	1565.19	1786.02	1828.37	1872.76	1923.27	1908.78	1943.79	1917.2		Malaysia	1130.89	1124.56	1109.85	996.942	905.281	859.003	803.123	734.564	702.701		Malaysia	1131.06	1337.48	1567.93	1624.84	1650.69	1690.83	1677.32	1714.36	1732.68		Malaysia	1131.06	1300.57	1493.48	1546.83	1556.34	1603.81	1606.45	1661.58	1652.22		Malaysia	1368.88	8409.58	16456.3	25428.8	34615
Mongolia	40.3958	43.4513	46.6299	47.4245	48.3987	49.6015	50.5725	51.8079	51.6584		Mongolia	29.8796	35.2462	41.5883	42.717	42.9678	43.4316	44.3598	43.4655	44.126		Mongolia	29.8982	33.3521	37.191	37.4992	38.4438	39.3761	39.9432	41.6454	41.1995		Mongolia	29.8982	33.2675	37.1154	37.4295	38.3932	39.1459	39.8601	41.5488	41.0596		Mongolia	40.3958	245.43	465.865	699.81	937.906
Myanmar	2020.97	2206.73	2406.02	2423.22	2448.44	2481.82	2504.14	2533.47	2514.27		Myanmar	1432.7	1678.74	1965.56	1987.78	1944.51	2420.4	2410.13	2371.9	2387.71		Myanmar	1432.98	1622.87	1833.94	1828.08	1853.95	1870.56	1878.28	1921.27	1907.88		Myanmar	1432.98	1600.22	1788.07	1772.5	1791.67	1809.07	1821.92	1862.01	1843.07		Myanmar	2020.97	12311.6	23544.5	35591.8	47733.1
Nepal	651.815	715.003	781.476	801.287	824.652	851.794	880.654	911.198	930.934		Nepal	468.26	556.745	661.734	683.431	683.428	699.721	712.982	726.589	751.768		Nepal	468.26	532.977	604.63	615.23	636.555	656.738	678.736	708.576	729.196		Nepal	468.26	531.05	602.359	611.586	630.726	652.598	676.013	706.199	726.715		Nepal	651.815	3974.08	7615.57	11542.8	15572.6
Oman	2.05268	2.23555	2.41036	2.41834	2.44071	2.48483	2.5171	2.55449	2.54303		Oman	1.39367	1.63558	1.89837	1.93149	1.8879	1.87717	1.8598	1.84008	1.85252		Oman	1.39367	1.55464	1.74241	1.71881	1.73558	1.74576	1.76028	1.80122	1.79955		Oman	1.39367	1.56365	1.72677	1.69847	1.71012	1.72509	1.75497	1.79565	1.78058		Oman	2.05268	12.4989	23.8515	35.9113	48.0253
Pakistan	2020.31	2188.62	2370.5	2409.55	2447.26	2488.64	2524.51	2566.26	2568.89		Pakistan	1559.4	1727.05	1910.82	1930.16	1892.73	1875.65	1841.42	1780.73	1752.66		Pakistan	1559.54	1713.13	1881.16	1888.35	1913.81	1928.32	1931.2	1950.57	1920.61		Pakistan	1559.54	1697.92	1851.71	1850.14	1864.79	1872.41	1872.36	1900.64	1890.14		Pakistan	2020.31	12290.2	23415.2	35306.7	47392.2
Philippines	974.036	1041.29	1116.43	1131.76	1148.81	1169.26	1184.02	1204.83	1193.28		Philippines	761.38	874.184	1010.87	1033.54	1039.38	1044.31	1062.24	1036.85	1047.89		Philippines	761.855	839.211	931.062	938.559	955.788	971.597	978.779	1013.51	995.087		Philippines	761.855	834.677	922.637	929.857	947.611	958.219	969.41	1003.95	984.916		Philippines	974.036	5911.47	11193.1	16790.5	22466.4
Qatar	0.295968	0.364638	0.42907	0.449853	0.471747	0.50666	0.524053	0.541816	0.551517		Qatar	0.224047	0.302694	0.402006	0.428048	0.446641	0.456652	0.459753	0.471495	0.479506		Qatar	0.224047	0.193496	0.165963	0.158998	0.1588	0.153659	0.15282	0.153866	0.151738		Qatar	0.224047	0.283882	0.348599	0.355991	0.3836	0.396349	0.409228	0.435995	0.444855		Qatar	0.295968	1.84448	3.7321	5.89824	8.1694
Saudi Arabia	15.9632	17.048	18.1034	18.2463	18.4424	18.6772	18.9789	19.253	19.265		Saudi Arabia	11.9448	13.6744	15.6616	15.939	15.638	15.6344	15.5955	15.5322	15.7146		Saudi Arabia	11.9448	13.0605	14.2539	14.1818	14.3774	14.4787	14.6635	14.9696	15.0349		Saudi Arabia	11.9448	13.0508	14.2557	14.1517	14.3198	14.4515	14.7289	14.9736	15.0481		Saudi Arabia	15.9632	96.864	183.159	273.819	365.247
Singapore	0.633907	0.647868	0.666656	0.65164	0.644192	0.644192	0.65025	0.65164	0.645128		Singapore	0.45475	0.516237	0.59527	0.588876	0.561244	0.552364	0.544176	0.535828	0.53789		Singapore	0.45475	0.485437	0.52581	0.505436	0.502044	0.499084	0.500966	0.510328	0.50769		Singapore	0.45475	0.483897	0.5243	0.502456	0.497604	0.496124	0.499476	0.508828	0.50618		Singapore	0.633907	3.8174	7.07553	10.3938	13.6445
Sri Lanka	265.252	281.606	297.732	299.648	302.615	306.784	315.184	321.189	319.039		Sri Lanka	190.175	215.317	244.63	245.511	240.472	238.058	238.83	231.711	232.874		Sri Lanka	190.265	210.174	232.018	231.025	234.266	236.885	243.018	251.632	248.455		Sri Lanka	190.265	209.161	230.358	228.942	232.041	233.904	236.959	245.482	242.099		Sri Lanka	265.252	1607.86	3032.02	4522.6	6023.81
Syrian Arab Republic	6.91295	7.84695	9.0416	9.43358	9.80397	10.1679	10.2536	10.3277	10.1182		Syrian Arab Republic	5.65786	5.84462	5.98461	5.89225	5.75556	5.72883	5.91874	5.75865	5.73172		Syrian Arab Republic	5.6616	6.33117	7.14416	7.30486	7.53512	7.83957	7.92103	8.12655	7.88464		Syrian Arab Republic	5.6616	5.66754	5.62404	5.51772	5.39538	5.46536	5.53913	5.74675	5.4961		Syrian Arab Republic	6.91295	42.4117	82.8411	128.441	175.979
Thailand	2690.88	3038.52	3431.84	3469.62	3515.49	3575.48	3555.85	3564.12	3518.06		Thailand	2128.59	2334.41	2573.79	2524.31	2482.5	2463.74	2444.59	2352.03	2327.72		Thailand	2129.45	2298.47	2509.1	2471.66	2464.96	2484.08	2447.64	2460.3	2379.02		Thailand	2129.45	2278.62	2468.65	2440.39	2432.71	2451.61	2422.28	2437.2	2363.53		Thailand	2690.88	16492.9	32078.8	49275.8	66669.8
Turkey	2548.89	2981.71	3494.18	3604.36	3693.03	3760.69	3698.99	3676.27	3648.11		Turkey	2173.3	2444.76	2756.64	2744.23	2705.71	2736.26	2704.16	2648.52	2596.3		Turkey	2173.41	2261.64	2304.47	2218.94	2086.89	1911.4	1671.38	1630.44	1580.33		Turkey	2173.41	2200.21	2165.16	2044.49	1874.35	1680.74	1387.47	1115.08	1068.79		Turkey	2548.89	15726.1	31147.2	48728.3	66838.7
United Arab Emirates	1.14588	1.31206	1.45899	1.5106	1.56041	1.60297	1.63515	1.66774	1.68056		United Arab Emirates	0.87201	1.06714	1.28814	1.3503	1.35233	1.37931	1.38358	1.38557	1.41306		United Arab Emirates	0.87201	0.874952	0.840083	0.68471	0.671398	0.697532	0.724191	0.768646	0.790015		United Arab Emirates	0.87201	0.880286	0.83805	0.686421	0.666901	0.69416	0.722282	0.766738	0.793732		United Arab Emirates	1.14588	7.04145	13.7487	21.0953	28.6981
Viet Nam	2639.86	2995.8	3393.19	3465.44	3545.83	3640.81	3641.06	3660.64	3653.66		Viet Nam	2078.75	2267.1	2516.79	2470.37	2434.34	2438.48	2387.48	2340.1	2325.5		Viet Nam	2078.87	2476.27	2931.92	3014.89	3066.31	3137.63	3130.79	3142.11	3135.49		Viet Nam	2078.87	2443.33	2874.8	2954.43	2979.78	3070.29	3071.83	3094.48	3086.26		Viet Nam	2639.86	16195.1	31571.5	48609.7	66017.3
Yemen	23.5061	25.6442	27.7902	28.0096	28.3174	28.7836	29.2471	29.7078	29.5968		Yemen	15.9184	19.0653	22.8208	23.2488	22.703	22.696	22.5222	22.3147	22.555		Yemen	15.9184	17.8683	20.05	19.8643	20.1547	20.3664	20.5933	21.1036	21.1406		Yemen	15.9184	18.0315	20.3967	20.1469	20.3937	20.6544	20.9728	21.4688	21.5066		Yemen	23.5061	143.175	273.541	412.712	553.068
Armenia	65.8915	71.2045	76.4892	76.8307	77.4954	78.5051	79.5947	80.7027	80.2471		Armenia	44.6591	52.808	62.2516	63.2003	61.4262	61.2087	60.5988	59.957	60.469		Armenia	44.6594	50.2593	56.3375	55.5821	56.2943	56.6854	57.1655	58.5275	58.4919		Armenia	44.6594	50.0988	56.1621	55.2528	55.7968	56.3445	56.9919	58.3522	58.3144		Armenia	65.8915	400.662	761.969	1144.76	1529.57
Azerbaijan, Republic of	18.2119	19.6447	21.0679	21.2187	21.4795	21.844	22.2545	22.683	22.6786		Azerbaijan, Republic of	12.3861	14.5662	17.0809	17.3692	16.9301	16.9239	16.8446	16.7427	16.963		Azerbaijan, Republic of	12.3862	13.8958	15.5375	15.3904	15.6618	15.8466	16.0864	16.5821	16.6939		Azerbaijan, Republic of	12.3862	13.8509	15.4908	15.2987	15.523	15.753	16.0349	16.5306	16.6309		Azerbaijan, Republic of	18.2119	110.704	210.351	315.841	422.196
Georgia	35.5502	40.4722	48.0196	48.2947	49.8974	51.8712	53.4987	55.6409	58.3334		Georgia	27.5448	29.1183	31.0218	28.3413	28.2527	33.5724	33.3612	33.2995	33.7322		Georgia	27.5448	32.7052	40.3895	40.5277	41.8787	43.3035	44.5075	46.3336	48.3764		Georgia	27.5448	32.3842	39.936	40.0806	41.2491	42.7572	44.0097	45.8692	47.9164		Georgia	35.5502	218.223	428.132	668.505	911.581
Kazakhstan	51.864	58.5293	66.1698	69.2534	72.5998	75.9901	77.1424	77.9872	77.2915		Kazakhstan	43.2121	52.7321	65.2946	68.216	70.9997	73.8974	76.5625	77.3083	78.4751		Kazakhstan	43.2276	46.6666	51.0174	52.3474	54.7607	57.4569	58.7398	60.2795	59.5749		Kazakhstan	43.2276	50.1795	58.706	61.8066	64.3534	67.6091	68.9279	70.6419	69.88		Kazakhstan	51.864	317.85	618.137	952.069	1301.68
Kyrgyzstan	18.8994	26.7238	38.075	24.965	24.5636	25.7557	26.0735	26.2088	26.0402		Kyrgyzstan	16.2272	23.9523	35.6508	23.5953	23.1229	23.9514	24.4107	24.9683	25.3623		Kyrgyzstan	16.228	23.063	32.7567	18.7207	17.9707	18.6127	19.0137	19.301	19.2473		Kyrgyzstan	16.228	23.0294	32.7869	18.8241	18.0055	18.7117	19.0485	19.35	19.2718		Kyrgyzstan	18.8994	121.221	266.191	443.456	567.88
Tajikistan	156.448	170.392	184.483	185.702	187.729	190.59	193.465	196.362	195.481		Tajikistan	105.911	127.427	152.855	155.513	151.471	151.307	149.942	148.501	149.951		Tajikistan	105.911	119.625	134.57	133.029	135.023	136.244	137.554	140.935	141.033		Tajikistan	105.911	119.234	134.134	132.197	133.782	135.389	137.095	140.473	140.563		Tajikistan	156.448	952.63	1818.68	2742.31	3672.85
Turkmenistan	0.0256122	0.0470892	0.0617076	0.06143	0.0731312	0.0729339	0.0766393	0.0759878	0.0859708		Turkmenistan	0.0214846	0.0339858	0.0464301	0.057297	0.0567691	0.0565432	0.0672568	0.0655458	0.0649792		Turkmenistan	0.0214846	0.0232746	0.043998	0.0439622	0.0545653	0.0544534	0.0536944	0.0536204	0.0625942		Turkmenistan	0.0214846	0.0405811	0.0544313	0.0544153	0.0540537	0.0645462	0.0671294	0.0670348	0.0757587		Turkmenistan	0.0256122	0.17515	0.425215	0.733475	1.05233
Uzbekistan	1.89198	2.02139	2.15802	2.17134	2.19943	2.22229	2.26842	2.31298	2.28301		Uzbekistan	1.42089	1.66688	1.95471	1.98726	2.01471	2.00076	2.06344	1.96836	2.00623		Uzbekistan	1.42245	1.57798	1.74203	1.74509	1.76762	1.80993	1.81265	1.90232	1.8413		Uzbekistan	1.42245	1.5689	1.73725	1.73398	1.78036	1.78393	1.80671	1.89344	1.84381		Uzbekistan	1.89198	11.4813	21.7249	32.5283	43.4131
OCEANIA	4972.66	5356.81	5733.73	5516.92	5309.7	5126.86	4761.36	4457.57	4181.29		OCEANIA	3860.45	4135.93	4407.17	4078.04	3748.82	3558.31	3290.06	3037.58	2860.35		OCEANIA	3860.53	4455.82	5055.57	4922.84	4676.84	4492.19	4159.05	3875.31	3628.22		OCEANIA	3860.53	4385.52	4951.69	4825.25	4538.87	4395.16	4080.19	3819.72	3574.6		OCEANIA	4972.66	30220.1	57381.1	85832.9	113210
Australia	2338.56	2576.62	2838.99	2834.04	2827.92	2828.38	2716.81	2625.33	2526.13		Australia	1820.9	1823.35	1834.06	1771.86	1702.23	1713.37	1654.67	1578.41	1535.04		Australia	1820.98	2153.98	2526.09	2563.72	2536.47	2531.37	2432.87	2341.43	2251.06		Australia	1820.98	2119.96	2472.77	2509.9	2454.43	2472.32	2382.27	2304.59	2213.96		Australia	2338.56	14269.4	27414.9	41604.9	55768.9
Cook Islands	0.0694729	0.0901717	0.11446	0.113732	0.113036	0.112519	0.112795	0.110783	0.100641		Cook Islands	0.0542583	0.0761134	0.110423	0.108949	0.0999285	0.106795	0.0983951	0.0954041	0.0939574		Cook Islands	0.0542583	0.0741134	0.0968387	0.103885	0.102917	0.102405	0.100046	0.0919198	0.0892525		Cook Islands	0.0542583	0.0789991	0.0957907	0.102767	0.0946032	0.101017	0.0937981	0.0925835	0.0898661		Cook Islands	0.0694729	0.437536	0.912683	1.48425	2.05222
Fiji Islands	44.8157	53.2833	63.3569	63.1445	62.9145	62.8176	60.1747	58.0495	56.227		Fiji Islands	35.2656	40.1523	46.1409	44.244	42.3367	41.6355	40.5752	40.093	39.736		Fiji Islands	35.2668	44.5399	55.7529	56.4894	55.736	55.4875	53.13	50.889	48.801		Fiji Islands	35.2668	43.8346	54.5697	55.3155	53.9403	54.2201	52.0643	50.1208	48.1034		Fiji Islands	44.8157	277.362	553.852	870.424	1185.92
French Polynesia	0.196529	0.224606	0.25192	0.252082	0.26016	0.26003	0.262209	0.26681	0.257506		French Polynesia	0.112217	0.147513	0.19728	0.20005	0.19376	0.190494	0.198377	0.186259	0.195353		French Polynesia	0.112371	0.142519	0.175306	0.172221	0.179601	0.17913	0.178214	0.185519	0.176761		French Polynesia	0.112371	0.141232	0.173236	0.16972	0.177114	0.175017	0.183976	0.191216	0.182187		French Polynesia	0.196529	1.20725	2.35759	3.61735	4.88584
New Caledonia	0.889022	0.937284	0.984829	0.998548	1.01785	1.02833	1.04098	1.05219	1.03507		New Caledonia	0.609071	0.627911	0.674399	0.684491	0.683043	0.68343	0.688869	0.666827	0.678076		New Caledonia	0.609381	0.683625	0.768486	0.769024	0.785859	0.801001	0.805849	0.833514	0.813769		New Caledonia	0.609381	0.678451	0.760969	0.760274	0.775046	0.788623	0.797045	0.817514	0.797639		New Caledonia	0.889022	5.38239	10.1164	15.0542	20.0663
New Zealand	1962.89	1980.26	1943.25	1743.77	1553.03	1375.93	1157.34	973.381	829.283		New Zealand	1559.01	1676.06	1730.76	1489.9	1272.44	1074.06	896.048	753.934	638.769		New Zealand	1559.01	1685.09	1748.41	1581.43	1378.16	1207.81	1005.67	840.475	712.255		New Zealand	1559.01	1658.05	1712.99	1553.16	1345.72	1186.06	990.737	831.319	705.242		New Zealand	1962.89	11794.7	21659	31175.8	39703.9
Papua New Guinea	409.121	489.457	584.628	583.763	584.489	587.992	574.779	564.836	549.339		Papua New Guinea	275.491	389.596	545.145	537.919	516.352	521.163	506.45	488.879	482.276		Papua New Guinea	275.491	363.444	472.238	474.696	472.292	472.903	459.808	450.231	437.592		Papua New Guinea	275.491	358.182	463.511	465.308	457.845	462.677	451.296	443.823	431.083		Papua New Guinea	409.121	2535.06	5077.52	7999.79	10919.3
Samoa	1.85117	2.08177	2.31293	2.31452	2.33037	2.35776	2.39183	2.42913	2.38728		Samoa	0.848045	1.22716	1.67271	1.70628	1.62451	1.59126	1.56903	1.49748	1.51084		Samoa	0.848509	1.10788	1.38669	1.33483	1.35411	1.36289	1.36825	1.42812	1.38692		Samoa	0.848509	1.09848	1.37499	1.31602	1.32975	1.33928	1.35487	1.41479	1.37317		Samoa	1.85117	11.3376	21.9776	33.5439	45.1323
Solomon Islands	209.102	247.317	291.805	279.965	268.821	259.011	239.568	223.308	208.031		Solomon Islands	164.88	199.82	241.596	224.108	205.298	197.761	182.025	166.297	154.642		Solomon Islands	164.88	202.171	244.537	237.572	224.793	214.894	197.856	182.39	168.871		Solomon Islands	164.88	198.941	239.395	232.751	217.703	210.351	194.251	180.129	166.74		Solomon Islands	209.102	1292.82	2573.9	4021.08	5409.76
Tonga	0.0627697	0.0852605	0.0955903	0.104353	0.103707	0.10355	0.105736	0.105454	0.10263		Tonga	0.0328806	0.0528651	0.0746099	0.0855028	0.0817748	0.0803489	0.0786114	0.0856075	0.0848309		Tonga	0.0328806	0.0484151	0.0736549	0.0718391	0.0715711	0.0710592	0.0799473	0.0805532	0.0782459		Tonga	0.0328806	0.0535608	0.073037	0.071021	0.0704595	0.0785453	0.0792189	0.0799243	0.077607		Tonga	0.0627697	0.399109	0.835741	1.32246	1.84358
Vanuatu	5.10981	6.44749	7.94382	8.46182	8.69738	8.86355	8.76855	8.69768	8.39663		Vanuatu	3.24656	4.8216	6.74561	7.23223	7.478	7.67132	7.6522	7.43338	7.32708		Vanuatu	3.24812	4.54036	6.04824	6.47691	6.89521	7.19963	7.18817	7.27662	7.1034		Vanuatu	3.24812	4.50023	5.9823	6.39737	6.78095	7.05499	7.05954	7.14836	6.95765		Vanuatu	5.10981	31.9966	65.7303	105.967	148.512
EUROPE	40453.5	46157.6	52294.5	52509.1	53098	53358.1	52747.9	52146.9	51189		EUROPE	29349	37601.4	47476.5	47384.9	47401.5	47366.9	46564.1	45611	45217.5		EUROPE	29353.6	35627.5	42412	43051.1	43464.1	43294	42520.2	42085.5	41023.2		EUROPE	29353.6	35552.6	42734.3	43267.7	43545.8	43704.5	43059.7	42798.4	41708.4		EUROPE	40453.5	248425	485350	747038	1.01017e+06
Albania	29.1005	33.3011	37.6201	37.8827	38.3592	39.0961	25.1405	25.8186	24.9543		Albania	12.4843	18.2768	24.3413	23.5327	21.5808	21.787	22.0334	21.2584	22.0789		Albania	12.4945	17.018	22.0628	21.5394	21.9628	22.2251	22.3085	8.63512	7.73318		Albania	12.4945	16.8189	21.7842	21.1461	21.451	21.7152	21.9848	23.1493	7.4114		Albania	29.1005	178.803	349.628	537.991	727.881
Austria	1058.91	1171.96	1283.34	1268.06	1254.25	1245.18	1195.09	1154.58	1109.05		Austria	806.701	912.214	1012.77	963.701	905.445	879.367	827.169	773.465	737.786		Austria	806.701	937.962	1067.17	1060.56	1034.64	1017.29	968.501	926.061	884.879		Austria	806.701	924.544	1047.61	1041.31	1008.11	998.635	954.06	917.069	876.218		Austria	1058.91	6466.53	12437.7	18839.2	25165.6
Belgium	325.86	246.443	164.611	123.674	82.535	41.2177	0.0283799	0.0284899	0.0276099		Belgium	253.229	209.574	158.276	111.441	65.7623	5.78812	0.00466238	0.00442238	0.00439238		Belgium	253.256	201.174	141.157	104.415	65.4408	23.2033	0.00758475	0.00782475	0.00758475		Belgium	253.256	198.884	138.696	103.244	65.2828	27.775	0.010033	0.010353	0.010033		Belgium	325.86	1875.74	3026.13	3808.24	4385.47
Bosnia and Herzegovina	181.694	234.307	303.193	318.007	332.143	347.758	348.988	351.908	347.002		Bosnia and Herzegovina	117.264	166.237	230.012	238.467	241.36	250.575	250.414	248.609	249.949		Bosnia and Herzegovina	117.291	153.832	195.303	200.835	207.243	215.047	213.574	214.574	210.136		Bosnia and Herzegovina	117.291	147.313	180.658	186.701	190.578	198.356	197.539	198.724	194.433		Bosnia and Herzegovina	181.694	1142.78	2383.2	3913.97	5518.15
Bulgaria	226.505	275.6	332.034	350.913	367.777	385.551	388.519	393.546	391.87		Bulgaria	134.085	196.677	275.666	290.576	297.886	313.031	312.457	307.765	311.717		Bulgaria	134.094	187.685	253.298	266.693	283.143	295.245	294.534	295.845	293.426		Bulgaria	134.094	183.703	245.735	259.587	272.316	286.886	287.373	290.395	287.719		Bulgaria	226.505	1408.12	2842.56	4521.61	6293.03
Croatia	204.425	222.91	232.695	234.953	237.903	242.063	236.365	232.407	226.132		Croatia	130.518	165.144	200.232	196.971	188.232	191.681	185.491	177.869	174.915		Croatia	130.519	157.913	186.489	190.789	190.894	192.835	186.776	181.766	176.153		Croatia	130.519	155.806	181.934	186.083	183.58	187.737	182.53	178.767	173.13		Croatia	204.425	1245.03	2369.37	3535.1	4712.81
Czech Republic	906.299	1004.73	1085.47	1024.74	990.743	947.075	846.691	751.478	775.727		Czech Republic	645.079	838.447	1048.8	919.427	822.35	783.94	714.019	593.218	478.407		Czech Republic	645.094	787.809	916.96	852.728	808.075	775.452	688.805	597.652	474.931		Czech Republic	645.094	772.989	896.023	838.712	794.276	765.316	680.204	593.156	471.645		Czech Republic	906.299	5536.23	10640.6	16007.2	21096.9
Denmark	111.756	117.358	141.716	133.868	130.438	127.241	120.782	114.842	104.477		Denmark	58.8058	80.935	98.3998	117.953	110.672	107.099	102.576	93.0564	88.5394		Denmark	58.8572	72.0686	104.273	98.1537	95.1151	92.2551	86.5294	83.7213	75.1889		Denmark	58.8572	70.5432	102.338	96.1276	92.5367	89.8917	84.9398	82.5265	74.024		Denmark	111.756	676.14	1287.29	1988.02	2653.93
Finland	4304.72	5079.31	5952.31	6124.55	6221.51	6372.03	6478.58	6602.6	6578.55		Finland	3380.42	4396.77	5659.11	5801.64	5863.53	6139.78	6189.8	6240.33	6294.08		Finland	3380.42	4258.32	5291.04	5440.27	5555.55	5756.54	5845.64	5877.07	5862.92		Finland	3380.42	4195.6	5172.23	5364.26	5420.91	5626.48	5757.98	5805.29	5790.99		Finland	4304.72	26602.9	52872.5	82806.2	113526
France	1673.25	1887.52	2072.53	2069.06	2091.86	2131.15	2093.75	2056.68	1976.74		France	958.047	1313.53	1694.97	1684.91	1629.18	1641.56	1589.03	1523.33	1495.36		France	958.133	1235.32	1503.08	1487.44	1495.23	1512.5	1468.53	1438.11	1383.4		France	958.133	1208.66	1458.2	1449.71	1443.33	1470.1	1432.74	1413.22	1353.84		France	1673.25	10253.8	19876.4	30235.5	40603.6
Germany	3722.33	4015.91	4296.22	4147.6	3990.19	3853.35	3568.67	3285.25	3016.23		Germany	2829.28	3398.49	4027.16	3964.08	3765.55	3600.99	3309.65	3058.43	2834.17		Germany	2829.29	3224.94	3652.02	3610.2	3458.98	3306.59	3051.18	2814.42	2576.54		Germany	2829.29	3193.38	3598.44	3545.15	3374.09	3239.15	2994.11	2772.66	2540.42		Germany	3722.33	22627.5	42987.4	64319.9	84900.5
Greece	51.7429	55.85	58.6476	60.4751	63.019	65.1251	65.3402	65.2864	63.0075		Greece	31.0784	36.8832	40.7205	36.5686	35.9873	37.0839	37.0551	35.5004	35.1585		Greece	31.0882	37.5851	43.8385	44.4991	46.2447	47.0307	46.0203	45.7671	43.2178		Greece	31.0882	37.0578	42.9005	43.5994	45.0877	45.9488	45.1828	45.046	42.5554		Greece	51.7429	314.564	596.612	891.677	1196.6
Hungary	187.574	247.641	228.721	231.22	234.542	239.163	236.907	237.774	230.596		Hungary	108.403	153.06	206.239	209.48	204.732	207.251	208.23	195.493	195.176		Hungary	108.537	178.452	169.91	171.495	174.707	178.605	174.922	178.514	169.022		Hungary	108.537	135.535	165.566	167.741	169.213	172.348	170.16	174.538	164.886		Hungary	187.574	1185.51	2404.8	3550.9	4710.32
Luxembourg	21.5123	18.6291	15.5135	14.3276	13.1811	12.3831	11.7734	10.6189	8.82022		Luxembourg	16.4323	16.0299	14.9238	13.7933	12.5177	11.998	11.4469	9.40547	7.74848		Luxembourg	16.4426	15.1171	13.2804	12.4115	11.3251	11.3137	10.0599	9.06171	6.96754		Luxembourg	16.4426	14.9018	13.0128	12.1764	11.1695	11.0232	9.8484	8.87793	6.79971		Luxembourg	21.5123	126.19	216.22	292.602	363.094
Ireland	219.387	222.817	220.672	213.753	209.137	204.722	192.396	180.541	163.342		Ireland	173.775	189.532	201.254	191.182	183.623	176.625	164.549	149.625	131.989		Ireland	173.801	183.667	186.775	179.142	173.107	167.297	155.681	144.152	125.534		Ireland	173.801	180.709	182.858	176.469	169.799	164.44	153.427	142.475	124.676		Ireland	219.387	1319.75	2431.69	3528.13	4592.28
Italy	467.778	539.374	609.083	625.7	645.085	666.406	674.309	667.865	643.601		Italy	270.05	339.802	403.149	387.685	369.083	379.116	379.156	372.425	372.778		Italy	270.095	349.189	438.491	444.176	458.407	471.989	474.846	472.602	450.503		Italy	270.095	344.195	429.008	436.346	446.291	462.62	466.249	464.968	443.539		Italy	467.778	2878.26	5644.84	8706.87	11854.8
Macedonia,The Fmr Yug Rp	20.6049	24.0653	27.6929	28.3582	29.1798	30.2173	30.984	31.7385	31.3915		Macedonia,The Fmr Yug Rp	9.69304	13.0686	16.891	16.8827	15.7412	15.1357	14.1506	13.1508	13.7217		Macedonia,The Fmr Yug Rp	9.69522	13.0514	16.8077	16.8049	17.4908	18.0583	18.4595	19.3212	19.2374		Macedonia,The Fmr Yug Rp	9.69522	12.9068	16.5943	16.5452	17.1123	17.7383	18.2236	19.1097	19.0079		Macedonia,The Fmr Yug Rp	20.6049	127.09	251.044	390.174	532.786
Montenegro	27.9213	33.0489	40.2732	44.0641	50.4001	57.1336	58.1189	59.6702	60.4633		Montenegro	11.7696	17.4273	21.9445	22.2335	20.945	21.3907	20.7624	19.9408	19.9936		Montenegro	11.7696	17.2767	24.7629	27.3665	32.1956	39.2355	39.2807	39.6843	39.2983		Montenegro	11.7696	17.0029	24.3772	26.8549	31.2885	38.0949	38.2227	38.8462	38.4124		Montenegro	27.9213	172.655	345.124	550.281	776.937
Netherlands	68.9279	51.9757	43.1626	59.8141	55.5798	53.4032	47.2204	12.3957	7.62788		Netherlands	25.0549	23.9708	27.0846	45.2219	38.4385	33.8923	9.28124	6.91365	4.28696		Netherlands	25.0583	18.3366	16.5508	33.7987	30.7789	28.969	23.7999	6.78276	4.34733		Netherlands	25.0583	17.7237	16.0867	33.2489	30.0825	28.5091	23.6047	6.73722	4.31921		Netherlands	68.9279	396.615	647.681	880.145	1174.98
Norway	638.444	793.714	993.67	1062.04	1097.57	1135.75	1122.95	1115.9	1102.43		Norway	458.211	639.051	891.768	982.136	993.61	1040.54	1037.29	1020.32	998.232		Norway	458.243	605.6	792.903	864.341	883.84	911.453	900.065	889.183	876.044		Norway	458.243	598.585	781.207	843.594	851.391	887.126	878.654	873.107	859.435		Norway	638.444	3985.93	8154.46	13191.2	18536.9
Poland	2223.46	2271.21	2201.02	1954.22	2084.54	1459.88	1647.29	1507.81	1361.41		Poland	1587.04	1817.31	1933.34	1737.15	1920.92	1319.29	1147.07	1020.95	910.218		Poland	1587.19	1745.21	1778.87	1608.86	1815.96	1209.94	1064.68	963.075	850.247		Poland	1587.19	1725.06	1755.13	1580.44	1773.1	1179.71	1047.39	953.656	842.72		Poland	2223.46	13388.5	24674.3	35432.6	45334
Portugal	924.693	1053.37	1200.6	1242.97	1297.17	1351.88	1331.21	1317.75	1293.61		Portugal	731.956	809.708	886.994	880.061	878.273	867.626	824.577	791.03	749.215		Portugal	732.004	873.185	1032.61	1078.72	1128.23	1162.31	1137.9	1117.09	1089.66		Portugal	732.004	860.362	1012.8	1059.06	1100.23	1141.71	1121.18	1107.55	1080.45		Portugal	924.693	5676.84	11090.9	17136.3	23405.4
Romania	889.601	984.622	1090.03	1108.05	1148.46	1200.9	1209.87	1209.46	1170.36		Romania	666.044	822.311	1012.05	1046.8	1075.91	1135.5	1153.81	1141.51	1119.77		Romania	666.171	785.467	917.487	954.393	998.688	1049.89	1062.55	1069.18	1030.1		Romania	666.171	776.74	902.502	936.156	971.984	1024.66	1038.75	1046.47	1005.1		Romania	889.601	5432.63	10461.1	15929.3	21510
Slovakia	490.158	477.094	454.187	393.611	348.619	314.783	275.188	298.343	251.234		Slovakia	356.941	388.601	412.058	358.45	313.317	282.822	245.583	270.767	222.403		Slovakia	356.947	374.826	377.613	333.022	295.861	266.237	230.689	259.256	212.905		Slovakia	356.947	370.615	371.65	327.066	287.473	260.837	227.165	257.204	211.831		Slovakia	490.158	2927.89	5290.45	7500.81	9423.87
Slovenia	223.232	214.297	205.095	197.072	187.403	181.665	168.247	154.038	138.098		Slovenia	152.472	159.953	164.531	147.983	128.076	114.851	99.893	87.0176	75.4323		Slovenia	152.488	160.455	170.13	167.523	157.774	150.688	138.042	126.105	111.538		Slovenia	152.488	157.215	164.413	163.112	153.246	147.349	135.54	124.492	110.33		Slovenia	223.232	1330.46	2392.74	3410.19	4385.88
Spain	832.082	981.433	1147.29	1174.21	1205.83	1294.45	1287.71	1280.91	1264.38		Spain	587.035	750.736	930.898	926.887	928.625	976.306	969.959	949.67	949.468		Spain	587.078	753.651	944.945	984.486	1016.48	1056.32	1097.99	1085.28	1068.58		Spain	587.078	740.518	919.635	954.464	973.645	1036.61	1071.79	1065.71	1048.32		Spain	832.082	5141.84	10214.9	15978.2	21880.9
Sweden	5081.89	5917.2	6830.04	7031.9	7269.43	7545.89	7564.16	7583.77	7565.35		Sweden	4024.46	5154.65	6514.27	6683.1	6853.29	7113.54	7158.9	7226.48	7300.64		Sweden	4024.53	4995.8	6097.29	6274.58	6473.95	6711.46	6758.39	6807.27	6800.58		Sweden	4024.53	4923.72	5961.88	6187.83	6347.6	6603.91	6654.66	6722	6714.99		Sweden	5081.89	31326.6	61825.5	96177.5	131575
Switzerland	256.133	286.505	316.099	321.422	327.352	337.708	337.333	334.52	321.271		Switzerland	192.089	229.108	269.103	268.887	265.65	268.511	264.688	257.213	246.237		Switzerland	192.091	227.413	262.757	269.027	273.59	279.952	277.575	272.72	258.486		Switzerland	192.091	224.298	258.094	263.672	266.114	273.349	272.101	267.995	254.937		Switzerland	256.133	1567.17	3029.29	4615.11	6228.15
United Kingdom	711.181	772.866	815.812	801.688	797.512	797.559	765.293	733.767	695.841		United Kingdom	552.569	659.444	763.063	742.597	724.333	722.338	691.799	657.592	631.836		United Kingdom	552.646	635.157	703.075	686.547	676.153	670.123	639.871	614.691	579.32		United Kingdom	552.646	624.62	684.629	673.649	661.467	657.253	628.35	605.014	569.945		United Kingdom	711.181	4328.77	8236.04	12301	16305.2
Serbia	169.139	209.049	253.495	261.511	271.792	281.895	284.038	286.032	279.437		Serbia	59.6889	111.961	174.751	182.872	179.895	185.121	182.499	174.898	172.42		Serbia	59.7062	101.556	150.731	152.676	160.759	166.229	164.442	165.467	156.874		Serbia	59.7062	99.2223	146.843	149.027	155.378	161.68	160.773	162.097	153.587		Serbia	169.139	1054.75	2144.44	3419.93	4737.76
Belarus	917.83	1113.03	1342.12	1383.3	1432.83	1500.17	1622.16	1876.45	2257.1		Belarus	563.278	852.753	1240.37	1257.41	1282.47	1335.92	1427.16	1577.82	1917.62		Belarus	563.765	781.367	1046.53	1085.74	1126.18	1178.9	1257.21	1464.32	1751.13		Belarus	563.765	766.609	1021.95	1059.04	1092.04	1142.67	1227.96	1438.93	1723.17		Belarus	917.83	5702.18	11496.4	18248.2	25214.2
Estonia	436.721	530.35	636.182	636.544	637.821	641.937	619.548	602.418	580.445		Estonia	286.724	421.743	590.662	588.678	561.846	567.369	544.584	517.594	504.416		Estonia	286.733	391.848	515.726	522.521	516.587	515.703	493.49	474.607	454.837		Estonia	286.733	384.191	503.39	510.065	497.475	502.806	483.079	467.648	447.913		Estonia	436.721	2713.95	5471.54	8652.81	11836.8
Latvia	623.282	727.245	838.721	831.585	825.45	822.759	786.309	758.854	725.411		Latvia	438.599	601.728	809.372	781.635	742.381	742.616	713.208	670.073	648.48		Latvia	438.711	565.171	706.923	710.696	696.209	689.685	655.006	628.426	595.281		Latvia	438.711	554.58	690.047	694.287	672.155	672.128	641.093	619.013	585.954		Latvia	623.282	3843.65	7591.36	11777.8	15929.6
Lithuania	283.319	327.254	372.255	375.356	379.248	384.845	374.401	366.759	356.16		Lithuania	186.955	260.83	353.71	348.981	334.974	341.811	331.276	318.241	313.044		Lithuania	186.955	242.412	302.716	309.478	308.857	311.226	300.625	291.46	281.919		Lithuania	186.955	237.686	295.451	302.041	297.269	303.264	293.994	286.851	277.292		Lithuania	283.319	1743.85	3425.12	5289.5	7170.17
Moldova, Republic of	14.8771	19.2724	23.842	23.9629	24.3885	25.1393	25.8098	26.5307	25.8743		Moldova, Republic of	-2.90269	4.43136	13.3633	13.9951	12.3978	12.1376	11.5211	10.7481	11.0511		Moldova, Republic of	-2.9008	1.6537	6.79144	5.98323	6.37905	6.55458	6.72825	7.68621	7.34794		Moldova, Republic of	-2.9008	1.50842	6.64107	5.72571	5.97216	6.27159	6.59253	7.56603	7.2196		Moldova, Republic of	14.8771	93.6576	194.589	313.92	434.16
Russian Federation	11335.2	13247.2	15490.5	15619.7	15704.1	15949.9	15621.2	15361.3	14938.7		Russian Federation	8222.12	10908.7	14329.9	14350.2	14556.9	14636.2	14524.9	14213.2	14112.2		Russian Federation	8224.91	9866.15	11688	12074.5	12039.3	12027.5	11808.5	11725.3	11345.2		Russian Federation	8224.91	10213.1	12662	12862.1	12947.2	13109.7	12908.3	12857.2	12453		Russian Federation	11335.2	69923.2	138403	215984	294167
Ukraine	592	749.161	938.081	978.964	1020.65	1070.64	1085.49	1097.25	1102.3		Ukraine	313.554	522.341	824.297	851.418	855.987	886.32	888.137	866.09	866.981		Ukraine	313.715	473.864	673.579	704.692	728.78	758.143	757.001	770.623	749.704		Ukraine	313.715	465.687	661.967	691.39	705.538	740.677	743.907	760.353	748.148		Ukraine	592	3709.16	7643.88	12375.2	17311.7
WORLD	247253	276795	311476	314318	318986	323774	320718	317816	310923		WORLD	192113	229068	274448	275862	273634	276541	271672	265409	262725		WORLD	192137	222206	257558	259682	262647	265900	262247	260298	253986		WORLD	192137	221192	256512	258640	260378	264267	261463	259983	253732		WORLD	247253	1.51306e+06	2.93172e+06	4.49194e+06	6.0682e+06
[truncated: 72 more columns]

## Sheet: Rndwd_Prod_Val_5%_Lower_Cost
Annual	REF (cost doesn't change in the REF scenario)											BF											AF											BAC										Cumulative	REF (cost doesn't change in the REF scenario)
Million 2018 $	2020	2025	2030	2035	2040	2045	2050	2055	2060		Million 2018 $	2020	2025	2030	2035	2040	2045	2050	2055	2060		Million 2018 $	2020	2025	2030	2035	2040	2045	2050	2055	2060		Million 2018 $	2020	2025	2030	2035	2040	2045	2050	2055	2060		Million 2018 $	2020	2025	2030	2035	2040
AFRICA	32989.5	35308.3	38174.9	38394.1	38780.8	39344.8	39602.9	40011.2	38255		AFRICA	33662.6	37604.4	42522.2	43045	42403	42064.7	40181.9	39833	40255.1		AFRICA	33667	36327.7	39732.7	39674.2	40210	40659.9	40772.4	41378.4	39740.8		AFRICA	33667	36197.1	39557.3	39425.5	39867.5	40355.3	40578.6	41200.2	39565		AFRICA	32989.5	200256	379664	570757	763114
Algeria	352.081	385.657	419.836	427.159	435.267	444.453	453.42	462.436	461.811		Algeria	360.198	404.299	452.698	460.999	454.31	456.52	455.531	453.935	459.652		Algeria	360.206	396.974	436.882	440.031	450.321	457.406	464.031	475.932	479.405		Algeria	360.206	396.339	436.541	438.767	448.31	456.708	464.609	476.502	479.716		Algeria	352.081	2146.06	4108.53	6215.03	8358.94
Angola	278.457	299.45	321.626	322.622	324.704	328.124	331.641	338.222	334.176		Angola	283.529	322.793	369.103	373.741	371.854	370.733	376.569	367.16	371.358		Angola	283.693	306.052	330.716	330.081	333.607	336.919	339.493	352.176	346.873		Angola	283.693	308.316	336.719	335.76	339.405	341.065	344.489	356.433	350.833		Angola	278.457	1691.73	3211.16	4820.29	6435.48
Benin	292.99	317.441	342.289	342.319	344.178	348.053	352.465	357.893	355.559		Benin	299.278	343.253	395.316	399.233	391.88	391.313	391.153	387.681	391.98		Benin	299.317	327.921	359.3	356.547	359.765	362.448	365.389	374.11	374.133		Benin	299.317	326.799	357.813	354.403	357.087	360.012	363.961	372.729	372.739		Benin	292.99	1782.39	3394.44	5105.92	6819.38
Botswana	35.7119	38.2128	40.7247	40.9627	41.3543	41.9319	42.5062	43.3343	42.817		Botswana	36.4196	41.2115	46.7591	47.534	47.2774	47.2595	47.8229	46.8562	47.3723		Botswana	36.436	39.1608	42.1371	42.0553	42.6484	43.1611	43.5228	44.973	44.465		Botswana	36.436	39.2845	42.4616	42.3319	42.9411	43.3006	43.8345	45.3129	44.7756		Botswana	35.7119	216.772	410.348	614.209	819.414
Burkina Faso	840.983	887.399	933.237	938.323	946.446	957.975	971.03	986.707	981.29		Burkina Faso	854.57	944.832	1049.33	1064.69	1056.12	1057.51	1064.22	1054.91	1066.25		Burkina Faso	854.741	910.841	971.459	970.01	982.287	992.141	1001.82	1026.97	1025.03		Burkina Faso	854.741	908.647	968.517	965.633	977.192	986.137	998.364	1023.5	1021.39		Burkina Faso	840.983	5092.31	9575.14	14246.4	18946.2
Burundi	267.339	287.528	307.523	310.1	316.275	321.913	328.096	335.21	334.416		Burundi	273.017	309.441	351.37	357.736	356.259	357.76	360.318	358.221	363.71		Burundi	273.066	296.691	322.131	321.891	329.562	334.237	338.988	349.395	350.434		Burundi	273.066	295.826	321.022	320.17	327.383	331.995	337.685	348.096	349.063		Burundi	267.339	1624.22	3081.86	4622.05	6178.73
Cameroon	728.56	805.143	888.93	882.831	879.534	880.734	885.611	884.583	868.311		Cameroon	740.63	801.287	875.435	872.81	853.865	854.542	849.439	839.203	841.088		Cameroon	740.708	814.415	895.186	890.183	887.426	889.585	890.768	898.928	888.876		Cameroon	740.708	791.116	848.545	842.697	837.177	844.112	846.407	855.357	845.933		Cameroon	728.56	4447.94	8557.44	12996	17406.9
Cape Verde	7.2556	7.81077	8.34889	8.36842	8.3911	8.48085	8.60392	8.72294	8.65519		Cape Verde	7.42403	8.36065	9.50939	9.62897	9.46702	9.44235	9.40576	9.33934	9.43574		Cape Verde	7.42403	8.0106	8.72711	8.66548	8.72905	8.79308	8.88968	9.05819	9.08849		Cape Verde	7.42403	8.04536	8.7077	8.63647	8.69007	8.75345	8.89811	9.03789	9.06793		Cape Verde	7.2556	44.0888	83.6807	125.445	167.309
Central African Republic	141.581	153.663	166.645	166.502	166.821	167.804	167.118	167.554	164.147		Central African Republic	143.92	166.582	194.344	194.676	191.529	191.414	191.096	185.998	185.998		Central African Republic	143.968	154.073	165.064	164.87	165.624	166.535	165.761	168.308	165.286		Central African Republic	143.968	157.707	173.672	173.315	173.425	174.191	173.668	176.087	172.67		Central African Republic	141.581	861.569	1642.87	2475.95	3308.78
Chad	365.314	392.549	419.995	420.768	423.237	427.633	432.671	439.495	434.082		Chad	373.048	424.091	483.575	490.011	483.875	482.422	484.941	476.644	480.918		Chad	373.165	403.116	435.648	432.982	437.672	441.219	444.251	456.637	452.635		Chad	373.165	403.609	437.711	434.301	438.798	441.565	446.178	458.672	454.597		Chad	365.314	2219.12	4209.31	6310.06	8416.36
Congo, Republic of	241.771	255.015	269.284	267.916	267.112	267.355	261.433	257.728	250.343		Congo, Republic of	244.597	255.172	274.681	266.68	260.992	261.574	259.086	250.477	248.462		Congo, Republic of	244.655	266.343	290.04	291	289.373	289.477	283.294	280.863	273.113		Congo, Republic of	244.655	256.01	269.649	270.393	267.502	268.394	263.728	262.593	255.23		Congo, Republic of	241.771	1463.87	2753.21	4098.27	5437.04
Côte d'Ivoire	527.923	564.314	603.203	606.998	615.148	627.442	638.604	651.223	655.491		Côte d'Ivoire	537.724	601.476	677.485	685.886	680.028	689.21	694.515	700.354	714.841		Côte d'Ivoire	537.724	582.153	633.502	634.237	644.507	655.946	667.214	684.777	695.586		Côte d'Ivoire	537.724	579.566	629.077	629.149	637.847	651.06	663.664	681.824	692.7		Côte d'Ivoire	527.923	3203.93	6064.39	9084.2	12127.3
Djibouti	15.2749	16.5819	17.8603	17.9809	18.1788	18.4853	18.8687	19.2974	19.3846		Djibouti	15.6301	17.8973	20.5605	20.9135	20.5903	20.6816	20.7201	20.7956	21.2586		Djibouti	15.6301	17.0945	18.6882	18.601	18.907	19.1448	19.4531	20.0355	20.3291		Djibouti	15.6301	17.0584	18.647	18.5135	18.776	19.0498	19.4001	19.9727	20.2609		Djibouti	15.2749	92.9561	177.144	266.566	356.668
Egypt	680.586	249.827	269.106	270.107	272.357	275.899	279.949	284.059	282.264		Egypt	699.949	295.285	338.891	343.992	337.438	337.653	336.178	334.61	338.035		Egypt	699.97	282.012	307.956	305.841	309.832	312.483	315.65	322.428	323.525		Egypt	699.97	281.348	307.284	304.479	307.762	311.085	314.942	321.711	322.8		Egypt	680.586	3652.76	4921.17	6267.7	7620.48
Equatorial Guinea	100.79	110.881	122.07	119.266	116.751	114.748	109.411	104.999	100.393		Equatorial Guinea	101.854	108.818	117.576	113.434	107.954	106.784	102.444	97.8546	94.934		Equatorial Guinea	101.854	116.053	132.097	130.599	127.177	124.779	119.334	114.514	109.967		Equatorial Guinea	101.854	114.725	130.009	128.511	124.051	122.644	117.542	113.223	108.69		Equatorial Guinea	100.79	614.829	1180.42	1787.97	2381.78
Ethiopia	4528.58	4901.75	5274.94	5298.28	5344.75	5416.13	5498.8	5589.44	5551.75		Ethiopia	4630.51	5283.02	6044.67	6138.54	6040.47	6043.34	6043.24	5999.15	6065.98		Ethiopia	4630.97	5054.93	5515.25	5485.17	5558.73	5611.21	5670.04	5810.81	5816.08		Ethiopia	4630.97	5042.9	5502.41	5460.95	5524.84	5582.32	5655.68	5796.32	5801		Ethiopia	4528.58	27544.7	52426.6	78824.6	105363
Gabon	226.51	228.446	234.744	223.357	207.872	193.419	180.294	171.35	165.04		Gabon	228.702	224.116	223.121	205.024	188.93	179.616	170.752	164.7	163.095		Gabon	228.702	232.991	241.62	232.526	217.905	202.169	188.353	179.242	173.222		Gabon	228.702	231.174	238.739	223.558	204.88	191.775	180.058	172.659	167.789		Gabon	226.51	1360.99	2509.52	3671.85	4773.16
Gambia	66.2665	72.7597	79.8005	77.6333	75.7252	74.2434	72.2533	70.6291	68.2699		Gambia	67.1315	74.6617	83.5135	81.3234	77.634	75.837	73.2865	70.6512	69.0255		Gambia	67.1328	73.1041	79.499	77.2	75.3301	73.6361	71.5165	70.1066	67.9866		Gambia	67.1328	72.7225	78.9452	76.5964	74.4909	73.0693	71.1423	69.8341	67.7225		Gambia	66.2665	404.092	774.932	1171.77	1558.03
Ghana	1984.2	2147.72	2312.07	2328.96	2350.72	2381.99	2417.13	2458.54	2452.53		Ghana	2027.5	2318.06	2660.15	2704.49	2667.19	2673	2668.02	2656.04	2691.4		Ghana	2027.62	2219.56	2428.53	2424.68	2459.97	2484.31	2507.5	2566.21	2578.81		Ghana	2027.62	2212.24	2419.36	2411.18	2440.66	2468.13	2497.76	2557.24	2570		Ghana	1984.2	12068.7	22971.7	34548.9	46215.5
Guinea	530.52	570.755	610.858	614.874	621.721	631.63	641.788	653.426	649.947		Guinea	542.146	616.516	703.231	715.47	706.993	709.403	711.914	706.961	716.24		Guinea	542.225	589.512	640.829	639.324	649.452	657.684	665.364	683.522	684.455		Guinea	542.225	587.859	638.782	636.015	645.126	653.524	663	681.164	681.99		Guinea	530.52	3223.35	6117.23	9175.54	12256.8
Guinea-Bissau	122.536	132.33	142.15	142.882	144.244	146.258	148.526	151.15	150.141		Guinea-Bissau	125.222	142.254	162.071	164.674	162.471	162.636	163.133	161.733	163.66		Guinea-Bissau	125.243	136.559	148.866	148.274	150.385	151.986	153.638	157.807	157.769		Guinea-Bissau	125.243	136.176	148.385	147.502	149.385	151.007	153.084	157.241	157.18		Guinea-Bissau	122.536	745.01	1416.48	2127.96	2843.74
Kenya	1119.38	1226.98	1337.09	1352.86	1372.19	1395.9	1409.32	1418.94	1391.82		Kenya	1144.18	1310.8	1499.79	1526.42	1502.48	1504.47	1494.77	1478.86	1485.2		Kenya	1144.23	1264.68	1397.78	1403.19	1430.79	1452.95	1464.79	1492.68	1488.7		Kenya	1144.23	1261.21	1393.48	1395.76	1419.85	1443.8	1458.49	1485.39	1479.22		Kenya	1119.38	6823.89	13068.9	19770.1	26553.8
Lesotho	108.613	115.916	123.141	124.002	125.314	127.096	129.121	131.176	131.103		Lesotho	110.539	122.056	135.393	137.353	135.503	135.74	135.378	134.835	135.659		Lesotho	110.539	117.434	124.773	124.302	125.741	126.67	127.707	129.743	129.742		Lesotho	110.539	116.83	123.697	123.009	124.212	125.347	126.606	128.617	128.609		Lesotho	108.613	658.983	1245.79	1862.36	2483.68
Liberia	373.721	408.942	445.147	450.01	458.12	469.558	479.635	490.644	493.019		Liberia	381.983	435.7	500.255	511.028	507.156	514.192	517.097	519.776	530.569		Liberia	381.989	419.616	461.344	462.597	473.179	483.392	492.217	506.98	514.006		Liberia	381.989	414.685	452.503	452.665	461.798	472.515	482.023	496.421	503.036		Liberia	373.721	2277.55	4358.46	6589.06	8847.22
Libyan Arab Jamahiriya	49.8028	54.6632	59.827	60.5963	61.5858	62.8616	63.8439	65.038	64.8482		Libyan Arab Jamahiriya	50.7942	54.9018	57.113	43.1719	42.2977	42.2809	42.0887	41.8934	42.3162		Libyan Arab Jamahiriya	50.8024	56.1841	62.0333	62.352	63.4426	64.4434	65.1441	66.8019	66.9054		Libyan Arab Jamahiriya	50.8024	56.2597	62.6224	63.0319	64.0581	65.2595	66.2417	68.0283	68.1855		Libyan Arab Jamahiriya	49.8028	303.677	582.157	882.061	1186.03
Madagascar	571.829	621.902	672.345	676.705	684.168	694.725	705.992	717.608	714.894		Madagascar	584.905	665.722	760	772.929	760.395	763.063	761.551	759.728	775.034		Madagascar	584.906	641.032	702.146	699.538	710.428	718.409	726.841	743.536	747.663		Madagascar	584.906	638.699	698.828	694.657	703.607	712.998	723.075	739.832	743.979		Madagascar	571.829	3481.05	6641	10007.1	13398.1
Malawi	344.428	371.743	400.939	406.842	415.089	426.479	438.272	455.741	461.779		Malawi	350.805	389.729	430.506	432.825	408.684	103.164	102.937	102.688	103.969		Malawi	350.992	382.635	418.187	421.946	432.083	443.279	453.078	475.466	468.51		Malawi	350.992	381.006	415.507	418.694	428.911	438.063	449.541	470.268	462.363		Malawi	344.428	2093.88	3981.79	5992.39	8034.84
Mali	291.276	318.379	347.625	355.18	364.864	376.982	386.027	396.538	398.887		Mali	297.057	342.307	396.523	408.696	411.985	421.44	429.217	430.264	440.606		Mali	297.124	327.378	361.396	366.828	378.166	389.768	397.722	412.119	416.091		Mali	297.124	327.093	361.995	367.004	377.981	389.664	398.973	413.86	418.18		Mali	291.276	1774.76	3395.9	5141.58	6927.16
Mauritania	85.002	93.1845	101.609	102.569	103.942	105.78	107.775	109.792	109.63		Mauritania	86.9209	100.584	116.73	119.152	117.481	118.186	118.166	118.256	120.01		Mauritania	86.9212	96.0995	106.251	106.239	108.107	109.527	111.061	113.894	114.785		Mauritania	86.9212	95.8323	105.964	105.71	107.289	108.961	110.74	113.591	114.466		Mauritania	85.002	518.194	992.541	1501.55	2015.77
Mauritius	0.212605	0.250437	0.27741	0.279472	0.282526	0.293631	0.297507	0.301716	0.300341		Mauritius	0.21721	0.240041	0.275833	0.276148	0.285071	0.286785	0.282867	0.282225	0.281379		Mauritius	0.21721	0.249301	0.289211	0.289185	0.305008	0.303816	0.306836	0.313221	0.309594		Mauritius	0.21721	0.257143	0.288293	0.287747	0.302826	0.302107	0.305788	0.312262	0.308625		Mauritius	0.212605	1.31346	2.59262	3.98173	5.38215
Morocco	372.284	400.932	429.905	437.994	447.704	459.428	470.848	482.43	487.117		Morocco	378.791	408.97	442.433	450.896	447.491	451.149	452.843	454.5	461.23		Morocco	378.791	409.784	443.15	447.772	458.943	469.255	479.603	493.985	502.297		Morocco	378.791	408.783	441.854	445.911	456.145	467.179	478.198	492.586	500.819		Morocco	372.284	2262.35	4295.98	6453.6	8653.28
Mozambique	889.341	972.963	1062.4	1066.56	1074.43	1086.88	1094.07	1106.22	1092.19		Mozambique	906.495	1035.85	1189.16	1202.44	1187.08	1188.91	1192.12	1172.25	1181.1		Mozambique	906.73	988.379	1077.53	1076.34	1087.73	1097.89	1102.1	1126.33	1116.62		Mozambique	906.73	990.973	1087	1084.42	1093.57	1103.51	1110.97	1135.6	1125.28		Mozambique	889.341	5419.67	10373.9	15690.1	21030.8
Niger	498.417	538.206	578.224	581.164	586.568	594.683	603.46	614.002	608.749		Niger	509.286	581.818	666.64	677.644	669.5	669.958	672.802	665.173	672.694		Niger	509.396	550.277	594.128	591.498	599.422	605.357	610.695	626.898	623.95		Niger	509.396	553.661	603.139	599.698	607.559	613.773	621.782	639.152	637.072		Niger	498.417	3030.29	5761.34	8655.39	11566.6
Nigeria	3309.48	3648.05	4013.57	4098.47	4200.37	4327.87	4435.6	4555.36	4596.93		Nigeria	3376.21	3884.99	4488.87	4608.03	4616.36	4707.56	4774.74	4806.55	4918.4		Nigeria	3376.59	3741.67	4152.15	4213.83	4333.1	4455.7	4555.5	4712.69	4784.62		Nigeria	3376.59	3729.88	4136.9	4191.18	4300.65	4426.98	4536.52	4695.38	4766.35		Nigeria	3309.48	20195.5	38801.3	58954	79548.3
Réunion	4.45792	4.52853	4.64847	4.65947	4.69933	4.75011	4.81517	4.87495	4.83365		Réunion	4.55265	4.78073	5.17163	5.23027	5.11704	5.10895	5.07382	5.03822	5.06772		Réunion	4.5528	4.68909	4.8952	4.87025	4.9321	4.96495	5.01149	5.10819	5.10786		Réunion	4.5528	4.66748	4.87232	4.84705	4.88834	4.93961	4.99733	5.09448	5.09392		Réunion	4.45792	26.8181	49.5807	72.8341	96.1713
Rwanda	248.727	269.608	290.779	292.993	296.092	309.109	313.725	318.562	316.31		Rwanda	253.734	270.853	92.9255	94.3167	92.5162	92.5689	92.2703	91.9487	92.9959		Rwanda	253.773	274.051	302.255	301.519	304.314	305.172	303.85	294.912	86.9394		Rwanda	253.773	273.18	301.139	299.902	302.19	303.146	302.62	293.813	86.7444		Rwanda	248.727	1513.24	2882.45	4338.56	5806.63
Sao Tome and Principe	6.62285	7.24461	7.88958	7.91906	7.90352	7.92596	7.94857	8.00505	7.93172		Sao Tome and Principe	6.74978	7.39115	8.11993	8.13969	7.97797	7.95359	7.90525	7.8192	7.83066		Sao Tome and Principe	6.75024	7.45359	8.21671	8.25003	8.28897	8.28082	8.28042	8.38043	8.34524		Sao Tome and Principe	6.75024	7.41846	8.18262	8.18417	8.21245	8.20801	8.2349	8.34006	8.31371		Sao Tome and Principe	6.62285	40.3589	77.2269	116.704	156.284
Senegal	285.713	307.358	329.553	330.894	333.425	337.461	341.555	347.473	343.16		Senegal	291.536	327.812	369.763	375.215	372.285	371.698	375.356	368.216	371.974		Senegal	291.654	316.303	343.289	342.16	346.342	349.921	352.483	363.384	359.463		Senegal	291.654	315.18	341.581	340.013	344.16	346.666	350.525	361.416	357.376		Senegal	285.713	1735.92	3294.91	4944.02	6601.02
Sierra Leone	244.795	265.426	286.198	286.795	288.64	291.843	295.37	299.323	296.76		Sierra Leone	250.272	285.999	327.906	332.05	325.856	325.636	324.681	321.879	324.794		Sierra Leone	250.29	274.028	299.924	297.827	301.042	303.232	305.561	312.031	311.862		Sierra Leone	250.29	273.253	299.012	296.313	298.9	301.519	304.6	311.114	310.919		Sierra Leone	244.795	1489.4	2837.3	4268.89	5704.71
Somalia	594.786	646.835	699.018	702.325	708.835	718.741	729.84	741.369	736.974		Somalia	608.557	691.228	787.33	799.88	785.863	787.016	784.85	781.315	790.034		Somalia	608.57	661.386	718.164	714.01	723.964	730.912	738.848	755.735	758.441		Somalia	608.57	665.252	728.485	722.78	731.333	739.849	749.662	766.908	769.756		Somalia	594.786	3620.77	6907.13	10405.5	13923.7
South Africa	1778.4	1926.31	2086.68	2020.01	1963.44	1921.22	1839.25	1774.54	1685.33		South Africa	1798.49	1937.59	2080.25	1968.77	1823.26	1713.02	1609.18	1494.01	1422.06		South Africa	1798.71	1967.23	2136.45	2069.31	1992.99	1934.78	1840.82	1777.2	1685.66		South Africa	1798.71	1939.5	2086.21	2018.78	1920.58	1872.67	1787.86	1730.46	1639.72		South Africa	1778.4	10818.3	20610.2	30977	41020.5
Sudan	829.674	890.552	951.99	961.904	975.056	991.764	802.583	817.974	814.32		Sudan	843.798	945.401	1063.9	1084.05	1076.97	1083.78	884.069	879.269	891.127		Sudan	843.876	910.706	982.998	985.004	1001.66	1015.38	823.584	846.238	848.287		Sudan	843.876	909.638	982.679	983.203	998.616	1012.94	822.998	845.742	847.761		Sudan	829.674	5038.92	9553.12	14323	19145.7
Swaziland	96.3707	108.548	120.353	122.724	140.218	144.315	139.605	132.08	119.842		Swaziland	97.8753	97.5976	95.8244	94.0792	87.2183	10.1182	2.88992	0	0.00585634		Swaziland	97.8862	112.014	126.471	127.953	146.042	152.065	149.876	140.913	123.247		Swaziland	97.8862	111.448	125.658	126.7	144.432	150.615	148.242	139.553	122.089		Swaziland	96.3707	590.402	1144.95	1749.09	2380.2
Tanzania, United Rep of	1133.41	1214.88	1295.37	1300.2	1311.7	1328.96	1347.98	1371.42	1359.08		Tanzania, United Rep of	1157.17	1306.94	1479.65	1501.55	1484.51	1484.54	1492.68	1473.82	1489.09		Tanzania, United Rep of	1157.46	1254.61	1359.18	1352.74	1370.85	1385.05	1398.19	1437.47	1430.97		Tanzania, United Rep of	1157.46	1250.83	1354.12	1345.23	1362.04	1374.74	1392.22	1431.49	1424.71		Tanzania, United Rep of	1133.41	6881.92	13036.8	19518.5	26031
Togo	190.768	207.161	224.026	224.508	225.855	228.506	231.725	235.438	234.479		Togo	194.929	220.695	250.738	254.031	249.931	250.511	250.671	249.748	253.099		Togo	194.942	213.092	232.86	231.42	233.806	235.793	238.241	243.899	244.889		Togo	194.942	212.39	231.97	230.082	232.04	234.39	237.423	243.126	244.108		Togo	190.768	1161	2213.67	3334.29	4458.17
Tunisia	170.464	189.302	215.878	224.212	233.046	242.99	251.014	259.273	263.264		Tunisia	174.323	205.111	237.099	245.492	244.969	247.626	246.887	240.829	232.825		Tunisia	174.341	195.148	224.408	231.364	241.114	250.557	258.006	268.091	273.631		Tunisia	174.341	194.427	223.622	230.168	239.385	249.026	256.978	267.15	272.644		Tunisia	170.464	1041.62	2014.71	3102.43	4232.33
Uganda	1944.97	2103.3	2261.48	2269.25	2281.74	2295.66	2289.38	2151.03	647.169		Uganda	1986.93	2260.45	2574.8	2605.98	2554.64	2517.7	814.807	812.345	822.002		Uganda	1987.21	2171.7	2371.2	2362.3	2387.37	2397.08	2384.2	2129.82	730.744		Uganda	1987.21	2165.32	2363.15	2349.72	2370.82	2381.68	2375.3	2122.84	729.141		Uganda	1944.97	11828.1	22502.8	33818	45176.8
Congo, Dem Republic of	3665.96	3999.7	4345.89	4383.56	4442.14	4523.79	4610.95	4694.61	4664.7		Congo, Dem Republic of	3746.34	4315.34	4990.03	5088.46	5042.43	5069.7	5106.12	5061.81	5125.22		Congo, Dem Republic of	3747.01	4121.56	4537.67	4536.16	4618.23	4688.24	4755.97	4887.96	4886.18		Congo, Dem Republic of	3747.01	4116.18	4536.8	4526.54	4602.65	4672.25	4753.98	4886.41	4883.97		Congo, Dem Republic of	3665.96	22329.5	42674.2	64441.3	86417.7
Zambia	1020.09	1103.71	1188.33	1197.05	1211.55	1232.23	1254.06	1279.31	1275.11		Zambia	1042	1190.67	1365.31	1388.62	1373.52	1379.23	1387	1379.11	1399.72		Zambia	1042.17	1140.25	1247.68	1245.19	1265.14	1282.11	1298.76	1336.54	1340.2		Zambia	1042.17	1136.67	1243.01	1238.3	1256.44	1273.6	1293.81	1331.69	1335.17		Zambia	1020.09	6204.15	11807.3	17757.7	23757.4
Zimbabwe	425.255	466.5	509.431	523.597	541.034	562.353	578.624	596.131	603.63		Zimbabwe	434.123	499.477	576.31	596.812	602.147	619.435	629.634	637.551	655.51		Zimbabwe	434.15	480.503	531.754	542.589	563.247	584.131	599.723	622.484	635.569		Zimbabwe	434.15	479.138	530.065	539.855	559.188	580.786	597.555	620.464	633.427		Zimbabwe	425.255	2592.78	4968.21	7529.53	10165
NORTH/CENTRAL AMERICA	49278.4	56273.1	64460.8	64779.4	65203.7	65286.2	62777.8	60547.3	58024.2		NORTH/CENTRAL AMERICA	49945.4	59587.1	71453.4	72390.7	72472.8	73690.4	71664.5	68872.1	66842.3		NORTH/CENTRAL AMERICA	49947.2	57700.5	66642.1	68097.3	68789.3	69696.6	67085.9	64647.7	62120.4		NORTH/CENTRAL AMERICA	49947.2	57844.7	67252.1	68402.7	68650.4	69574.6	67408.3	65367	62855.9		NORTH/CENTRAL AMERICA	49278.4	302665	592219	914841	1.23916e+06
Bahamas	1.13942	1.26523	1.38377	1.38451	1.39587	1.4144	1.43599	1.45421	1.44161		Bahamas	1.17932	1.36259	1.58377	1.59339	1.57086	1.56679	1.55937	1.54563	1.56207		Bahamas	1.17932	1.31221	1.46477	1.4601	1.47943	1.49166	1.50271	1.53691	1.54003		Bahamas	1.17932	1.31653	1.47188	1.45253	1.46804	1.48371	1.49851	1.53276	1.53582		Bahamas	1.13942	6.96235	13.407	20.3266	27.2605
Barbados	0.731113	0.813383	0.899713	0.919691	0.926111	0.956591	0.948538	0.95065	0.945051		Barbados	0.742336	0.644406	0.514927	0.495728	0.465359	0.464773	0.452743	0.416484	0.41881		Barbados	0.742491	0.845451	0.955842	0.978556	0.996424	1.028	1.04131	1.03837	1.033		Barbados	0.742491	0.841515	0.938828	0.971995	0.987408	1.01893	1.02349	1.03268	1.01665		Barbados	0.731113	4.46895	8.62219	13.1407	17.7456
Belize	7.36261	7.93115	8.51355	8.49824	8.54395	8.63214	8.61941	8.63276	8.51233		Belize	7.54546	7.99918	8.59568	8.66263	8.52812	8.5449	8.48257	8.4096	8.44578		Belize	7.54546	8.28765	9.10622	9.02911	9.10004	9.18401	9.18289	9.2501	9.20995		Belize	7.54546	8.23651	9.00844	8.95524	8.99585	9.09543	9.11223	9.18816	9.13948		Belize	7.36261	44.7442	84.9823	127.535	170.072
Canada	14973.5	16820.6	18963.3	18997.2	19342.5	19881.2	19440.8	18919.2	18259.8		Canada	15114.6	17852	21280.6	21187.9	21334.9	22071.7	22090.7	21643.8	21152.8		Canada	15114.9	16841.3	18805.1	19021.6	19408	19951.7	19483.9	18953.3	18346.5		Canada	15114.9	17260.7	19891.5	19955.3	20162.8	20728.7	20552.3	20199	19601.7		Canada	14973.5	91688.2	177934	272784	368116
Saint Lucia	0.360489	0.400999	0.445394	0.460102	0.461445	0.464971	0.472484	0.4766	0.473859		Saint Lucia	0.37244	0.441923	0.532624	0.537613	0.529068	0.538885	0.538313	0.531847	0.534137		Saint Lucia	0.37244	0.420881	0.482355	0.481051	0.484621	0.498078	0.503677	0.511478	0.513242		Saint Lucia	0.37244	0.427592	0.480822	0.478458	0.480811	0.495176	0.501979	0.509898	0.511632		Saint Lucia	0.360489	2.20345	4.25284	6.49452	8.79637
Costa Rica	213.074	234.266	256.882	258.578	261.481	264.621	264.909	265.726	261.889		Costa Rica	218.161	242.58	270.214	273.256	269.645	272.316	272.737	270.277	272.28		Costa Rica	218.199	245.631	276.462	278.764	281.344	284.363	283.025	285.085	281.416		Costa Rica	218.199	243.601	273.53	275.553	276.964	280.494	280.139	282.668	278.929		Costa Rica	213.074	1299.64	2493.59	3779.69	5075.49
Cuba	92.155	99.8504	108.232	108.835	109.454	110.138	109.305	109.038	104.918		Cuba	94.0578	104.5	115.54	114.142	113.333	112.535	113.011	108.236	107.491		Cuba	94.1141	103.778	114.976	115.363	116.246	117.012	115.691	117.4	113.341		Cuba	94.1141	103.207	114.001	114.35	115.298	115.382	114.436	115.974	111.429		Cuba	92.155	560.625	1068.26	1610.02	2154.82
Dominica	0.250891	0.289108	0.313676	0.325134	0.327185	0.330764	0.334468	0.348802	0.341408		Dominica	0.259286	0.30773	0.362015	0.366943	0.370762	0.370489	0.368704	0.365345	0.379066		Dominica	0.259286	0.29308	0.3425	0.340026	0.343691	0.357036	0.359279	0.362045	0.361481		Dominica	0.259286	0.300166	0.341372	0.338168	0.340989	0.354887	0.358011	0.360876	0.360292		Dominica	0.250891	1.54356	3.01367	4.59351	6.22123
Dominican Republic	36.9925	40.3053	43.5962	44.2619	44.7962	45.5744	46.1916	46.983	46.789		Dominican Republic	38.1684	42.9278	48.6449	50.7056	49.4046	49.0935	48.9042	48.6537	49.283		Dominican Republic	38.1684	42.0567	46.2935	46.6886	47.4273	48.0375	48.5065	49.5532	49.8972		Dominican Republic	38.1684	41.8969	46.076	46.3649	46.9386	47.6875	48.276	49.3571	49.6883		Dominican Republic	36.9925	225.268	430.085	648.732	870.575
El Salvador	157.18	174.331	191.66	193.403	196.464	200.305	203.126	206.435	205.206		El Salvador	162.294	178.714	198.423	199.023	193.535	193.505	192.418	190.821	192.111		El Salvador	162.294	180.982	200.735	200.763	204.891	208.658	212.079	216.613	217.191		El Salvador	162.294	180.413	200.063	199.612	203.243	207.447	210.938	216.42	216.757		El Salvador	157.18	960.229	1849.21	2809.26	3779.33
Guatemala	724.697	797.618	871.719	873.806	879.749	891.094	902.463	914.459	905.078		Guatemala	749.198	869.894	1011.34	1025.39	1003.37	1003.41	996.9	991.151	999.882		Guatemala	749.2	833.097	925.654	919.429	929.845	935.96	943.699	963.526	964.608		Guatemala	749.2	830.133	921.843	913.049	920.629	930.228	940.295	960.303	961.25		Guatemala	724.697	4421.1	8483.29	12844	17218.9
Haiti	73.5421	80.8385	88.1825	88.5172	89.3142	90.5842	91.9063	93.289	92.4246		Haiti	76.0541	87.434	100.692	102.31	100.22	100.255	99.7688	99.0512	100.052		Haiti	76.0565	84.1529	92.9488	92.2465	93.5592	94.4441	95.3805	97.5746	97.6832		Haiti	76.0565	83.7711	92.3642	91.4744	92.5322	93.6167	94.7829	96.9823	97.0898		Haiti	73.5421	448.549	860.086	1301.33	1744.72
Honduras	313.739	344.049	374.786	375.603	378.407	383.403	387.382	391.468	386.906		Honduras	323.919	370.013	424.038	428.787	420.115	420.323	417.606	414.542	418.065		Honduras	323.925	359.799	399.527	396.327	401.022	404.513	407.303	414.957	414.444		Honduras	323.925	358.267	397.291	393.707	397.305	401.646	405.339	413.058	412.509		Honduras	313.739	1912.75	3663.73	5538.48	7419.3
Jamaica	36.8288	41.4553	46.0908	46.8565	47.4996	48.3473	48.6254	49.1225	48.054		Jamaica	37.6919	45.3939	54.1257	55.6769	56.1688	56.488	57.2489	55.8508	56.1597		Jamaica	37.7154	43.6317	50.0408	50.791	51.6091	52.4744	52.622	54.0185	52.7711		Jamaica	37.7154	43.3182	49.4038	50.2218	51.0672	51.6657	52.006	53.4171	52.1326		Jamaica	36.8288	225.599	437.511	668.731	903.656
Martinique	0.348891	0.374479	0.386384	0.386243	0.391691	0.406029	0.410153	0.414568	0.399202		Martinique	0.36076	0.402373	0.45811	0.467881	0.456625	0.466066	0.462421	0.457223	0.459979		Martinique	0.36076	0.382473	0.412828	0.412177	0.415982	0.428927	0.43125	0.439239	0.437974		Martinique	0.36076	0.389339	0.41161	0.409979	0.423715	0.426458	0.429882	0.43792	0.436635		Martinique	0.348891	2.11893	4.00324	5.93502	7.87168
Mexico	1874.63	2120.05	2395.76	2418.43	2440.91	2476.25	2478.18	2478.09	2433.55		Mexico	1928.37	2288.39	2729.08	2778.14	2749.69	2766.66	2740.64	2717.63	2725.29		Mexico	1928.39	2215.62	2560.78	2570.87	2601.88	2629.7	2630.47	2652.64	2631.44		Mexico	1928.39	2199.4	2529.71	2541.97	2565.33	2598.69	2603.42	2627.02	2605.48		Mexico	1874.63	11493.2	22369.2	34370.7	46485.3
Netherlands Antilles	0.00326667	0.00353667	0.00379667	0.00375667	0.00373667	0.00373667	0.00749334	0.00751334	0.00735334		Netherlands Antilles	0.00338249	0.00389249	0.00448249	0.00449249	0.00433249	0.00427249	0.00419249	0.00411249	0.00410249		Netherlands Antilles	0.00338249	0.00369249	0.00402249	0.00393249	0.00393249	0.00391249	0.00390249	0.00394249	0.00390249		Netherlands Antilles	0.00338249	0.00368249	0.00401249	0.00391249	0.00390249	0.00389249	0.00778498	0.00786498	0.00778498		Netherlands Antilles	0.00326667	0.01987	0.0378134	0.0567567	0.07552
Nicaragua	212.711	234.319	255.891	256.161	257.436	259.909	262.449	265.123	261.889		Nicaragua	220.066	251.416	287.223	289.801	282.557	281.727	279.324	276.943	279.203		Nicaragua	220.066	242.622	266.533	263.263	265.708	267.051	268.78	273.952	273.818		Nicaragua	220.066	241.836	265.588	261.768	263.529	265.542	267.926	273.103	272.97		Nicaragua	212.711	1297.87	2491.04	3770.77	5052.85
Panama	51.6702	58.4752	66.1093	66.1849	66.4782	67.2202	67.8268	68.4381	67.9554		Panama	53.1132	56.5047	59.6882	60.262	59.7229	60.9111	60.4438	60.1884	60.9183		Panama	53.1132	59.499	66.7166	66.7017	67.0699	67.4593	67.754	68.9188	69.1312		Panama	53.1132	58.8122	65.4456	65.3188	65.4865	66.0823	66.6502	67.7833	67.975		Panama	51.6702	316.826	616.836	947.459	1278.68
Saint Vincent/Grenadines	0.262489	0.291363	0.327698	0.328323	0.330359	0.345397	0.348844	0.35263	0.348853		Saint Vincent/Grenadines	0.270966	0.310033	0.364535	0.381647	0.374049	0.373779	0.371954	0.376174	0.378931		Saint Vincent/Grenadines	0.270966	0.306413	0.34575	0.355211	0.358781	0.361068	0.374895	0.381375	0.380557		Saint Vincent/Grenadines	0.270966	0.313435	0.344603	0.353259	0.355931	0.358891	0.373527	0.380126	0.379287		Saint Vincent/Grenadines	0.262489	1.60381	3.09696	4.73607	6.37972
Trinidad and Tobago	9.54743	9.89717	9.9909	10.2635	10.2934	10.3709	10.2117	10.074	9.90258		Trinidad and Tobago	9.66679	8.08183	6.00683	5.96263	5.84342	5.79478	5.65819	5.52936	5.45101		Trinidad and Tobago	9.66679	10.1743	10.4444	11.128	11.1468	11.2236	11.1101	11.024	10.8896		Trinidad and Tobago	9.66679	10.1355	10.3833	11.0135	10.9933	11.0878	10.976	10.9087	10.7861		Trinidad and Tobago	9.54743	57.6343	107.214	157.441	208.788
United States of America	30497.7	35205.7	40776.3	41029	41066.6	40544.6	38451.9	36717.2	34927.3		United States of America	30909.4	37177.8	44855.4	45806.9	45822	46283.4	44276.9	41977.3	40411.1		United States of America	30910.7	36426.3	42812.7	44050.3	44296.3	44610.7	42452.2	40475.7	38583.8		United States of America	30910.7	36177.3	42381.8	43470	43465.2	43763.1	41747.5	39987.6	38103.8		United States of America	30497.7	187694	369293	573427	778610
SOUTH AMERICA	28636.9	29885.8	31404.6	30929.5	30515.3	30348.6	29844.1	29526	29192.4		SOUTH AMERICA	28828.3	30987.4	33815.4	33389.9	32359.4	32016.5	31387.7	30738	30689.6		SOUTH AMERICA	28830.2	30290.8	32183	32028.5	31443.1	31117.9	30549.6	30279.5	29981.1		SOUTH AMERICA	28830.2	30306.7	32308.7	32167	31488	31281	30777	30621.5	30353.1		SOUTH AMERICA	28636.9	173070	324018	480566	634799
Argentina	1362.64	1522.7	1717.57	1738.32	1757.2	1776.64	1751.85	1733.93	1708.74		Argentina	1370.15	1562.7	1801.03	1824.81	1829.39	1861.95	1845.83	1820.01	1804.47		Argentina	1370.2	1545.59	1754.03	1785.78	1805.21	1827.46	1809.35	1793.34	1772.05		Argentina	1370.2	1545.14	1764.25	1793.87	1804.48	1828.9	1811.8	1801.64	1778.85		Argentina	1362.64	8335.88	16144.2	24752.8	33463.3
Bolivia	199.694	213.771	228.26	232.451	256.534	263.61	267.993	272.572	275.954		Bolivia	201.509	222.198	245.929	251.176	270.533	276.992	279.84	282.323	288.612		Bolivia	201.509	216.88	233.255	237.101	261.658	268.525	272.975	278.701	283.74		Bolivia	201.509	217.307	234.933	238.65	262.862	270.342	275.175	281.267	286.381		Bolivia	199.694	1212.24	2295.59	3441.08	4627.41
Brazil	18337	18943.3	19749.1	19504.3	19336.7	19407.2	19386.7	19466.6	19591.3		Brazil	18461.2	19697.7	21334.5	21280.4	20827.2	20761.5	20642.8	20531.8	20839.2		Brazil	18462.5	19187.2	20113.4	20058.4	19798.7	19768.8	19714.8	19848.5	19990.5		Brazil	18462.5	19241.4	20286.9	20255.3	19960.8	19989	19972.4	20197.7	20375		Brazil	18337	110628	206151	304651	402005
Chile	4855.08	5023.65	5203.05	5015.87	4826.21	4644.03	4324.32	4045.17	3761.88		Chile	4876.56	5182.07	5624.23	5307.9	4931.76	4740.85	4403.1	4056.75	3787.16		Chile	4876.61	5103.32	5470.74	5434.1	5183.97	4963.42	4617.25	4302.62	4001.43		Chile	4876.61	5079.27	5439.32	5371.89	5085.34	4908.68	4580.27	4286.87	3987.88		Chile	4855.08	29299	54596.7	80424.7	105314
Colombia	579.405	628.203	684.837	687.582	689.098	692.575	690.442	692.877	680.955		Colombia	584.666	666.919	767.653	780.382	773.876	773.232	773.166	755.202	755.62		Colombia	584.863	643.239	712.899	718.192	722.472	725.988	722.322	731.869	719.455		Colombia	584.863	640.13	707.573	711.705	713.638	715.577	714.395	725.75	713.266		Colombia	579.405	3525.23	6722.88	10149.8	13589.2
Ecuador	479.514	513.186	549.042	546.852	548.083	554.542	554.13	550.352	534.93		Ecuador	483.517	500.452	524.252	516.495	504.256	502.556	501.636	491.818	492.197		Ecuador	483.623	518.58	557.01	555.615	559.043	566.157	566.881	570.605	557.234		Ecuador	483.623	513.178	549.867	547.896	551.393	558.694	557.353	560.047	546.536		Ecuador	479.514	2910.76	5512.54	8255.56	10991.1
French Guiana	13.4349	14.0583	14.7115	14.5926	14.5327	14.5488	14.4566	14.4141	14.1806		French Guiana	13.5539	14.3553	15.2653	15.0746	14.6264	15.0946	14.6547	14.0411	13.6701		French Guiana	13.5553	14.3375	15.23	15.0613	15.0216	15.0078	14.8847	14.9364	14.7531		French Guiana	13.5553	14.2966	15.1629	14.9794	14.9092	14.9085	14.8265	14.8784	14.6942		French Guiana	13.4349	81.233	152.178	225.617	298.52
Guyana	72.6546	81.5792	92.0824	91.9438	92.144	92.8584	92.2007	91.5213	88.9343		Guyana	73.2801	85.8116	102.168	106.499	104.134	105.002	104.094	102.926	103.778		Guyana	73.2832	83.242	96.0726	97.9349	97.9916	98.5307	97.8129	98.1213	97.2111		Guyana	73.2832	82.8821	95.5661	96.8057	96.3035	97.2877	96.7925	97.3085	96.2053		Guyana	72.6546	444.852	863.252	1323.53	1783.44
Paraguay	563.474	610.479	660.59	674.773	691.687	711.76	722.706	735.666	738.343		Paraguay	568.949	641.028	725.587	744.733	751.981	769.504	779.364	781.17	794.923		Paraguay	569.031	619.709	675.343	688.464	707.691	727.629	738.26	756.727	762.419		Paraguay	569.031	619.666	677.046	689.6	707.587	728.003	740.207	759.283	764.957		Paraguay	563.474	3427.85	6530.35	9847.49	13238.3
Peru	579.512	626.106	673.679	679.974	686.928	695.126	698.561	702.144	697.063		Peru	584.451	653.481	732.682	744.123	739.589	744.232	742.123	737.693	740.778		Peru	584.467	635.992	691.369	695.738	704.545	711.623	714.029	721.024	719.734		Peru	584.467	634.469	689.139	692.724	700.215	708.308	711.789	719.089	717.802		Peru	579.512	3523.67	6701.77	10076.5	13483.3
Suriname	74.4833	87.7312	103.728	102.769	101.939	101.436	97.4471	94.169	90.8173		Suriname	74.8061	74.1295	74.6196	72.8714	70.4152	70.8381	68.844	66.4583	65.0897		Suriname	74.8065	85.1237	96.8811	97.442	96.099	95.5725	92.2869	89.2009	86.3974		Suriname	74.8065	78.9045	83.8927	84.3662	82.4311	82.6166	79.9467	77.6123	75.141		Suriname	74.4833	460.148	914.801	1432.48	1945.5
Uruguay	1145.19	1205.49	1265.57	1169.8	1035.66	905.902	753.021	632.105	517.625		Uruguay	1157.61	1249.24	1357.14	1223.73	1017.07	861.346	697.57	570.236	472.636		Uruguay	1157.62	1213.04	1286.98	1156.35	992.336	840.364	679.341	558.656	463.014		Uruguay	1157.62	1217.11	1287.8	1184.03	1013.92	874.345	716.003	587.326	485.669		Uruguay	1145.19	6931.46	13019	19251.1	24965.9
Venezuela, Boliv Rep of	374.788	415.581	462.446	470.239	478.595	488.379	490.292	494.47	491.667		Venezuela, Boliv Rep of	378.088	437.291	510.345	521.679	524.647	533.4	534.725	527.548	531.488		Venezuela, Boliv Rep of	378.164	424.624	479.868	488.308	498.377	508.771	509.402	515.2	513.192		Venezuela, Boliv Rep of	378.164	422.992	477.299	485.136	494.18	504.369	506.047	512.703	510.69		Venezuela, Boliv Rep of	374.788	2289.52	4414.3	6734.32	9093.87
ASIA	90922.2	103814	119407	122189	126078	130310	130984	131128	130081		ASIA	91744.4	105643	122798	124270	124559	127866	128373	127224	126877		ASIA	91754.9	104495	120072	121134	124068	127532	128242	129193	128347		ASIA	91754.9	103613	118273	119839	122299	125825	126676	127377	126583		ASIA	90922.2	558425	1.09309e+06	1.6929e+06	2.30774e+06
Afghanistan	230.827	252.379	277.173	281.814	283.721	283.355	282.508	284.133	278.004		Afghanistan	233.181	235.217	37.3688	38.0089	37.443	37.5755	37.5573	37.5263	38.0204		Afghanistan	233.322	244.417	250.013	243.284	231.826	212.502	34.8056	35.6325	35.8742		Afghanistan	233.322	240.286	239.16	227.14	196.386	32.734	33.2313	34.0204	34.2547		Afghanistan	230.827	1406.51	2693.2	4083.71	5494.69
Bahrain	0.414279	0.50032	0.594772	0.620379	0.647539	0.682372	0.705519	0.723213	0.724609		Bahrain	0.430128	0.547013	0.68147	0.721121	0.742894	0.762265	0.772245	0.785876	0.796178		Bahrain	0.430128	0.524084	0.630889	0.659218	0.682817	0.716536	0.732094	0.753628	0.759409		Bahrain	0.430128	0.52609	0.629391	0.650731	0.679065	0.713607	0.730326	0.751989	0.75774		Bahrain	0.414279	2.57172	5.16777	8.16723	11.2963
Bangladesh	1150.32	1244.97	1339.91	1351.27	1367.68	1388.78	1411.77	1435.3	1431.96		Bangladesh	1169.91	1328.14	1512.7	1539.93	1518.77	1525.15	1524.82	1522.6	1541.49		Bangladesh	1169.93	1275.12	1388.87	1387.5	1410.07	1426.23	1443.99	1476.99	1485.84		Bangladesh	1169.93	1272.37	1386.12	1381.94	1401.37	1420.22	1440.91	1473.94	1482.7		Bangladesh	1150.32	6996.56	13316.3	20027.2	26800
Bhutan	233.202	252.496	272.098	274.081	277.156	281.402	286.136	291.141	290.344		Bhutan	237.143	269.302	307.006	312.222	308.216	309.332	309.853	308.968	312.946		Bhutan	237.157	258.99	282.895	282.331	286.6	289.861	293.461	300.625	302.002		Bhutan	237.157	258.369	282.186	281.071	284.805	288.429	292.686	299.844	301.198		Bhutan	233.202	1418.5	2700.59	4063.06	5436.54
Brunei Darussalam	8.09464	7.57055	7.10571	7.09993	7.07265	7.04892	7.1505	7.26595	7.30681		Brunei Darussalam	8.11702	7.57273	7.04662	6.92769	6.74157	6.54884	6.59659	6.60164	6.76714		Brunei Darussalam	8.11874	7.68772	7.28146	7.30776	7.27843	7.2483	7.3641	7.53038	7.54741		Brunei Darussalam	8.11874	7.6521	7.23308	7.25899	7.21827	7.16803	7.29888	7.47402	7.50038		Brunei Darussalam	8.09464	48.0437	85.4316	120.954	156.427
Cambodia	446.681	478.647	512.056	514.499	518.311	524.234	528.308	532.246	528.334		Cambodia	452.548	500.293	555.814	562.328	555.771	557.32	554.906	552.719	556.188		Cambodia	452.55	488.842	529.765	528.422	533.812	538.111	541.029	548.094	547.877		Cambodia	452.55	488.02	529.213	527.853	532.362	537.562	541.243	548.349	548.1		Cambodia	446.681	2712.05	5138.69	7701.42	10277.7
China	38863	45632.2	54367	56209.9	58745.7	61428.2	61697.2	61630.2	60632.2		China	39135	47325.2	58106.4	59557.8	60732.5	63514.3	64624.2	64282.7	64031.9		China	39141.5	45848.8	54628.3	55305.9	57352.7	59695.4	60508.2	61043	60201.9		China	39141.5	45447.1	53775	54896.9	56598.7	59172.3	59869.5	60395.4	59502.7		China	38863	239947	476843	750521	1.03411e+06
Cyprus	1.36608	1.30096	1.15375	1.024	0.920475	0.971303	1.03307	1.07213	1.07387		Cyprus	1.37812	1.3169	1.23128	1.09294	0.902354	0.855516	0.911999	0.982751	1.00746		Cyprus	1.37812	1.31387	1.208	1.07331	0.980129	1.06042	1.12861	1.17751	1.17168		Cyprus	1.37812	1.3298	1.20354	1.05643	0.961304	1.02517	1.10064	1.16223	1.15656		Cyprus	1.36608	8.13137	14.489	20.128	25.1444
Maldives	0.696707	0.774492	0.840649	0.843148	0.853566	0.874355	0.884458	0.899601	0.893343		Maldives	0.708728	0.818309	0.951472	0.963512	0.958823	0.963953	0.96008	0.97128	0.978817		Maldives	0.708728	0.785059	0.87275	0.867528	0.888839	0.899714	0.906659	0.939456	0.940342		Maldives	0.708728	0.792104	0.870682	0.86377	0.883147	0.895605	0.916065	0.937217	0.938074		Maldives	0.696707	4.25803	8.19664	12.4024	16.6285
India	21716.4	24086.6	26716.8	26905	27368.8	28047.5	28468.6	28543.2	28793.7		India	21974.9	24697.2	27687.3	27694.1	26955.4	26591.2	26158.6	25981.2	26000.3		India	21975	24455.6	27260.8	27189.8	27540	28093.3	28419.1	28582.9	28914.9		India	21975	24444.5	27311.1	27301.6	27716.3	28352.5	28742.9	28902.1	29338.9		India	21716.4	132669	255732	389504	524493
Indonesia	8234.13	9436.75	10839	11076.6	11407.5	11664.1	11549.9	11511.7	11390.7		Indonesia	8307.36	9267.84	10503.9	10515.6	10585.9	10846	10803.5	10619	10601.6		Indonesia	8308.23	9599.14	11105	11359.7	11685.7	12067.5	12010.5	11983.5	11883.1		Indonesia	8308.23	9386.55	10617	10904.1	11166.7	11399.1	11325.7	11336.1	11227.8		Indonesia	8234.13	50607.4	99193.4	153626	209340
Iran, Islamic Rep of	239.381	275.528	325.177	339.078	344.197	345.695	339.099	337.32	335.623		Iran, Islamic Rep of	239.926	271.379	311.935	315.629	314.007	311.802	303.981	299.882	306.465		Iran, Islamic Rep of	239.947	279.426	335.766	354.634	360.515	360.001	351.061	349.199	343.219		Iran, Islamic Rep of	239.947	276.903	329.735	347.02	350.231	349.61	341.38	339.949	337.796		Iran, Islamic Rep of	239.381	1472.43	2899.72	4539.51	6240.02
Iraq	28.9894	33.1817	39.4299	40.4845	41.5152	42.6351	41.9593	41.3718	40.4513		Iraq	29.2072	33.7384	40.238	41.0935	41.6236	42.5467	41.9473	40.7769	40.1198		Iraq	29.2125	32.8972	38.0039	38.9462	39.707	40.523	39.7104	39.1337	38.0222		Iraq	29.2125	32.5808	37.2307	38.058	38.6341	39.3634	38.5144	37.8859	36.6484		Iraq	28.9894	178.129	350.285	548.49	751.943
Israel	12.7522	12.4463	11.9696	10.5817	9.49174	8.4053	7.40663	6.6319	5.90108		Israel	12.7563	10.2288	7.16873	5.39485	4.22001	3.34119	2.33129	1.56195	0.00618917		Israel	12.7574	12.8479	12.8566	11.4618	10.2998	8.82497	7.49998	6.56645	5.68448		Israel	12.7574	12.6666	12.5266	11.2236	9.98392	8.68134	7.44801	6.4835	5.6273		Israel	12.7522	76.2071	137.962	196.422	248.241
Japan	2745.3	3048.2	3350.78	3426.2	3517.8	3612.75	3626.01	3562	3519.03		Japan	2760.04	3004.56	3233.1	3265.57	3322.98	3397.51	3378.96	3304.12	3220.24		Japan	2760.23	3155.65	3574.16	3646.85	3705.52	3761.63	3752.77	3735.46	3615.44		Japan	2760.23	3119.86	3507.08	3603.16	3663.27	3740.57	3753.98	3681.78	3570.52		Japan	2745.3	16774.7	32318.3	49147.6	66370.2
Jordan	15.4245	16.7112	17.9999	18.13	18.3286	18.6243	18.9268	19.2407	19.1843		Jordan	15.6885	17.8837	20.4514	20.8075	20.5227	20.5988	20.6004	20.5323	20.7808		Jordan	15.6891	17.0297	18.4733	18.4338	18.7183	18.919	19.1551	19.609	19.6832		Jordan	15.6891	17.0018	18.4311	18.3539	18.6024	18.8429	19.1088	19.5621	19.6353		Jordan	15.4245	93.8335	178.678	268.808	359.656
Korea, Dem People's Rep	396.256	436.27	480.627	496.135	516.419	542.272	559.317	570.883	572.244		Korea, Dem People's Rep	401.587	463.087	537.247	557.226	569.834	593.294	621.617	630.69	643.46		Korea, Dem People's Rep	401.665	430.016	460.639	461.738	468.859	476.26	482.414	495.444	496.698		Korea, Dem People's Rep	401.665	445.262	496.413	509.681	530.867	556.503	584.987	601.977	605.645		Korea, Dem People's Rep	396.256	2417.55	4643.26	7061.9	9562.86
Korea, Republic of	499.277	548.593	601.817	623.85	646.26	670.302	676.172	687.249	688.512		Korea, Republic of	501.982	534.287	567.691	577.328	585.292	602.734	615.819	606.71	614.971		Korea, Republic of	502.195	570.029	645.072	676.038	697.48	723.705	731.185	747.443	746.702		Korea, Republic of	502.195	564.269	635.475	666.261	683.868	710.693	720.388	738.706	737.412		Korea, Republic of	499.277	3044.98	5841.17	8872.29	12013.9
Kuwait	0.86463	0.953214	1.02977	1.03536	1.04496	1.07041	1.08561	1.10119	1.0961		Kuwait	0.879615	1.0096	1.16636	1.18418	1.17815	1.1756	1.17353	1.18137	1.19348		Kuwait	0.879615	0.968346	1.06924	1.06524	1.07944	1.0966	1.10793	1.13083	1.14641		Kuwait	0.879615	0.974991	1.06677	1.06066	1.08442	1.09167	1.10525	1.13975	1.14371		Kuwait	0.86463	5.27636	10.119	15.2734	20.4598
Laos	467.706	533.538	610.329	626.052	645.009	667.6	682.126	687.854	686.279		Laos	473.449	562.677	675.546	712.242	725.2	747.1	766.651	777.65	787.932		Laos	473.47	546.088	634.226	659.436	680.941	703.867	727.473	737.911	740.323		Laos	473.47	543.983	631.17	653.673	672.82	696.56	720.934	731.12	733.183		Laos	467.706	2872.07	5616.55	8683.92	11833.1
Lebanon	6.72935	7.79272	9.36501	9.83372	10.2717	10.7297	10.8326	10.7922	10.5364		Lebanon	6.73732	5.72989	4.62105	4.25834	4.12648	4.20556	4.11587	4.16744	4.16947		Lebanon	6.73732	7.45534	8.43341	8.65885	8.93393	9.22697	9.38169	9.45255	9.31431		Lebanon	6.73732	7.37717	8.25666	8.5025	8.73627	9.08452	9.21279	9.28709	9.12786		Lebanon	6.72935	41.4395	81.9754	129.269	178.876
Timor-Leste	3.84945	4.21254	4.57567	4.62869	4.68832	4.76739	4.8348	4.91445	4.89961		Timor-Leste	3.91286	4.49758	5.19338	5.30066	5.2339	5.27461	5.25307	5.24996	5.32547		Timor-Leste	3.91286	4.31078	4.75278	4.75646	4.83796	4.9116	4.95555	5.07287	5.10179		Timor-Leste	3.91286	4.31011	4.75463	4.73651	4.81945	4.89069	4.94476	5.06206	5.09081		Timor-Leste	3.84945	23.4598	44.8856	67.817	91.0201
Malaysia	1368.88	1565.19	1786.02	1828.37	1872.76	1923.27	1908.78	1943.79	1917.2		Malaysia	1376.58	1343.99	1304.07	1175.19	1071.43	1018.47	954.844	878.888	843.15		Malaysia	1376.75	1600.23	1847.31	1913.71	1946.04	1994.24	1983.78	2031.1	2059.42		Malaysia	1376.75	1558.15	1762.7	1825.07	1839.27	1895.59	1903.3	1971.12	1966.84		Malaysia	1368.88	8409.58	16456.3	25428.8	34615
Mongolia	40.3958	43.4513	46.6299	47.4245	48.3987	49.6015	50.5725	51.8079	51.6584		Mongolia	40.9276	46.5074	53.0711	54.4272	54.9082	55.6108	56.7492	56.0608	56.9272		Mongolia	40.9462	44.5918	48.6223	49.1422	50.3141	51.4781	52.2612	54.1763	53.9435		Mongolia	40.9462	44.5229	48.5796	49.1139	50.3079	51.2951	52.2209	54.1198	53.8408		Mongolia	40.3958	245.43	465.865	699.81	937.906
Myanmar	2020.97	2206.73	2406.02	2423.22	2448.44	2481.82	2504.14	2533.47	2514.27		Myanmar	2051.96	2300.95	2590.71	2620.19	2584.27	3067.49	3063.05	3030.5	3053.38		Myanmar	2052.24	2254.06	2477.43	2480.92	2516.04	2541.45	2557	2608.18	2603.25		Myanmar	2052.24	2227.5	2423.35	2416.1	2443.98	2470.06	2490.36	2537.87	2526.19		Myanmar	2020.97	12311.6	23544.5	35591.8	47733.1
Nepal	651.815	715.003	781.476	801.287	824.652	851.794	880.654	911.198	930.934		Nepal	661.392	753.315	861.898	888.206	892.978	914.222	932.905	952.188	983.308		Nepal	661.392	730.237	806.141	821.464	847.691	872.945	900.544	936.263	963.066		Nepal	661.392	728.322	803.896	817.849	841.892	868.835	897.859	933.928	960.632		Nepal	651.815	3974.08	7615.57	11542.8	15572.6
Oman	2.05268	2.23555	2.41036	2.41834	2.44071	2.48483	2.5171	2.55449	2.54303		Oman	2.08864	2.3277	2.5819	2.6236	2.59002	2.58644	2.57765	2.56652	2.5861		Oman	2.08864	2.25391	2.4474	2.43238	2.45629	2.47505	2.49815	2.54767	2.55458		Oman	2.08864	2.26434	2.42746	2.40774	2.42654	2.45009	2.48998	2.53924	2.52989		Oman	2.05268	12.4989	23.8515	35.9113	48.0253
Pakistan	2020.31	2188.62	2370.5	2409.55	2447.26	2488.64	2524.51	2566.26	2568.89		Pakistan	2044.51	2209.51	2389.05	2413.59	2380.6	2366.67	2333.74	2272.54	2244.17		Pakistan	2044.65	2205.81	2381.51	2396.65	2429.3	2450.19	2458.35	2482.17	2455		Pakistan	2044.65	2188.99	2348.62	2354.21	2375.07	2387.8	2391.91	2425.71	2420.71		Pakistan	2020.31	12290.2	23415.2	35306.7	47392.2
Philippines	974.036	1041.29	1116.43	1131.76	1148.81	1169.26	1184.02	1204.83	1193.28		Philippines	984.511	1101.82	1243.66	1270.62	1280.63	1289.7	1310.89	1289.06	1303.59		Philippines	984.986	1067.24	1164.77	1176.43	1197.76	1217.54	1228.28	1266.52	1251.39		Philippines	984.986	1062.57	1156.01	1167.5	1189.33	1203.93	1218.64	1256.65	1240.87		Philippines	974.036	5911.47	11193.1	16790.5	22466.4
Qatar	0.295968	0.364638	0.42907	0.449853	0.471747	0.50666	0.524053	0.541816	0.551517		Qatar	0.299836	0.392783	0.506395	0.539587	0.565329	0.579631	0.585592	0.601623	0.612495		Qatar	0.299836	0.253555	0.210292	0.201898	0.201699	0.195128	0.194289	0.195335	0.193208		Qatar	0.299836	0.371111	0.447268	0.45895	0.493709	0.510748	0.527916	0.560404	0.573554		Qatar	0.295968	1.84448	3.7321	5.89824	8.1694
Saudi Arabia	15.9632	17.048	18.1034	18.2463	18.4424	18.6772	18.9789	19.253	19.265		Saudi Arabia	16.1719	17.9643	20.0087	20.3534	20.1124	20.1689	20.1915	20.1883	20.4336		Saudi Arabia	16.1719	17.3476	18.5982	18.5904	18.849	19.0089	19.2581	19.6228	19.7495		Saudi Arabia	16.1719	17.3436	18.61	18.5704	18.8028	18.9931	19.3435	19.6383	19.7756		Saudi Arabia	15.9632	96.864	183.159	273.819	365.247
Singapore	0.633907	0.647868	0.666656	0.65164	0.644192	0.644192	0.65025	0.65164	0.645128		Singapore	0.683548	0.736455	0.811198	0.801944	0.772882	0.764002	0.757244	0.750326	0.753818		Singapore	0.683548	0.705655	0.741738	0.718504	0.713682	0.710722	0.714034	0.724826	0.723618		Singapore	0.683548	0.704115	0.740228	0.715524	0.709242	0.707762	0.712544	0.723326	0.722108		Singapore	0.633907	3.8174	7.07553	10.3938	13.6445
Sri Lanka	265.252	281.606	297.732	299.648	302.615	306.784	315.184	321.189	319.039		Sri Lanka	269.159	292.807	320.312	321.714	317.341	315.652	317.206	310.888	312.86		Sri Lanka	269.249	289.654	312.006	312.111	316.458	320.189	327.513	337.327	335.344		Sri Lanka	269.249	288.629	310.3	309.986	314.192	317.161	321.405	331.129	328.931		Sri Lanka	265.252	1607.86	3032.02	4522.6	6023.81
Syrian Arab Republic	6.91295	7.84695	9.0416	9.43358	9.80397	10.1679	10.2536	10.3277	10.1182		Syrian Arab Republic	6.9663	7.08442	7.14719	7.04911	6.90384	6.88855	7.09991	6.96126	6.94006		Syrian Arab Republic	6.97004	7.67679	8.53554	8.7277	8.99942	9.3525	9.46541	9.69382	9.46192		Syrian Arab Republic	6.97004	6.91592	6.80664	6.69603	6.56368	6.65511	6.75033	6.97654	6.72874		Syrian Arab Republic	6.91295	42.4117	82.8411	128.441	175.979
Thailand	2690.88	3038.52	3431.84	3469.62	3515.49	3575.48	3555.85	3564.12	3518.06		Thailand	2714.26	2906.27	3133.19	3079.53	3039.11	3022.88	3003.46	2911.86	2888.33		Thailand	2715.12	2879.03	3089.64	3050.62	3046.7	3072.22	3037.44	3051.88	2971.07		Thailand	2715.12	2858.06	3045.92	3017.79	3013.34	3039.55	3011.59	3028.17	2956.4		Thailand	2690.88	16492.9	32078.8	49275.8	66669.8
Turkey	2548.89	2981.71	3494.18	3604.36	3693.03	3760.69	3698.99	3676.27	3648.11		Turkey	2563.9	2843.1	3162.03	3151.65	3113.93	3149.48	3117.87	3061.47	3005.91		Turkey	2564.01	2639.44	2663.45	2566.82	2418.7	2220.3	1950.4	1905.38	1851.14		Turkey	2564.01	2570.4	2506.68	2370.09	2179.16	1959.29	1627.61	1317.39	1266.41		Turkey	2548.89	15726.1	31147.2	48728.3	66838.7
United Arab Emirates	1.14588	1.31206	1.45899	1.5106	1.56041	1.60297	1.63515	1.66774	1.68056		United Arab Emirates	1.16087	1.38031	1.62132	1.69779	1.71126	1.74825	1.75967	1.7688	1.80344		United Arab Emirates	1.16087	1.14236	1.07746	0.880618	0.861586	0.8963	0.931539	0.987434	1.01738		United Arab Emirates	1.16087	1.14912	1.07543	0.883759	0.857089	0.892928	0.92963	0.985526	1.0211		United Arab Emirates	1.14588	7.04145	13.7487	21.0953	28.6981
Viet Nam	2639.86	2995.8	3393.19	3465.44	3545.83	3640.81	3641.06	3660.64	3653.66		Viet Nam	2665.16	2837.61	3077.61	3028.64	2998.19	3007.24	2956.12	2911.67	2900.35		Viet Nam	2665.29	3098.34	3590.8	3691.98	3757.2	3845.1	3847.23	3868.04	3872.5		Viet Nam	2665.29	3061.91	3527.59	3625.33	3662.14	3771.19	3782.1	3815.18	3817.72		Viet Nam	2639.86	16195.1	31571.5	48609.7	66017.3
Yemen	23.5061	25.6442	27.7902	28.0096	28.3174	28.7836	29.2471	29.7078	29.5968		Yemen	23.9163	27.1962	31.0933	31.6572	31.2543	31.386	31.3323	31.2436	31.6054		Yemen	23.9163	25.972	28.271	28.2226	28.6445	28.9964	29.3434	29.9695	30.1281		Yemen	23.9163	26.2224	28.7821	28.6725	29.0566	29.4588	29.9045	30.5149	30.6771		Yemen	23.5061	143.175	273.541	412.712	553.068
Armenia	65.8915	71.2045	76.4892	76.8307	77.4954	78.5051	79.5947	80.7027	80.2471		Armenia	67.047	75.2673	84.7739	86.0071	84.5205	84.5919	84.2508	83.8835	84.6687		Armenia	67.0473	72.9775	79.3889	78.9252	79.9348	80.6262	81.3838	83.0275	83.275		Armenia	67.0473	72.817	79.2121	78.5959	79.4373	80.2853	81.2101	82.8521	83.0975		Armenia	65.8915	400.662	761.969	1144.76	1529.57
Azerbaijan, Republic of	18.2119	19.6447	21.0679	21.2187	21.4795	21.844	22.2545	22.683	22.6786		Azerbaijan, Republic of	18.525	20.7051	23.217	23.5868	23.2321	23.3117	23.3225	23.312	23.6238		Azerbaijan, Republic of	18.5252	20.1048	21.818	21.7581	22.1211	22.3974	22.7344	23.3302	23.5435		Azerbaijan, Republic of	18.5252	20.0599	21.7713	21.6665	21.9823	22.3052	22.6829	23.2787	23.4791		Azerbaijan, Republic of	18.2119	110.704	210.351	315.841	422.196
Georgia	35.5502	40.4722	48.0196	48.2947	49.8974	51.8712	53.4987	55.6409	58.3334		Georgia	35.9303	37.2035	38.831	35.8459	35.8846	41.2972	41.1518	41.1788	41.7201		Georgia	35.9303	41.5711	50.0047	50.3274	52.0288	53.8625	55.5441	57.9865	60.8602		Georgia	35.9303	41.2244	49.5184	49.8546	51.3691	53.2819	55.0092	57.4822	60.3616		Georgia	35.5502	218.223	428.132	668.505	911.581
Kazakhstan	51.864	58.5293	66.1698	69.2534	72.5998	75.9901	77.1424	77.9872	77.2915		Kazakhstan	52.1739	62.4359	75.9037	79.2812	82.5654	85.9179	89.0105	90.1438	91.5823		Kazakhstan	52.1893	55.6569	60.1079	61.6566	64.4831	67.6098	69.2088	70.9886	70.4213		Kazakhstan	52.1893	59.7504	68.9604	72.5358	75.5102	79.2678	80.8941	82.8726	82.258		Kazakhstan	51.864	317.85	618.137	952.069	1301.68
Kyrgyzstan	18.8994	26.7238	38.075	24.965	24.5636	25.7557	26.0735	26.2088	26.0402		Kyrgyzstan	19.1072	27.6917	40.5656	27.0087	26.5248	27.4692	28.0314	28.7235	29.209		Kyrgyzstan	19.108	26.7353	37.4714	21.5921	20.7635	21.5056	22.0009	22.3626	22.3489		Kyrgyzstan	19.108	26.713	37.5344	21.7256	20.8269	21.6374	22.0587	22.4316	22.3906		Kyrgyzstan	18.8994	121.221	266.191	443.456	567.88
Tajikistan	156.448	170.392	184.483	185.702	187.729	190.59	193.465	196.362	195.481		Tajikistan	159.188	181.771	208.281	211.768	208.573	209.264	208.631	207.928	210.125		Tajikistan	159.188	173.878	189.808	189.093	191.928	194.001	196.041	200.155	200.996		Tajikistan	159.188	173.479	189.353	188.241	190.667	193.126	195.56	199.673	200.505		Tajikistan	156.448	952.63	1818.68	2742.31	3672.85
Turkmenistan	0.0256122	0.0470892	0.0617076	0.06143	0.0731312	0.0729339	0.0766393	0.0759878	0.0859708		Turkmenistan	0.0257745	0.0397057	0.0535801	0.065877	0.065349	0.0651231	0.0772667	0.0755557	0.0749891		Turkmenistan	0.0257745	0.0275645	0.051148	0.0511122	0.0631453	0.0630334	0.0622744	0.0622003	0.0726041		Turkmenistan	0.0257745	0.047731	0.0630112	0.0629952	0.0626337	0.0745561	0.0785693	0.0784747	0.0886285		Turkmenistan	0.0256122	0.17515	0.425215	0.733475	1.05233
Uzbekistan	1.89198	2.02139	2.15802	2.17134	2.19943	2.22229	2.26842	2.31298	2.28301		Uzbekistan	1.91566	2.17167	2.46951	2.50921	2.54667	2.53987	2.6097	2.52033	2.56821		Uzbekistan	1.91723	2.08276	2.25396	2.26418	2.29385	2.34617	2.35461	2.45144	2.39757		Uzbekistan	1.91723	2.07369	2.25204	2.25592	2.31231	2.32303	2.35296	2.44542	2.40579		Uzbekistan	1.89198	11.4813	21.7249	32.5283	43.4131
OCEANIA	4972.66	5356.81	5733.73	5516.92	5309.7	5126.86	4761.36	4457.57	4181.29		OCEANIA	5083.44	5261.21	5439.53	5054.88	4676.35	4446.51	4136.33	3847.32	3641.71		OCEANIA	5083.52	5690.73	6292.82	6131.08	5842.48	5624.29	5239.95	4911.91	4629.47		OCEANIA	5083.52	5612	6177.16	6023.07	5690.43	5517.57	5152.99	4850.37	4569.95		OCEANIA	4972.66	30220.1	57381.1	85832.9	113210
Australia	2338.56	2576.62	2838.99	2834.04	2827.92	2828.38	2716.81	2625.33	2526.13		Australia	2389.96	2315.08	2261.77	2192.06	2116.41	2130.68	2066.68	1983.54	1936.36		Australia	2390.03	2741.6	3132.96	3178.47	3151.16	3148.73	3041.57	2941.4	2843.67		Australia	2390.03	2703.52	3073.46	3118.55	3059.8	3083.29	2985.28	2900.25	2802.05		Australia	2338.56	14269.4	27414.9	41604.9	55768.9
Cook Islands	0.0694729	0.0901717	0.11446	0.113732	0.113036	0.112519	0.112795	0.110783	0.100641		Cook Islands	0.0709287	0.0958148	0.134671	0.133197	0.122661	0.131043	0.121127	0.118136	0.11669		Cook Islands	0.0709287	0.0938148	0.119571	0.128133	0.127165	0.126653	0.124294	0.114652	0.111985		Cook Islands	0.0709287	0.100216	0.118523	0.127015	0.117336	0.125265	0.118046	0.116831	0.114114		Cook Islands	0.0694729	0.437536	0.912683	1.48425	2.05222
Fiji Islands	44.8157	53.2833	63.3569	63.1445	62.9145	62.8176	60.1747	58.0495	56.227		Fiji Islands	45.7589	50.3758	56.2037	54.0522	51.9404	51.0892	49.9758	49.6194	49.3336		Fiji Islands	45.7601	56.1228	68.5285	69.4059	68.6161	68.3903	65.795	63.3145	61.0265		Fiji Islands	45.7601	55.3327	67.2089	68.1001	66.6173	66.9882	64.6141	62.46	60.2562		Fiji Islands	44.8157	277.362	553.852	870.424	1185.92
French Polynesia	0.196529	0.224606	0.25192	0.252082	0.26016	0.26003	0.262209	0.26681	0.257506		French Polynesia	0.206177	0.241474	0.292756	0.297041	0.290751	0.289001	0.2984	0.287797	0.299922		French Polynesia	0.206332	0.23951	0.273813	0.272243	0.282655	0.282184	0.282783	0.290088	0.282845		French Polynesia	0.206332	0.238223	0.271743	0.269742	0.280167	0.278071	0.29006	0.2973	0.289787		French Polynesia	0.196529	1.20725	2.35759	3.61735	4.88584
New Caledonia	0.889022	0.937284	0.984829	0.998548	1.01785	1.02833	1.04098	1.05219	1.03507		New Caledonia	0.919747	0.91737	0.948703	0.961826	0.96644	0.971373	0.979843	0.962348	0.978144		New Caledonia	0.920056	0.992785	1.07765	1.08273	1.10563	1.12532	1.13623	1.16995	1.15324		New Caledonia	0.920056	0.987611	1.07013	1.07398	1.09481	1.11294	1.12742	1.15244	1.13559		New Caledonia	0.889022	5.38239	10.1164	15.0542	20.0663
New Zealand	1962.89	1980.26	1943.25	1743.77	1553.03	1375.93	1157.34	973.381	829.283		New Zealand	2002.07	2084.27	2092.41	1806.02	1548.22	1306.5	1093.93	924.404	785.61		New Zealand	2002.07	2105.63	2134.51	1929.65	1684.74	1478.09	1236.16	1037.88	883.522		New Zealand	2002.07	2075.28	2095.18	1898.67	1649.99	1454.64	1220.23	1028.1	876.181		New Zealand	1962.89	11794.7	21659	31175.8	39703.9
Papua New Guinea	409.121	489.457	584.628	583.763	584.489	587.992	574.779	564.836	549.339		Papua New Guinea	423.664	550.626	722.069	715.393	693.947	701.33	687.095	669.631	663.986		Papua New Guinea	423.664	522.634	644.01	648.819	647.681	650.138	637.152	627.753	615.571		Papua New Guinea	423.664	516.798	634.332	638.482	631.774	638.9	627.72	620.631	608.303		Papua New Guinea	409.121	2535.06	5077.52	7999.79	10919.3
Samoa	1.85117	2.08177	2.31293	2.31452	2.33037	2.35776	2.39183	2.42913	2.38728		Samoa	1.97102	2.34711	2.79114	2.83986	2.77325	2.75364	2.74506	2.68715	2.71414		Samoa	1.97149	2.24753	2.54149	2.50327	2.53771	2.56164	2.58064	2.65415	2.62659		Samoa	1.97149	2.23813	2.52979	2.48446	2.51335	2.53803	2.56726	2.64083	2.61285		Samoa	1.85117	11.3376	21.9776	33.5439	45.1323
Solomon Islands	209.102	247.317	291.805	279.965	268.821	259.011	239.568	223.308	208.031		Solomon Islands	213.429	250.078	293.59	273.173	251.362	242.168	223.861	205.569	191.876		Solomon Islands	213.429	254.278	300.163	291.557	276.488	264.693	244.926	226.945	211.219		Solomon Islands	213.429	250.654	294.428	286.202	268.617	259.697	240.969	224.484	208.895		Solomon Islands	209.102	1292.82	2573.9	4021.08	5409.76
Tonga	0.0627697	0.0852605	0.0955903	0.104353	0.103707	0.10355	0.105736	0.105454	0.10263		Tonga	0.0662214	0.0877215	0.110982	0.124906	0.121178	0.119752	0.118014	0.128041	0.127265		Tonga	0.0662214	0.0832715	0.113058	0.111242	0.110974	0.110462	0.122381	0.122987	0.12068		Tonga	0.0662214	0.0899326	0.11244	0.110424	0.109862	0.119464	0.121653	0.122358	0.120041		Tonga	0.0627697	0.399109	0.835741	1.32246	1.84358
Vanuatu	5.10981	6.44749	7.94382	8.46182	8.69738	8.86355	8.76855	8.69768	8.39663		Vanuatu	5.32278	7.09029	9.20222	9.82372	10.1983	10.481	10.5256	10.3734	10.3035		Vanuatu	5.32434	6.8136	8.51697	9.08052	9.62916	10.0442	10.104	10.2682	10.1632		Vanuatu	5.32434	6.77196	8.448	8.99796	9.51186	9.88744	9.95716	10.1172	9.99167		Vanuatu	5.10981	31.9966	65.7303	105.967	148.512
EUROPE	40453.5	46157.6	52294.5	52509.1	53098	53358.1	52747.9	52146.9	51189		EUROPE	42096.4	50866.9	61247.7	61301.5	61559.8	61682.1	60936.8	60147.9	59932.2		EUROPE	42101	48683.7	55751	56571	57122.7	57110.4	56460.7	56149.2	55216		EUROPE	42101	48725.5	56332	57013.6	57479	57849.8	57343.7	57223	56270.2		EUROPE	40453.5	248425	485350	747038	1.01017e+06
Albania	29.1005	33.3011	37.6201	37.8827	38.3592	39.0961	25.1405	25.8186	24.9543		Albania	31.7822	36.7654	41.9086	40.2498	37.7268	38.6681	39.5518	39.4031	41.1749		Albania	31.7924	36.7055	42.1227	41.9716	42.7483	43.3656	43.7691	30.457	29.9416		Albania	31.7924	36.4985	41.8314	41.5672	42.2192	42.843	43.4329	44.9254	29.5567		Albania	29.1005	178.803	349.628	537.991	727.881
Austria	1058.91	1171.96	1283.34	1268.06	1254.25	1245.18	1195.09	1154.58	1109.05		Austria	1096.07	1189.76	1274.68	1216.93	1148.32	1115.28	1053.83	990.772	948.76		Austria	1096.07	1230.71	1359.58	1350.08	1320.19	1299.89	1244.55	1197.18	1150.5		Austria	1096.07	1215.7	1337.86	1328.61	1291.15	1279.5	1229.08	1187.76	1141.47		Austria	1058.91	6466.53	12437.7	18839.2	25165.6
Belgium	325.86	246.443	164.611	123.674	82.535	41.2177	0.0283799	0.0284899	0.0276099		Belgium	335.724	270.133	199.211	140.988	83.2523	7.59439	0.00939496	0.00915496	0.00912496		Belgium	335.751	261.279	180.822	134.036	83.7811	29.5718	0.0170499	0.0172899	0.0170499		Belgium	335.751	258.826	178.149	132.869	83.8155	35.4497	0.0226532	0.0229732	0.0226532		Belgium	325.86	1875.74	3026.13	3808.24	4385.47
Bosnia and Herzegovina	181.694	234.307	303.193	318.007	332.143	347.758	348.988	351.908	347.002		Bosnia and Herzegovina	191.116	247.106	318.574	331.727	337.854	350.967	353.382	354.762	359.51		Bosnia and Herzegovina	191.143	231.396	276.317	284.194	294.43	306.242	307.563	312.135	310.002		Bosnia and Herzegovina	191.143	222.614	256.935	265.342	272.626	284.083	285.956	290.298	288.146		Bosnia and Herzegovina	181.694	1142.78	2383.2	3913.97	5518.15
Bulgaria	226.505	275.6	332.034	350.913	367.777	385.551	388.519	393.546	391.87		Bulgaria	240.223	309.543	396.224	419.99	437.889	460.95	465.032	464.478	474.9		Bulgaria	240.232	301.754	376.825	398.541	424.091	443.722	448.836	457.293	460.516		Bulgaria	240.232	297.225	368.085	390.228	411.677	434.048	440.683	450.997	453.888		Bulgaria	226.505	1408.12	2842.56	4521.61	6293.03
Croatia	204.425	222.91	232.695	234.953	237.903	242.063	236.365	232.407	226.132		Croatia	215.116	246.443	277.315	274.52	264.763	269.48	263.125	255.117	252.893		Croatia	215.117	239.205	264.614	270.274	271.702	275.259	269.717	265.786	260.741		Croatia	215.117	236.97	259.4	264.809	263.347	269.456	264.962	262.424	257.349		Croatia	204.425	1245.03	2369.37	3535.1	4712.81
Czech Republic	906.299	1004.73	1085.47	1024.74	990.743	947.075	846.691	751.478	775.727		Czech Republic	943.893	1149.07	1364.96	1204.64	1087.43	1037.99	953.655	803.683	657.557		Czech Republic	943.907	1090.48	1216.03	1132.96	1078.51	1038.21	932.439	810.445	654.107		Czech Republic	943.907	1073.57	1192.47	1118.17	1065.66	1028.67	924.132	806.414	651.362		Czech Republic	906.299	5536.23	10640.6	16007.2	21096.9
Denmark	111.756	117.358	141.716	133.868	130.438	127.241	120.782	114.842	104.477		Denmark	119.108	139.718	153.85	172.136	163.779	159.487	153.686	142.594	136.294		Denmark	119.16	130.352	158.68	150.886	146.714	142.567	134.874	129.599	117.9		Denmark	119.16	128.67	156.59	148.713	143.914	140.1	133.222	128.396	116.739		Denmark	111.756	676.14	1287.29	1988.02	2653.93
Finland	4304.72	5079.31	5952.31	6124.55	6221.51	6372.03	6478.58	6602.6	6578.55		Finland	4441.42	5566.2	6940.42	7131.78	7236.82	7574.7	7666.39	7765.34	7860.38		Finland	4441.42	5422.05	6562.41	6744.86	6899.72	7155.61	7298.24	7372.42	7393.5		Finland	4441.42	5352.22	6428.87	6664	6754.51	7011.28	7204.12	7294.15	7315.11		Finland	4304.72	26602.9	52872.5	82806.2	113526
France	1673.25	1887.52	2072.53	2069.06	2091.86	2131.15	2093.75	2056.68	1976.74		France	1781.82	2133.11	2503.78	2501.34	2455.8	2479.87	2432.27	2371.87	2349.73		France	1781.91	2059.79	2320.61	2309.38	2329.04	2360.5	2321.88	2295.94	2246.33		France	1781.91	2029.56	2268.92	2267.68	2272.79	2313.96	2282.1	2268.67	2212.85		France	1673.25	10253.8	19876.4	30235.5	40603.6
Germany	3722.33	4015.91	4296.22	4147.6	3990.19	3853.35	3568.67	3285.25	3016.23		Germany	3854.06	4439.39	5075.12	5009.32	4788.86	4588.21	4246.05	3950.45	3675.54		Germany	3854.08	4245.86	4669.4	4616.24	4433.12	4242.7	3932.04	3635.37	3349.78		Germany	3854.08	4212.76	4611.67	4544.85	4341.49	4168.73	3868.89	3589.34	3310.62		Germany	3722.33	22627.5	42987.4	64319.9	84900.5
Greece	51.7429	55.85	58.6476	60.4751	63.019	65.1251	65.3402	65.2864	63.0075		Greece	54.9984	58.9765	60.2487	53.6169	53.3401	55.1923	55.6368	54.4181	54.5889		Greece	55.0082	61.1565	66.8783	68.4112	71.4583	73.3296	73.1033	73.4117	71.1684		Greece	55.0082	60.5583	65.8046	67.3444	70.1357	72.079	72.1238	72.577	70.4176		Greece	51.7429	314.564	596.612	891.677	1196.6
Hungary	187.574	247.641	228.721	231.22	234.542	239.163	236.907	237.774	230.596		Hungary	199.72	247.627	303.712	309.793	304.932	309.919	312.031	300.17	302.192		Hungary	199.854	269.996	261.588	264.456	269.381	275.517	273.328	278.571	271.065		Hungary	199.854	226.802	256.848	260.546	263.393	268.563	267.801	273.764	265.849		Hungary	187.574	1185.51	2404.8	3550.9	4710.32
Luxembourg	21.5123	18.6291	15.5135	14.3276	13.1811	12.3831	11.7734	10.6189	8.82022		Luxembourg	22.2629	20.977	18.9402	17.4611	15.7973	15.1563	14.3968	12.0115	9.9444		Luxembourg	22.2732	20.0011	17.2242	16.0256	14.5338	14.4861	12.9626	11.6394	9.13507		Luxembourg	22.2732	19.7669	16.9377	15.7779	14.3782	14.1877	12.7432	11.4477	8.9625		Luxembourg	21.5123	126.19	216.22	292.602	363.094
Ireland	219.387	222.817	220.672	213.753	209.137	204.722	192.396	180.541	163.342		Ireland	225.93	238.661	246.401	234.718	226.218	217.66	203.282	185.851	164.303		Ireland	225.956	232.629	231.391	222.004	214.918	207.884	194.284	180.335	157.889		Ireland	225.956	229.306	227.038	219.154	211.457	204.886	191.919	178.565	157.111		Ireland	219.387	1319.75	2431.69	3528.13	4592.28
Italy	467.778	539.374	609.083	625.7	645.085	666.406	674.309	667.865	643.601		Italy	499.298	561.027	611.992	586.884	564.09	581.883	587.553	585.885	592.779		Italy	499.343	588.966	687.617	700.63	721.945	742.434	750.412	750.082	728.34		Italy	499.343	583.482	676.946	692.272	708.957	732.451	740.942	741.584	720.646		Italy	467.778	2878.26	5644.84	8706.87	11854.8
Macedonia,The Fmr Yug Rp	20.6049	24.0653	27.6929	28.3582	29.1798	30.2173	30.984	31.7385	31.3915		Macedonia,The Fmr Yug Rp	22.3685	25.3954	28.8439	28.722	27.3755	26.3882	24.7484	23.2012	24.3416		Macedonia,The Fmr Yug Rp	22.3706	26.1055	30.212	30.5467	31.575	32.48	33.1841	34.3393	34.5252		Macedonia,The Fmr Yug Rp	22.3706	25.9545	29.9843	30.2808	31.1886	32.1506	32.9356	34.1167	34.2815		Macedonia,The Fmr Yug Rp	20.6049	127.09	251.044	390.174	532.786
Montenegro	27.9213	33.0489	40.2732	44.0641	50.4001	57.1336	58.1189	59.6702	60.4633		Montenegro	30.4238	35.3622	38.7925	39.3197	38.2599	39.0842	38.721	38.1455	38.498		Montenegro	30.4238	36.3175	44.6634	48.6821	55.6203	65.6385	67.1304	69.3276	71.3079		Montenegro	30.4238	36.0437	44.2761	48.1689	54.7116	64.3844	65.9367	68.3791	70.2989		Montenegro	27.9213	172.655	345.124	550.281	776.937
Netherlands	68.9279	51.9757	43.1626	59.8141	55.5798	53.4032	47.2204	12.3957	7.62788		Netherlands	75.9979	65.7753	62.5916	78.402	69.8739	62.8731	18.7022	14.3122	8.90596		Netherlands	76.0014	59.966	52.0151	67.0277	62.3578	58.7685	50.4932	14.9875	9.77244		Netherlands	76.0014	59.2978	51.5353	66.4764	61.6709	58.3259	50.3185	14.9498	9.75221		Netherlands	68.9279	396.615	647.681	880.145	1174.98
Norway	638.444	793.714	993.67	1062.04	1097.57	1135.75	1122.95	1115.9	1102.43		Norway	664.281	868.968	1151.91	1271.68	1294.29	1354.73	1358.15	1346.12	1331.31		Norway	664.314	832.07	1043.69	1135.74	1164.36	1202.33	1195.83	1189.5	1181.3		Norway	664.314	824.87	1031.54	1112.22	1127.59	1174.92	1171.58	1171.19	1162.27		Norway	638.444	3985.93	8154.46	13191.2	18536.9
Poland	2223.46	2271.21	2201.02	1954.22	2084.54	1459.88	1647.29	1507.81	1361.41		Poland	2314.99	2492.97	2527.56	2269.74	2398.14	1748.66	1535.02	1383.68	1244.73		Poland	2315.14	2419.87	2373.11	2136.01	2286.59	1629.3	1450.48	1323.86	1185.25		Poland	2315.14	2399.46	2349.38	2105.5	2240.42	1595.97	1432.46	1314.77	1178.46		Poland	2223.46	13388.5	24674.3	35432.6	45334
Portugal	924.693	1053.37	1200.6	1242.97	1297.17	1351.88	1331.21	1317.75	1293.61		Portugal	954.115	1021.68	1087.51	1081.85	1083.73	1071.05	1022.12	982.884	934.438		Portugal	954.162	1106.12	1276.53	1332.37	1395.08	1438.2	1414.32	1394.29	1366.89		Portugal	954.162	1091.85	1254.62	1310.76	1364.73	1416.09	1396.5	1384.54	1357.57		Portugal	924.693	5676.84	11090.9	17136.3	23405.4
Romania	889.601	984.622	1090.03	1108.05	1148.46	1200.9	1209.87	1209.46	1170.36		Romania	922.78	1088.27	1287.54	1333.28	1375.03	1449.24	1476.62	1470.13	1448.09		Romania	922.907	1046.79	1182.93	1229.53	1287.98	1354.13	1376.8	1390.12	1350.15		Romania	922.907	1037.43	1166.6	1209.13	1258.44	1326.01	1349.98	1364.06	1321.24		Romania	889.601	5432.63	10461.1	15929.3	21510
Slovakia	490.158	477.094	454.187	393.611	348.619	314.783	275.188	298.343	251.234		Slovakia	509.136	523.685	528.399	461.755	406.207	366.518	319.779	333.844	274.533		Slovakia	509.142	509.717	492.19	433.994	386.583	348.08	303.454	321.801	265.214		Slovakia	509.142	505.457	485.893	427.549	377.484	342.274	299.829	319.765	264.343		Slovakia	490.158	2927.89	5290.45	7500.81	9423.87
Slovenia	223.232	214.297	205.095	197.072	187.403	181.665	168.247	154.038	138.098		Slovenia	233.579	228.893	222.147	197.609	172.143	153.879	134.25	117.844	102.495		Slovenia	233.595	232.095	234.743	227.109	214.484	205.062	189.274	174.087	155.623		Slovenia	233.595	228.383	228.025	222.046	209.57	201.494	186.681	172.501	154.566		Slovenia	223.232	1330.46	2392.74	3410.19	4385.88
Spain	832.082	981.433	1147.29	1174.21	1205.83	1294.45	1287.71	1280.91	1264.38		Spain	866.274	1035.93	1218.08	1218.61	1228.89	1291.21	1290.78	1274.69	1281.91		Spain	866.317	1049.9	1258.4	1310.56	1357.39	1413.71	1480.79	1476.73	1467.56		Spain	866.317	1035.15	1229.34	1275.66	1308.15	1393.13	1451.19	1454.41	1444.31		Spain	832.082	5141.84	10214.9	15978.2	21880.9
Sweden	5081.89	5917.2	6830.04	7031.9	7269.43	7545.89	7564.16	7583.77	7565.35		Sweden	5233.77	6479.06	7948.96	8173.4	8411.27	8727.6	8813.43	8933.97	9051.06		Sweden	5233.84	6313.37	7520.05	7735.17	7992.55	8291.74	8383.95	8478.86	8507.92		Sweden	5233.84	6233.13	7367.86	7642.85	7860.22	8177.26	8272.08	8385.5	8414.27		Sweden	5081.89	31326.6	61825.5	96177.5	131575
Switzerland	256.133	286.505	316.099	321.422	327.352	337.708	337.333	334.52	321.271		Switzerland	265.505	303.124	342.994	343.544	341.266	344.977	341.596	333.901	321.209		Switzerland	265.507	302.874	339.42	347.329	353.443	361.71	360.351	355.904	340.174		Switzerland	265.507	299.41	334.249	341.359	345.206	354.282	354.246	350.553	336.251		Switzerland	256.133	1567.17	3029.29	4615.11	6228.15
United Kingdom	711.181	772.866	815.812	801.688	797.512	797.559	765.293	733.767	695.841		United Kingdom	736.338	846.45	948.503	925.933	907.34	905.516	871.299	834.395	805.485		United Kingdom	736.415	820.605	885.753	866.121	855.165	848.992	815.734	787.531	748.384		United Kingdom	736.415	808.79	864.921	852.017	839.567	835.225	803.221	776.859	738.046		United Kingdom	711.181	4328.77	8236.04	12301	16305.2
Serbia	169.139	209.049	253.495	261.511	271.792	281.895	284.038	286.032	279.437		Serbia	186.584	241.774	307.665	319.544	320.913	330.739	332.351	329.261	332.007		Serbia	186.601	232.858	286.976	292.607	305.037	314.907	316.921	322.2	318.542		Serbia	186.601	230.334	282.702	288.783	299.433	310.111	312.977	318.531	314.973		Serbia	169.139	1054.75	2144.44	3419.93	4737.76
Belarus	917.83	1113.03	1342.12	1383.3	1432.83	1500.17	1622.16	1876.45	2257.1		Belarus	971.231	1296.26	1726.14	1755.18	1801.04	1877.31	2006.28	2230.64	2692.49		Belarus	971.718	1219.26	1517.03	1572.76	1632.29	1707.43	1826.13	2109.02	2519.51		Belarus	971.718	1202.92	1490.06	1543.48	1595.2	1668.07	1794.42	2081.71	2490.05		Belarus	917.83	5702.18	11496.4	18248.2	25214.2
Estonia	436.721	530.35	636.182	636.544	637.821	641.937	619.548	602.418	580.445		Estonia	458.889	612.521	799.981	803.713	779.886	787.241	761.914	731.814	718.566		Estonia	458.897	579.285	719.156	729.851	724.773	725.472	701.831	682.876	662.065		Estonia	458.897	570.581	705.235	715.533	703.108	711.031	690.429	675.37	654.607		Estonia	436.721	2713.95	5471.54	8652.81	11836.8
Latvia	623.282	727.245	838.721	831.585	825.45	822.759	786.309	758.854	725.411		Latvia	650.023	832.296	1060.62	1030.63	984.582	984.85	950.567	902.013	877.902		Latvia	650.134	790.929	945.394	949.262	933.077	926.017	887.039	857.191	820.785		Latvia	650.134	778.849	926.359	930.742	905.97	906.685	871.873	847.123	810.825		Latvia	623.282	3843.65	7591.36	11777.8	15929.6
Lithuania	283.319	327.254	372.255	375.356	379.248	384.845	374.401	366.759	356.16		Lithuania	297.541	379.084	480.307	478.157	463.474	472.664	461.934	448.297	444.272		Lithuania	297.541	357.827	421.941	430.683	431.705	436.174	425.871	417.749	408.639		Lithuania	297.541	352.391	413.663	422.137	418.53	427.185	418.494	412.638	403.5		Lithuania	283.319	1743.85	3425.12	5289.5	7170.17
Moldova, Republic of	14.8771	19.2724	23.842	23.9629	24.3885	25.1393	25.8098	26.5307	25.8743		Moldova, Republic of	17.7739	25.6081	35.0638	36.0663	34.8554	34.9834	34.7076	34.2927	34.9507		Moldova, Republic of	17.7758	22.7925	28.4114	27.9566	28.7247	29.282	29.7917	31.0904	31.0944		Moldova, Republic of	17.7758	22.6567	28.28	27.7243	28.3462	29.0274	29.6844	31.0018	30.9977		Moldova, Republic of	14.8771	93.6576	194.589	313.92	434.16
Russian Federation	11335.2	13247.2	15490.5	15619.7	15704.1	15949.9	15621.2	15361.3	14938.7		Russian Federation	11798.4	14731.1	18428.7	18522.7	18883.6	18996.8	18932.2	18702	18657		Russian Federation	11801.2	13475.1	15339.7	15833.1	15831.4	15840.3	15664.7	15628.8	15275.7		Russian Federation	11801.2	13979.2	16648.6	16902.9	17085.7	17313.6	17159.3	17163.7	16791.3		Russian Federation	11335.2	69923.2	138403	215984	294167
Ukraine	592	749.161	938.081	978.964	1020.65	1070.64	1085.49	1097.25	1102.3		Ukraine	633.893	878.131	1228.05	1285.6	1330.84	1392.74	1411.79	1405.68	1427.51		Ukraine	634.054	827.528	1066.54	1129.64	1176.2	1229.32	1248.65	1288.28	1284.68		Ukraine	634.054	818.84	1054.59	1116.42	1152.21	1212.32	1237.43	1279.97	1288.18		Ukraine	592	3709.16	7643.88	12375.2	17311.7
WORLD	247253	276795	311476	314318	318986	323774	320718	317816	310923		WORLD	251361	289950	337277	339452	338030	341766	336681	330662	328238		WORLD	251384	283188	320673	323636	327475	331741	328351	326560	320035		WORLD	251384	282299	319900	322870	325474	330403	327936	326639	320197		WORLD	247253	1.51306e+06	2.93172e+06	4.49194e+06	6.0682e+06
[truncated: 72 more columns]

## Sheet: Rndwd_Prod_Val_10%_Lower_Cost
Annual	REF (cost doesn't change in the REF scenario)											BF											AF											BAC										Cumulative	REF (cost doesn't change in the REF scenario)
Million 2018 $	2020	2025	2030	2035	2040	2045	2050	2055	2060		Million 2018 $	2020	2025	2030	2035	2040	2045	2050	2055	2060		Million 2018 $	2020	2025	2030	2035	2040	2045	2050	2055	2060		Million 2018 $	2020	2025	2030	2035	2040	2045	2050	2055	2060		Million 2018 $	2020	2025	2030	2035	2040
AFRICA	32989.5	35308.3	38174.9	38394.1	38780.8	39344.8	39602.9	40011.2	38255		AFRICA	34267.6	38206.2	43126.8	43656.7	43021.6	42686.2	40785.6	40444.4	40874.6		AFRICA	34272.1	36932.5	40346.1	40295.9	40840	41298.6	41418.8	42029.1	40373.8		AFRICA	34272.1	36801.9	40170.8	40047.3	40497.4	40994	41225	41851	40198.1		AFRICA	32989.5	200256	379664	570757	763114
Algeria	352.081	385.657	419.836	427.159	435.267	444.453	453.42	462.436	461.811		Algeria	367.277	411.365	459.719	468.13	461.554	463.879	462.994	461.504	467.331		Algeria	367.285	404.176	444.208	447.503	457.936	465.156	471.905	483.933	487.532		Algeria	367.285	403.547	443.876	446.25	455.937	464.473	472.501	484.521	487.86		Algeria	352.081	2146.06	4108.53	6215.03	8358.94
Angola	278.457	299.45	321.626	322.622	324.704	328.124	331.641	338.222	334.176		Angola	288.229	327.565	373.951	378.64	376.804	375.739	381.639	372.293	376.561		Angola	288.393	310.79	335.493	334.912	338.492	341.857	344.498	357.252	352.019		Angola	288.393	313.095	341.582	340.678	344.375	346.091	349.577	361.586	356.055		Angola	278.457	1691.73	3211.16	4820.29	6435.48
Benin	292.99	317.441	342.289	342.319	344.178	348.053	352.465	357.893	355.559		Benin	304.922	348.985	401.141	405.118	397.825	397.325	397.236	393.839	398.218		Benin	304.961	333.647	365.11	362.421	365.701	368.453	371.466	380.264	380.367		Benin	304.961	332.524	363.621	360.274	363.022	366.016	370.037	378.882	378.973		Benin	292.99	1782.39	3394.44	5105.92	6819.38
Botswana	35.7119	38.2128	40.7247	40.9627	41.3543	41.9319	42.5062	43.3343	42.817		Botswana	37.0663	41.8635	47.4164	48.2002	47.9529	47.9445	48.5165	47.5586	48.0837		Botswana	37.0827	39.8092	42.7872	42.7143	43.3165	43.8383	44.2087	45.6676	45.1685		Botswana	37.0827	39.9372	43.12	42.9994	43.6178	43.9867	44.5293	46.0167	45.4883		Botswana	35.7119	216.772	410.348	614.209	819.414
Burkina Faso	840.983	887.399	933.237	938.323	946.446	957.975	971.03	986.707	981.29		Burkina Faso	866.687	957.024	1061.6	1077.11	1068.69	1070.25	1077.12	1067.96	1079.46		Burkina Faso	866.858	923.033	983.726	982.43	994.863	1004.87	1014.72	1040.03	1038.25		Burkina Faso	866.858	920.839	980.784	978.053	989.767	998.868	1011.26	1036.56	1034.61		Burkina Faso	840.983	5092.31	9575.14	14246.4	18946.2
Burundi	267.339	287.528	307.523	310.1	316.275	321.913	328.096	335.21	334.416		Burundi	278.182	314.638	356.593	363.04	361.645	363.23	365.876	363.868	369.449		Burundi	278.232	301.901	327.384	327.227	334.983	339.744	344.586	355.085	356.219		Burundi	278.232	301.036	326.274	325.505	332.803	337.503	343.283	353.786	354.848		Burundi	267.339	1624.22	3081.86	4622.05	6178.73
Cameroon	728.56	805.143	888.93	882.831	879.534	880.734	885.611	884.583	868.311		Cameroon	752.16	812.6	886.576	884	865.123	865.925	860.919	850.805	852.799		Cameroon	752.238	826.113	907.055	902.147	899.451	901.719	903.034	911.308	901.349		Cameroon	752.238	802.627	860.051	854.301	848.832	855.906	858.32	867.382	858.05		Cameroon	728.56	4447.94	8557.44	12996	17406.9
Cape Verde	7.2556	7.81077	8.34889	8.36842	8.3911	8.48085	8.60392	8.72294	8.65519		Cape Verde	7.57382	8.51036	9.65958	9.78083	9.62096	9.59796	9.56328	9.49861	9.59701		Cape Verde	7.57382	8.16078	8.87849	8.8187	8.88379	8.94964	9.04824	9.21851	9.2508		Cape Verde	7.57382	8.19603	8.85908	8.78976	8.84496	8.91002	9.05691	9.19821	9.23024		Cape Verde	7.2556	44.0888	83.6807	125.445	167.309
Central African Republic	141.581	153.663	166.645	166.502	166.821	167.804	167.118	167.554	164.147		Central African Republic	146.149	168.87	196.701	197.049	193.915	193.826	193.524	188.44	188.459		Central African Republic	146.197	156.301	167.293	167.124	167.899	168.833	168.074	170.638	167.635		Central African Republic	146.197	159.977	175.984	175.653	175.78	176.57	176.062	178.497	175.097		Central African Republic	141.581	861.569	1642.87	2475.95	3308.78
Chad	365.314	392.549	419.995	420.768	423.237	427.633	432.671	439.495	434.082		Chad	379.942	431.062	490.623	497.136	491.077	489.703	492.302	484.086	488.443		Chad	380.059	410.052	442.626	440.035	444.801	448.425	451.536	464.001	460.079		Chad	380.059	410.575	444.749	441.415	445.989	448.834	453.527	466.102	462.108		Chad	365.314	2219.12	4209.31	6310.06	8416.36
Congo, Republic of	241.771	255.015	269.284	267.916	267.112	267.355	261.433	257.728	250.343		Congo, Republic of	247.571	258.007	277.442	269.398	263.703	264.312	261.823	253.208	251.199		Congo, Republic of	247.629	269.341	293.063	294.049	292.428	292.549	286.353	283.912	276.157		Congo, Republic of	247.629	258.927	272.52	273.289	270.397	271.314	266.639	265.499	258.132		Congo, Republic of	241.771	1463.87	2753.21	4098.27	5437.04
Côte d'Ivoire	527.923	564.314	603.203	606.998	615.148	627.442	638.604	651.223	655.491		Côte d'Ivoire	546.757	610.52	686.557	695.072	689.351	698.69	704.164	710.185	724.859		Côte d'Ivoire	546.757	591.224	642.641	643.489	653.896	665.492	676.933	694.683	705.69		Côte d'Ivoire	546.757	588.631	638.199	638.387	647.224	660.598	673.376	691.724	702.8		Côte d'Ivoire	527.923	3203.93	6064.39	9084.2	12127.3
Djibouti	15.2749	16.5819	17.8603	17.9809	18.1788	18.4853	18.8687	19.2974	19.3846		Djibouti	15.9459	18.2173	20.8848	21.2428	20.925	21.0219	21.0668	21.1495	21.6211		Djibouti	15.9459	17.4145	19.0126	18.9303	19.2416	19.4851	19.7997	20.3894	20.6914		Djibouti	15.9459	17.3784	18.9714	18.8427	19.1105	19.3899	19.7466	20.3262	20.6229		Djibouti	15.2749	92.9561	177.144	266.566	356.668
Egypt	680.586	249.827	269.106	270.107	272.357	275.899	279.949	284.059	282.264		Egypt	713.9	300.576	344.252	349.423	342.94	343.227	341.82	340.323	343.819		Egypt	713.92	287.303	313.317	311.272	315.334	318.057	321.293	328.14	329.309		Egypt	713.92	286.639	312.645	309.909	313.263	316.658	320.585	327.424	328.584		Egypt	680.586	3652.76	4921.17	6267.7	7620.48
Equatorial Guinea	100.79	110.881	122.07	119.266	116.751	114.748	109.411	104.999	100.393		Equatorial Guinea	103.017	109.945	118.674	114.509	109.004	107.829	103.469	98.8577	95.9227		Equatorial Guinea	103.017	117.265	133.36	131.854	128.413	126.002	120.529	115.683	111.113		Equatorial Guinea	103.017	115.93	131.262	129.756	125.272	123.857	118.728	114.385	109.83		Equatorial Guinea	100.79	614.829	1180.42	1787.97	2381.78
Ethiopia	4528.58	4901.75	5274.94	5298.28	5344.75	5416.13	5498.8	5589.44	5551.75		Ethiopia	4721.56	5375.12	6137.84	6232.95	6136.14	6140.28	6141.47	6098.7	6166.86		Ethiopia	4722.01	5147.18	5608.72	5579.89	5654.72	5708.48	5768.62	5910.7	5917.31		Ethiopia	4722.01	5135.17	5595.92	5555.72	5620.88	5679.64	5754.3	5896.26	5902.29		Ethiopia	4528.58	27544.7	52426.6	78824.6	105363
Gabon	226.51	228.446	234.744	223.357	207.872	193.419	180.294	171.35	165.04		Gabon	231.342	226.497	225.292	207.072	190.886	181.507	172.599	166.526	164.924		Gabon	231.342	235.497	244.04	234.883	220.16	204.309	190.406	181.239	175.194		Gabon	231.342	233.674	241.147	225.854	207.045	193.84	182.049	174.606	169.72		Gabon	226.51	1360.99	2509.52	3671.85	4773.16
Gambia	66.2665	72.7597	79.8005	77.6333	75.7252	74.2434	72.2533	70.6291	68.2699		Gambia	67.9348	75.4738	84.335	82.1305	78.4273	76.6216	74.0592	71.4117	69.7747		Gambia	67.9361	73.9222	80.331	78.0214	76.1392	74.4351	72.3023	70.8799	68.7476		Gambia	67.9361	73.5391	79.7749	77.4158	75.2974	73.8666	71.9269	70.6067	68.4828		Gambia	66.2665	404.092	774.932	1171.77	1558.03
Ghana	1984.2	2147.72	2312.07	2328.96	2350.72	2381.99	2417.13	2458.54	2452.53		Ghana	2066.4	2357.45	2700.06	2744.98	2708.27	2714.66	2710.23	2698.84	2734.85		Ghana	2066.52	2258.97	2468.46	2465.21	2501.08	2526	2549.74	2609.06	2622.31		Ghana	2066.52	2251.64	2459.28	2451.69	2481.75	2509.8	2539.99	2600.08	2613.49		Ghana	1984.2	12068.7	22971.7	34548.9	46215.5
Guinea	530.52	570.755	610.858	614.874	621.721	631.63	641.788	653.426	649.947		Guinea	552.548	627.011	713.819	726.212	717.892	720.463	723.129	718.334	727.774		Guinea	552.628	600.01	651.424	650.072	660.357	668.75	676.586	694.902	695.997		Guinea	552.628	598.357	649.376	646.763	656.031	664.591	674.221	692.544	693.532		Guinea	530.52	3223.35	6117.23	9175.54	12256.8
Guinea-Bissau	122.536	132.33	142.15	142.882	144.244	146.258	148.526	151.15	150.141		Guinea-Bissau	127.629	144.68	164.516	167.152	164.982	165.182	165.712	164.348	166.31		Guinea-Bissau	127.649	138.996	151.333	150.774	152.919	154.555	156.242	160.447	160.445		Guinea-Bissau	127.649	138.613	150.852	150.002	151.92	153.576	155.688	159.88	159.856		Guinea-Bissau	122.536	745.01	1416.48	2127.96	2843.74
Kenya	1119.38	1226.98	1337.09	1352.86	1372.19	1395.9	1409.32	1418.94	1391.82		Kenya	1166.34	1333.22	1522.42	1549.4	1525.79	1528.11	1518.66	1503	1509.59		Kenya	1166.39	1287.26	1420.8	1426.63	1454.64	1477.22	1489.38	1517.57	1513.86		Kenya	1166.39	1283.79	1416.5	1419.2	1443.7	1468.06	1483.05	1510.26	1504.34		Kenya	1119.38	6823.89	13068.9	19770.1	26553.8
Lesotho	108.613	115.916	123.141	124.002	125.314	127.096	129.121	131.176	131.103		Lesotho	112.254	123.78	137.124	139.106	137.277	137.536	137.193	136.667	137.505		Lesotho	112.254	119.153	126.494	126.044	127.503	128.451	129.506	131.559	131.57		Lesotho	112.254	118.543	125.407	124.739	125.962	127.116	128.393	130.419	130.424		Lesotho	108.613	658.983	1245.79	1862.36	2483.68
Liberia	373.721	408.942	445.147	450.01	458.12	469.558	479.635	490.644	493.019		Liberia	389.369	443.174	507.833	518.744	515.023	522.222	525.274	528.107	539.062		Liberia	389.376	427.126	468.985	470.379	481.113	491.492	500.465	515.385	522.576		Liberia	389.376	422.138	460.037	460.336	469.618	480.497	490.149	504.699	511.474		Liberia	373.721	2277.55	4358.46	6589.06	8847.22
Libyan Arab Jamahiriya	49.8028	54.6632	59.827	60.5963	61.5858	62.8616	63.8439	65.038	64.8482		Libyan Arab Jamahiriya	51.7163	55.7994	57.9566	43.8535	42.9874	42.9788	42.7952	42.6086	43.0402		Libyan Arab Jamahiriya	51.7245	57.1233	62.9888	63.3239	64.4303	65.4473	66.1633	67.8367	67.9564		Libyan Arab Jamahiriya	51.7245	57.2017	63.5859	64.0135	65.056	66.2754	67.274	69.0775	69.2517		Libyan Arab Jamahiriya	49.8028	303.677	582.157	882.061	1186.03
Madagascar	571.829	621.902	672.345	676.705	684.168	694.725	705.992	717.608	714.894		Madagascar	596.581	677.491	771.863	784.968	772.614	775.465	774.13	772.485	787.975		Madagascar	596.582	652.884	714.18	711.753	722.826	730.994	739.604	756.48	760.793		Madagascar	596.582	650.538	710.834	706.843	715.974	725.55	735.806	752.745	757.077		Madagascar	571.829	3481.05	6641	10007.1	13398.1
Malawi	344.428	371.743	400.939	406.842	415.089	426.479	438.272	455.741	461.779		Malawi	356.655	395.536	436.221	438.557	414.194	104.867	104.665	104.441	105.747		Malawi	356.842	388.573	424.215	428.085	438.34	449.666	459.599	482.132	475.246		Malawi	356.842	386.942	421.532	424.829	435.163	444.444	456.057	476.913	469.07		Malawi	344.428	2093.88	3981.79	5992.39	8034.84
Mali	291.276	318.379	347.625	355.18	364.864	376.982	386.027	396.538	398.887		Mali	302.331	347.687	402.021	414.324	417.753	427.359	435.265	436.438	446.914		Mali	302.397	332.747	366.865	372.422	383.895	395.64	403.715	418.238	422.341		Mali	302.397	332.473	367.491	372.627	383.74	395.568	405.002	420.019	424.473		Mali	291.276	1774.76	3395.9	5141.58	6927.16
Mauritania	85.002	93.1845	101.609	102.569	103.942	105.78	107.775	109.792	109.63		Mauritania	88.6466	102.347	118.53	120.983	119.342	120.077	120.087	120.208	121.994		Mauritania	88.6469	97.8612	108.05	108.068	109.966	111.417	112.98	115.845	116.767		Mauritania	88.6469	97.5937	107.763	107.539	109.148	110.851	112.66	115.541	116.447		Mauritania	85.002	518.194	992.541	1501.55	2015.77
Mauritius	0.212605	0.250437	0.27741	0.279472	0.282526	0.293631	0.297507	0.301716	0.300341		Mauritius	0.221355	0.244106	0.279898	0.280214	0.289296	0.291089	0.287172	0.28661	0.285763		Mauritius	0.221355	0.253605	0.293676	0.293729	0.309711	0.308519	0.311619	0.318084	0.314457		Mauritius	0.221355	0.261528	0.292758	0.292291	0.307529	0.306811	0.310571	0.317125	0.313488		Mauritius	0.212605	1.31346	2.59262	3.98173	5.38215
Morocco	372.284	400.932	429.905	437.994	447.704	459.428	470.848	482.43	487.117		Morocco	384.329	414.455	447.847	456.397	453.082	456.829	458.612	460.359	467.178		Morocco	384.329	415.413	448.867	453.606	464.897	475.334	485.805	500.314	508.753		Morocco	384.329	414.411	447.57	451.744	462.098	473.256	484.397	498.911	507.272		Morocco	372.284	2262.35	4295.98	6453.6	8653.28
Mozambique	889.341	972.963	1062.4	1066.56	1074.43	1086.88	1094.07	1106.22	1092.19		Mozambique	922.286	1051.88	1205.45	1218.93	1203.75	1205.81	1209.22	1189.54	1198.6		Mozambique	922.52	1004.36	1093.7	1092.74	1104.34	1114.71	1119.11	1143.54	1134.02		Mozambique	922.52	1007.02	1103.31	1100.96	1110.3	1120.47	1128.13	1152.95	1142.84		Mozambique	889.341	5419.67	10373.9	15690.1	21030.8
Niger	498.417	538.206	578.224	581.164	586.568	594.683	603.46	614.002	608.749		Niger	518.989	591.662	676.628	687.773	679.772	680.375	683.357	675.869	683.533		Niger	519.098	560.024	603.913	601.414	609.47	615.536	620.998	637.324	634.497		Niger	519.098	563.496	613.106	609.806	617.808	624.166	632.313	649.823	647.884		Niger	498.417	3030.29	5761.34	8655.39	11566.6
Nigeria	3309.48	3648.05	4013.57	4098.47	4200.37	4327.87	4435.6	4555.36	4596.93		Nigeria	3436.45	3946.31	4551.33	4671.81	4681.53	4774.22	4842.8	4876.06	4989.4		Nigeria	3436.82	3803.14	4214.93	4278	4398.7	4522.86	4624.12	4782.83	4856.34		Nigeria	3436.82	3791.35	4199.68	4255.35	4366.26	4494.15	4605.14	4765.53	4838.08		Nigeria	3309.48	20195.5	38801.3	58954	79548.3
Réunion	4.45792	4.52853	4.64847	4.65947	4.69933	4.75011	4.81517	4.87495	4.83365		Réunion	4.63858	4.86284	5.25111	5.31055	5.19812	5.1909	5.15657	5.12185	5.15215		Réunion	4.63874	4.77272	4.97715	4.95324	5.01612	5.04993	5.09751	5.19516	5.19579		Réunion	4.63874	4.75103	4.95419	4.93004	4.97228	5.02459	5.08334	5.18145	5.18185		Réunion	4.45792	26.8181	49.5807	72.8341	96.1713
Rwanda	248.727	269.608	290.779	292.993	296.092	309.109	313.725	318.562	316.31		Rwanda	258.282	275.132	94.3955	95.8058	94.0246	94.0969	93.819	93.5185	94.587		Rwanda	258.321	278.611	306.816	306.13	308.967	309.853	308.538	299.462	88.4936		Rwanda	258.321	277.74	305.7	304.512	306.842	307.827	307.308	298.363	88.2986		Rwanda	248.727	1513.24	2882.45	4338.56	5806.63
Sao Tome and Principe	6.62285	7.24461	7.88958	7.91906	7.90352	7.92596	7.94857	8.00505	7.93172		Sao Tome and Principe	6.86218	7.50172	8.22859	8.24898	8.08806	8.06448	8.01702	7.93193	7.94418		Sao Tome and Principe	6.86264	7.56799	8.33302	8.36794	8.40791	8.40048	8.40111	8.50232	8.46832		Sao Tome and Principe	6.86264	7.53277	8.29893	8.30192	8.33131	8.32751	8.35551	8.46186	8.4368		Sao Tome and Principe	6.62285	40.3589	77.2269	116.704	156.284
Senegal	285.713	307.358	329.553	330.894	333.425	337.461	341.555	347.473	343.16		Senegal	296.686	332.982	374.952	380.47	377.605	377.085	380.81	373.739	377.565		Senegal	296.803	321.508	348.551	347.487	351.736	355.383	358.013	368.982	365.132		Senegal	296.803	320.386	346.843	345.341	349.555	352.129	356.055	367.015	363.044		Senegal	285.713	1735.92	3294.91	4944.02	6601.02
Sierra Leone	244.795	265.426	286.198	286.795	288.64	291.843	295.37	299.323	296.76		Sierra Leone	255.154	290.942	332.912	337.115	330.981	330.823	329.93	327.189	330.169		Sierra Leone	255.173	278.981	304.949	302.912	306.188	308.439	310.83	317.362	317.257		Sierra Leone	255.173	278.205	304.036	301.398	304.045	306.727	309.868	316.445	316.314		Sierra Leone	244.795	1489.4	2837.3	4268.89	5704.71
Somalia	594.786	646.835	699.018	702.325	708.835	718.741	729.84	741.369	736.974		Somalia	620.776	703.524	799.703	812.426	798.585	799.916	797.922	794.562	803.458		Somalia	620.789	673.703	730.579	726.598	736.729	743.856	751.964	769.026	771.911		Somalia	620.789	677.666	741.097	735.57	744.303	753.003	762.992	780.419	783.45		Somalia	594.786	3620.77	6907.13	10405.5	13923.7
South Africa	1778.4	1926.31	2086.68	2020.01	1963.44	1921.22	1839.25	1774.54	1685.33		South Africa	1819.37	1957.97	2099.97	1987.56	1840.89	1729.48	1624.76	1508.78	1436.23		South Africa	1819.58	1988.3	2157.56	2089.77	2012.78	1954.06	1859.43	1795.29	1703.15		South Africa	1819.58	1960.4	2107	2038.93	1939.86	1891.5	1806.06	1748.18	1656.83		South Africa	1778.4	10818.3	20610.2	30977	41020.5
Sudan	829.674	890.552	951.99	961.904	975.056	991.764	802.583	817.974	814.32		Sudan	856.636	958.481	1077.22	1097.6	1090.74	1097.79	898.289	893.708	905.788		Sudan	856.713	923.772	996.291	998.52	1015.4	1029.34	837.768	860.639	862.907		Sudan	856.713	922.717	995.998	996.747	1012.39	1026.94	837.213	860.176	862.415		Sudan	829.674	5038.92	9553.12	14323	19145.7
Swaziland	96.3707	108.548	120.353	122.724	140.218	144.315	139.605	132.08	119.842		Swaziland	99.2848	98.8343	96.8971	95.0273	88.0311	10.2521	2.92867	0	0.00593606		Swaziland	99.2957	113.493	128.004	129.467	147.562	153.587	151.347	142.293	124.494		Swaziland	99.2957	112.925	127.187	128.207	145.946	152.132	149.705	140.927	123.33		Swaziland	96.3707	590.402	1144.95	1749.09	2380.2
Tanzania, United Rep of	1133.41	1214.88	1295.37	1300.2	1311.7	1328.96	1347.98	1371.42	1359.08		Tanzania, United Rep of	1178.6	1328.47	1501.29	1523.46	1506.71	1507.03	1515.47	1496.91	1512.48		Tanzania, United Rep of	1178.89	1276.23	1380.97	1374.81	1393.21	1407.7	1421.14	1460.72	1454.53		Tanzania, United Rep of	1178.89	1272.44	1375.91	1367.3	1384.4	1397.39	1415.17	1454.74	1448.27		Tanzania, United Rep of	1133.41	6881.92	13036.8	19518.5	26031
Togo	190.768	207.161	224.026	224.508	225.855	228.506	231.725	235.438	234.479		Togo	198.667	224.452	254.515	257.855	253.805	254.437	254.652	253.787	257.196		Togo	198.68	216.872	236.684	235.291	237.723	239.761	242.261	247.976	249.025		Togo	198.68	216.17	235.793	233.951	235.956	238.357	241.443	247.202	248.243		Togo	190.768	1161	2213.67	3334.29	4458.17
Tunisia	170.464	189.302	215.878	224.212	233.046	242.99	251.014	259.273	263.264		Tunisia	177.524	208.356	240.391	248.861	248.398	251.111	250.406	244.358	236.322		Tunisia	177.542	198.432	227.772	234.826	244.673	254.214	261.752	271.927	277.558		Tunisia	177.542	197.71	226.986	233.631	242.944	252.684	260.725	270.986	276.571		Tunisia	170.464	1041.62	2014.71	3102.43	4232.33
Uganda	1944.97	2103.3	2261.48	2269.25	2281.74	2295.66	2289.38	2151.03	647.169		Uganda	2024.24	2298.11	2612.75	2644.3	2593.21	2556.19	828.484	826.213	836.065		Uganda	2024.51	2209.49	2409.43	2400.98	2426.43	2436.41	2423.51	2165.6	743.807		Uganda	2024.51	2203.1	2401.39	2388.4	2409.88	2421.01	2414.61	2158.61	742.205		Uganda	1944.97	11828.1	22502.8	33818	45176.8
Congo, Dem Republic of	3665.96	3999.7	4345.89	4383.56	4442.14	4523.79	4610.95	4694.61	4664.7		Congo, Dem Republic of	3818.14	4388.71	5065.04	5164.73	5120	5148.63	5186.14	5142.95	5207.5		Congo, Dem Republic of	3818.81	4194.89	4612.6	4612.35	4695.73	4767.09	4835.91	4969.02	4968.38		Congo, Dem Republic of	3818.81	4189.63	4611.96	4602.97	4680.39	4751.34	4834.18	4967.73	4966.43		Congo, Dem Republic of	3665.96	22329.5	42674.2	64441.3	86417.7
Zambia	1020.09	1103.71	1188.33	1197.05	1211.55	1232.23	1254.06	1279.31	1275.11		Zambia	1061.75	1210.69	1385.61	1409.22	1394.43	1400.48	1408.57	1401.02	1421.99		Zambia	1061.92	1160.3	1268.02	1265.84	1286.11	1303.4	1320.39	1358.51	1362.52		Zambia	1061.92	1156.71	1263.35	1258.94	1277.41	1294.89	1315.43	1353.66	1357.49		Zambia	1020.09	6204.15	11807.3	17757.7	23757.4
Zimbabwe	425.255	466.5	509.431	523.597	541.034	562.353	578.624	596.131	603.63		Zimbabwe	442.075	507.566	584.54	605.245	610.795	628.314	638.708	646.828	664.999		Zimbabwe	442.102	488.609	540.021	551.061	571.939	593.058	608.849	631.816	645.119		Zimbabwe	442.102	487.244	538.331	548.327	567.88	589.713	606.68	629.796	642.976		Zimbabwe	425.255	2592.78	4968.21	7529.53	10165
NORTH/CENTRAL AMERICA	49278.4	56273.1	64460.8	64779.4	65203.7	65286.2	62777.8	60547.3	58024.2		NORTH/CENTRAL AMERICA	50680.1	60369.5	72288	73243.9	73340.8	74572.8	72536.1	69727.8	67683.7		NORTH/CENTRAL AMERICA	50681.8	58476.4	67462.4	68935.4	69640.6	70561.8	67934.7	65479.2	62935.8		NORTH/CENTRAL AMERICA	50681.8	58625.1	68082.3	69247.8	69507	70443.4	68264.1	66208.5	63681.5		NORTH/CENTRAL AMERICA	49278.4	302665	592219	914841	1.23916e+06
Bahamas	1.13942	1.26523	1.38377	1.38451	1.39587	1.4144	1.43599	1.45421	1.44161		Bahamas	1.21583	1.3991	1.62039	1.63032	1.60843	1.60478	1.59789	1.58457	1.60154		Bahamas	1.21583	1.34924	1.50245	1.4983	1.51816	1.53092	1.54239	1.57712	1.58077		Bahamas	1.21583	1.35368	1.50966	1.49074	1.50677	1.52297	1.53819	1.57297	1.57656		Bahamas	1.13942	6.96235	13.407	20.3266	27.2605
Barbados	0.731113	0.813383	0.899713	0.919691	0.926111	0.956591	0.948538	0.95065	0.945051		Barbados	0.754188	0.654459	0.522969	0.503664	0.473084	0.472603	0.460468	0.423997	0.426429		Barbados	0.754342	0.857832	0.968646	0.991677	1.00976	1.04176	1.05538	1.05244	1.04728		Barbados	0.754342	0.853896	0.951527	0.985116	1.00074	1.03269	1.03746	1.04676	1.03083		Barbados	0.731113	4.46895	8.62219	13.1407	17.7456
Belize	7.36261	7.93115	8.51355	8.49824	8.54395	8.63214	8.61941	8.63276	8.51233		Belize	7.72398	8.17104	8.76213	8.83088	8.6986	8.71728	8.65685	8.58579	8.62388		Belize	7.72398	8.46744	9.2875	9.21165	9.2847	9.3711	9.37189	9.441	9.40276		Belize	7.72398	8.41609	9.18908	9.13756	9.1803	9.2822	9.3009	9.37874	9.33186		Belize	7.36261	44.7442	84.9823	127.535	170.072
Canada	14973.5	16820.6	18963.3	18997.2	19342.5	19881.2	19440.8	18919.2	18259.8		Canada	15283.4	18034.3	21478.3	21386.5	21537.7	22281.2	22303	21855.1	21361.5		Canada	15283.7	17015.9	18986.2	19204.4	19595.7	20145.3	19675.8	19142.6	18532.5		Canada	15283.7	17440.5	20084.2	20148.3	20359.7	20931.4	20756.1	20401.7	19801.5		Canada	14973.5	91688.2	177934	272784	368116
Saint Lucia	0.360489	0.400999	0.445394	0.460102	0.461445	0.464971	0.472484	0.4766	0.473859		Saint Lucia	0.383446	0.45314	0.544158	0.549254	0.54092	0.550948	0.550588	0.544228	0.546624		Saint Lucia	0.383446	0.432098	0.493889	0.492797	0.496473	0.510142	0.515952	0.523859	0.525835		Saint Lucia	0.383446	0.438915	0.492357	0.490204	0.492662	0.507239	0.514254	0.522279	0.524225		Saint Lucia	0.360489	2.20345	4.25284	6.49452	8.79637
Costa Rica	213.074	234.266	256.882	258.578	261.481	264.621	264.909	265.726	261.889		Costa Rica	223.119	247.493	275.078	278.184	274.627	277.381	277.865	275.478	277.549		Costa Rica	223.157	250.706	281.66	284.046	286.691	289.784	288.49	290.591	286.968		Costa Rica	223.157	248.664	278.712	280.82	282.291	285.898	285.59	288.163	284.469		Costa Rica	213.074	1299.64	2493.59	3779.69	5075.49
Cuba	92.155	99.8504	108.232	108.835	109.454	110.138	109.305	109.038	104.918		Cuba	95.9651	106.4	117.423	116.021	115.228	114.446	114.93	110.162	109.424		Cuba	96.0214	105.721	116.958	117.369	118.274	119.059	117.746	119.462	115.409		Cuba	96.0214	105.149	115.981	116.356	117.325	117.428	116.488	118.031	113.488		Cuba	92.155	560.625	1068.26	1610.02	2154.82
Dominica	0.250891	0.289108	0.313676	0.325134	0.327185	0.330764	0.334468	0.348802	0.341408		Dominica	0.267011	0.315561	0.369951	0.374985	0.379016	0.378849	0.377169	0.373917	0.387849		Dominica	0.267011	0.300911	0.350648	0.34828	0.352051	0.365607	0.367957	0.370723	0.370264		Dominica	0.267011	0.308102	0.34952	0.346422	0.349349	0.363459	0.366688	0.369554	0.369075		Dominica	0.250891	1.54356	3.01367	4.59351	6.22123
Dominican Republic	36.9925	40.3053	43.5962	44.2619	44.7962	45.5744	46.1916	46.983	46.789		Dominican Republic	39.2526	44.0076	49.7223	51.8101	50.5211	50.2216	50.0475	49.8121	50.458		Dominican Republic	39.2526	43.1523	47.4009	47.8173	48.5727	49.2003	49.685	50.7481	51.11		Dominican Republic	39.2526	42.9922	47.1827	47.4928	48.083	48.8494	49.4538	50.5515	50.9005		Dominican Republic	36.9925	225.268	430.085	648.732	870.575
El Salvador	157.18	174.331	191.66	193.403	196.464	200.305	203.126	206.435	205.206		El Salvador	167.005	183.309	202.915	203.544	198.097	198.121	197.09	195.545	196.885		El Salvador	167.005	185.766	205.585	205.687	209.895	213.749	217.253	221.859	222.505		El Salvador	167.005	185.197	204.913	204.535	208.248	212.537	216.107	221.672	222.075		El Salvador	157.18	960.229	1849.21	2809.26	3779.33
Guatemala	724.697	797.618	871.719	873.806	879.749	891.094	902.463	914.459	905.078		Guatemala	771.716	892.656	1034.35	1048.69	1026.98	1027.33	1021.12	1015.69	1024.72		Guatemala	771.718	855.964	948.888	942.975	953.687	960.099	968.138	988.278	989.67		Guatemala	771.718	852.994	945.064	936.578	944.449	954.359	964.728	985.049	986.304		Guatemala	724.697	4421.1	8483.29	12844	17218.9
Haiti	73.5421	80.8385	88.1825	88.5172	89.3142	90.5842	91.9063	93.289	92.4246		Haiti	78.3519	89.7423	103.011	104.661	102.604	102.673	102.217	101.532	102.564		Haiti	78.3543	86.4818	95.3093	94.6397	95.9863	96.9054	97.8743	100.101	100.242		Haiti	78.3543	86.0977	94.7198	93.863	94.9543	96.073	97.2714	99.5036	99.6439		Haiti	73.5421	448.549	860.086	1301.33	1744.72
Honduras	313.739	344.049	374.786	375.603	378.407	383.403	387.382	391.468	386.906		Honduras	333.332	379.437	433.48	438.337	429.791	430.124	427.526	424.587	428.234		Honduras	333.338	369.344	409.215	406.131	410.952	414.574	417.485	425.264	424.87		Honduras	333.338	367.808	406.968	403.506	407.229	411.701	415.514	423.357	422.928		Honduras	313.739	1912.75	3663.73	5538.48	7419.3
Jamaica	36.8288	41.4553	46.0908	46.8565	47.4996	48.3473	48.6254	49.1225	48.054		Jamaica	38.4946	46.2317	54.9957	56.566	57.0741	57.4073	58.1785	56.7917	57.1107		Jamaica	38.5182	44.4701	50.9127	51.6795	52.5115	53.391	53.5496	54.9562	53.7174		Jamaica	38.5182	44.1555	50.2731	51.1088	51.9682	52.5807	52.9318	54.353	53.0768		Jamaica	36.8288	225.599	437.511	668.731	903.656
Martinique	0.348891	0.374479	0.386384	0.386243	0.391691	0.406029	0.410153	0.414568	0.399202		Martinique	0.37166	0.412955	0.468481	0.478463	0.467313	0.476966	0.473427	0.468334	0.471196		Martinique	0.37166	0.393055	0.423198	0.422759	0.42667	0.439826	0.442256	0.45035	0.449191		Martinique	0.37166	0.400026	0.421981	0.420561	0.434508	0.437358	0.440887	0.449031	0.447852		Martinique	0.348891	2.11893	4.00324	5.93502	7.87168
Mexico	1874.63	2120.05	2395.76	2418.43	2440.91	2476.25	2478.18	2478.09	2433.55		Mexico	1977.95	2339.35	2781.6	2831.58	2804	2821.75	2796.28	2773.92	2782.19		Mexico	1977.97	2266.86	2613.98	2624.89	2656.67	2685.29	2686.65	2709.4	2688.7		Mexico	1977.97	2250.54	2582.68	2595.84	2619.98	2654.12	2659.42	2683.59	2662.54		Mexico	1874.63	11493.2	22369.2	34370.7	46485.3
Netherlands Antilles	0.00326667	0.00353667	0.00379667	0.00375667	0.00373667	0.00373667	0.00749334	0.00751334	0.00735334		Netherlands Antilles	0.00348831	0.00399831	0.00458831	0.00459831	0.00443831	0.00437831	0.00429831	0.00421831	0.00420831		Netherlands Antilles	0.00348831	0.00379831	0.00412831	0.00403831	0.00403831	0.00401831	0.00400831	0.00404831	0.00400831		Netherlands Antilles	0.00348831	0.00378831	0.00411831	0.00401831	0.00400831	0.00399831	0.00799662	0.00807662	0.00799662		Netherlands Antilles	0.00326667	0.01987	0.0378134	0.0567567	0.07552
Nicaragua	212.711	234.319	255.891	256.161	257.436	259.909	262.449	265.123	261.889		Nicaragua	226.776	258.106	293.889	296.53	289.36	288.607	286.28	283.977	286.318		Nicaragua	226.776	249.393	273.361	270.163	272.683	274.102	275.908	281.157	281.103		Nicaragua	226.776	248.606	272.413	268.666	270.502	272.592	275.052	280.307	280.254		Nicaragua	212.711	1297.87	2491.04	3770.77	5052.85
Panama	51.6702	58.4752	66.1093	66.1849	66.4782	67.2202	67.8268	68.4381	67.9554		Panama	54.4534	57.7933	60.9205	61.5083	60.9912	62.2068	61.7538	61.516	62.2655		Panama	54.4534	60.8638	68.1087	68.1116	68.4939	68.8994	69.2118	70.3982	70.6316		Panama	54.4534	60.1709	66.8259	66.7168	66.8987	67.5109	68.0979	69.2516	69.4639		Panama	51.6702	316.826	616.836	947.459	1278.68
Saint Vincent/Grenadines	0.262489	0.291363	0.327698	0.328323	0.330359	0.345397	0.348844	0.35263	0.348853		Saint Vincent/Grenadines	0.278797	0.317864	0.372472	0.389795	0.382303	0.382139	0.38042	0.384746	0.387609		Saint Vincent/Grenadines	0.278797	0.31435	0.353899	0.363571	0.367247	0.369639	0.383678	0.390264	0.389552		Saint Vincent/Grenadines	0.278797	0.321477	0.352751	0.361618	0.364397	0.367463	0.38231	0.389014	0.388282		Saint Vincent/Grenadines	0.262489	1.60381	3.09696	4.73607	6.37972
Trinidad and Tobago	9.54743	9.89717	9.9909	10.2635	10.2934	10.3709	10.2117	10.074	9.90258		Trinidad and Tobago	9.79113	8.1812	6.07995	6.03585	5.91675	5.86801	5.7311	5.60216	5.52371		Trinidad and Tobago	9.79113	10.2963	10.5615	11.2518	11.2715	11.3497	11.2367	11.1512	11.0172		Trinidad and Tobago	9.79113	10.2575	10.5004	11.1367	11.1175	11.2133	11.1019	11.0352	10.9131		Trinidad and Tobago	9.54743	57.6343	107.214	157.441	208.788
United States of America	30497.7	35205.7	40776.3	41029	41066.6	40544.6	38451.9	36717.2	34927.3		United States of America	31369.5	37670.8	45383.6	46351.1	46375.4	46842.8	44821.5	42505.6	40926.5		United States of America	31370.8	36919.3	43340.9	44592.8	44845.8	45166.5	42992	40999.4	39093.6		United States of America	31370.8	36669.8	42908.6	44009.6	44010.9	44313.7	42282.7	40508.2	38610.3		United States of America	30497.7	187694	369293	573427	778610
SOUTH AMERICA	28636.9	29885.8	31404.6	30929.5	30515.3	30348.6	29844.1	29526	29192.4		SOUTH AMERICA	29031.6	31186.8	34012.7	33586.1	32553	32208.7	31578.5	30928.2	30880.7		SOUTH AMERICA	29033.4	30490.3	32380.7	32225.9	31638.1	31311.7	30742.1	30471.5	30173.9		SOUTH AMERICA	29033.4	30507	32507.9	32366.2	31684.8	31476.9	30971.7	30816	30548.6		SOUTH AMERICA	28636.9	173070	324018	480566	634799
Argentina	1362.64	1522.7	1717.57	1738.32	1757.2	1776.64	1751.85	1733.93	1708.74		Argentina	1378.6	1571.43	1810.09	1834.06	1838.8	1871.53	1855.45	1829.66	1814.14		Argentina	1378.65	1554.38	1763.23	1795.15	1814.73	1837.13	1819.06	1803.08	1781.83		Argentina	1378.65	1553.96	1773.55	1803.34	1814.08	1838.64	1821.58	1811.47	1788.71		Argentina	1362.64	8335.88	16144.2	24752.8	33463.3
Bolivia	199.694	213.771	228.26	232.451	256.534	263.61	267.993	272.572	275.954		Bolivia	203.19	223.878	247.608	252.889	272.284	278.782	281.665	284.182	290.512		Bolivia	203.19	218.567	234.948	238.829	263.424	270.332	274.817	280.579	285.66		Bolivia	203.19	219	236.64	240.393	264.643	272.165	277.034	283.162	288.318		Bolivia	199.694	1212.24	2295.59	3441.08	4627.41
Brazil	18337	18943.3	19749.1	19504.3	19336.7	19407.2	19386.7	19466.6	19591.3		Brazil	18588	19821.5	21456.3	21402.8	20949.4	20884.1	20766.3	20656.8	20966.8		Brazil	18589.2	19310.6	20234.5	20180.1	19919.8	19890.5	19837.6	19972.8	20117.2		Brazil	18589.2	19365.6	20409.4	20378.5	20083.5	20112.4	20097	20324.2	20504.2		Brazil	18337	110628	206151	304651	402005
Chile	4855.08	5023.65	5203.05	5015.87	4826.21	4644.03	4324.32	4045.17	3761.88		Chile	4906.81	5211.43	5653.14	5335.62	4958.2	4766.48	4427.5	4079.88	3809.21		Chile	4906.86	5132.79	5500.08	5463.34	5212.23	4990.79	4643.33	4327.46	4025.12		Chile	4906.86	5108.74	5468.67	5401	5113.38	4935.96	4606.31	4311.72	4011.6		Chile	4855.08	29299	54596.7	80424.7	105314
Colombia	579.405	628.203	684.837	687.582	689.098	692.575	690.442	692.877	680.955		Colombia	589.579	671.957	772.838	785.647	779.187	778.595	778.561	760.632	761.089		Colombia	589.776	648.27	718.072	723.443	727.771	731.334	727.699	737.279	724.902		Colombia	589.776	645.158	712.738	716.945	718.919	720.904	719.754	731.15	718.702		Colombia	579.405	3525.23	6722.88	10149.8	13589.2
Ecuador	479.514	513.186	549.042	546.852	548.083	554.542	554.13	550.352	534.93		Ecuador	487.346	504.094	527.733	519.958	507.716	506.04	505.141	495.347	495.75		Ecuador	487.451	522.424	560.872	559.506	562.972	570.143	570.908	574.653	561.283		Ecuador	487.451	517.004	553.708	551.766	555.305	562.665	561.348	564.057	550.545		Ecuador	479.514	2910.76	5512.54	8255.56	10991.1
French Guiana	13.4349	14.0583	14.7115	14.5926	14.5327	14.5488	14.4566	14.4141	14.1806		French Guiana	13.6652	14.4633	15.37	15.1791	14.7306	15.1985	14.7578	14.1434	13.7715		French Guiana	13.6666	14.4481	15.3401	15.1717	15.1325	15.1193	14.9965	15.0488	14.8661		French Guiana	13.6666	14.4072	15.273	15.0898	15.0201	15.02	14.9384	14.9908	14.8072		French Guiana	13.4349	81.233	152.178	225.617	298.52
Guyana	72.6546	81.5792	92.0824	91.9438	92.144	92.8584	92.2007	91.5213	88.9343		Guyana	73.8752	86.4333	102.824	107.179	104.817	105.697	104.796	103.637	104.506		Guyana	73.8783	83.8628	96.7276	98.6054	98.6681	99.2163	98.5051	98.8233	97.9197		Guyana	73.8783	83.5026	96.2208	97.4734	96.9758	97.9703	97.4819	98.0082	96.9098		Guyana	72.6546	444.852	863.252	1323.53	1783.44
Paraguay	563.474	610.479	660.59	674.773	691.687	711.76	722.706	735.666	738.343		Paraguay	573.787	645.941	730.579	749.839	757.206	774.857	784.817	786.725	800.584		Paraguay	573.869	624.615	680.32	693.553	712.899	732.964	743.693	762.263	768.061		Paraguay	573.869	624.585	682.05	694.716	712.825	733.368	745.673	764.851	770.633		Paraguay	563.474	3427.85	6530.35	9847.49	13238.3
Peru	579.512	626.106	673.679	679.974	686.928	695.126	698.561	702.144	697.063		Peru	588.623	657.745	737.034	748.538	744.062	748.761	746.694	742.306	745.432		Peru	588.639	640.259	695.728	700.16	709.026	716.16	718.608	725.644	724.394		Peru	588.639	638.736	693.497	697.145	704.695	712.844	716.367	723.708	722.461		Peru	579.512	3523.67	6701.77	10076.5	13483.3
Suriname	74.4833	87.7312	103.728	102.769	101.939	101.436	97.4471	94.169	90.8173		Suriname	75.2319	74.5154	74.9732	73.2205	70.7582	71.1833	69.1845	66.7928	65.4211		Suriname	75.2324	85.571	97.3514	97.9147	96.5686	96.0416	92.7474	89.653	86.8425		Suriname	75.2324	79.3227	84.3053	84.781	82.8411	83.0281	80.351	78.0103	75.5328		Suriname	74.4833	460.148	914.801	1432.48	1945.5
Uruguay	1145.19	1205.49	1265.57	1169.8	1035.66	905.902	753.021	632.105	517.625		Uruguay	1171.74	1263	1370.57	1236.07	1027.71	870.568	705.383	576.956	478.458		Uruguay	1171.74	1226.68	1300.31	1168.48	1003.01	849.649	687.207	565.427	468.918		Uruguay	1171.74	1230.85	1301.23	1196.49	1024.9	884.02	724.27	594.41	491.83		Uruguay	1145.19	6931.46	13019	19251.1	24965.9
Venezuela, Boliv Rep of	374.788	415.581	462.446	470.239	478.595	488.379	490.292	494.47	491.667		Venezuela, Boliv Rep of	381.165	440.475	513.654	525.056	528.091	536.914	538.276	531.131	535.117		Venezuela, Boliv Rep of	381.241	427.811	483.184	491.693	501.828	512.291	512.959	518.792	516.829		Venezuela, Boliv Rep of	381.241	426.18	480.614	488.519	497.629	507.886	509.601	516.294	514.327		Venezuela, Boliv Rep of	374.788	2289.52	4414.3	6734.32	9093.87
ASIA	90922.2	103814	119407	122189	126078	130310	130984	131128	130081		ASIA	92568	106498	123690	125176	125480	128808	129327	128187	127846		ASIA	92578.4	105361	120988	122063	125019	128507	129232	130193	129357		ASIA	92578.4	104476	119182	120764	123245	126795	127660	128370	127585		ASIA	90922.2	558425	1.09309e+06	1.6929e+06	2.30774e+06
Afghanistan	230.827	252.379	277.173	281.814	283.721	283.355	282.508	284.133	278.004		Afghanistan	235.524	237.392	37.8148	38.4617	37.9027	38.0422	38.0311	38.0073	38.5087		Afghanistan	235.665	246.728	252.25	245.495	233.972	214.523	35.2712	36.1053	36.3542		Afghanistan	235.665	242.573	241.33	229.247	198.276	33.1729	33.6769	34.4728	34.714		Afghanistan	230.827	1406.51	2693.2	4083.71	5494.69
[truncated: 97 more rows]
[truncated: 72 more columns]

## Sheet: Rndwd_Prod_Val_1SD_Lower_Cost
Annual	REF (cost doesn't change in the REF scenario)											BF											AF											BAC										Cumulative	REF (cost doesn't change in the REF scenario)
[truncated: 188 more rows]
[truncated: 72 more columns]
