# Supplementary material for: Economic costs of global forest protection may be overstated
Source: Nat Commun. 2026 May 20;17:6649. doi: 10.1038/s41467-026-73569-0 (PMC13381589; doi:10.1038/s41467-026-73569-0)
Supplement: Supplementary file 6 — Supplementary Data 4 [file 41467_2026_73569_MOESM6_ESM.xlsx]

## Sheet: Rndwd_Prod_Val_Mean_Cost
Annual	REF											BF											AF											BAC										Cumulative	REF
Million 2018 $	2020	2025	2030	2035	2040	2045	2050	2055	2060		Million 2018 $	2020	2025	2030	2035	2040	2045	2050	2055	2060		Million 2018 $	2020	2025	2030	2035	2040	2045	2050	2055	2060		Million 2018 $	2020	2025	2030	2035	2040	2045	2050	2055	2060		Million 2018 $	2020	2025	2030	2035	2040
AFRICA	32989.5	35308.3	38174.9	38394.1	38780.8	39344.8	39602.9	40011.2	38255		AFRICA	32989.5	37434.3	42980.1	43419.7	42464.5	41896.5	41312.1	39505.6	39827.2		AFRICA	32989.5	35909.2	39774.2	39573.8	40075.3	40489.8	40664.6	41161.8	39329.3		AFRICA	32989.5	35850.8	39595.6	39299.7	39722.7	40109.8	40271.8	40879.6	39060.7		AFRICA	32989.5	200256	379664	570757	763114
Algeria	352.081	385.657	419.836	427.159	435.267	444.453	453.42	462.436	461.811		Algeria	352.081	402.349	458.245	465.906	455.824	458.06	456.544	453.052	457.766		Algeria	352.081	392.207	437.77	438.844	448.939	456.039	461.936	474.048	476.57		Algeria	352.081	392.496	437.557	437.96	447.092	454.305	461.971	473.631	476.087		Algeria	352.081	2146.06	4108.53	6215.03	8358.94
Angola	278.457	299.45	321.626	322.622	324.704	328.124	331.641	338.222	334.176		Angola	278.457	320.349	369.907	373.909	369.612	368.236	377.264	364.101	367.761		Angola	278.457	303.096	331.352	329.773	333.222	336.543	344.681	347.797	345.227		Angola	278.457	305.898	337.582	335.616	339.261	340.307	343.484	351.793	348.916		Angola	278.457	1691.73	3211.16	4820.29	6435.48
Benin	292.99	317.441	342.289	342.319	344.178	348.053	352.465	357.893	355.559		Benin	292.99	342.039	400.568	403.903	393.52	392.707	392.676	386.969	390.357		Benin	292.99	324.221	360.008	355.93	358.975	361.504	365.088	371.911	371.808		Benin	292.99	323.775	358.468	353.63	356.201	358.29	361.963	369.644	369.533		Benin	292.99	1782.39	3394.44	5105.92	6819.38
Botswana	35.7119	38.2128	40.7247	40.9627	41.3543	41.9319	42.5062	43.3343	42.817		Botswana	35.7119	40.9128	46.962	47.6543	47.072	47.0427	47.8991	46.515	46.9488		Botswana	35.7119	38.709	42.1103	41.8876	42.4828	43.0167	43.9072	44.4656	44.1945		Botswana	35.7119	38.916	42.4914	42.2156	42.8244	43.1069	43.6286	44.7589	44.4703		Botswana	35.7119	216.772	410.348	614.209	819.414
Burkina Faso	840.983	887.399	933.237	938.323	946.446	957.975	971.03	986.707	981.29		Burkina Faso	840.983	940.903	1057.56	1071.13	1055.94	1057.05	1065.71	1050.28	1059.83		Burkina Faso	840.983	902.721	972.086	967.437	979.444	989.104	1003.41	1019.67	1019.38		Burkina Faso	840.983	901.884	968.908	962.87	974.185	981.21	993.081	1014.24	1013.8		Burkina Faso	840.983	5092.31	9575.14	14246.4	18946.2
Burundi	267.339	287.528	307.523	310.1	316.275	321.913	328.096	335.21	334.416		Burundi	267.339	307.838	354.844	360.626	356.565	358.085	361.166	356.985	361.845		Burundi	267.339	293.237	322.227	320.823	328.466	333.192	339.227	347.287	348.651		Burundi	267.339	292.945	321.04	319.005	326.219	330.213	335.839	345.161	346.466		Burundi	267.339	1624.22	3081.86	4622.05	6178.73
Cameroon	728.56	805.143	888.93	882.831	879.534	880.734	885.611	884.583	868.311		Cameroon	728.56	799.295	884.354	880.57	854.937	856.085	850.741	835.428	834.987		Cameroon	728.56	806.235	897.78	891.544	886.694	884.635	882.454	888.561	878		Cameroon	728.56	784.379	850.46	841.216	835.264	839.689	838.682	843.822	833.749		Cameroon	728.56	4447.94	8557.44	12996	17406.9
Cape Verde	7.2556	7.81077	8.34889	8.36842	8.3911	8.48085	8.60392	8.72294	8.65519		Cape Verde	7.2556	8.38874	9.64846	9.78689	9.49494	9.47125	9.44188	9.33626	9.4275		Cape Verde	7.2556	7.90858	8.72891	8.6499	8.7025	8.80576	8.84333	9.03448	9.02134		Cape Verde	7.2556	7.90853	8.66083	8.54123	8.62444	8.71685	8.79356	9.0034	8.98978		Cape Verde	7.2556	44.0888	83.6807	125.445	167.309
Central African Republic	141.581	153.663	166.645	166.502	166.821	167.804	167.118	167.554	164.147		Central African Republic	141.581	165.884	195.591	195.68	191.375	190.714	191.635	185.3	184.934		Central African Republic	141.581	152.56	165.425	164.923	165.423	166.224	167.061	166.701	164.289		Central African Republic	141.581	156.443	174.109	173.149	173.21	173.698	172.745	173.88	171.123		Central African Republic	141.581	861.569	1642.87	2475.95	3308.78
Chad	365.314	392.549	419.995	420.768	423.237	427.633	432.671	439.495	434.082		Chad	365.314	421.657	487.873	493.243	483.427	481.763	485.769	473.717	476.939		Chad	365.314	398.423	435.83	431.381	435.887	439.286	445.634	451.738	449.011		Chad	365.314	399.849	438.235	433.055	437.409	439.086	443.446	453.228	450.431		Chad	365.314	2219.12	4209.31	6310.06	8416.36
Congo, Republic of	241.771	255.015	269.284	267.916	267.112	267.355	261.433	257.728	250.343		Congo, Republic of	241.771	254.692	276.52	267.708	260.727	259.958	259.612	249.81	247.248		Congo, Republic of	241.771	264.105	291.174	292.367	289.676	289.268	285.153	278.42	271.083		Congo, Republic of	241.771	254.151	270.54	270.341	267.261	267.936	261.924	258.771	252.161		Congo, Republic of	241.771	1463.87	2753.21	4098.27	5437.04
Côte d'Ivoire	527.923	564.314	603.203	606.998	615.148	627.442	638.604	651.223	655.491		Côte d'Ivoire	527.923	600.475	687.219	693.579	682.283	689.31	692.601	694.39	705.463		Côte d'Ivoire	527.923	575.967	633.966	632.32	641.104	651.007	659.806	675.867	683.173		Côte d'Ivoire	527.923	574.79	629.502	626.566	634.175	645.295	655.464	671.066	678.645		Côte d'Ivoire	527.923	3203.93	6064.39	9084.2	12127.3
Djibouti	15.2749	16.5819	17.8603	17.9809	18.1788	18.4853	18.8687	19.2974	19.3846		Djibouti	15.2749	17.8674	20.9333	21.2507	20.7449	20.8587	20.8573	20.8417	21.246		Djibouti	15.2749	16.8952	18.7356	18.5665	18.857	19.094	19.3777	19.9971	20.2443		Djibouti	15.2749	16.895	18.6853	18.4741	18.7349	18.9653	19.3228	19.9024	20.1615		Djibouti	15.2749	92.9561	177.144	266.566	356.668
Egypt	680.586	249.827	269.106	270.107	272.357	275.899	279.949	284.059	282.264		Egypt	680.586	269.232	315.19	319.278	310.818	311.028	309.046	306.314	308.77		Egypt	680.586	254.678	282.01	278.821	282.445	284.841	287.062	293.877	294.192		Egypt	680.586	254.678	281.395	277.576	280.553	282.925	286.415	292.568	292.867		Egypt	680.586	3652.76	4921.17	6267.7	7620.48
Equatorial Guinea	100.79	110.881	122.07	119.266	116.751	114.748	109.411	104.999	100.393		Equatorial Guinea	100.79	108.974	118.805	114.605	108.613	106.685	102.914	98.258	95.0766		Equatorial Guinea	100.79	115.068	132.702	131.42	127.357	124.674	119.195	113.908	109.004		Equatorial Guinea	100.79	113.916	130.584	128.596	124.011	122.538	116.637	111.865	107.16		Equatorial Guinea	100.79	614.829	1180.42	1787.97	2381.78
Ethiopia	4528.58	4901.75	5274.94	5298.28	5344.75	5416.13	5498.8	5589.44	5551.75		Ethiopia	4528.58	5264.7	6132.94	6215.92	6071.16	6074.27	6072.65	5997.08	6051.67		Ethiopia	4528.58	4997.35	5526.86	5473.71	5547.03	5599.4	5663.46	5788.36	5790.35		Ethiopia	4528.58	4996.38	5513.77	5449.31	5513.03	5558.1	5630.89	5761.18	5762.54		Ethiopia	4528.58	27544.7	52426.6	78824.6	105363
Gabon	226.51	228.446	234.744	223.357	207.872	193.419	180.294	171.35	165.04		Gabon	226.51	224.817	226.567	208.05	191.009	181.134	172.369	165.824	163.868		Gabon	226.51	232.549	244.314	239.238	226.236	208.89	193.665	183.187	175.945		Gabon	226.51	231.18	241.939	229.546	212.437	198.053	184.548	175.792	169.886		Gabon	226.51	1360.99	2509.52	3671.85	4773.16
Gambia	66.2665	72.7597	79.8005	77.6333	75.7252	74.2434	72.2533	70.6291	68.2699		Gambia	66.2665	74.668	84.5349	82.2164	78.0578	76.0692	73.552	70.6952	68.9182		Gambia	66.2665	72.5479	79.767	77.3149	75.296	73.5082	71.3208	69.8199	67.5694		Gambia	66.2665	72.2756	79.2044	76.5468	74.3936	72.8615	70.7783	69.3509	67.155		Gambia	66.2665	404.092	774.932	1171.77	1558.03
Ghana	1984.2	2147.72	2312.07	2328.96	2350.72	2381.99	2417.13	2458.54	2452.53		Ghana	1984.2	2311.41	2699.69	2739.8	2682.42	2689.1	2681.95	2657.28	2686.64		Ghana	1984.2	2193.95	2432.96	2420.11	2453.89	2477.35	2499.88	2555.59	2564.58		Ghana	1984.2	2191.47	2423.58	2405.86	2433.61	2455.21	2483.95	2540.05	2549.42		Ghana	1984.2	12068.7	22971.7	34548.9	46215.5
Guinea	530.52	570.755	610.858	614.874	621.721	631.63	641.788	653.426	649.947		Guinea	530.52	613.811	711.77	722.634	708.737	710.919	713.816	704.697	712.416		Guinea	530.52	582.583	641.38	637.222	647.15	655.193	664.396	678.784	679.709		Guinea	530.52	582.119	639.197	633.762	642.717	649.576	658.707	674.829	675.65		Guinea	530.52	3223.35	6117.23	9175.54	12256.8
Guinea-Bissau	122.536	132.33	142.15	142.882	144.244	146.258	148.526	151.15	150.141		Guinea-Bissau	122.536	141.6	163.97	166.249	162.808	162.942	163.559	161.166	162.745		Guinea-Bissau	122.536	135.029	149.164	147.963	150.046	151.621	153.722	156.922	156.947		Guinea-Bissau	122.536	134.92	148.653	147.159	149.032	150.297	152.333	155.991	155.995		Guinea-Bissau	122.536	745.01	1416.48	2127.96	2843.74
Kenya	1119.38	1226.98	1337.09	1352.86	1372.19	1395.9	1409.32	1418.94	1391.82		Kenya	1119.38	1305.16	1517.83	1540.89	1505.8	1508.73	1498.68	1476.51	1479.86		Kenya	1119.38	1249.87	1398.47	1397.2	1422.85	1442.19	1450.8	1471.49	1454.92		Kenya	1119.38	1249.07	1393.5	1388.61	1410.74	1428.84	1439.75	1457.83	1439.5		Kenya	1119.38	6823.89	13068.9	19770.1	26553.8
Lesotho	108.613	115.916	123.141	124.002	125.314	127.096	129.121	131.176	131.103		Lesotho	108.613	121.743	137.094	138.858	136.142	136.411	135.84	134.854	135.46		Lesotho	108.613	116.211	124.665	123.755	125.18	126.096	126.896	129.141	128.901		Lesotho	108.613	115.763	123.453	122.331	123.524	124.437	125.674	127.666	127.421		Lesotho	108.613	658.983	1245.79	1862.36	2483.68
Liberia	373.721	408.942	445.147	450.01	458.12	469.558	479.635	490.644	493.019		Liberia	373.721	434.362	507.65	517.442	509.642	516.311	518.352	518.672	528.099		Liberia	373.721	414.659	461.984	461.345	471.656	481.57	489.426	504.288	509.999		Liberia	373.721	410.399	452.294	450.397	459.272	468.742	477.743	491.47	496.765		Liberia	373.721	2277.55	4358.46	6589.06	8847.22
Libyan Arab Jamahiriya	49.8028	54.6632	59.827	60.5963	61.5858	62.8616	63.8439	65.038	64.8482		Libyan Arab Jamahiriya	49.8028	54.5307	57.2713	44.0327	42.8187	42.7991	42.5243	42.1447	42.4818		Libyan Arab Jamahiriya	49.8028	55.5948	62.2184	62.3831	63.4164	64.4074	65.3323	66.5518	66.6647		Libyan Arab Jamahiriya	49.8028	55.849	62.864	62.9941	64.0156	65.1282	66.0165	67.5748	67.7713		Libyan Arab Jamahiriya	49.8028	303.677	582.157	882.061	1186.03
Madagascar	571.829	621.902	672.345	676.705	684.168	694.725	705.992	717.608	714.894		Madagascar	571.829	663.594	771.734	783.342	764.965	767.654	764.784	765.383	773.464		Madagascar	571.829	633.638	703.713	698.172	709.004	716.871	723.797	741.917	744.4		Madagascar	571.829	632.691	700.149	692.995	701.925	709.767	719.724	736.339	738.82		Madagascar	571.829	3481.05	6641	10007.1	13398.1
Malawi	344.428	371.743	400.939	406.842	415.089	426.479	438.272	455.741	461.779		Malawi	344.428	385.428	428.272	428.976	401.686	94.4902	94.0965	93.4709	94.4273		Malawi	344.428	378.878	418.847	421.225	431.044	441.934	455.821	460.238	453.815		Malawi	344.428	377.693	415.828	417.59	427.572	435.688	443.427	453.78	446.906		Malawi	344.428	2093.88	3981.79	5992.39	8034.84
Mali	291.276	318.379	347.625	355.18	364.864	376.982	386.027	396.538	398.887		Mali	291.276	340.823	400.585	411.796	412.117	420.929	429.435	427.582	436.652		Mali	291.276	323.922	361.728	365.773	376.611	387.702	397.144	407.288	411.136		Mali	291.276	324.244	362.595	366.163	376.877	387.611	396.262	409.056	413.589		Mali	291.276	1774.76	3395.9	5141.58	6927.16
Mauritania	85.002	93.1845	101.609	102.569	103.942	105.78	107.775	109.792	109.63		Mauritania	85.002	100.43	118.864	121.15	118.589	119.291	119.094	118.702	120.214		Mauritania	85.002	95.0476	106.611	106.197	108.056	109.488	110.749	113.803	114.433		Mauritania	85.002	95.0195	106.331	105.633	107.227	108.676	110.403	113.222	113.842		Mauritania	85.002	518.194	992.541	1501.55	2015.77
Mauritius	0.212605	0.250437	0.27741	0.279472	0.282526	0.293631	0.297507	0.301716	0.300341		Mauritius	0.212605	0.248427	0.275069	0.280001	0.282162	0.28385	0.28468	0.278071	0.281336		Mauritius	0.212605	0.246766	0.290305	0.289287	0.293381	0.303805	0.306775	0.312626	0.313024		Mauritius	0.212605	0.246616	0.268666	0.278707	0.291215	0.289966	0.293571	0.299698	0.300288		Mauritius	0.212605	1.31346	2.59262	3.98173	5.38215
Morocco	372.284	400.932	429.905	437.994	447.704	459.428	470.848	482.43	487.117		Morocco	372.284	407.462	446.819	455.239	448.539	452.283	453.349	453.528	459.464		Morocco	372.284	405.955	443.597	446.833	457.817	467.976	477.326	492.103	499.252		Morocco	372.284	405.656	442.289	444.845	454.888	465.08	475.779	489.757	496.856		Morocco	372.284	2262.35	4295.98	6453.6	8653.28
Mozambique	889.341	972.963	1062.4	1066.56	1074.43	1086.88	1094.07	1106.22	1092.19		Mozambique	889.341	1031.27	1200.08	1211.52	1188.08	1188.37	1196.09	1168.68	1175.22		Mozambique	889.341	977.982	1079.76	1075.5	1086.01	1095.78	1107.13	1118.1	1110.76		Mozambique	889.341	982.404	1089.28	1082.68	1091.68	1099.57	1105.59	1124.25	1116.52		Mozambique	889.341	5419.67	10373.9	15690.1	21030.8
Niger	498.417	538.206	578.224	581.164	586.568	594.683	603.46	614.002	608.749		Niger	498.417	579.134	674.411	684.057	670.746	671.023	674.898	662.757	668.811		Niger	498.417	543.36	593.519	588.349	596.023	601.721	609.661	620.201	617.869		Niger	498.417	548.443	603.94	598.002	605.693	610.415	618.169	632.897	631.558		Niger	498.417	3030.29	5761.34	8655.39	11566.6
Nigeria	3309.48	3648.05	4013.57	4098.47	4200.37	4327.87	4435.6	4555.36	4596.93		Nigeria	3309.48	3869.96	4538.47	4645.66	4618.98	4702.03	4767.66	4771.24	4866.66		Nigeria	3309.48	3701.09	4157.36	4197.61	4308.28	4423.05	4521.99	4650.53	4708.88		Nigeria	3309.48	3695.8	4140.9	4170.43	4272.83	4385.3	4481.6	4618.17	4675.74		Nigeria	3309.48	20195.5	38801.3	58954	79548.3
Réunion	4.45792	4.52853	4.64847	4.65947	4.69933	4.75011	4.81517	4.87495	4.83365		Réunion	4.45792	4.74388	5.21299	5.25212	5.1113	5.10341	5.05807	5.005	5.01943		Réunion	4.45792	4.61744	4.87185	4.83802	4.88912	4.93137	4.97332	5.06932	5.0515		Réunion	4.45792	4.61479	4.85842	4.81365	4.85464	4.89564	4.94205	5.03435	5.02599		Réunion	4.45792	26.8181	49.5807	72.8341	96.1713
Rwanda	248.727	269.608	290.779	292.993	296.092	309.109	313.725	318.562	316.31		Rwanda	248.727	266.979	86.1521	87.2652	84.9473	84.9993	84.5564	83.9057	84.6747		Rwanda	248.727	270.775	301.779	299.816	302.223	302.698	302.112	294.541	79.6158		Rwanda	248.727	270.381	300.576	298.002	299.983	300.098	299.224	292.712	79.2572		Rwanda	248.727	1513.24	2882.45	4338.56	5806.63
Sao Tome and Principe	6.62285	7.24461	7.88958	7.91906	7.90352	7.92596	7.94857	8.00505	7.93172		Sao Tome and Principe	6.62285	7.35425	8.16652	8.17363	7.95686	7.91002	7.86549	7.73699	7.72435		Sao Tome and Principe	6.62285	7.3956	8.26456	8.25814	8.28452	8.27086	8.269	8.3427	8.29683		Sao Tome and Principe	6.62285	7.38064	8.22716	8.21067	8.19251	8.18511	8.19427	8.27863	8.23491		Sao Tome and Principe	6.62285	40.3589	77.2269	116.704	156.284
Senegal	285.713	307.358	329.553	330.894	333.425	337.461	341.555	347.473	343.16		Senegal	285.713	325.227	371.259	376.031	370.467	369.803	375.352	365.027	368.107		Senegal	285.713	312.847	343.672	341.335	345.445	349	355.365	359.715	357.462		Senegal	285.713	312.203	341.808	339.026	343.129	344.9	348.638	356.879	354.541		Senegal	285.713	1735.92	3294.91	4944.02	6601.02
Sierra Leone	244.795	265.426	286.198	286.795	288.64	291.843	295.37	299.323	296.76		Sierra Leone	244.795	285.064	332.745	336.262	327.525	327.194	326.062	321.639	323.831		Sierra Leone	244.795	270.856	300.498	297.164	300.271	302.38	304.735	310.602	310.075		Sierra Leone	244.795	270.683	299.568	295.578	298.086	300.007	302.942	308.941	308.402		Sierra Leone	244.795	1489.4	2837.3	4268.89	5704.71
Somalia	594.786	646.835	699.018	702.325	708.835	718.741	729.84	741.369	736.974		Somalia	594.786	688.646	798.822	809.899	789.673	790.834	787.336	780.301	787.273		Somalia	594.786	652.979	718.185	710.884	720.723	727.568	734.257	751.871	753.055		Somalia	594.786	659.03	730.061	721.135	729.608	736.395	746.099	762.941	764.251		Somalia	594.786	3620.77	6907.13	10405.5	13923.7
South Africa	1778.4	1926.31	2086.68	2020.01	1963.44	1921.22	1839.25	1774.54	1685.33		South Africa	1778.4	1935.94	2095.71	1982.47	1828.17	1709	1610.61	1499.84	1424.77		South Africa	1778.4	1951.53	2146.05	2081.12	1997.42	1936.29	1850.66	1769.1	1677.8		South Africa	1778.4	1926.43	2093.79	2019.68	1921.46	1872.84	1779.54	1712.67	1624.73		South Africa	1778.4	10818.3	20610.2	30977	41020.5
Sudan	829.674	890.552	951.99	961.904	975.056	991.764	802.583	817.974	814.32		Sudan	829.674	943.584	1077.91	1096.98	1083.52	887.768	890.974	881.584	891.922		Sudan	829.674	903.168	985.67	984.762	1001.69	1015.71	825.074	844.829	846.861		Sudan	829.674	903.732	985.482	983.089	998.789	1011.65	821.425	842.592	844.592		Sudan	829.674	5038.92	9553.12	14323	19145.7
Swaziland	96.3707	108.548	120.353	122.724	140.218	144.315	139.605	132.08	119.842		Swaziland	96.3707	96.904	94.5814	91.6154	83.2858	13.4618	4.82314	0	0.00585663		Swaziland	96.3707	111.09	126.944	127.997	145.428	147.957	142.097	133.23	119.591		Swaziland	96.3707	110.651	126.107	126.522	143.726	145.928	139.681	131.385	117.859		Swaziland	96.3707	590.402	1144.95	1749.09	2380.2
Tanzania, United Rep of	1133.41	1214.88	1295.37	1300.2	1311.7	1328.96	1347.98	1371.42	1359.08		Tanzania, United Rep of	1133.41	1299.46	1492.48	1511.79	1483.92	1483.62	1495.39	1466.36	1478.68		Tanzania, United Rep of	1133.41	1240.46	1360.58	1349.33	1367.27	1381.32	1402.57	1426.9	1423.24		Tanzania, United Rep of	1133.41	1238.95	1355.06	1341.39	1358.09	1367.85	1384.85	1417.55	1413.63		Tanzania, United Rep of	1133.41	6881.92	13036.8	19518.5	26031
Togo	190.768	207.161	224.026	224.508	225.855	228.506	231.725	235.438	234.479		Togo	190.768	219.957	254.268	257.103	251.118	251.622	251.592	249.448	252.233		Togo	190.768	210.651	233.308	230.982	233.296	235.213	237.599	242.868	243.502		Togo	190.768	210.408	232.411	229.509	231.431	233.29	236.187	241.504	242.158		Togo	190.768	1161	2213.67	3334.29	4458.17
Tunisia	170.464	189.302	215.878	224.212	233.046	242.99	251.014	259.273	263.264		Tunisia	170.464	204.173	238.899	246.327	244.333	246.997	246.181	238.877	230.502		Tunisia	170.464	192.556	224.851	231.09	240.674	249.86	256.986	265.594	270.035		Tunisia	170.464	192.203	224.042	229.725	238.864	247.884	254.916	263.852	268.195		Tunisia	170.464	1041.62	2014.71	3102.43	4232.33
Uganda	1944.97	2103.3	2261.48	2269.25	2281.74	2295.66	2289.38	2151.03	647.169		Uganda	1944.97	2249.92	2603.41	2627.08	2553.45	2510.82	1883.9	625.371	631.412		Uganda	1944.97	2146.64	2373.52	2353.21	2375.36	2381.66	2370.65	2234.47	674.481		Uganda	1944.97	2144.46	2364.9	2339.69	2358.29	2361.3	2350.21	2221.34	671.465		Uganda	1944.97	11828.1	22502.8	33818	45176.8
Congo, Dem Republic of	3665.96	3999.7	4345.89	4383.56	4442.14	4523.79	4610.95	4694.61	4664.7		Congo, Dem Republic of	3665.96	4296.39	5050.8	5139.58	5055.14	5081.1	5122.63	5047.08	5099.83		Congo, Dem Republic of	3665.96	4074.19	4543.79	4523.5	4604.32	4673.17	4756.35	4854.64	4855.84		Congo, Dem Republic of	3665.96	4077.95	4544.08	4515.08	4590.26	4648.91	4728.61	4844.58	4845.35		Congo, Dem Republic of	3665.96	22329.5	42674.2	64441.3	86417.7
Zambia	1020.09	1103.71	1188.33	1197.05	1211.55	1232.23	1254.06	1279.31	1275.11		Zambia	1020.09	1186.05	1382.63	1403.59	1378.38	1383.87	1393.06	1377.14	1394.99		Zambia	1020.09	1127.65	1250.4	1243.2	1262.98	1279.83	1300.34	1330	1334.18		Zambia	1020.09	1126.36	1245.49	1235.91	1254	1268.5	1288.24	1321.99	1326.03		Zambia	1020.09	6204.15	11807.3	17757.7	23757.4
Zimbabwe	425.255	466.5	509.431	523.597	541.034	562.353	578.624	596.131	603.63		Zimbabwe	425.255	497.878	584.027	603.359	604.014	620.324	629.877	634.465	650.297		Zimbabwe	425.255	475.307	532.7	541.421	561.481	581.71	596.891	618.148	629.895		Zimbabwe	425.255	474.854	530.898	538.337	557.205	577.257	593.095	614.464	626.155		Zimbabwe	425.255	2592.78	4968.21	7529.53	10165
NORTH/CENTRAL AMERICA	49278.4	56273.1	64460.8	64779.4	65203.7	65286.2	62777.8	60547.3	58024.2		NORTH/CENTRAL AMERICA	49278.4	59514.2	72168.3	73049	72865.8	73524	71859.6	68987.5	66796.7		NORTH/CENTRAL AMERICA	49278.4	57306.7	66994.3	68339.8	68814.4	69487.6	66941	64090.2	61444.3		NORTH/CENTRAL AMERICA	49278.4	57471.2	67556.3	68391.1	68542.1	69469	66840.2	64455	61870.4		NORTH/CENTRAL AMERICA	49278.4	302665	592219	914841	1.23916e+06
Bahamas	1.13942	1.26523	1.38377	1.38451	1.39587	1.4144	1.43599	1.45421	1.44161		Bahamas	1.13942	1.35474	1.58519	1.61912	1.5602	1.56741	1.55696	1.52475	1.5375		Bahamas	1.13942	1.28582	1.45966	1.44798	1.46698	1.47893	1.4905	1.52329	1.52258		Bahamas	1.13942	1.28567	1.44731	1.42907	1.44447	1.45632	1.47088	1.50457	1.50397		Bahamas	1.13942	6.96235	13.407	20.3266	27.2605
Barbados	0.731113	0.813383	0.899713	0.919691	0.926111	0.956591	0.948538	0.95065	0.945051		Barbados	0.731113	0.627045	0.517235	0.492469	0.463648	0.446867	0.437911	0.413242	0.410775		Barbados	0.731113	0.839608	0.950306	0.972746	0.989046	1.01957	1.02706	1.01283	1.00832		Barbados	0.731113	0.836063	0.943581	0.96365	0.978734	1.00973	0.996458	0.993156	0.999726		Barbados	0.731113	4.46895	8.62219	13.1407	17.7456
Belize	7.36261	7.93115	8.51355	8.49824	8.54395	8.63214	8.61941	8.63276	8.51233		Belize	7.36261	7.949	8.67955	8.73223	8.52514	8.54968	8.46257	8.36259	8.34284		Belize	7.36261	8.15907	9.07823	8.98794	9.03334	9.09058	9.06383	9.11867	9.04439		Belize	7.36261	8.11298	8.97705	8.88843	8.91213	8.98899	8.98533	9.02669	8.95672		Belize	7.36261	44.7442	84.9823	127.535	170.072
Canada	14973.5	16820.6	18963.3	18997.2	19342.5	19881.2	19440.8	18919.2	18259.8		Canada	14973.5	17839.7	21441.5	21414	21535.5	22185.6	22215.6	21726.3	21192		Canada	14973.5	16755.4	18878.5	19155.9	19504.4	19927.8	19471.8	18806.7	18186.3		Canada	14973.5	17180.8	19963.4	20027.2	20241.8	20813.9	20496.9	20006.3	19364.5		Canada	14973.5	91688.2	177934	272784	368116
Saint Lucia	0.360489	0.400999	0.445394	0.460102	0.461445	0.464971	0.472484	0.4766	0.473859		Saint Lucia	0.360489	0.435326	0.527245	0.543689	0.530818	0.528373	0.527315	0.530301	0.531339		Saint Lucia	0.360489	0.402025	0.469316	0.477958	0.481334	0.482842	0.487946	0.507384	0.508051		Saint Lucia	0.360489	0.401864	0.459419	0.463195	0.477402	0.478926	0.485525	0.493026	0.49389		Saint Lucia	0.360489	2.20345	4.25284	6.49452	8.79637
Costa Rica	213.074	234.266	256.882	258.578	261.481	264.621	264.909	265.726	261.889		Costa Rica	213.074	240.643	271.917	274.433	268.802	271.681	272.501	268.175	269.321		Costa Rica	213.074	241.871	276.253	277.807	280.102	282.786	282.533	281.958	278.227		Costa Rica	213.074	240.407	273.011	274.144	275.28	278.526	277.097	278.218	274.579		Costa Rica	213.074	1299.64	2493.59	3779.69	5075.49
Cuba	92.155	99.8504	108.232	108.835	109.454	110.138	109.305	109.038	104.918		Cuba	92.155	103.177	114.872	113.454	112.042	111.246	112.927	106.993	106.098		Cuba	92.155	102.639	115.129	115.328	116.145	116.908	117.672	116.095	113.078		Cuba	92.155	102.131	114.129	114.178	115.108	115.163	114.202	114.664	111.521		Cuba	92.155	560.625	1068.26	1610.02	2154.82
Dominica	0.250891	0.289108	0.313676	0.325134	0.327185	0.330764	0.334468	0.348802	0.341408		Dominica	0.250891	0.313439	0.366679	0.370909	0.371854	0.371429	0.369306	0.364113	0.372948		Dominica	0.250891	0.287619	0.341799	0.337889	0.341399	0.343629	0.356644	0.363012	0.357871		Dominica	0.250891	0.277241	0.321116	0.316353	0.338603	0.340781	0.343803	0.350228	0.345298		Dominica	0.250891	1.54356	3.01367	4.59351	6.22123
Dominican Republic	36.9925	40.3053	43.5962	44.2619	44.7962	45.5744	46.1916	46.983	46.789		Dominican Republic	36.9925	42.5364	49.2901	51.1975	49.5046	49.1325	48.8871	48.4364	48.8989		Dominican Republic	36.9925	41.2729	46.1191	46.3412	47.0504	47.6409	48.011	49.072	49.2597		Dominican Republic	36.9925	41.2031	45.8871	45.98	46.5481	47.1991	47.719	48.7417	48.9325		Dominican Republic	36.9925	225.268	430.085	648.732	870.575
El Salvador	157.18	174.331	191.66	193.403	196.464	200.305	203.126	206.435	205.206		El Salvador	157.18	176.599	199.754	199.785	192.482	192.365	191.021	188.711	189.299		El Salvador	157.18	177.42	199.761	199.156	202.243	205.195	207.404	211.804	211.87		El Salvador	157.18	177.268	199.054	197.579	200.58	203.734	206.436	210.387	210.752		El Salvador	157.18	960.229	1849.21	2809.26	3779.33
Guatemala	724.697	797.618	871.719	873.806	879.749	891.094	902.463	914.459	905.078		Guatemala	724.697	861.916	1024.34	1036.49	1005.66	1005.87	997.157	986.581	992.904		Guatemala	724.697	816.778	922.398	911.739	921.651	927.634	932.888	954.329	952.946		Guatemala	724.697	815.912	918.513	905.081	912.29	919.527	929.108	948.488	946.849		Guatemala	724.697	4421.1	8483.29	12844	17218.9
Haiti	73.5421	80.8385	88.1825	88.5172	89.3142	90.5842	91.9063	93.289	92.4246		Haiti	73.5421	86.526	101.794	103.205	100.229	100.258	99.6003	98.3754	99.1386		Haiti	73.5421	82.4659	92.5557	91.4003	92.6778	93.5461	94.3077	96.575	96.474		Haiti	73.5421	82.2878	91.9584	90.5925	91.6267	92.4532	93.5965	95.7168	95.6022		Haiti	73.5421	448.549	860.086	1301.33	1744.72
Honduras	313.739	344.049	374.786	375.603	378.407	383.403	387.382	391.468	386.906		Honduras	313.739	366.486	428.731	432.591	420.296	420.68	417.161	412.007	414.45		Honduras	313.739	352.897	397.975	393	397.364	400.72	402.567	410.473	408.942		Honduras	313.739	352.15	395.649	390.102	393.365	396.747	400.144	407.41	405.884		Honduras	313.739	1912.75	3663.73	5538.48	7419.3
Jamaica	36.8288	41.4553	46.0908	46.8565	47.4996	48.3473	48.6254	49.1225	48.054		Jamaica	36.8288	44.5654	53.5246	54.9735	55.1104	55.5365	56.8126	54.8815	55.1311		Jamaica	36.8288	42.7957	49.5581	50.146	50.9253	51.8001	52.7927	52.8056	51.9865		Jamaica	36.8288	42.5186	48.8752	49.4871	50.2913	50.8337	51.1451	52.0256	51.1954		Jamaica	36.8288	225.599	437.511	668.731	903.656
Martinique	0.348891	0.374479	0.386384	0.386243	0.391691	0.406029	0.410153	0.414568	0.399202		Martinique	0.348891	0.40709	0.459614	0.463964	0.453496	0.451692	0.458837	0.451424	0.453107		Martinique	0.348891	0.374991	0.407549	0.401158	0.408765	0.421724	0.42355	0.431468	0.429393		Martinique	0.348891	0.374891	0.397924	0.390521	0.405539	0.407277	0.410699	0.418404	0.416501		Martinique	0.348891	2.11893	4.00324	5.93502	7.87168
Mexico	1874.63	2120.05	2395.76	2418.43	2440.91	2476.25	2478.18	2478.09	2433.55		Mexico	1874.63	2270.66	2757.81	2803.88	2755.4	2777.18	2748.99	2714.35	2714.65		Mexico	1874.63	2179.19	2555.97	2556.43	2583.06	2610.1	2605.07	2627.13	2599.87		Mexico	1874.63	2167.03	2523.99	2523.31	2542.41	2571.63	2573.37	2592.89	2566.23		Mexico	1874.63	11493.2	22369.2	34370.7	46485.3
Netherlands Antilles	0.00326667	0.00353667	0.00379667	0.00375667	0.00373667	0.00373667	0.00749334	0.00751334	0.00735334		Netherlands Antilles	0.00326667	0.00385667	0.00454667	0.00454667	0.00434667	0.00428667	0.00419667	0.00409667	0.00407667		Netherlands Antilles	0.00326667	0.00361667	0.00400667	0.00389667	0.00389667	0.00387667	0.00771334	0.00781334	0.00771334		Netherlands Antilles	0.00326667	0.00361667	0.00399667	0.00387667	0.00386667	0.00384667	0.00384667	0.00388667	0.00383667		Netherlands Antilles	0.00326667	0.01987	0.0378134	0.0567567	0.07552
Nicaragua	212.711	234.319	255.891	256.161	257.436	259.909	262.449	265.123	261.889		Nicaragua	212.711	248.652	290.079	291.948	282.157	281.325	278.25	274.511	276.025		Nicaragua	212.711	237.473	265.014	260.407	262.732	263.993	264.972	270.691	269.802		Nicaragua	212.711	237.303	264.062	258.865	260.516	261.798	264.072	269.135	268.247		Nicaragua	212.711	1297.87	2491.04	3770.77	5052.85
Panama	51.6702	58.4752	66.1093	66.1849	66.4782	67.2202	67.8268	68.4381	67.9554		Panama	51.6702	55.7439	59.8554	60.273	59.1994	60.1245	59.5408	58.9776	59.4746		Panama	51.6702	58.4646	66.5917	66.4357	66.6657	66.9949	66.9261	67.8974	67.8196		Panama	51.6702	57.9022	65.2892	64.8536	65.004	65.5246	65.7641	66.659	66.5295		Panama	51.6702	316.826	616.836	947.459	1278.68
Saint Vincent/Grenadines	0.262489	0.291363	0.327698	0.328323	0.330359	0.345397	0.348844	0.35263	0.348853		Saint Vincent/Grenadines	0.262489	0.315769	0.369254	0.385827	0.375202	0.370483	0.368416	0.363272	0.376972		Saint Vincent/Grenadines	0.262489	0.289908	0.345109	0.341207	0.356641	0.358789	0.360676	0.366973	0.376924		Saint Vincent/Grenadines	0.262489	0.289747	0.335522	0.330759	0.341857	0.355833	0.358585	0.364766	0.363443		Saint Vincent/Grenadines	0.262489	1.60381	3.09696	4.73607	6.37972
Trinidad and Tobago	9.54743	9.89717	9.9909	10.2635	10.2934	10.3709	10.2117	10.074	9.90258		Trinidad and Tobago	9.54743	7.9408	5.97147	5.92582	5.77968	5.73871	5.59605	5.45004	5.35439		Trinidad and Tobago	9.54743	10.0745	10.4355	10.9525	10.9359	10.9814	10.8379	10.7274	10.5638		Trinidad and Tobago	9.54743	10.0311	10.3585	10.8047	10.7445	10.8326	10.6812	10.5751	10.4212		Trinidad and Tobago	9.54743	57.6343	107.214	157.441	208.788
United States of America	30497.7	35205.7	40776.3	41029	41066.6	40544.6	38451.9	36717.2	34927.3		United States of America	30497.7	37157.6	45356.4	46194.2	46011.3	45995	44343.4	42031.7	40361.9		United States of America	30497.7	36196.3	43105	44191.8	44265.4	44468.3	42370	40120.5	38133.9		United States of America	30497.7	35952.7	42629.2	43426.2	43323.6	43628.1	41297	39340.6	37436.1		United States of America	30497.7	187694	369293	573427	778610
SOUTH AMERICA	28636.9	29885.8	31404.6	30929.5	30515.3	30348.6	29844.1	29526	29192.4		SOUTH AMERICA	28636.9	31042.6	34151.8	33692.9	32536.2	32060.3	31431.6	30626	30439.3		SOUTH AMERICA	28636.9	30205.3	32358.3	32155.9	31568.4	31071.4	30446.5	29957.9	29548.4		SOUTH AMERICA	28636.9	30231.9	32487.9	32234.1	31555.9	31293.4	30634.5	30318	30041.9		SOUTH AMERICA	28636.9	173070	324018	480566	634799
Argentina	1362.64	1522.7	1717.57	1738.32	1757.2	1776.64	1751.85	1733.93	1708.74		Argentina	1362.64	1567.99	1821.71	1841.29	1835.87	1857.92	1840.99	1804.78	1778.93		Argentina	1362.64	1539.55	1763.56	1795.95	1810.79	1827.96	1807.91	1782.11	1756.68		Argentina	1362.64	1540.17	1769.58	1797.01	1806.52	1829.53	1802.8	1781.52	1759.44		Argentina	1362.64	8335.88	16144.2	24752.8	33463.3
Bolivia	199.694	213.771	228.26	232.451	256.534	263.61	267.993	272.572	275.954		Bolivia	199.694	222.745	249.219	271.304	271.685	277.517	280.112	281.601	287.164		Bolivia	199.694	216.086	234.522	237.8	261.534	268.019	271.875	277.169	281.355		Bolivia	199.694	216.885	236.433	239.313	263.099	270.12	274.266	279.727	284.205		Bolivia	199.694	1212.24	2295.59	3441.08	4627.41
Brazil	18337	18943.3	19749.1	19504.3	19336.7	19407.2	19386.7	19466.6	19591.3		Brazil	18337	19713.4	21523.9	21438.4	20930.4	20789.4	20634.9	20400.8	20598.1		Brazil	18337	19121.7	20183.6	20102.1	19880.3	19697.6	19576.7	19554.4	19598.8		Brazil	18337	19177.1	20369.1	20288.1	20000.5	19980.2	19862.3	19969.8	20136.9		Brazil	18337	110628	206151	304651	402005
Chile	4855.08	5023.65	5203.05	5015.87	4826.21	4644.03	4324.32	4045.17	3761.88		Chile	4855.08	5212.92	5691.87	5373.91	4976.7	4752.69	4442.66	4093.57	3813.58		Chile	4855.08	5106.83	5531.69	5482.26	5207.13	4976.91	4633.25	4299.79	3989.44		Chile	4855.08	5085.67	5497.19	5390.29	5100.04	4922.71	4565.62	4258.23	3957.42		Chile	4855.08	29299	54596.7	80424.7	105314
Colombia	579.405	628.203	684.837	687.582	689.098	692.575	690.442	692.877	680.955		Colombia	579.405	667.538	776.316	786.367	775.808	773.847	777.248	753.776	753.535		Colombia	579.405	642.046	719.48	722.072	725.709	728.747	731.737	729.308	719.471		Colombia	579.405	639.522	713.587	714.39	716.233	717.225	714.7	720.236	711.132		Colombia	579.405	3525.23	6722.88	10149.8	13589.2
Ecuador	479.514	513.186	549.042	546.852	548.083	554.542	554.13	550.352	534.93		Ecuador	479.514	499.169	525.106	516.428	501.797	499.372	500.333	487.619	487.149		Ecuador	479.514	516.485	560.935	559.167	562.403	569.53	571.961	568.474	555.825		Ecuador	479.514	512.37	553.727	550.414	554.202	559.821	556.895	556.085	544.24		Ecuador	479.514	2910.76	5512.54	8255.56	10991.1
French Guiana	13.4349	14.0583	14.7115	14.5926	14.5327	14.5488	14.4566	14.4141	14.1806		French Guiana	13.4349	14.3396	15.3695	15.155	15.3964	15.0517	14.6313	13.9535	13.6178		French Guiana	13.4349	14.3066	15.3205	15.1343	15.083	15.0634	14.9862	14.9455	14.7581		French Guiana	13.4349	14.2709	15.2463	15.0295	14.959	14.945	14.8412	14.8477	14.6548		French Guiana	13.4349	81.233	152.178	225.617	298.52
Guyana	72.6546	81.5792	92.0824	91.9438	92.144	92.8584	92.2007	91.5213	88.9343		Guyana	72.6546	86.1303	103.996	107.928	105.04	105.436	104.881	103.51	104.123		Guyana	72.6546	83.12	97.1204	98.6052	98.3694	98.7719	98.0858	98.0396	96.7884		Guyana	72.6546	82.9007	96.6314	97.1323	96.5781	97.4596	96.5945	96.8249	95.3789		Guyana	72.6546	444.852	863.252	1323.53	1783.44
Paraguay	563.474	610.479	660.59	674.773	691.687	711.76	722.706	735.666	738.343		Paraguay	563.474	642.068	734.828	752.356	755.089	770.829	781.752	779.673	791.599		Paraguay	563.474	617.42	679.296	690.451	708.201	726.909	739.07	751.724	756.852		Paraguay	563.474	618.325	681.288	691.22	708.291	727.133	737.442	753.087	758.516		Paraguay	563.474	3427.85	6530.35	9847.49	13238.3
Peru	579.512	626.106	673.679	679.974	686.928	695.126	698.561	702.144	697.063		Peru	579.512	655.5	743.744	754.259	746.025	750.126	747.902	741.323	743.077		Peru	579.512	634.479	695.77	698.666	707.049	713.872	715.998	722.369	720.207		Peru	579.512	633.74	693.61	695.254	702.57	709.797	712.613	719.047	717.024		Peru	579.512	3523.67	6701.77	10076.5	13483.3
Suriname	74.4833	87.7312	103.728	102.769	101.939	101.436	97.4471	94.169	90.8173		Suriname	74.4833	74.4937	75.4454	73.682	70.9722	70.8123	69.2825	66.9098	65.3685		Suriname	74.4833	84.7352	97.5898	98.3802	96.5252	95.7536	92.4868	88.9231	85.8399		Suriname	74.4833	78.6458	84.4836	84.6552	82.614	82.7927	79.5148	76.8189	74.2194		Suriname	74.4833	460.148	914.801	1432.48	1945.5
Uruguay	1145.19	1205.49	1265.57	1169.8	1035.66	905.902	753.021	632.105	517.625		Uruguay	1145.19	1248.41	1374.5	1235.63	1024.89	863.203	700.197	570.714	472.037		Uruguay	1145.19	1205.06	1296.4	1164.8	995.516	842.643	680.255	556.993	460.013		Uruguay	1145.19	1210.12	1296.85	1184.83	1015.26	877.064	712.172	581.875	480.158		Uruguay	1145.19	6931.46	13019	19251.1	24965.9
Venezuela, Boliv Rep of	374.788	415.581	462.446	470.239	478.595	488.379	490.292	494.47	491.667		Venezuela, Boliv Rep of	374.788	437.901	515.819	526.204	526.505	534.075	536.686	527.77	531.058		Venezuela, Boliv Rep of	374.788	423.491	483.071	490.511	499.843	509.624	512.157	513.71	512.296		Venezuela, Boliv Rep of	374.788	422.231	480.183	486.418	495.092	504.538	504.798	509.818	508.565		Venezuela, Boliv Rep of	374.788	2289.52	4414.3	6734.32	9093.87
ASIA	90922.2	103814	119407	122189	126078	130310	130984	131128	130081		ASIA	90922.2	105639	123909	125601	125406	127861	128808	127359	127068		ASIA	90922.2	104153	120741	121694	124311	127631	128919	129220	128499		ASIA	90922.2	103342	118902	119976	122301	125740	126529	127060	126365		ASIA	90922.2	558425	1.09309e+06	1.6929e+06	2.30774e+06
Afghanistan	230.827	252.379	277.173	281.814	283.721	283.355	282.508	284.133	278.004		Afghanistan	230.827	231.514	34.7911	35.317	34.5449	34.6688	34.5887	34.4271	34.811		Afghanistan	230.827	242.686	249.6	242.135	230.349	211.708	154.377	30.1411	30.2797		Afghanistan	230.827	238.334	237.679	224.612	195.265	29.839	30.2929	31.009	31.1497		Afghanistan	230.827	1406.51	2693.2	4083.71	5494.69
Bahrain	0.414279	0.50032	0.594772	0.620379	0.647539	0.682372	0.705519	0.723213	0.724609		Bahrain	0.414279	0.550951	0.691952	0.731205	0.737045	0.768584	0.778149	0.777489	0.786696		Bahrain	0.414279	0.5214	0.628256	0.660924	0.684339	0.706052	0.721217	0.742833	0.759202		Bahrain	0.414279	0.52115	0.61743	0.642781	0.686428	0.702154	0.718655	0.739857	0.744798		Bahrain	0.414279	2.57172	5.16777	8.16723	11.2963
Bangladesh	1150.32	1244.97	1339.91	1351.27	1367.68	1388.78	1411.77	1435.3	1431.96		Bangladesh	1150.32	1329.72	1541.44	1566.55	1534.59	1540.95	1538.66	1530.66	1546.8		Bangladesh	1150.32	1266.16	1396.59	1390.12	1412.71	1428.94	1444.57	1479.59	1485.85		Bangladesh	1150.32	1266.08	1393.85	1384.44	1403.75	1419.97	1440.5	1473.16	1479.26		Bangladesh	1150.32	6996.56	13316.3	20027.2	26800
Bhutan	233.202	252.496	272.098	274.081	277.156	281.402	286.136	291.141	290.344		Bhutan	233.202	269.366	312.164	316.965	310.832	312.02	312.394	310.212	313.673		Bhutan	233.202	257.132	284.332	282.765	287.076	290.414	294.041	300.944	302.05		Bhutan	233.202	257.033	283.596	281.448	285.251	288.372	292.64	299.519	300.603		Bhutan	233.202	1418.5	2700.59	4063.06	5436.54
Brunei Darussalam	8.09464	7.57055	7.10571	7.09993	7.07265	7.04892	7.1505	7.26595	7.30681		Brunei Darussalam	8.09464	7.61267	7.13407	7.00297	6.82288	6.64567	6.74889	6.61402	6.76678		Brunei Darussalam	8.09464	7.70226	7.38462	7.41323	7.36977	7.34242	7.50097	7.56463	7.61055		Brunei Darussalam	8.09464	7.66649	7.32897	7.34354	7.29828	7.26909	7.37134	7.4952	7.5436		Brunei Darussalam	8.09464	48.0437	85.4316	120.954	156.427
Cambodia	446.681	478.647	512.056	514.499	518.311	524.234	528.308	532.246	528.334		Cambodia	446.681	500.403	563.384	569.27	559.389	561.309	558.109	554.146	556.683		Cambodia	446.681	486.057	531.791	528.715	533.828	538.099	540.055	547.751	546.657		Cambodia	446.681	486.047	531.284	527.992	532.145	536.49	540.026	546.896	545.739		Cambodia	446.681	2712.05	5138.69	7701.42	10277.7
China	38863	45632.2	54367	56209.9	58745.7	61428.2	61697.2	61630.2	60632.2		China	38863	47370.9	58669.7	59970.5	60957.3	63397.9	64872.7	64445.1	64265.7		China	38863	45826.3	55076.1	55682.4	57551.6	59810.1	61033.5	61305.8	60639.8		China	38863	45437	54175.8	55024.1	56703.4	59263	60067.6	60487.3	59777.6		China	38863	239947	476843	750521	1.03411e+06
Cyprus	1.36608	1.30096	1.15375	1.024	0.920475	0.971303	1.03307	1.07213	1.07387		Cyprus	1.36608	1.34178	1.23792	1.13358	0.923845	0.875128	0.926699	0.99568	1.0189		Cyprus	1.36608	1.30512	1.21761	1.08061	1.01608	1.08995	1.13985	1.18685	1.19014		Cyprus	1.36608	1.30222	1.19131	1.06461	0.990013	1.07138	1.13253	1.16243	1.16641		Cyprus	1.36608	8.13137	14.489	20.128	25.1444
Maldives	0.696707	0.774492	0.840649	0.843148	0.853566	0.874355	0.884458	0.899601	0.893343		Maldives	0.696707	0.828582	0.969519	0.980038	0.974022	0.973836	0.968743	0.976297	0.98197		Maldives	0.696707	0.779512	0.877694	0.869202	0.883301	0.90133	0.907036	0.928961	0.928346		Maldives	0.696707	0.768202	0.854208	0.855954	0.877595	0.883542	0.892274	0.924765	0.924152		Maldives	0.696707	4.25803	8.19664	12.4024	16.6285
India	21716.4	24086.6	26716.8	26905	27368.8	28047.5	28468.6	28543.2	28793.7		India	21716.4	24624.8	27856.1	27788.8	26926.9	26581	26164.2	25948.9	26014.5		India	21716.4	24303.6	27308.9	27186.8	27436.5	27950.5	28228.9	28439.9	28728.7		India	21716.4	24329.5	27368.9	27228.7	27573.9	28163.1	28514	28686.3	29082.5		India	21716.4	132669	255732	389504	524493
Indonesia	8234.13	9436.75	10839	11076.6	11407.5	11664.1	11549.9	11511.7	11390.7		Indonesia	8234.13	9284.45	10618.9	10597.3	10594.5	10791.7	10758.2	10525.1	10477.5		Indonesia	8234.13	9547.09	11129.3	11409	11743.3	12118.6	12058	11935.5	11817		Indonesia	8234.13	9338.21	10665.6	10936.9	11182.9	11410.6	11269.3	11220.5	11110.3		Indonesia	8234.13	50607.4	99193.4	153626	209340
Iran, Islamic Rep of	239.381	275.528	325.177	339.078	344.197	345.695	339.099	337.32	335.623		Iran, Islamic Rep of	239.381	273.258	315.507	320.402	319.606	318.301	312.683	308.966	310.82		Iran, Islamic Rep of	239.381	281.076	341.815	362.169	368.876	368.972	361.674	359.033	352.169		Iran, Islamic Rep of	239.381	278.454	335.374	353.327	357.381	357.723	349.275	347.912	343.092		Iran, Islamic Rep of	239.381	1472.43	2899.72	4539.51	6240.02
Iraq	28.9894	33.1817	39.4299	40.4845	41.5152	42.6351	41.9593	41.3718	40.4513		Iraq	28.9894	33.5947	40.0303	40.8283	41.19	41.9808	41.5677	40.2602	39.5537		Iraq	28.9894	32.618	37.6882	38.5683	39.2246	39.976	39.3298	38.3843	37.3226		Iraq	28.9894	32.2837	36.8171	37.5231	38.0309	38.6952	37.7331	36.9116	35.7688		Iraq	28.9894	178.129	350.285	548.49	751.943
Israel	12.7522	12.4463	11.9696	10.5817	9.49174	8.4053	7.40663	6.6319	5.90108		Israel	12.7522	10.2518	7.22482	5.44593	4.32602	3.40241	2.37148	1.56502	0.00620506		Israel	12.7522	12.9645	13.1422	11.812	10.6463	9.1802	7.83721	6.79672	5.93896		Israel	12.7522	12.7819	12.8209	11.5575	10.3266	8.97238	7.68175	6.70153	5.84245		Israel	12.7522	76.2071	137.962	196.422	248.241
Japan	2745.3	3048.2	3350.78	3426.2	3517.8	3612.75	3626.01	3562	3519.03		Japan	2745.3	3008.71	3265.87	3307.63	3354.86	3425.82	3406.96	3315.69	3224.56		Japan	2745.3	3153.47	3608.33	3687.23	3741.15	3796.77	3775.16	3718.15	3608.6		Japan	2745.3	3118.4	3536.17	3630.45	3681.3	3752.82	3739.83	3698.43	3550.39		Japan	2745.3	16774.7	32318.3	49147.6	66370.2
Jordan	15.4245	16.7112	17.9999	18.13	18.3286	18.6243	18.9268	19.2407	19.1843		Jordan	15.4245	17.9033	20.8382	21.1672	20.7433	20.8217	20.8045	20.6539	20.8679		Jordan	15.4245	16.8962	18.5517	18.4396	18.7293	18.9354	19.1453	19.6166	19.6638		Jordan	15.4245	16.8931	18.5086	18.347	18.6009	18.8078	19.0732	19.5172	19.5679		Jordan	15.4245	93.8335	178.678	268.808	359.656
Korea, Dem People's Rep	396.256	436.27	480.627	496.135	516.419	542.272	559.317	570.883	572.244		Korea, Dem People's Rep	396.256	463.49	545.12	564.661	574.326	597.312	627.341	632.498	644.093		Korea, Dem People's Rep	396.256	427.301	462.384	462.522	469.545	476.903	485.162	493.655	495.425		Korea, Dem People's Rep	396.256	443.94	500.259	512.183	533.469	558.557	584.009	598.079	602.194		Korea, Dem People's Rep	396.256	2417.55	4643.26	7061.9	9562.86
Korea, Republic of	499.277	548.593	601.817	623.85	646.26	670.302	676.172	687.249	688.512		Korea, Republic of	499.277	533.148	566.96	576.562	582.856	597.007	617.497	605.219	612.497		Korea, Republic of	499.277	567.513	648.708	681.125	700.187	725.296	740.959	741.815	743.464		Korea, Republic of	499.277	562.154	638.71	668.034	685.279	711.97	717.644	728.897	730.801		Korea, Republic of	499.277	3044.98	5841.17	8872.29	12013.9
Kuwait	0.86463	0.953214	1.02977	1.03536	1.04496	1.07041	1.08561	1.10119	1.0961		Kuwait	0.86463	1.0201	1.18864	1.20464	1.19042	1.19299	1.18925	1.18056	1.20232		Kuwait	0.86463	0.961434	1.07522	1.06715	1.08125	1.10327	1.11292	1.137	1.13902		Kuwait	0.86463	0.950124	1.05133	1.05308	1.07431	1.08422	1.09773	1.13194	1.13395		Kuwait	0.86463	5.27636	10.119	15.2734	20.4598
Laos	467.706	533.538	610.329	626.052	645.009	667.6	682.126	687.854	686.279		Laos	467.706	564.027	686.588	721.17	729.619	752.248	773.064	781.074	789.667		Laos	467.706	543.897	639.417	661.634	681.333	703.329	727.835	735.975	736.649		Laos	467.706	542.413	636.083	654.4	671.894	694.592	718.188	725.517	726.477		Laos	467.706	2872.07	5616.55	8683.92	11833.1
Lebanon	6.72935	7.79272	9.36501	9.83372	10.2717	10.7297	10.8326	10.7922	10.5364		Lebanon	6.72935	5.75192	4.66702	4.31964	4.20845	4.29031	4.21553	4.24097	4.25223		Lebanon	6.72935	7.50292	8.57792	8.79648	9.04325	9.33761	9.46185	9.55241	9.41242		Lebanon	6.72935	7.40641	8.37176	8.6131	8.819	9.14444	9.27482	9.33199	9.19018		Lebanon	6.72935	41.4395	81.9754	129.269	178.876
Timor-Leste	3.84945	4.21254	4.57567	4.62869	4.68832	4.76739	4.8348	4.91445	4.89961		Timor-Leste	3.84945	4.51243	5.29493	5.39983	5.2949	5.33633	5.31081	5.2822	5.33577		Timor-Leste	3.84945	4.27908	4.77833	4.76813	4.84952	4.91121	4.96224	5.08392	5.10249		Timor-Leste	3.84945	4.27888	4.75888	4.73581	4.80707	4.88031	4.93884	5.05093	5.06943		Timor-Leste	3.84945	23.4598	44.8856	67.817	91.0201
Malaysia	1368.88	1565.19	1786.02	1828.37	1872.76	1923.27	1908.78	1943.79	1917.2		Malaysia	1368.88	1347.2	1308.03	1179.31	1076.79	1029.64	972.916	895.437	862.538		Malaysia	1368.88	1590.89	1858.94	1930.3	1953.72	1997.68	1994.1	2030.83	2056.43		Malaysia	1368.88	1551.01	1773.48	1830.09	1842.87	1898.99	1903.51	1964.86	1954.77		Malaysia	1368.88	8409.58	16456.3	25428.8	34615
Mongolia	40.3958	43.4513	46.6299	47.4245	48.3987	49.6015	50.5725	51.8079	51.6584		Mongolia	40.3958	46.3658	53.3921	54.7009	54.9215	55.6297	57.1173	55.9942	56.7862		Mongolia	40.3958	44.354	48.8827	49.2914	50.4547	51.6148	53.0783	53.9197	53.9867		Mongolia	40.3958	44.3368	48.8248	49.2532	50.4347	51.3365	52.264	53.751	53.7721		Mongolia	40.3958	245.43	465.865	699.81	937.906
Myanmar	2020.97	2206.73	2406.02	2423.22	2448.44	2481.82	2504.14	2533.47	2514.27		Myanmar	2020.97	2297.77	2621.57	3117.76	3071.05	3075.19	3073.73	3026.52	3045.35		Myanmar	2020.97	2238.35	2490.22	2486.91	2522.05	2548.23	2569.03	2604.78	2599.47		Myanmar	2020.97	2216.18	2433.88	2416.17	2442.41	2462.96	2479.95	2517.92	2505.83		Myanmar	2020.97	12311.6	23544.5	35591.8	47733.1
Nepal	651.815	715.003	781.476	801.287	824.652	851.794	880.654	911.198	930.934		Nepal	651.815	754.455	876.723	901.932	901.351	921.971	939.85	956.076	985.319		Nepal	651.815	726.056	811.167	824.277	850.063	874.967	900.874	936.852	961.266		Nepal	651.815	725.387	808.802	820.008	843.886	869.541	897.22	932.068	956.499		Nepal	651.815	3974.08	7615.57	11542.8	15572.6
Oman	2.05268	2.23555	2.41036	2.41834	2.44071	2.48483	2.5171	2.55449	2.54303		Oman	2.05268	2.33499	2.62614	2.65881	2.60151	2.59826	2.58548	2.56454	2.57917		Oman	2.05268	2.23732	2.45562	2.43099	2.45484	2.4736	2.49216	2.5458	2.54775		Oman	2.05268	2.23268	2.41421	2.38005	2.4037	2.43882	2.46687	2.51573	2.51778		Oman	2.05268	12.4989	23.8515	35.9113	48.0253
Pakistan	2020.31	2188.62	2370.5	2409.55	2447.26	2488.64	2524.51	2566.26	2568.89		Pakistan	2020.31	2205.28	2409.87	2430.59	2383.9	2368.24	2335.67	2266.69	2238.64		Pakistan	2020.31	2193.31	2390.51	2399.23	2430.92	2452.13	2464.56	2485.51	2462.56		Pakistan	2020.31	2179.29	2357.19	2354.87	2374.87	2384.31	2386.55	2415.8	2409.7		Pakistan	2020.31	12290.2	23415.2	35306.7	47392.2
Philippines	974.036	1041.29	1116.43	1131.76	1148.81	1169.26	1184.02	1204.83	1193.28		Philippines	974.036	1098.32	1248.91	1274.84	1278.54	1288.46	1320.54	1288.64	1302.44		Philippines	974.036	1063.58	1172.2	1181.72	1203.06	1223.76	1251.82	1262.52	1256.23		Philippines	974.036	1059.72	1162.65	1171.8	1193.63	1207.18	1222.01	1249.83	1242.97		Philippines	974.036	5911.47	11193.1	16790.5	22466.4
Qatar	0.295968	0.364638	0.42907	0.449853	0.471747	0.50666	0.524053	0.541816	0.551517		Qatar	0.295968	0.402444	0.50739	0.547004	0.570053	0.584317	0.589987	0.592268	0.614154		Qatar	0.295968	0.252222	0.199363	0.20258	0.202294	0.195662	0.195092	0.195403	0.193222		Qatar	0.295968	0.355533	0.434279	0.450539	0.482776	0.499092	0.516193	0.548356	0.561001		Qatar	0.295968	1.84448	3.7321	5.89824	8.1694
Saudi Arabia	15.9632	17.048	18.1034	18.2463	18.4424	18.6772	18.9789	19.253	19.265		Saudi Arabia	15.9632	17.98	20.3308	20.6438	20.3002	20.3521	20.37	20.2909	20.5696		Saudi Arabia	15.9632	17.2455	18.6655	18.6215	18.874	19.0396	19.234	19.6598	19.754		Saudi Arabia	15.9632	17.2683	18.6743	18.6132	18.8336	18.998	19.2666	19.6717	19.7415		Saudi Arabia	15.9632	96.864	183.159	273.819	365.247
Singapore	0.633907	0.647868	0.666656	0.65164	0.644192	0.644192	0.65025	0.65164	0.645128		Singapore	0.633907	0.694268	0.772406	0.76145	0.728372	0.720092	0.7128	0.6989	0.701128		Singapore	0.633907	0.659468	0.696266	0.6711	0.666272	0.663512	0.66554	0.67249	0.670328		Singapore	0.633907	0.659468	0.694856	0.66832	0.662132	0.659372	0.66415	0.66971	0.667528		Singapore	0.633907	3.8174	7.07553	10.3938	13.6445
Sri Lanka	265.252	281.606	297.732	299.648	302.615	306.784	315.184	321.189	319.039		Sri Lanka	265.252	291.095	321.1	321.877	315.581	313.962	316.958	308.342	309.839		Sri Lanka	265.252	287.832	313.478	312.713	317.031	320.811	326.878	331.637	335.095		Sri Lanka	265.252	287.174	311.592	310.379	314.598	317.055	325.234	328.906	332.237		Sri Lanka	265.252	1607.86	3032.02	4522.6	6023.81
Syrian Arab Republic	6.91295	7.84695	9.0416	9.43358	9.80397	10.1679	10.2536	10.3277	10.1182		Syrian Arab Republic	6.91295	7.01662	7.07487	6.99077	6.81408	6.81284	7.11735	6.91922	6.91313		Syrian Arab Republic	6.91295	7.66771	8.60282	8.78413	9.033	9.37026	9.6691	9.69343	9.55127		Syrian Arab Republic	6.91295	6.87314	6.78408	6.66156	6.56282	6.66111	6.76555	6.89326	6.72383		Syrian Arab Republic	6.91295	42.4117	82.8411	128.441	175.979
Thailand	2690.88	3038.52	3431.84	3469.62	3515.49	3575.48	3555.85	3564.12	3518.06		Thailand	2690.88	2904.45	3152.58	3103.37	3052.87	3047.87	3038.24	2922.62	2889.48		Thailand	2690.88	2873.44	3116.41	3075.22	3058.68	3077.04	3072.87	3030.28	2952.6		Thailand	2690.88	2852.25	3069.63	3034.76	3017.68	3044.19	3011.81	3002.07	2930.4		Thailand	2690.88	16492.9	32078.8	49275.8	66669.8
Turkey	2548.89	2981.71	3494.18	3604.36	3693.03	3760.69	3698.99	3676.27	3648.11		Turkey	2548.89	2849.74	3188.95	3175.92	3134.44	3157.47	3136.06	3078.92	3033.73		Turkey	2548.89	2623.28	2653.52	2558.41	2409.18	2213.63	1976.96	1918.35	1860.87		Turkey	2548.89	2548.86	2483.6	2341.83	2151.29	1936.04	1608.88	1344.04	1291.63		Turkey	2548.89	15726.1	31147.2	48728.3	66838.7
United Arab Emirates	1.14588	1.31206	1.45899	1.5106	1.56041	1.60297	1.63515	1.66774	1.68056		United Arab Emirates	1.14588	1.39151	1.64754	1.7227	1.7266	1.75103	1.77337	1.77696	1.79656		United Arab Emirates	1.14588	1.12461	1.07638	0.882336	0.850658	0.89799	0.932332	0.98872	1.01105		United Arab Emirates	1.14588	1.1245	1.05236	0.872834	0.839954	0.874473	0.917383	0.966713	1.00112		United Arab Emirates	1.14588	7.04145	13.7487	21.0953	28.6981
Viet Nam	2639.86	2995.8	3393.19	3465.44	3545.83	3640.81	3641.06	3660.64	3653.66		Viet Nam	2639.86	2843.14	3117.92	3078.1	3037.84	3062.39	3008.67	2939.88	2919.47		Viet Nam	2639.86	3078.48	3612.61	3718.73	3770.32	3852.29	3858.57	3860.39	3856.18		Viet Nam	2639.86	3046.98	3548.47	3634.04	3669.38	3777.11	3767.04	3784.98	3783.3		Viet Nam	2639.86	16195.1	31571.5	48609.7	66017.3
Yemen	23.5061	25.6442	27.7902	28.0096	28.3174	28.7836	29.2471	29.7078	29.5968		Yemen	23.5061	27.2678	31.6618	32.2143	31.5358	31.6888	31.5998	31.3899	31.7157		Yemen	23.5061	25.7469	28.3617	28.2159	28.6321	29.0202	29.2813	29.9721	30.0543		Yemen	23.5061	26.0379	28.8838	28.666	29.0862	29.4826	29.8629	30.5515	30.6343		Yemen	23.5061	143.175	273.541	412.712	553.068
Armenia	65.8915	71.2045	76.4892	76.8307	77.4954	78.5051	79.5947	80.7027	80.2471		Armenia	65.8915	75.2276	86.1272	87.2325	85.1408	85.2365	84.7676	84.0845	84.7214		Armenia	65.8915	72.4275	79.7791	79.0102	80.0352	80.747	81.3677	83.1768	83.2722		Armenia	65.8915	72.4253	79.6016	78.68	79.5249	80.2262	81.1805	82.8172	82.9204		Armenia	65.8915	400.662	761.969	1144.76	1529.57
Azerbaijan, Republic of	18.2119	19.6447	21.0679	21.2187	21.4795	21.844	22.2545	22.683	22.6786		Azerbaijan, Republic of	18.2119	20.6963	23.5736	23.9117	23.3775	23.4654	23.4335	23.3268	23.5875		Azerbaijan, Republic of	18.2119	19.9535	21.9081	21.7627	22.1234	22.3976	22.6767	23.2896	23.4518		Azerbaijan, Republic of	18.2119	19.9516	21.861	21.6746	21.9718	22.2431	22.6171	23.1892	23.3383		Azerbaijan, Republic of	18.2119	110.704	210.351	315.841	422.196
Georgia	35.5502	40.4722	48.0196	48.2947	49.8974	51.8712	53.4987	55.6409	58.3334		Georgia	35.5502	37.0974	38.9051	36.3562	36.2093	41.665	41.4914	41.4505	41.8915		Georgia	35.5502	41.4019	50.1619	50.5371	52.2127	54.108	55.6914	58.0593	60.583		Georgia	35.5502	41.1236	49.6296	49.9467	51.4554	53.4003	55.0744	57.421	59.9986		Georgia	35.5502	218.223	428.132	668.505	911.581
Kazakhstan	51.864	58.5293	66.1698	69.2534	72.5998	75.9901	77.1424	77.9872	77.2915		Kazakhstan	51.864	62.521	76.2701	80.0878	82.9178	85.6087	89.4592	90.4953	92.7831		Kazakhstan	51.864	55.6358	60.5755	62.035	64.6868	67.7188	70.0601	71.1643	70.9319		Kazakhstan	51.864	59.5739	69.5457	72.7043	75.6561	79.5493	81.3803	82.987	82.7117		Kazakhstan	51.864	317.85	618.137	952.069	1301.68
Kyrgyzstan	18.8994	26.7238	38.075	24.965	24.5636	25.7557	26.0735	26.2088	26.0402		Kyrgyzstan	18.8994	27.349	39.8772	27.7204	27.4685	28.8066	29.2965	29.8044	30.5979		Kyrgyzstan	18.8994	26.2492	36.5343	22.2769	21.7117	22.5501	23.1109	23.4582	23.4503		Kyrgyzstan	18.8994	26.2325	36.5869	22.321	21.6651	22.5557	23.0636	23.4214	23.3983		Kyrgyzstan	18.8994	121.221	266.191	443.456	567.88
Tajikistan	156.448	170.392	184.483	185.702	187.729	190.59	193.465	196.362	195.481		Tajikistan	156.448	181.98	212.298	215.502	210.815	211.587	210.61	209.16	210.982		Tajikistan	156.448	172.508	190.624	189.198	192.08	194.189	195.873	200.447	200.903		Tajikistan	156.448	172.476	190.154	188.33	190.81	192.901	195.375	199.536	199.983		Tajikistan	156.448	952.63	1818.68	2742.31	3672.85
Turkmenistan	0.0256122	0.0470892	0.0617076	0.06143	0.0731312	0.0729339	0.0766393	0.0759878	0.0859708		Turkmenistan	0.0256122	0.04902	0.0539605	0.0663907	0.0656697	0.0652784	0.0779458	0.0758761	0.0752023		Turkmenistan	0.0256122	0.0275622	0.0516751	0.0516477	0.0513619	0.0635317	0.0680599	0.0670209	0.0658096		Turkmenistan	0.0256122	0.0274622	0.0419692	0.0511631	0.0631128	0.062904	0.0620796	0.061617	0.0721546		Turkmenistan	0.0256122	0.17515	0.425215	0.733475	1.05233
Uzbekistan	1.89198	2.02139	2.15802	2.17134	2.19943	2.22229	2.26842	2.31298	2.28301		Uzbekistan	1.89198	2.15618	2.46399	2.49988	2.52318	2.51024	2.61745	2.49596	2.54096		Uzbekistan	1.89198	2.06867	2.25027	2.26341	2.30275	2.34346	2.42199	2.42106	2.40101		Uzbekistan	1.89198	2.06539	2.25114	2.26271	2.30271	2.30981	2.34393	2.40189	2.39186		Uzbekistan	1.89198	11.4813	21.7249	32.5283	43.4131
OCEANIA	4972.66	5356.81	5733.73	5516.92	5309.7	5126.86	4761.36	4457.57	4181.29		OCEANIA	4972.66	5224.9	5459.07	5083.39	4687.03	4436.14	4145.01	3845.42	3623.05		OCEANIA	4972.66	5587.75	6284.67	6141.5	5829.4	5599.46	5211.79	4852.31	4553.45		OCEANIA	4972.66	5517.92	6166.53	5989.46	5658.02	5487.71	5086.25	4757.34	4469.13		OCEANIA	4972.66	30220.1	57381.1	85832.9	113210
Australia	2338.56	2576.62	2838.99	2834.04	2827.92	2828.38	2716.81	2625.33	2526.13		Australia	2338.56	2298.93	2267.22	2198.95	2113.99	2109.33	2061.66	1977.01	1924.08		Australia	2338.56	2692.47	3127.89	3181.88	3136.11	3124.4	3020.16	2898.65	2791.25		Australia	2338.56	2658.58	3067.44	3099.56	3037.21	3059.79	2936.01	2834.14	2731.76		Australia	2338.56	14269.4	27414.9	41604.9	55768.9
Cook Islands	0.0694729	0.0901717	0.11446	0.113732	0.113036	0.112519	0.112795	0.110783	0.100641		Cook Islands	0.0694729	0.102701	0.135838	0.125443	0.123102	0.122441	0.121611	0.118101	0.116388		Cook Islands	0.0694729	0.0928597	0.120274	0.129015	0.12763	0.126842	0.119623	0.116784	0.113952		Cook Islands	0.0694729	0.0922597	0.111678	0.111558	0.117485	0.117186	0.114562	0.112479	0.10982		Cook Islands	0.0694729	0.437536	0.912683	1.48425	2.05222
Fiji Islands	44.8157	53.2833	63.3569	63.1445	62.9145	62.8176	60.1747	58.0495	56.227		Fiji Islands	44.8157	50.0062	55.9249	54.3146	51.9954	50.8262	49.5761	48.903	48.3967		Fiji Islands	44.8157	55.156	68.4614	69.5415	68.3377	67.9143	65.3823	62.461	60.061		Fiji Islands	44.8157	54.4425	67.1193	67.7226	66.1669	66.5343	63.58	61.1138	58.9437		Fiji Islands	44.8157	277.362	553.852	870.424	1185.92
French Polynesia	0.196529	0.224606	0.25192	0.252082	0.26016	0.26003	0.262209	0.26681	0.257506		French Polynesia	0.196529	0.234935	0.29012	0.290191	0.28501	0.283055	0.295041	0.280653	0.28226		French Polynesia	0.196529	0.232232	0.260574	0.268149	0.278363	0.277863	0.283843	0.282014	0.277168		French Polynesia	0.196529	0.222087	0.258329	0.255183	0.265614	0.272898	0.274698	0.27853	0.273614		French Polynesia	0.196529	1.20725	2.35759	3.61735	4.88584
New Caledonia	0.889022	0.937284	0.984829	0.998548	1.01785	1.02833	1.04098	1.05219	1.03507		New Caledonia	0.889022	0.901117	0.932483	0.947543	0.941666	0.955597	0.96315	0.934196	0.950783		New Caledonia	0.889022	0.971438	1.06473	1.07508	1.08626	1.10501	1.12606	1.13018	1.11681		New Caledonia	0.889022	0.967347	1.04627	1.0538	1.07421	1.08071	1.10228	1.11821	1.10512		New Caledonia	0.889022	5.38239	10.1164	15.0542	20.0663
New Zealand	1962.89	1980.26	1943.25	1743.77	1553.03	1375.93	1157.34	973.381	829.283		New Zealand	1962.89	2072.85	2102.31	1823.53	1563.03	1326.79	1111.99	934.856	787.881		New Zealand	1962.89	2070.41	2135.69	1939.55	1694.82	1488.37	1240.65	1036.49	878.757		New Zealand	1962.89	2043.2	2095.24	1893.27	1650.46	1459.44	1220.8	1023.31	869.547		New Zealand	1962.89	11794.7	21659	31175.8	39703.9
Papua New Guinea	409.121	489.457	584.628	583.763	584.489	587.992	574.779	564.836	549.339		Papua New Guinea	409.121	543.954	725.331	718.065	692.319	694.792	683.718	665.152	657.442		Papua New Guinea	409.121	509.665	640.215	645.226	641.133	642.007	628.366	616.726	602.054		Papua New Guinea	409.121	504.935	630.313	631.343	623.959	630.302	614.97	605.315	591.385		Papua New Guinea	409.121	2535.06	5077.52	7999.79	10919.3
Samoa	1.85117	2.08177	2.31293	2.31452	2.33037	2.35776	2.39183	2.42913	2.38728		Samoa	1.85117	2.28046	2.78684	2.8162	2.72834	2.70827	2.70215	2.62149	2.63061		Samoa	1.85117	2.15594	2.49807	2.44176	2.47532	2.49139	2.53028	2.5818	2.55495		Samoa	1.85117	2.14408	2.47549	2.42217	2.45038	2.45941	2.4875	2.55958	2.53237		Samoa	1.85117	11.3376	21.9776	33.5439	45.1323
Solomon Islands	209.102	247.317	291.805	279.965	268.821	259.011	239.568	223.308	208.031		Solomon Islands	209.102	248.601	294.856	274.468	251.684	240.269	223.94	205.769	191.537		Solomon Islands	209.102	249.891	299.931	292.314	275.58	263.111	243.51	224.296	207.901		Solomon Islands	209.102	246.655	294.08	284.767	267.02	258.221	237.498	220.006	204.285		Solomon Islands	209.102	1292.82	2573.9	4021.08	5409.76
Tonga	0.0627697	0.0852605	0.0955903	0.104353	0.103707	0.10355	0.105736	0.105454	0.10263		Tonga	0.0627697	0.0932713	0.111322	0.125114	0.120393	0.118802	0.117252	0.116481	0.125417		Tonga	0.0627697	0.0806701	0.112025	0.109828	0.109442	0.108855	0.111073	0.111034	0.118364		Tonga	0.0627697	0.0712697	0.0938086	0.0912886	0.108236	0.107627	0.109671	0.110049	0.107869		Tonga	0.0627697	0.399109	0.835741	1.32246	1.84358
Vanuatu	5.10981	6.44749	7.94382	8.46182	8.69738	8.86355	8.76855	8.69768	8.39663		Vanuatu	5.10981	6.93971	9.16793	9.75426	9.81204	9.94731	9.92313	9.6575	9.61293		Vanuatu	5.10981	6.62956	8.42176	8.95787	9.34982	9.55765	9.54824	9.4671	9.24374		Vanuatu	5.10981	6.59901	8.35465	8.85799	9.18522	9.38955	9.3062	9.28289	9.0734		Vanuatu	5.10981	31.9966	65.7303	105.967	148.512
EUROPE	40453.5	46157.6	52294.5	52509.1	53098	53358.1	52747.9	52146.9	51189		EUROPE	40453.5	49732.4	60762.9	60694.7	60649	60567	59898.2	58746.7	58322.2		EUROPE	40453.5	47226	54955.5	55792.1	56135.4	55766	55076.6	54219.9	53125.9		EUROPE	40453.5	47316.1	55464.3	55939.4	56295.3	56376.4	55452.2	54862.9	53814.5		EUROPE	40453.5	248425	485350	747038	1.01017e+06
Albania	29.1005	33.3011	37.6201	37.8827	38.3592	39.0961	25.1405	25.8186	24.9543		Albania	29.1005	34.9825	41.0869	39.3609	36.5745	37.4644	38.452	37.8966	39.4663		Albania	29.1005	34.4537	40.6263	40.2382	40.9765	41.5454	42.199	28.3556	27.8675		Albania	29.1005	34.3615	40.3254	39.7926	40.4258	40.8895	41.4032	27.8504	27.3568		Albania	29.1005	178.803	349.628	537.991	727.881
Austria	1058.91	1171.96	1283.34	1268.06	1254.25	1245.18	1195.09	1154.58	1109.05		Austria	1058.91	1169.83	1271.06	1213.48	1139.9	1099.55	1045.92	983.158	938.875		Austria	1058.91	1196.58	1346.13	1339.92	1303.92	1281.01	1226.22	1173.67	1123.46		Austria	1058.91	1183.57	1323.9	1309.91	1269.11	1260.78	1201.99	1155.97	1108.44		Austria	1058.91	6466.53	12437.7	18839.2	25165.6
Belgium	325.86	246.443	164.611	123.674	82.535	41.2177	0.0283799	0.0284899	0.0276099		Belgium	325.86	265.168	197.98	140.507	83.66	24.1746	0.01515	0.01465	0.01455		Belgium	325.86	254.789	179.01	133.49	84.2181	33.2341	0.01883	0.01918	0.01883		Belgium	325.86	252.404	176.236	131.474	83.4812	36.6437	0.02412	0.02448	0.02403		Belgium	325.86	1875.74	3026.13	3808.24	4385.47
Bosnia and Herzegovina	181.694	234.307	303.193	318.007	332.143	347.758	348.988	351.908	347.002		Bosnia and Herzegovina	181.694	240.698	316.361	329.598	333.361	347.642	350.478	349.692	353.051		Bosnia and Herzegovina	181.694	222.924	272.291	279.723	288.402	299.603	301.622	303.127	299.621		Bosnia and Herzegovina	181.694	214.602	252.763	259.755	266.295	277.133	277.412	279.894	276.636		Bosnia and Herzegovina	181.694	1142.78	2383.2	3913.97	5518.15
Bulgaria	226.505	275.6	332.034	350.913	367.777	385.551	388.519	393.546	391.87		Bulgaria	226.505	301.002	394.576	417.189	431.366	450.074	456.797	454.992	463.154		Bulgaria	226.505	290.216	370.897	391.767	414.728	432.113	436.689	441.635	442.151		Bulgaria	226.505	286.023	361.776	381.652	400.939	422.292	424.633	431.384	432.275		Bulgaria	226.505	1408.12	2842.56	4521.61	6293.03
Croatia	204.425	222.91	232.695	234.953	237.903	242.063	236.365	232.407	226.132		Croatia	204.425	240.726	276.284	273.336	261.956	264.264	259.8	251.514	248.3		Croatia	204.425	231.313	260.827	266.988	266.746	269.387	263.687	258.109	251.746		Croatia	204.425	229.234	255.552	259.542	257.709	263.564	256.609	252.393	246.516		Croatia	204.425	1245.03	2369.37	3535.1	4712.81
Czech Republic	906.299	1004.73	1085.47	1024.74	990.743	947.075	846.691	751.478	775.727		Czech Republic	906.299	1128.09	1361.87	1197.45	1065.19	998.856	925.849	792.302	649.475		Czech Republic	906.299	1056.17	1205.28	1114.73	1045.11	1002.09	904.673	795.358	641.372		Czech Republic	906.299	1041.15	1180.68	1092	1026.03	990.601	890.186	785.672	635.136		Czech Republic	906.299	5536.23	10640.6	16007.2	21096.9
Denmark	111.756	117.358	141.716	133.868	130.438	127.241	120.782	114.842	104.477		Denmark	111.756	134.477	173.648	167.532	157.343	151.381	145.894	131.998	122.933		Denmark	111.756	123.808	154.539	147.607	143.045	138.8	132.978	124.689	113.906		Denmark	111.756	122.408	152.268	144.719	139.949	136.024	128.654	122.631	112.052		Denmark	111.756	676.14	1287.29	1988.02	2653.93
Finland	4304.72	5079.31	5952.31	6124.55	6221.51	6372.03	6478.58	6602.6	6578.55		Finland	4304.72	5459.32	6883.15	7068.47	7153.34	7453.45	7514.85	7566.59	7623.51		Finland	4304.72	5286.44	6468.67	6642.71	6782.43	6981.88	7076.18	7106.12	7087.02		Finland	4304.72	5216.37	6331.01	6530.68	6618.01	6845.59	6957.11	6993.46	6982.19		Finland	4304.72	26602.9	52872.5	82806.2	113526
France	1673.25	1887.52	2072.53	2069.06	2091.86	2131.15	2093.75	2056.68	1976.74		France	1673.25	2063.31	2486.87	2481.69	2416.46	2446.81	2403.06	2324.54	2288.14		France	1673.25	1968.72	2267.16	2265.8	2272.44	2296.75	2256.4	2216.72	2161.21		France	1673.25	1941.6	2213.37	2208.44	2203.78	2248.36	2199.53	2169.9	2115.15		France	1673.25	10253.8	19876.4	30235.5	40603.6
Germany	3722.33	4015.91	4296.22	4147.6	3990.19	3853.35	3568.67	3285.25	3016.23		Germany	3722.33	4364.44	5060.68	4988.23	4750.89	4580.62	4240.89	3935.03	3653.02		Germany	3722.33	4136.77	4608.14	4563.18	4368.17	4183.17	3869.81	3576.39	3290.66		Germany	3722.33	4105.41	4544.64	4472.35	4260.07	4097.09	3796.64	3515	3240.38		Germany	3722.33	22627.5	42987.4	64319.9	84900.5
Greece	51.7429	55.85	58.6476	60.4751	63.019	65.1251	65.3402	65.2864	63.0075		Greece	51.7429	56.786	59.2226	53.0244	52.3265	53.9496	54.672	53.054	53.0236		Greece	51.7429	58.5588	65.4884	66.6754	69.6464	71.5799	71.6473	71.4591	69.2803		Greece	51.7429	58.066	64.3821	65.4059	68.1462	70.0355	70.0729	70.2477	68.1489		Greece	51.7429	314.564	596.612	891.677	1196.6
Hungary	187.574	247.641	228.721	231.22	234.542	239.163	236.907	237.774	230.596		Hungary	187.574	238.499	297.722	303.529	296.307	299.265	305.457	290.713	291.605		Hungary	187.574	259.801	256.208	258.49	262.712	268.28	270.777	266.968	260.877		Hungary	187.574	256.558	251.197	253.574	256.205	260.919	258.304	260.17	254.078		Hungary	187.574	1185.51	2404.8	3550.9	4710.32
Luxembourg	21.5123	18.6291	15.5135	14.3276	13.1811	12.3831	11.7734	10.6189	8.82022		Luxembourg	21.5123	20.4231	18.4378	17.1161	15.4021	14.378	14.0487	11.563	9.59122		Luxembourg	21.5123	19.449	17.0123	15.8684	14.3665	14.1121	13.0122	11.1627	8.96237		Luxembourg	21.5123	19.2233	16.7085	15.5247	14.0651	13.8034	12.3686	10.9202	8.72045		Luxembourg	21.5123	126.19	216.22	292.602	363.094
Ireland	219.387	222.817	220.672	213.753	209.137	204.722	192.396	180.541	163.342		Ireland	219.387	234.03	244.68	232.556	222.787	214.926	201.205	182.888	162.264		Ireland	219.387	226.926	228.321	219.263	211.344	204.218	191.382	175.84	154.667		Ireland	219.387	223.695	224.093	215.381	206.993	200.644	187.326	172.968	152.448		Ireland	219.387	1319.75	2431.69	3528.13	4592.28
Italy	467.778	539.374	609.083	625.7	645.085	666.406	674.309	667.865	643.601		Italy	467.778	540.423	604.451	579.497	553.221	568.718	575.696	570.999	576.278		Italy	467.778	562.681	672.581	681.433	700.39	719.402	727.61	726.029	704.03		Italy	467.778	558.366	661.521	670.753	686.525	708.172	715.066	714.498	693.661		Italy	467.778	2878.26	5644.84	8706.87	11854.8
Macedonia,The Fmr Yug Rp	20.6049	24.0653	27.6929	28.3582	29.1798	30.2173	30.984	31.7385	31.3915		Macedonia,The Fmr Yug Rp	20.6049	24.2167	28.3188	28.1821	26.5681	25.6168	24.0191	22.5481	23.5693		Macedonia,The Fmr Yug Rp	20.6049	24.6097	29.1947	29.3524	30.3146	31.1747	31.8082	32.8467	32.9375		Macedonia,The Fmr Yug Rp	20.6049	24.5241	28.957	29.0517	29.8924	30.7363	31.4384	32.4784	32.5736		Macedonia,The Fmr Yug Rp	20.6049	127.09	251.044	390.174	532.786
Montenegro	27.9213	33.0489	40.2732	44.0641	50.4001	57.1336	58.1189	59.6702	60.4633		Montenegro	27.9213	33.9122	38.3975	38.837	37.3703	37.9427	37.674	36.9196	37.0876		Montenegro	27.9213	34.3241	43.6434	47.5008	54.2268	63.6373	64.8046	66.5884	67.9793		Montenegro	27.9213	34.1274	43.2147	46.8032	53.2041	62.2136	63.1383	65.0682	66.4886		Montenegro	27.9213	172.655	345.124	550.281	776.937
Netherlands	68.9279	51.9757	43.1626	59.8141	55.5798	53.4032	47.2204	12.3957	7.62788		Netherlands	68.9279	62.0243	60.7194	76.3364	67.2079	60.1171	16.2226	11.9427	6.7832		Netherlands	68.9279	55.0704	48.6657	63.4622	59.1441	56.3581	49.3225	13.0616	8.1211		Netherlands	68.9279	54.6604	48.2022	62.8553	58.404	55.728	48.9779	12.9771	8.07407		Netherlands	68.9279	396.615	647.681	880.145	1174.98
Norway	638.444	793.714	993.67	1062.04	1097.57	1135.75	1122.95	1115.9	1102.43		Norway	638.444	855.534	1156.07	1248.93	1259.47	1306.13	1320.21	1306.64	1311.71		Norway	638.444	809.71	1034.9	1127.42	1148.34	1181.86	1175.86	1159.39	1145.64		Norway	638.444	802.767	1021.05	1095.23	1108.56	1154.93	1139.82	1130.77	1118.68		Norway	638.444	3985.93	8154.46	13191.2	18536.9
Poland	2223.46	2271.21	2201.02	1954.22	2084.54	1459.88	1647.29	1507.81	1361.41		Poland	2223.46	2432.17	2505.58	2236.4	2361.98	1724.45	1536.54	1382.37	1249.79		Poland	2223.46	2340.61	2336.58	2098.75	2246.18	1614.04	1439.21	1303.22	1168.49		Poland	2223.46	2320.77	2309.78	2065.99	2198.08	1580.83	1407.68	1282.95	1153.19		Poland	2223.46	13388.5	24674.3	35432.6	45334
Portugal	924.693	1053.37	1200.6	1242.97	1297.17	1351.88	1331.21	1317.75	1293.61		Portugal	924.693	1005.66	1082.16	1068.08	1051.18	1033.49	1005.28	952.32	905.979		Portugal	924.693	1078.97	1266.91	1317.7	1371.47	1382.48	1357.21	1325.91	1295.98		Portugal	924.693	1066.23	1244.49	1293.81	1342.54	1360.34	1330.46	1308.27	1280.67		Portugal	924.693	5676.84	11090.9	17136.3	23405.4
Romania	889.601	984.622	1090.03	1108.05	1148.46	1200.9	1209.87	1209.46	1170.36		Romania	889.601	1065.11	1275.65	1318.08	1351.18	1415.99	1447.93	1437.66	1423.39		Romania	889.601	1017.55	1164.51	1208.63	1260.13	1322.6	1348.28	1351.85	1319.14		Romania	889.601	1008.4	1146.52	1182.96	1227.82	1293.13	1309.89	1316.31	1277.77		Romania	889.601	5432.63	10461.1	15929.3	21510
Slovakia	490.158	477.094	454.187	393.611	348.619	314.783	275.188	298.343	251.234		Slovakia	490.158	514.152	521.721	454.681	398.792	357.62	313.527	328.964	273.156		Slovakia	490.158	495.793	485.812	426.844	378.521	339.945	297.11	314.985	261.692		Slovakia	490.158	490.814	479.401	418.105	368.337	333.993	291.244	311.093	260.32		Slovakia	490.158	2927.89	5290.45	7500.81	9423.87
Slovenia	223.232	214.297	205.095	197.072	187.403	181.665	168.247	154.038	138.098		Slovenia	223.232	223.715	221.561	197.713	170.44	152.692	133.264	116.454	100.629		Slovenia	223.232	225.669	231.517	223.579	210.098	200.544	184.756	168.428	150.452		Slovenia	223.232	222.048	224.493	217.414	204.228	196.155	180.83	165.962	148.729		Slovenia	223.232	1330.46	2392.74	3410.19	4385.88
Spain	832.082	981.433	1147.29	1174.21	1205.83	1294.45	1287.71	1280.91	1264.38		Spain	832.082	1016.12	1211.45	1212.21	1221.33	1267	1276.86	1259.14	1261.35		Spain	832.082	1025.3	1257.05	1312.36	1353.39	1398.26	1452.83	1435.59	1419.41		Spain	832.082	1010.6	1225.69	1269.85	1302.04	1377.07	1408.53	1400.37	1386.08		Spain	832.082	5141.84	10214.9	15978.2	21880.9
Sweden	5081.89	5917.2	6830.04	7031.9	7269.43	7545.89	7564.16	7583.77	7565.35		Sweden	5081.89	6356.88	7882.94	8099.84	8272.16	8583.3	8643.47	8708.7	8782.83		Sweden	5081.89	6159.5	7414.5	7620.07	7822.22	8086.7	8137.6	8177.44	8161.96		Sweden	5081.89	6078.74	7258.24	7493.01	7661.69	7957.04	7996.59	8045.92	8039.2		Sweden	5081.89	31326.6	61825.5	96177.5	131575
Switzerland	256.133	286.505	316.099	321.422	327.352	337.708	337.333	334.52	321.271		Switzerland	256.133	297.574	341.663	342.309	338.784	340.791	336.939	328.122	316.154		Switzerland	256.133	294.095	335.487	343.205	348.04	354.624	352.352	346.904	331.652		Switzerland	256.133	291.118	330.193	336.094	339.068	346.869	344.597	339.443	324.644		Switzerland	256.133	1567.17	3029.29	4615.11	6228.15
United Kingdom	711.181	772.866	815.812	801.688	797.512	797.559	765.293	733.767	695.841		United Kingdom	711.181	827.578	937.023	918.616	894.168	891.326	863.108	823.274	792.999		United Kingdom	711.181	796.919	870.53	852.4	838.746	832.384	801.079	767.171	728.78		United Kingdom	711.181	785.487	849.144	834.851	820.058	816.069	782.688	753.131	715.856		United Kingdom	711.181	4328.77	8236.04	12301	16305.2
Serbia	169.139	209.049	253.495	261.511	271.792	281.895	284.038	286.032	279.437		Serbia	169.139	230.238	303.714	315.028	312.562	322.491	324.656	319.544	321.147		Serbia	169.139	218.074	277.334	281.474	292.942	303.363	305.743	310.272	305.571		Serbia	169.139	216.251	272.937	276.846	286.775	297.517	299.863	304.378	299.711		Serbia	169.139	1054.75	2144.44	3419.93	4737.76
Belarus	917.83	1113.03	1342.12	1383.3	1432.83	1500.17	1622.16	1876.45	2257.1		Belarus	917.83	1256.83	1704.46	1734.75	1774.12	1852.04	1992.64	2198.19	2646.83		Belarus	917.83	1169.93	1492.5	1553.05	1605.34	1674.67	1808.65	2050.63	2451.98		Belarus	917.83	1155.65	1464.13	1516.79	1562.06	1629.1	1746.01	2009.09	2409.26		Belarus	917.83	5702.18	11496.4	18248.2	25214.2
Estonia	436.721	530.35	636.182	636.544	637.821	641.937	619.548	602.418	580.445		Estonia	436.721	597.526	794.584	800.716	772.264	772.535	753.291	722.54	706.753		Estonia	436.721	557.968	709.761	722.018	712.653	711.242	687.868	664.465	640.785		Estonia	436.721	550.431	695.425	702.104	688.984	696.625	669.931	650.844	628.662		Estonia	436.721	2713.95	5471.54	8652.81	11836.8
Latvia	623.282	727.245	838.721	831.585	825.45	822.759	786.309	758.854	725.411		Latvia	623.282	815.052	1054.48	1024.51	973.84	965.272	941.23	890.851	864.02		Latvia	623.282	765.439	935.618	942.386	920.774	911.192	876.799	835.456	798.032		Latvia	623.282	754.636	915.921	916.393	891.044	891.855	849.526	817.955	782.588		Latvia	623.282	3843.65	7591.36	11777.8	15929.6
Lithuania	283.319	327.254	372.255	375.356	379.248	384.845	374.401	366.759	356.16		Lithuania	283.319	370.662	478.605	476.214	458.873	463.726	456.453	442.439	436.705		Lithuania	283.319	344.694	416.454	426.183	424.496	427.575	417.065	406.326	395.219		Lithuania	283.319	339.994	407.966	414.279	410.132	418.505	405.938	397.48	387.173		Lithuania	283.319	1743.85	3425.12	5289.5	7170.17
Moldova, Republic of	14.8771	19.2724	23.842	23.9629	24.3885	25.1393	25.8098	26.5307	25.8743		Moldova, Republic of	14.8771	23.693	34.4294	35.2955	33.4757	33.5832	33.1699	32.364	32.8136		Moldova, Republic of	14.8771	20.361	26.757	26.0077	26.7128	27.2237	27.5946	28.8509	28.6584		Moldova, Republic of	14.8771	20.3525	26.619	25.7541	26.3125	26.8129	27.3926	28.58	28.3924		Moldova, Republic of	14.8771	93.6576	194.589	313.92	434.16
Russian Federation	11335.2	13247.2	15490.5	15619.7	15704.1	15949.9	15621.2	15361.3	14938.7		Russian Federation	11335.2	14380.7	18225.2	18294.2	18589.2	18573.3	18517.5	18117.7	17967.6		Russian Federation	11335.2	13074.5	15120.9	15637.3	15619.1	15416.9	15261.7	14952.5	14561.1		Russian Federation	11335.2	13564.8	16390.4	16605.8	16801.1	16804.8	16512.8	16313.1	15913		Russian Federation	11335.2	69923.2	138403	215984	294167
Ukraine	592	749.161	938.081	978.964	1020.65	1070.64	1085.49	1097.25	1102.3		Ukraine	592	850.875	1216.1	1271.21	1313.9	1382.04	1391.18	1371.1	1388.17		Ukraine	592	787.35	1043.71	1104.6	1143.92	1192.08	1213.99	1232.38	1215.48		Ukraine	592	780.649	1031.08	1084.41	1117.24	1173.54	1187.44	1213.67	1200.22		Ukraine	592	3709.16	7643.88	12375.2	17311.7
WORLD	247253	276795	311476	314318	318986	323774	320718	317816	310923		WORLD	247253	288587	339431	341540	338608	340345	337454	329070	326076		WORLD	247253	280388	321108	323697	326734	330045	327259	323502	316501		WORLD	247253	279730	320173	321829	324075	328476	324814	322333	315622		WORLD	247253	1.51306e+06	2.93172e+06	4.49194e+06	6.0682e+06
[truncated: 93 more columns]

## Sheet: Rndwd_Prod_Val_5%_Higher_Cost
Annual	REF (cost doesn't change in the REF scenario)											BF											AF											BAC										Cumulative	REF (cost doesn't change in the REF scenario)
Million 2018 $	2020	2025	2030	2035	2040	2045	2050	2055	2060		Million 2018 $	2020	2025	2030	2035	2040	2045	2050	2055	2060		Million 2018 $	2020	2025	2030	2035	2040	2045	2050	2055	2060		Million 2018 $	2020	2025	2030	2035	2040	2045	2050	2055	2060		Million 2018 $	2020	2025	2030	2035	2040
AFRICA	32989.5	35308.3	38174.9	38394.1	38780.8	39344.8	39602.9	40011.2	38255		AFRICA	32384.6	36833.6	42377.3	42810	41848.1	41277.4	40693.5	38899.7	39213.4		AFRICA	32384.6	35305.4	39162.1	38953.5	39446.9	39853	40020.4	40512.2	38699.8		AFRICA	32384.6	35246.9	38983.4	38679.3	39094.5	39473	39627.6	40229.8	38431.1		AFRICA	32989.5	200256	379664	570757	763114
Algeria	352.081	385.657	419.836	427.159	435.267	444.453	453.42	462.436	461.811		Algeria	345.003	395.297	451.254	458.803	448.607	450.727	449.106	445.506	450.109		Algeria	345.003	385.005	430.443	431.371	441.321	448.285	454.056	466.041	468.435		Algeria	345.003	385.288	430.218	430.472	439.46	446.535	454.074	465.605	467.933		Algeria	352.081	2146.06	4108.53	6215.03	8358.94
Angola	278.457	299.45	321.626	322.622	324.704	328.124	331.641	338.222	334.176		Angola	273.757	315.58	365.063	369.013	364.665	363.234	372.198	358.971	362.561		Angola	273.757	298.362	326.582	324.95	328.345	331.613	339.686	342.733	340.094		Angola	273.757	301.12	332.721	330.7	334.293	335.284	338.398	346.644	343.697		Angola	278.457	1691.73	3211.16	4820.29	6435.48
Benin	292.99	317.441	342.289	342.319	344.178	348.053	352.465	357.893	355.559		Benin	287.347	336.311	394.749	398.024	387.582	386.705	386.605	380.824	384.135		Benin	287.347	318.499	354.203	350.063	353.047	355.508	359.023	365.771	365.59		Benin	287.347	318.054	352.665	347.766	350.275	352.296	355.898	363.504	363.315		Benin	292.99	1782.39	3394.44	5105.92	6819.38
Botswana	35.7119	38.2128	40.7247	40.9627	41.3543	41.9319	42.5062	43.3343	42.817		Botswana	35.0652	40.2614	46.306	46.9893	46.3978	46.359	47.2067	45.8137	46.2386		Botswana	35.0652	38.0618	41.4625	41.231	41.8171	42.3416	43.2235	43.7732	43.4933		Botswana	35.0652	38.264	41.8341	41.5492	42.1489	42.422	42.9349	44.0561	43.7587		Botswana	35.7119	216.772	410.348	614.209	819.414
Burkina Faso	840.983	887.399	933.237	938.323	946.446	957.975	971.03	986.707	981.29		Burkina Faso	828.867	928.724	1045.32	1058.74	1043.39	1044.35	1052.86	1037.26	1046.65		Burkina Faso	828.867	890.542	959.845	955.044	966.9	976.407	990.558	1006.66	1006.2		Burkina Faso	828.867	889.705	956.667	950.478	961.641	968.513	980.225	1001.23	1000.62		Burkina Faso	840.983	5092.31	9575.14	14246.4	18946.2
Burundi	267.339	287.528	307.523	310.1	316.275	321.913	328.096	335.21	334.416		Burundi	262.173	302.648	349.636	355.338	351.194	352.629	355.623	351.351	356.118		Burundi	262.173	288.032	316.986	315.5	323.057	327.694	333.638	341.605	342.873		Burundi	262.173	287.74	315.799	313.682	320.809	324.715	330.251	339.478	340.688		Burundi	267.339	1624.22	3081.86	4622.05	6178.73
Cameroon	728.56	805.143	888.93	882.831	879.534	880.734	885.611	884.583	868.311		Cameroon	717.032	788.002	873.256	869.421	843.731	844.744	839.315	823.89	823.347		Cameroon	717.032	794.564	885.944	879.609	874.705	872.567	870.296	876.266	865.613		Cameroon	717.032	772.893	838.986	829.652	823.649	827.947	826.835	831.873	821.713		Cameroon	728.56	4447.94	8557.44	12996	17406.9
Cape Verde	7.2556	7.81077	8.34889	8.36842	8.3911	8.48085	8.60392	8.72294	8.65519		Cape Verde	7.10581	8.23871	9.49875	9.63518	9.34164	9.31628	9.28475	9.17738	9.26655		Cape Verde	7.10581	7.75855	8.57784	8.49684	8.54801	8.64912	8.68501	8.87432	8.85943		Cape Verde	7.10581	7.7585	8.51017	8.38873	8.4701	8.56044	8.63548	8.84317	8.8278		Cape Verde	7.2556	44.0888	83.6807	125.445	167.309
Central African Republic	141.581	153.663	166.645	166.502	166.821	167.804	167.118	167.554	164.147		Central African Republic	139.352	163.597	193.24	193.313	188.994	188.309	189.212	182.863	182.478		Central African Republic	139.352	150.336	163.202	162.675	163.155	163.934	164.754	164.379	161.948		Central African Republic	139.352	154.177	171.801	170.817	170.861	171.324	170.358	171.477	168.703		Central African Republic	141.581	861.569	1642.87	2475.95	3308.78
Chad	365.314	392.549	419.995	420.768	423.237	427.633	432.671	439.495	434.082		Chad	358.422	414.69	480.83	486.127	476.236	474.497	478.426	466.296	469.439		Chad	358.422	391.496	428.867	424.346	428.78	432.105	438.377	444.405	441.602		Chad	358.422	392.888	431.205	425.952	430.232	431.833	436.117	445.821	442.945		Chad	365.314	2219.12	4209.31	6310.06	8416.36
Congo, Republic of	241.771	255.015	269.284	267.916	267.112	267.355	261.433	257.728	250.343		Congo, Republic of	238.798	251.862	273.769	265.003	258.029	257.24	256.889	247.089	244.522		Congo, Republic of	238.798	261.12	288.166	289.33	286.636	286.213	282.109	275.389	268.057		Congo, Republic of	238.798	251.244	267.682	267.46	264.381	265.032	259.033	255.886	249.28		Congo, Republic of	241.771	1463.87	2753.21	4098.27	5437.04
Côte d'Ivoire	527.923	564.314	603.203	606.998	615.148	627.442	638.604	651.223	655.491		Côte d'Ivoire	518.893	591.444	678.171	684.429	673.008	679.892	683.031	684.657	695.562		Côte d'Ivoire	518.893	566.914	624.858	623.108	631.765	641.523	650.164	666.054	673.181		Côte d'Ivoire	518.893	565.738	620.409	617.367	624.847	635.82	645.828	661.258	668.657		Côte d'Ivoire	527.923	3203.93	6064.39	9084.2	12127.3
Djibouti	15.2749	16.5819	17.8603	17.9809	18.1788	18.4853	18.8687	19.2974	19.3846		Djibouti	14.9591	17.5473	20.6089	20.9213	20.4104	20.5183	20.5105	20.4878	20.8836		Djibouti	14.9591	16.5753	18.4111	18.2371	18.5224	18.7537	19.0309	19.6431	19.8819		Djibouti	14.9591	16.575	18.3609	18.1448	18.4002	18.625	18.976	19.5484	19.799		Djibouti	15.2749	92.9561	177.144	266.566	356.668
Egypt	680.586	249.827	269.106	270.107	272.357	275.899	279.949	284.059	282.264		Egypt	666.709	264.398	310.292	314.316	305.792	305.936	303.891	301.096	303.488		Egypt	666.709	249.844	277.111	273.859	277.419	279.749	281.907	288.659	288.909		Egypt	666.709	249.844	276.497	272.614	275.527	277.833	281.261	287.35	287.584		Egypt	680.586	3652.76	4921.17	6267.7	7620.48
Equatorial Guinea	100.79	110.881	122.07	119.266	116.751	114.748	109.411	104.999	100.393		Equatorial Guinea	99.6272	107.85	117.714	113.535	107.568	105.649	101.895	97.2589	94.0923		Equatorial Guinea	99.6272	113.863	131.446	130.171	126.129	123.46	118.008	112.747	107.866		Equatorial Guinea	99.6272	112.717	129.337	127.359	122.798	121.333	115.461	110.714	106.03		Equatorial Guinea	100.79	614.829	1180.42	1787.97	2381.78
Ethiopia	4528.58	4901.75	5274.94	5298.28	5344.75	5416.13	5498.8	5589.44	5551.75		Ethiopia	4437.54	5172.63	6039.84	6121.58	5975.57	5977.41	5974.5	5897.62	5950.87		Ethiopia	4437.54	4905.11	5433.43	5379.02	5451.07	5502.17	5564.92	5688.5	5689.15		Ethiopia	4437.54	4904.12	5420.28	5354.57	5417.02	5460.81	5532.3	5661.26	5661.28		Ethiopia	4528.58	27544.7	52426.6	78824.6	105363
Gabon	226.51	228.446	234.744	223.357	207.872	193.419	180.294	171.35	165.04		Gabon	223.869	222.438	224.402	206.007	189.057	179.246	170.525	164.001	162.041		Gabon	223.869	230.042	241.894	236.848	223.929	206.707	191.577	181.161	173.949		Gabon	223.869	228.677	239.526	227.217	210.222	195.946	182.523	173.817	167.932		Gabon	226.51	1360.99	2509.52	3671.85	4773.16
Gambia	66.2665	72.7597	79.8005	77.6333	75.7252	74.2434	72.2533	70.6291	68.2699		Gambia	65.4634	73.8571	83.7162	81.4121	77.2674	75.2883	72.7825	69.9377	68.1723		Gambia	65.4634	71.7318	78.9375	76.4957	74.4896	72.7124	70.5382	69.0502	66.8122		Gambia	65.4634	71.4608	78.3769	75.7302	73.59	72.0673	69.9973	68.5822	66.3986		Gambia	66.2665	404.092	774.932	1171.77	1558.03
Ghana	1984.2	2147.72	2312.07	2328.96	2350.72	2381.99	2417.13	2458.54	2452.53		Ghana	1945.3	2272.04	2659.84	2699.37	2641.39	2647.49	2639.8	2614.53	2643.25		Ghana	1945.3	2154.57	2393.07	2379.63	2412.83	2435.72	2457.69	2512.8	2521.14		Ghana	1945.3	2152.09	2383.71	2365.39	2392.57	2413.61	2441.78	2497.28	2505.99		Ghana	1984.2	12068.7	22971.7	34548.9	46215.5
Guinea	530.52	570.755	610.858	614.874	621.721	631.63	641.788	653.426	649.947		Guinea	520.118	603.326	701.201	711.914	697.863	699.885	702.631	693.356	700.916		Guinea	520.118	572.095	630.804	626.496	636.268	644.152	653.203	667.435	668.2		Guinea	520.118	571.63	628.621	623.035	631.836	638.535	647.514	663.48	664.142		Guinea	530.52	3223.35	6117.23	9175.54	12256.8
Guinea-Bissau	122.536	132.33	142.15	142.882	144.244	146.258	148.526	151.15	150.141		Guinea-Bissau	120.129	139.177	161.53	163.776	160.302	160.403	160.986	158.558	160.102		Guinea-Bissau	120.129	132.593	146.699	145.464	147.514	149.055	151.121	154.285	154.275		Guinea-Bissau	120.129	132.484	146.187	144.661	146.5	147.73	149.731	153.355	153.323		Guinea-Bissau	122.536	745.01	1416.48	2127.96	2843.74
Kenya	1119.38	1226.98	1337.09	1352.86	1372.19	1395.9	1409.32	1418.94	1391.82		Kenya	1097.22	1282.78	1495.28	1517.99	1482.58	1485.18	1474.87	1452.45	1455.55		Kenya	1097.22	1227.3	1375.49	1373.81	1399.06	1418.01	1426.32	1446.77	1430		Kenya	1097.22	1226.51	1370.52	1365.23	1386.97	1404.67	1415.31	1433.15	1414.65		Kenya	1119.38	6823.89	13068.9	19770.1	26553.8
Lesotho	108.613	115.916	123.141	124.002	125.314	127.096	129.121	131.176	131.103		Lesotho	106.898	120.021	135.366	137.109	134.371	134.618	134.029	133.025	133.617		Lesotho	106.898	114.495	122.948	122.018	123.422	124.32	125.102	127.331	127.078		Lesotho	106.898	114.053	121.749	120.607	121.78	122.674	123.894	125.871	125.613		Lesotho	108.613	658.983	1245.79	1862.36	2483.68
Liberia	373.721	408.942	445.147	450.01	458.12	469.558	479.635	490.644	493.019		Liberia	366.336	426.897	500.091	509.746	501.797	508.305	510.203	510.371	519.639		Liberia	366.336	407.155	454.353	453.576	463.736	473.486	481.196	495.905	501.453		Liberia	366.336	402.957	444.783	442.752	451.48	460.792	469.651	483.229	488.367		Liberia	373.721	2277.55	4358.46	6589.06	8847.22
Libyan Arab Jamahiriya	49.8028	54.6632	59.827	60.5963	61.5858	62.8616	63.8439	65.038	64.8482		Libyan Arab Jamahiriya	48.8804	53.6362	56.4361	43.3484	42.1263	42.0985	41.8151	41.4268	41.755		Libyan Arab Jamahiriya	48.8804	54.6561	61.2634	61.4111	62.429	63.4035	64.3129	65.5167	65.6134		Libyan Arab Jamahiriya	48.8804	54.9067	61.9003	62.0126	63.0177	64.1119	64.984	66.5254	66.7047		Libyan Arab Jamahiriya	49.8028	303.677	582.157	882.061	1186.03
Madagascar	571.829	621.902	672.345	676.705	684.168	694.725	705.992	717.608	714.894		Madagascar	560.153	651.838	759.898	771.33	752.773	755.279	752.232	752.653	760.55		Madagascar	560.153	621.787	691.683	685.961	696.609	704.289	711.037	728.974	731.27		Madagascar	560.153	620.855	688.149	680.815	689.564	697.221	706.999	723.431	725.726		Madagascar	571.829	3481.05	6641	10007.1	13398.1
Malawi	344.428	371.743	400.939	406.842	415.089	426.479	438.272	455.741	461.779		Malawi	338.579	379.644	422.606	423.305	396.243	92.9434	92.5271	91.8786	92.8118		Malawi	338.579	372.947	412.83	415.102	424.806	435.571	449.344	453.679	447.209		Malawi	338.579	371.764	409.816	411.472	421.34	429.33	436.966	447.243	440.327		Malawi	344.428	2093.88	3981.79	5992.39	8034.84
Mali	291.276	318.379	347.625	355.18	364.864	376.982	386.027	396.538	398.887		Mali	286.003	335.446	395.094	406.18	406.364	415.029	423.409	421.434	430.375		Mali	286.003	318.559	356.271	360.194	370.902	381.853	391.178	401.2	404.923		Mali	286.003	318.869	357.107	360.551	371.131	381.722	390.252	402.919	407.32		Mali	291.276	1774.76	3395.9	5141.58	6927.16
Mauritania	85.002	93.1845	101.609	102.569	103.942	105.78	107.775	109.792	109.63		Mauritania	83.2759	98.6665	117.062	119.317	116.726	117.397	117.17	116.746	118.227		Mauritania	83.2759	93.2849	104.811	104.366	106.193	107.595	108.826	111.849	112.448		Mauritania	83.2759	93.2569	104.531	103.802	105.366	106.784	108.48	111.268	111.857		Mauritania	85.002	518.194	992.541	1501.55	2015.77
Mauritius	0.212605	0.250437	0.27741	0.279472	0.282526	0.293631	0.297507	0.301716	0.300341		Mauritius	0.208459	0.244282	0.271083	0.275936	0.278017	0.279625	0.280375	0.273766	0.276952		Mauritius	0.208459	0.242461	0.285841	0.284743	0.288757	0.299102	0.301992	0.307763	0.308082		Mauritius	0.208459	0.242311	0.264361	0.274243	0.286591	0.285342	0.288868	0.294915	0.295426		Mauritius	0.212605	1.31346	2.59262	3.98173	5.38215
Morocco	372.284	400.932	429.905	437.994	447.704	459.428	470.848	482.43	487.117		Morocco	366.747	401.989	441.429	449.758	442.972	446.624	447.602	447.69	453.537		Morocco	366.747	400.328	437.884	441.002	451.866	461.901	471.127	485.779	492.801		Morocco	366.747	400.03	436.578	439.015	448.939	459.007	469.583	483.435	490.408		Morocco	372.284	2262.35	4295.98	6453.6	8653.28
Mozambique	889.341	972.963	1062.4	1066.56	1074.43	1086.88	1094.07	1106.22	1092.19		Mozambique	873.551	1015.25	1183.82	1195.06	1171.43	1171.51	1179.02	1151.42	1157.74		Mozambique	873.551	962.017	1063.61	1059.13	1069.44	1078.99	1090.15	1100.93	1093.39		Mozambique	873.551	966.372	1072.98	1066.17	1074.97	1082.63	1088.47	1106.93	1099		Mozambique	889.341	5419.67	10373.9	15690.1	21030.8
Niger	498.417	538.206	578.224	581.164	586.568	594.683	603.46	614.002	608.749		Niger	488.716	569.294	664.43	673.938	660.487	660.623	664.361	652.083	657.998		Niger	488.716	533.632	583.769	578.472	586.019	591.59	599.411	609.833	607.387		Niger	488.716	538.614	593.983	587.907	595.459	600.041	607.66	622.252	620.775		Niger	498.417	3030.29	5761.34	8655.39	11566.6
Nigeria	3309.48	3648.05	4013.57	4098.47	4200.37	4327.87	4435.6	4555.36	4596.93		Nigeria	3249.27	3808.73	4476.19	4582.11	4554.1	4635.71	4699.99	4702.19	4796.18		Nigeria	3249.27	3639.7	4094.72	4133.66	4242.96	4356.23	4453.79	4580.89	4637.75		Nigeria	3249.27	3634.4	4078.26	4106.48	4207.51	4318.5	4413.41	4548.55	4604.64		Nigeria	3309.48	20195.5	38801.3	58954	79548.3
Réunion	4.45792	4.52853	4.64847	4.65947	4.69933	4.75011	4.81517	4.87495	4.83365		Réunion	4.37198	4.66217	5.13423	5.17264	5.03094	5.02218	4.97612	4.9221	4.9358		Réunion	4.37198	4.53413	4.79045	4.75551	4.80565	4.84687	4.88778	4.98282	4.96413		Réunion	4.37198	4.53148	4.77703	4.73114	4.77118	4.81114	4.85659	4.94794	4.93861		Réunion	4.45792	26.8181	49.5807	72.8341	96.1713
Rwanda	248.727	269.608	290.779	292.993	296.092	309.109	313.725	318.562	316.31		Rwanda	244.179	262.742	84.8132	85.909	83.5736	83.6079	83.1461	82.4764	83.2261		Rwanda	244.179	266.224	297.238	295.228	297.596	298.046	297.456	289.983	78.1862		Rwanda	244.179	265.83	296.035	293.414	295.357	295.446	294.567	288.154	77.8276		Rwanda	248.727	1513.24	2882.45	4338.56	5806.63
Sao Tome and Principe	6.62285	7.24461	7.88958	7.91906	7.90352	7.92596	7.94857	8.00505	7.93172		Sao Tome and Principe	6.51053	7.24408	8.05874	8.06521	7.84772	7.80025	7.75484	7.62547	7.61219		Sao Tome and Principe	6.51053	7.2812	8.14825	8.1404	8.16582	8.15144	8.14862	8.22113	8.17407		Sao Tome and Principe	6.51053	7.26624	8.11085	8.09284	8.07397	8.06585	8.07398	8.15714	8.11222		Sao Tome and Principe	6.62285	40.3589	77.2269	116.704	156.284
Senegal	285.713	307.358	329.553	330.894	333.425	337.461	341.555	347.473	343.16		Senegal	280.565	320.066	366.084	370.792	365.164	364.433	369.916	359.524	362.536		Senegal	280.565	307.646	338.417	336.015	340.06	343.548	349.846	354.128	351.806		Senegal	280.565	307.002	336.553	333.707	337.743	339.447	343.119	351.291	348.884		Senegal	285.713	1735.92	3294.91	4944.02	6601.02
Sierra Leone	244.795	265.426	286.198	286.795	288.64	291.843	295.37	299.323	296.76		Sierra Leone	239.913	280.123	327.744	331.203	322.408	322.016	320.823	316.338	318.467		Sierra Leone	239.913	265.905	295.477	292.083	295.131	297.178	299.473	305.278	304.689		Sierra Leone	239.913	265.733	294.547	290.497	292.947	294.806	297.681	303.617	303.015		Sierra Leone	244.795	1489.4	2837.3	4268.89	5704.71
Somalia	594.786	646.835	699.018	702.325	708.835	718.741	729.84	741.369	736.974		Somalia	582.568	676.367	786.483	797.388	776.988	777.972	774.304	767.097	773.892		Somalia	582.568	640.676	705.798	698.326	707.99	714.657	721.176	738.616	739.623		Somalia	582.568	646.617	717.451	708.347	716.642	723.247	732.774	749.437	750.564		Somalia	594.786	3620.77	6907.13	10405.5	13923.7
South Africa	1778.4	1926.31	2086.68	2020.01	1963.44	1921.22	1839.25	1774.54	1685.33		South Africa	1757.53	1915.6	2076.08	1963.76	1810.61	1692.64	1595.12	1485.05	1410.58		South Africa	1757.53	1930.54	2125.02	2060.71	1977.7	1917.09	1832.11	1751.06	1660.37		South Africa	1757.53	1905.6	2073.08	1999.63	1902.27	1854.09	1761.44	1695.05	1607.7		South Africa	1778.4	10818.3	20610.2	30977	41020.5
Sudan	829.674	890.552	951.99	961.904	975.056	991.764	802.583	817.974	814.32		Sudan	816.833	930.495	1064.58	1083.41	1069.72	873.738	876.723	867.109	877.221		Sudan	816.833	890.095	972.367	971.231	987.931	1001.71	810.863	830.398	832.206		Sudan	816.833	890.645	972.151	969.528	984.997	997.626	807.18	828.125	829.899		Sudan	829.674	5038.92	9553.12	14323	19145.7
Swaziland	96.3707	108.548	120.353	122.724	140.218	144.315	139.605	132.08	119.842		Swaziland	94.9622	95.6739	93.5381	90.7057	82.52	13.2849	4.75881	0	0.00577691		Swaziland	94.9622	109.614	125.416	126.489	143.917	146.466	140.687	131.904	118.369		Swaziland	94.9622	109.177	124.58	125.021	142.22	144.446	138.278	130.066	116.644		Swaziland	96.3707	590.402	1144.95	1749.09	2380.2
Tanzania, United Rep of	1133.41	1214.88	1295.37	1300.2	1311.7	1328.96	1347.98	1371.42	1359.08		Tanzania, United Rep of	1111.98	1277.95	1470.9	1489.93	1461.78	1461.19	1472.66	1443.34	1455.36		Tanzania, United Rep of	1111.98	1218.87	1338.82	1327.3	1344.94	1358.71	1379.66	1403.69	1399.73		Tanzania, United Rep of	1111.98	1217.36	1333.3	1319.36	1335.77	1345.24	1361.94	1394.33	1390.12		Tanzania, United Rep of	1133.41	6881.92	13036.8	19518.5	26031
Togo	190.768	207.161	224.026	224.508	225.855	228.506	231.725	235.438	234.479		Togo	187.031	216.204	250.498	253.287	247.252	247.705	247.62	245.42	248.147		Togo	187.031	206.873	229.487	227.115	229.383	231.251	233.583	238.797	239.373		Togo	187.031	206.631	228.592	225.644	227.519	229.329	232.172	237.434	238.029		Togo	190.768	1161	2213.67	3334.29	4458.17
Tunisia	170.464	189.302	215.878	224.212	233.046	242.99	251.014	259.273	263.264		Tunisia	167.266	200.934	235.621	242.977	240.922	243.53	242.681	235.368	227.023		Tunisia	167.266	189.278	221.489	227.631	237.119	246.206	253.247	261.77	266.125		Tunisia	167.266	188.925	220.68	226.265	235.308	244.231	251.178	260.029	264.287		Tunisia	170.464	1041.62	2014.71	3102.43	4232.33
Uganda	1944.97	2103.3	2261.48	2269.25	2281.74	2295.66	2289.38	2151.03	647.169		Uganda	1907.68	2212.32	2565.56	2588.91	2515.07	2472.58	1853.13	614.718	620.61		Uganda	1907.68	2108.9	2335.36	2314.64	2336.44	2342.51	2331.58	2197.57	662.37		Uganda	1907.68	2106.72	2326.73	2301.11	2319.37	2322.16	2311.14	2184.45	659.354		Uganda	1944.97	11828.1	22502.8	33818	45176.8
Congo, Dem Republic of	3665.96	3999.7	4345.89	4383.56	4442.14	4523.79	4610.95	4694.61	4664.7		Congo, Dem Republic of	3594.17	4223.07	4975.88	5063.41	4977.67	5002.3	5042.75	4966.08	5017.7		Congo, Dem Republic of	3594.17	4000.9	4468.95	4447.41	4526.94	4594.46	4676.56	4773.74	4773.81		Congo, Dem Republic of	3594.17	4004.54	4468.97	4438.72	4512.6	4569.91	4648.53	4763.38	4763.02		Congo, Dem Republic of	3665.96	22329.5	42674.2	64441.3	86417.7
Zambia	1020.09	1103.71	1188.33	1197.05	1211.55	1232.23	1254.06	1279.31	1275.11		Zambia	1000.33	1166.04	1362.35	1383.01	1357.49	1362.64	1371.51	1355.25	1372.74		Zambia	1000.33	1107.61	1230.07	1222.57	1242.03	1258.55	1278.73	1308.05	1311.87		Zambia	1000.33	1106.33	1225.16	1215.27	1233.05	1247.22	1266.62	1300.04	1303.72		Zambia	1020.09	6204.15	11807.3	17757.7	23757.4
Zimbabwe	425.255	466.5	509.431	523.597	541.034	562.353	578.624	596.131	603.63		Zimbabwe	417.304	489.796	575.811	594.942	595.387	611.471	620.832	625.222	640.85		Zimbabwe	417.304	467.204	524.442	532.96	552.804	572.801	587.787	608.838	620.371		Zimbabwe	417.304	466.752	522.64	529.876	548.528	568.349	583.992	605.156	616.633		Zimbabwe	425.255	2592.78	4968.21	7529.53	10165
NORTH/CENTRAL AMERICA	49278.4	56273.1	64460.8	64779.4	65203.7	65286.2	62777.8	60547.3	58024.2		NORTH/CENTRAL AMERICA	48544.2	58733.3	71336.8	72199.1	72001.5	72648.7	70992.6	68135.1	65958.7		NORTH/CENTRAL AMERICA	48544.2	56532.2	66176.7	67506.3	67968.1	68628.5	66097.6	63264.9	60634.9		NORTH/CENTRAL AMERICA	48544.2	56692.2	66728.7	67550.7	67690.6	68605.3	65991.1	63620.9	61052		NORTH/CENTRAL AMERICA	49278.4	302665	592219	914841	1.23916e+06
Bahamas	1.13942	1.26523	1.38377	1.38451	1.39587	1.4144	1.43599	1.45421	1.44161		Bahamas	1.10292	1.31823	1.54889	1.58219	1.52284	1.52953	1.51855	1.48602	1.49824		Bahamas	1.10292	1.24878	1.42199	1.40978	1.42824	1.43967	1.45072	1.48308	1.48184		Bahamas	1.10292	1.24863	1.40974	1.39098	1.40585	1.41716	1.4313	1.46446	1.46334		Bahamas	1.13942	6.96235	13.407	20.3266	27.2605
Barbados	0.731113	0.813383	0.899713	0.919691	0.926111	0.956591	0.948538	0.95065	0.945051		Barbados	0.719261	0.617204	0.509192	0.484638	0.455923	0.439248	0.430398	0.405729	0.403261		Barbados	0.719261	0.827227	0.937608	0.95973	0.975818	1.00592	1.0132	0.998967	0.994246		Barbados	0.719261	0.823682	0.930882	0.950634	0.965506	0.996075	0.982807	0.9794	0.985652		Barbados	0.731113	4.46895	8.62219	13.1407	17.7456
Belize	7.36261	7.93115	8.51355	8.49824	8.54395	8.63214	8.61941	8.63276	8.51233		Belize	7.18409	7.77736	8.51373	8.56461	8.3555	8.37793	8.28913	8.18725	8.16602		Belize	7.18409	7.9796	8.8976	8.80593	8.84943	8.90444	8.87589	8.92893	8.85285		Belize	7.18409	7.93383	8.79705	8.70673	8.72853	8.80317	8.7976	8.83727	8.76551		Belize	7.36261	44.7442	84.9823	127.535	170.072
Canada	14973.5	16820.6	18963.3	18997.2	19342.5	19881.2	19440.8	18919.2	18259.8		Canada	14804.7	17657.9	21244.9	21215.6	21332.9	21976.2	22003.8	21515.6	20983.9		Canada	14804.7	16581.2	18698.4	18973.6	19317.2	19735.5	19281.1	18619	18001.6		Canada	14804.7	17001.4	19771.7	19834.7	20045.2	20611.6	20293.9	19804.9	19166.3		Canada	14973.5	91688.2	177934	272784	368116
Saint Lucia	0.360489	0.400999	0.445394	0.460102	0.461445	0.464971	0.472484	0.4766	0.473859		Saint Lucia	0.349484	0.424109	0.515816	0.532049	0.518967	0.516416	0.515145	0.51792	0.518853		Saint Lucia	0.349484	0.390913	0.457887	0.466212	0.469482	0.470885	0.475777	0.495003	0.495458		Saint Lucia	0.349484	0.390753	0.448096	0.451554	0.46555	0.466969	0.473356	0.480751	0.481403		Saint Lucia	0.360489	2.20345	4.25284	6.49452	8.79637
Costa Rica	213.074	234.266	256.882	258.578	261.481	264.621	264.909	265.726	261.889		Costa Rica	208.117	235.739	267.069	269.522	263.839	266.629	267.39	262.994	264.077		Costa Rica	208.117	236.806	271.068	272.54	274.769	277.38	277.083	276.467	272.692		Costa Rica	208.117	235.351	267.843	268.892	269.968	273.137	271.666	272.743	269.06		Costa Rica	213.074	1299.64	2493.59	3779.69	5075.49
Cuba	92.155	99.8504	108.232	108.835	109.454	110.138	109.305	109.038	104.918		Cuba	90.2472	101.28	112.996	111.58	110.152	109.338	111.01	105.068	104.167		Cuba	90.2472	100.697	113.149	113.323	114.118	114.861	115.616	114.03	111.005		Cuba	90.2472	100.189	112.149	112.173	113.081	113.116	112.147	112.601	109.451		Cuba	92.155	560.625	1068.26	1610.02	2154.82
Dominica	0.250891	0.289108	0.313676	0.325134	0.327185	0.330764	0.334468	0.348802	0.341408		Dominica	0.243166	0.305502	0.358743	0.362867	0.363599	0.363069	0.36084	0.355541	0.36427		Dominica	0.243166	0.279789	0.333651	0.329635	0.33304	0.335163	0.347967	0.354229	0.349088		Dominica	0.243166	0.269516	0.31318	0.30831	0.330243	0.332315	0.335232	0.34155	0.336621		Dominica	0.250891	1.54356	3.01367	4.59351	6.22123
Dominican Republic	36.9925	40.3053	43.5962	44.2619	44.7962	45.5744	46.1916	46.983	46.789		Dominican Republic	35.9083	41.4579	48.2147	50.0955	48.3905	48.0071	47.7461	47.28	47.7263		Dominican Republic	35.9083	40.1777	45.0129	45.2135	45.906	46.479	46.8332	47.8781	48.0481		Dominican Republic	35.9083	40.1084	44.7817	44.8531	45.4047	46.0379	46.5422	47.5483	47.7214		Dominican Republic	36.9925	225.268	430.085	648.732	870.575
El Salvador	157.18	174.331	191.66	193.403	196.464	200.305	203.126	206.435	205.206		El Salvador	152.469	172.021	195.294	195.298	187.956	187.786	186.386	184.023	184.563		El Salvador	152.469	172.64	194.918	194.238	197.256	200.13	202.264	206.598	206.595		El Salvador	152.469	172.488	194.212	192.665	195.592	198.667	201.298	205.183	205.476		El Salvador	157.18	960.229	1849.21	2809.26	3779.33
Guatemala	724.697	797.618	871.719	873.806	879.749	891.094	902.463	914.459	905.078		Guatemala	702.179	839.168	1001.36	1013.22	982.084	981.972	972.968	962.076	968.093		Guatemala	702.179	793.916	899.175	888.208	897.826	903.511	908.466	929.595	927.901		Guatemala	702.179	793.056	895.303	881.566	888.485	895.413	904.693	923.76	921.814		Guatemala	724.697	4421.1	8483.29	12844	17218.9
Haiti	73.5421	80.8385	88.1825	88.5172	89.3142	90.5842	91.9063	93.289	92.4246		Haiti	71.2445	84.2206	99.4811	100.859	97.851	97.8467	97.158	95.9011	96.6321		Haiti	71.2445	80.1377	90.1967	89.0088	90.2526	91.0867	91.816	94.0505	93.9167		Haiti	71.2445	79.9623	89.6047	88.2061	89.2069	89.9994	91.1103	93.1979	93.0508		Haiti	73.5421	448.549	860.086	1301.33	1744.72
Honduras	313.739	344.049	374.786	375.603	378.407	383.403	387.382	391.468	386.906		Honduras	304.327	357.075	419.314	423.067	410.647	410.902	407.267	401.99	404.31		Honduras	304.327	343.358	388.3	383.21	387.45	390.675	392.402	400.185	398.534		Honduras	304.327	342.617	385.986	380.319	383.458	386.71	389.987	397.129	395.484		Honduras	313.739	1912.75	3663.73	5538.48	7419.3
Jamaica	36.8288	41.4553	46.0908	46.8565	47.4996	48.3473	48.6254	49.1225	48.054		Jamaica	36.0264	43.731	52.6597	54.0898	54.2111	54.6214	55.887	53.9446	54.1837		Jamaica	36.0264	41.9604	48.6914	49.2633	50.0285	50.8889	51.8705	51.8727	51.0446		Jamaica	36.0264	41.6844	48.0112	48.606	49.3964	49.9246	50.2247	51.0948	50.2557		Jamaica	36.8288	225.599	437.511	668.731	903.656
Martinique	0.348891	0.374479	0.386384	0.386243	0.391691	0.406029	0.410153	0.414568	0.399202		Martinique	0.337991	0.396402	0.449349	0.453593	0.442914	0.441004	0.447938	0.440419	0.441996		Martinique	0.337991	0.364409	0.397284	0.390787	0.398183	0.41093	0.412651	0.420463	0.418282		Martinique	0.337991	0.364309	0.387765	0.380256	0.394957	0.396589	0.399906	0.407504	0.405495		Martinique	0.348891	2.11893	4.00324	5.93502	7.87168
Mexico	1874.63	2120.05	2395.76	2418.43	2440.91	2476.25	2478.18	2478.09	2433.55		Mexico	1825.08	2219.77	2705.42	2750.56	2701.21	2722.12	2693.39	2658.1	2657.8		Mexico	1825.08	2128.01	2502.88	2502.54	2528.42	2554.64	2549.04	2570.5	2542.72		Mexico	1825.08	2115.95	2471.13	2469.58	2487.94	2516.37	2517.52	2536.46	2509.29		Mexico	1874.63	11493.2	22369.2	34370.7	46485.3
Netherlands Antilles	0.00326667	0.00353667	0.00379667	0.00375667	0.00373667	0.00373667	0.00749334	0.00751334	0.00735334		Netherlands Antilles	0.00316085	0.00375085	0.00444085	0.00444085	0.00424085	0.00418085	0.00409085	0.00399085	0.00397085		Netherlands Antilles	0.00316085	0.00351085	0.00390085	0.00379085	0.00379085	0.00377085	0.0075017	0.0076017	0.0075017		Netherlands Antilles	0.00316085	0.00351085	0.00389085	0.00377085	0.00376085	0.00374085	0.00374085	0.00378085	0.00373085		Netherlands Antilles	0.00326667	0.01987	0.0378134	0.0567567	0.07552
Nicaragua	212.711	234.319	255.891	256.161	257.436	259.909	262.449	265.123	261.889		Nicaragua	206.002	241.976	283.442	285.249	275.386	274.477	271.329	267.513	268.947		Nicaragua	206.002	230.71	258.2	253.521	255.774	256.958	257.863	263.505	262.537		Nicaragua	206.002	230.541	257.25	251.981	253.56	254.765	256.964	261.95	260.984		Nicaragua	212.711	1297.87	2491.04	3770.77	5052.85
Panama	51.6702	58.4752	66.1093	66.1849	66.4782	67.2202	67.8268	68.4381	67.9554		Panama	50.3306	54.4623	58.6337	59.0381	57.9438	58.8438	58.2465	57.6667	58.1454		Panama	50.3306	57.1023	65.2027	65.0285	65.245	65.558	65.4742	66.4263	66.3287		Panama	50.3306	56.5458	63.9122	63.4593	63.5954	64.0992	64.3219	65.1978	65.0496		Panama	51.6702	316.826	616.836	947.459	1278.68
Saint Vincent/Grenadines	0.262489	0.291363	0.327698	0.328323	0.330359	0.345397	0.348844	0.35263	0.348853		Saint Vincent/Grenadines	0.254659	0.307833	0.361318	0.377679	0.366948	0.362229	0.360056	0.354807	0.368295		Saint Vincent/Grenadines	0.254659	0.282077	0.336961	0.332953	0.348175	0.350217	0.351999	0.35819	0.367929		Saint Vincent/Grenadines	0.254659	0.281917	0.32748	0.32261	0.333497	0.347262	0.349908	0.355983	0.354555		Saint Vincent/Grenadines	0.262489	1.60381	3.09696	4.73607	6.37972
Trinidad and Tobago	9.54743	9.89717	9.9909	10.2635	10.2934	10.3709	10.2117	10.074	9.90258		Trinidad and Tobago	9.4232	7.84291	5.89951	5.85365	5.70751	5.66643	5.52419	5.3784	5.28286		Trinidad and Tobago	9.4232	9.95324	10.3192	10.8313	10.8138	10.8581	10.7143	10.6031	10.4391		Trinidad and Tobago	9.4232	9.9098	10.2423	10.6839	10.6231	10.71	10.5581	10.4514	10.2972		Trinidad and Tobago	9.54743	57.6343	107.214	157.441	208.788
United States of America	30497.7	35205.7	40776.3	41029	41066.6	40544.6	38451.9	36717.2	34927.3		United States of America	30037.9	36665.5	44829.9	45652.7	45461.2	45442.2	43802.6	41505.9	39849		United States of America	30037.9	35704.2	42578.4	43653.1	43720.2	43917.1	41834.1	39601.1	37628.5		United States of America	30037.9	35461.1	42104	42890.4	42782.5	43081.9	40767.4	38825.8	36935		United States of America	30497.7	187694	369293	573427	778610
SOUTH AMERICA	28636.9	29885.8	31404.6	30929.5	30515.3	30348.6	29844.1	29526	29192.4		SOUTH AMERICA	28433.7	30843.9	33955.8	33498.1	32343.8	31869.5	31242.6	30437.7	30250.6		SOUTH AMERICA	28433.7	30006.5	32161.8	31959.8	31374.5	30879.2	30256	29768.3	29358.3		SOUTH AMERICA	28433.7	30032.3	32289.8	32036.1	31360.3	31098.8	30441.4	30125.3	29848.2		SOUTH AMERICA	28636.9	173070	324018	480566	634799
Argentina	1362.64	1522.7	1717.57	1738.32	1757.2	1776.64	1751.85	1733.93	1708.74		Argentina	1354.2	1559.29	1812.71	1832.11	1826.55	1848.46	1831.51	1795.29	1769.46		Argentina	1354.2	1530.8	1754.43	1786.65	1801.35	1818.38	1798.3	1772.47	1747		Argentina	1354.2	1531.39	1760.36	1787.62	1797	1819.87	1793.12	1771.82	1749.68		Argentina	1362.64	8335.88	16144.2	24752.8	33463.3
Bolivia	199.694	213.771	228.26	232.451	256.534	263.61	267.993	272.572	275.954		Bolivia	198.013	221.069	247.55	269.602	269.945	275.739	278.301	279.757	285.281		Bolivia	198.013	214.403	232.837	236.081	259.778	266.224	270.046	275.306	279.451		Bolivia	198.013	215.194	234.732	237.577	261.325	268.307	272.417	277.843	282.279		Bolivia	199.694	1212.24	2295.59	3441.08	4627.41
Brazil	18337	18943.3	19749.1	19504.3	19336.7	19407.2	19386.7	19466.6	19591.3		Brazil	18210.3	19590.2	21403	21316.9	20808.9	20667.7	20512.8	20277.3	20472.5		Brazil	18210.3	18998.7	20063.3	19981.5	19759.8	19577.2	19455.6	19432	19474.4		Brazil	18210.3	19053.4	20247.4	20165.8	19878.4	19857.7	19738.8	19844.7	20009.1		Brazil	18337	110628	206151	304651	402005
Chile	4855.08	5023.65	5203.05	5015.87	4826.21	4644.03	4324.32	4045.17	3761.88		Chile	4824.82	5183.6	5663.15	5346.34	4950.41	4727.27	4418.37	4070.49	3791.58		Chile	4824.82	5077.39	5502.43	5453.16	5179.05	4949.72	4607.32	4275.1	3965.89		Chile	4824.82	5056.24	5467.92	5361.38	5072.19	4895.6	4539.8	4233.58	3933.89		Chile	4855.08	29299	54596.7	80424.7	105314
Colombia	579.405	628.203	684.837	687.582	689.098	692.575	690.442	692.877	680.955		Colombia	574.492	662.501	771.134	781.113	770.508	768.497	771.869	748.363	748.081		Colombia	574.492	637.017	714.31	716.831	720.42	723.413	726.371	723.911	714.036		Colombia	574.492	634.497	708.425	709.16	710.963	711.909	709.354	714.855	705.71		Colombia	579.405	3525.23	6722.88	10149.8	13589.2
Ecuador	479.514	513.186	549.042	546.852	548.083	554.542	554.13	550.352	534.93		Ecuador	475.687	495.547	521.664	513.005	498.377	495.928	496.869	484.132	483.639		Ecuador	475.687	512.651	557.084	555.286	558.482	565.551	567.949	564.443	551.795		Ecuador	475.687	508.55	549.896	546.554	550.299	555.864	552.916	552.094	540.247		Ecuador	479.514	2910.76	5512.54	8255.56	10991.1
French Guiana	13.4349	14.0583	14.7115	14.5926	14.5327	14.5488	14.4566	14.4141	14.1806		French Guiana	13.3237	14.2321	15.2657	15.0515	15.2932	14.9488	14.5292	13.8522	13.5171		French Guiana	13.3237	14.1962	15.2108	15.0243	14.9725	14.9523	14.8746	14.8334	14.6454		French Guiana	13.3237	14.1605	15.1366	14.9195	14.8485	14.8339	14.7296	14.7356	14.5421		French Guiana	13.4349	81.233	152.178	225.617	298.52
Guyana	72.6546	81.5792	92.0824	91.9438	92.144	92.8584	92.2007	91.5213	88.9343		Guyana	72.0597	85.5094	103.341	107.25	104.359	104.746	104.182	102.8	103.398		Guyana	72.0597	82.4997	96.4657	97.9364	97.6953	98.089	97.3961	97.3405	96.0844		Guyana	72.0597	82.2804	95.9768	96.4669	95.9081	96.7795	95.9082	96.1285	94.6799		Guyana	72.6546	444.852	863.252	1323.53	1783.44
Paraguay	563.474	610.479	660.59	674.773	691.687	711.76	722.706	735.666	738.343		Paraguay	558.638	637.163	729.851	747.271	749.888	765.506	776.333	774.155	785.978		Paraguay	558.638	612.523	674.336	685.384	703.02	721.607	733.673	746.229	751.255		Paraguay	558.638	613.413	676.298	686.121	703.077	721.796	732.009	747.554	752.88		Paraguay	563.474	3427.85	6530.35	9847.49	13238.3
Peru	579.512	626.106	673.679	679.974	686.928	695.126	698.561	702.144	697.063		Peru	575.341	651.239	739.399	749.851	741.559	745.604	743.338	736.718	738.432		Peru	575.341	630.215	691.417	694.249	702.575	709.342	711.426	717.756	715.554		Peru	575.341	629.476	689.258	690.838	698.097	705.268	708.041	714.435	712.372		Peru	579.512	3523.67	6701.77	10076.5	13483.3
Suriname	74.4833	87.7312	103.728	102.769	101.939	101.436	97.4471	94.169	90.8173		Suriname	74.0577	74.1089	75.0945	73.3353	70.6317	70.4711	68.9445	66.577	65.039		Suriname	74.0577	84.2911	97.1229	97.9101	96.0594	95.2886	92.03	88.4752	85.3993		Suriname	74.0577	78.2302	84.0737	84.2438	82.2076	82.3847	79.115	76.4258	73.8326		Suriname	74.4833	460.148	914.801	1432.48	1945.5
Uruguay	1145.19	1205.49	1265.57	1169.8	1035.66	905.902	753.021	632.105	517.625		Uruguay	1131.07	1234.7	1361.12	1223.36	1014.29	854.036	692.43	564.037	466.25		Uruguay	1131.07	1191.47	1283.11	1152.72	984.9	833.393	672.421	550.253	454.139		Uruguay	1131.07	1196.41	1283.47	1172.45	1004.33	867.421	703.958	574.837	474.037		Uruguay	1145.19	6931.46	13019	19251.1	24965.9
Venezuela, Boliv Rep of	374.788	415.581	462.446	470.239	478.595	488.379	490.292	494.47	491.667		Venezuela, Boliv Rep of	371.713	434.722	512.522	522.84	523.076	530.579	533.155	524.203	527.445		Venezuela, Boliv Rep of	371.713	420.308	479.766	487.139	496.407	506.12	508.619	510.134	508.674		Venezuela, Boliv Rep of	371.713	419.048	476.88	483.048	491.657	501.037	501.263	506.242	504.943		Venezuela, Boliv Rep of	374.788	2289.52	4414.3	6734.32	9093.87
ASIA	90922.2	103814	119407	122189	126078	130310	130984	131128	130081		ASIA	90098.8	104785	123020	124699	124489	126924	127858	126399	126101		ASIA	90098.8	103288	119827	120768	123364	126659	127931	128221	127490		ASIA	90098.8	102480	117995	119054	121359	124774	125548	126069	125364		ASIA	90922.2	558425	1.09309e+06	1.6929e+06	2.30774e+06
Afghanistan	230.827	252.379	277.173	281.814	283.721	283.355	282.508	284.133	278.004		Afghanistan	228.484	229.361	34.3839	34.9037	34.1252	34.2428	34.1563	33.9881	34.3653		Afghanistan	228.484	240.384	247.382	239.945	228.226	209.702	152.796	29.7417	29.8742		Afghanistan	228.484	236.058	235.533	222.533	193.392	29.4386	29.8864	30.5964	30.7308		Afghanistan	230.827	1406.51	2693.2	4083.71	5494.69
Bahrain	0.414279	0.50032	0.594772	0.620379	0.647539	0.682372	0.705519	0.723213	0.724609		Bahrain	0.409535	0.545373	0.685732	0.724601	0.730184	0.761402	0.770776	0.769988	0.779066		Bahrain	0.409535	0.515886	0.622101	0.654384	0.677542	0.698999	0.713972	0.735396	0.751572		Bahrain	0.409535	0.515636	0.611339	0.636305	0.679567	0.695101	0.71141	0.73242	0.737232		Bahrain	0.414279	2.57172	5.16777	8.16723	11.2963
Bangladesh	1150.32	1244.97	1339.91	1351.27	1367.68	1388.78	1411.77	1435.3	1431.96		Bangladesh	1133.15	1312.32	1523.82	1548.65	1516.43	1522.52	1519.96	1511.69	1527.56		Bangladesh	1133.15	1248.74	1378.93	1372.18	1394.5	1410.47	1425.83	1460.57	1466.55		Bangladesh	1133.15	1248.67	1376.18	1366.5	1385.54	1401.49	1421.74	1454.13	1459.96		Bangladesh	1150.32	6996.56	13316.3	20027.2	26800
Bhutan	233.202	252.496	272.098	274.081	277.156	281.402	286.136	291.141	290.344		Bhutan	229.75	265.866	308.616	313.364	307.177	308.31	308.628	306.39	309.794		Bhutan	229.75	253.621	280.762	279.141	283.398	286.68	290.251	297.098	298.146		Bhutan	229.75	253.522	280.026	277.824	281.573	284.638	288.851	295.673	296.7		Bhutan	233.202	1418.5	2700.59	4063.06	5436.54
Brunei Darussalam	8.09464	7.57055	7.10571	7.09993	7.07265	7.04892	7.1505	7.26595	7.30681		Brunei Darussalam	8.03879	7.56401	7.09188	6.96117	6.78153	6.60496	6.70772	6.57241	6.72395		Brunei Darussalam	8.03879	7.65212	7.33942	7.36777	7.32425	7.29683	7.45429	7.5168	7.56156		Brunei Darussalam	8.03879	7.61635	7.28377	7.29808	7.25276	7.22351	7.3246	7.44737	7.49462		Brunei Darussalam	8.09464	48.0437	85.4316	120.954	156.427
Cambodia	446.681	478.647	512.056	514.499	518.311	524.234	528.308	532.246	528.334		Cambodia	441.531	495.205	558.138	563.962	554.015	555.868	552.617	548.599	551.083		Cambodia	441.531	480.817	526.452	523.316	528.366	532.571	534.475	542.118	540.975		Cambodia	441.531	480.804	525.939	522.581	526.672	530.951	534.434	541.252	540.047		Cambodia	446.681	2712.05	5138.69	7701.42	10277.7
China	38863	45632.2	54367	56209.9	58745.7	61428.2	61697.2	61630.2	60632.2		China	38566.2	47046.8	58312.1	59603.4	60579.6	63005	64470	64036.4	63854.1		China	38566.2	45504.9	54723.7	55325.4	57182	59426.5	60640	60905.5	60237		China	38566.2	45116.8	53826.2	54668.1	56335.5	58879.8	59675.1	60088.8	59377.1		China	38863	239947	476843	750521	1.03411e+06
Cyprus	1.36608	1.30096	1.15375	1.024	0.920475	0.971303	1.03307	1.07213	1.07387		Cyprus	1.3539	1.33075	1.2285	1.12505	0.916856	0.868396	0.919582	0.98805	1.01101		Cyprus	1.3539	1.29409	1.20787	1.07196	1.00813	1.08149	1.13094	1.17749	1.18059		Cyprus	1.3539	1.29119	1.18169	1.05602	0.982191	1.06298	1.12362	1.1532	1.15699		Cyprus	1.36608	8.13137	14.489	20.128	25.1444
Maldives	0.696707	0.774492	0.840649	0.843148	0.853566	0.874355	0.884458	0.899601	0.893343		Maldives	0.686256	0.817811	0.958555	0.968946	0.962673	0.962359	0.957138	0.964436	0.96998		Maldives	0.686256	0.768804	0.86673	0.85811	0.872016	0.889853	0.895431	0.917164	0.91642		Maldives	0.686256	0.757558	0.843372	0.844926	0.86631	0.872129	0.880733	0.912968	0.912226		Maldives	0.696707	4.25803	8.19664	12.4024	16.6285
India	21716.4	24086.6	26716.8	26905	27368.8	28047.5	28468.6	28543.2	28793.7		India	21487.4	24391.8	27620.1	27551.6	26689	26342.5	25924.8	25707	25770.4		India	21487.4	24066.7	27063.9	26939.2	27185.7	27694.9	27969.5	28178.1	28462.2		India	21487.4	24092.2	27122.9	26979.9	27321.2	27905.3	28252.2	28422.1	28813.1		India	21716.4	132669	255732	389504	524493
Indonesia	8234.13	9436.75	10839	11076.6	11407.5	11664.1	11549.9	11511.7	11390.7		Indonesia	8157.93	9207.67	10540.8	10518.7	10514.5	10709.9	10675.8	10442.5	10394.3		Indonesia	8157.93	9466.69	11044.4	11321.9	11653.5	12025.8	11964.5	11841.4	11722.1		Indonesia	8157.93	9258.97	10583.1	10852.2	11095.8	11321.7	11180	11130.5	11019.6		Indonesia	8234.13	50607.4	99193.4	153626	209340
Iran, Islamic Rep of	239.381	275.528	325.177	339.078	344.197	345.695	339.099	337.32	335.623		Iran, Islamic Rep of	237.88	271.695	313.869	318.724	317.91	316.605	311.007	307.278	309.104		Iran, Islamic Rep of	237.88	279.44	339.978	360.228	366.884	366.971	359.687	357.026	350.167		Iran, Islamic Rep of	237.88	276.825	333.558	351.415	355.43	355.767	347.333	345.951	341.127		Iran, Islamic Rep of	239.381	1472.43	2899.72	4539.51	6240.02
Iraq	28.9894	33.1817	39.4299	40.4845	41.5152	42.6351	41.9593	41.3718	40.4513		Iraq	28.761	33.3571	39.7785	40.5703	40.9263	41.7111	41.299	39.9926	39.2874		Iraq	28.761	32.3815	37.4392	38.3137	38.9646	39.7105	39.0656	38.1217	37.0617		Iraq	28.761	32.0485	36.5717	37.2726	37.7757	38.4352	37.4751	36.6559	35.5156		Iraq	28.9894	178.129	350.285	548.49	751.943
Israel	12.7522	12.4463	11.9696	10.5817	9.49174	8.4053	7.40663	6.6319	5.90108		Israel	12.6721	10.1928	7.18674	5.41682	4.30249	3.38362	2.35834	1.55572	0.00614094		Israel	12.6721	12.8889	13.0712	11.7482	10.5882	9.12974	7.79354	6.75799	5.90433		Israel	12.6721	12.707	12.7511	11.4945	10.2696	8.92263	7.63828	6.66299	5.80808		Israel	12.7522	76.2071	137.962	196.422	248.241
Japan	2745.3	3048.2	3350.78	3426.2	3517.8	3612.75	3626.01	3562	3519.03		Japan	2726.52	2989.93	3247.35	3288.74	3335.44	3405.94	3387.04	3295.9	3205.06		Japan	2726.52	3133.52	3587.29	3665.75	3719.22	3774.43	3752.69	3695.65	3586.37		Japan	2726.52	3098.57	3515.39	3609.11	3659.49	3730.56	3717.32	3675.88	3528.34		Japan	2745.3	16774.7	32318.3	49147.6	66370.2
Jordan	15.4245	16.7112	17.9999	18.13	18.3286	18.6243	18.9268	19.2407	19.1843		Jordan	15.1916	17.6662	20.5968	20.922	20.4943	20.5688	20.548	20.3937	20.604		Jordan	15.1916	16.6607	18.3135	18.1977	18.4836	18.686	18.8924	19.36	19.4036		Jordan	15.1916	16.6576	18.2704	18.1051	18.3553	18.5584	18.8203	19.2606	19.3077		Jordan	15.4245	93.8335	178.678	268.808	359.656
Korea, Dem People's Rep	396.256	436.27	480.627	496.135	516.419	542.272	559.317	570.883	572.244		Korea, Dem People's Rep	391.246	458.341	539.819	559.205	568.689	591.468	621.256	626.243	637.704		Korea, Dem People's Rep	391.246	422.292	457.377	457.442	464.383	471.653	479.822	488.223	489.9		Korea, Dem People's Rep	391.246	438.789	494.955	506.724	527.829	552.711	577.941	591.886	595.879		Korea, Dem People's Rep	396.256	2417.55	4643.26	7061.9	9562.86
Korea, Republic of	499.277	548.593	601.817	623.85	646.26	670.302	676.172	687.249	688.512		Korea, Republic of	495.953	529.894	563.8	573.332	579.57	593.624	614.041	601.706	608.913		Korea, Republic of	495.953	564	644.998	677.244	696.179	721.142	736.708	737.476	739.028		Korea, Republic of	495.953	558.655	635.024	664.187	681.314	707.844	713.431	724.589	726.397		Korea, Republic of	499.277	3044.98	5841.17	8872.29	12013.9
Kuwait	0.86463	0.953214	1.02977	1.03536	1.04496	1.07041	1.08561	1.10119	1.0961		Kuwait	0.851614	1.00677	1.17511	1.19092	1.17644	1.17882	1.17489	1.16601	1.18751		Kuwait	0.851614	0.948162	1.06169	1.05343	1.06734	1.0891	1.09856	1.12244	1.12427		Kuwait	0.851614	0.936916	1.03793	1.03943	1.0604	1.07011	1.08343	1.11739	1.1192		Kuwait	0.86463	5.27636	10.119	15.2734	20.4598
Laos	467.706	533.538	610.329	626.052	645.009	667.6	682.126	687.854	686.279		Laos	462.295	558.346	680.592	714.917	723.176	745.607	766.209	774.041	782.505		Laos	462.295	538.216	633.42	655.436	674.962	696.771	721.046	729.068	729.632		Laos	462.295	536.732	630.087	648.215	665.541	688.056	711.422	718.644	719.495		Laos	467.706	2872.07	5616.55	8683.92	11833.1
Lebanon	6.72935	7.79272	9.36501	9.83372	10.2717	10.7297	10.8326	10.7922	10.5364		Lebanon	6.68056	5.71255	4.63644	4.2906	4.17947	4.26069	4.18597	4.21084	4.22171		Lebanon	6.68056	7.45265	8.52516	8.74243	8.98747	9.27991	9.40273	9.49195	9.35183		Lebanon	6.68056	7.35653	8.31982	8.55962	8.76392	9.08744	9.21628	9.27236	9.13049		Lebanon	6.72935	41.4395	81.9754	129.269	178.876
Timor-Leste	3.84945	4.21254	4.57567	4.62869	4.68832	4.76739	4.8348	4.91445	4.89961		Timor-Leste	3.79085	4.45242	5.23351	5.33726	5.23123	5.2715	5.24509	5.21552	5.26812		Timor-Leste	3.79085	4.21913	4.71691	4.70555	4.78585	4.84645	4.89652	5.01724	5.03485		Timor-Leste	3.79085	4.21893	4.69752	4.6733	4.74347	4.81555	4.87318	4.98431	5.00185		Timor-Leste	3.84945	23.4598	44.8856	67.817	91.0201
Malaysia	1368.88	1565.19	1786.02	1828.37	1872.76	1923.27	1908.78	1943.79	1917.2		Malaysia	1357.86	1337.38	1299.41	1171.39	1069.37	1022.47	966.068	888.896	856.14		Malaysia	1357.86	1579.18	1846.49	1917.41	1940.57	1984.18	1980.45	2016.68	2041.84		Malaysia	1357.86	1539.52	1761.48	1817.71	1830.27	1886	1890.26	1951.02	1940.74		Malaysia	1368.88	8409.58	16456.3	25428.8	34615
Mongolia	40.3958	43.4513	46.6299	47.4245	48.3987	49.6015	50.5725	51.8079	51.6584		Mongolia	39.9004	45.8609	52.8776	54.176	54.386	55.0832	56.5614	55.4289	56.2115		Mongolia	39.9004	43.8502	48.3705	48.7696	49.9227	51.0723	52.5259	53.3575	53.4149		Mongolia	39.9004	43.8322	48.311	48.7293	49.9005	50.7918	51.7096	53.1869	53.1985		Mongolia	40.3958	245.43	465.865	699.81	937.906
Myanmar	2020.97	2206.73	2406.02	2423.22	2448.44	2481.82	2504.14	2533.47	2514.27		Myanmar	1993.2	2269.92	2593.64	3089.5	3042.46	3046.28	3044.55	2997.1	3015.6		Myanmar	1993.2	2210.07	2461.4	2457.66	2492.38	2518.15	2538.62	2574	2568.31		Myanmar	1993.2	2188.07	2405.44	2387.37	2413.24	2433.4	2450.07	2487.71	2475.31		Myanmar	2020.97	12311.6	23544.5	35591.8	47733.1
Nepal	651.815	715.003	781.476	801.287	824.652	851.794	880.654	911.198	930.934		Nepal	643.155	745.645	867.758	892.759	891.965	912.363	930	945.973	974.951		Nepal	643.155	717.212	802.134	815.032	840.598	865.276	890.933	926.648	950.786		Nepal	643.155	716.542	799.768	810.762	834.42	859.848	887.277	921.862	946.017		Nepal	651.815	3974.08	7615.57	11542.8	15572.6
Oman	2.05268	2.23555	2.41036	2.41834	2.44071	2.48483	2.5171	2.55449	2.54303		Oman	2.02152	2.30395	2.59562	2.62791	2.57022	2.56665	2.55349	2.53216	2.54647		Oman	2.02152	2.20597	2.42407	2.39906	2.42259	2.44097	2.45914	2.5124	2.51396		Oman	2.02152	2.20139	2.38298	2.3485	2.37177	2.40645	2.4341	2.48259	2.48425		Oman	2.05268	12.4989	23.8515	35.9113	48.0253
Pakistan	2020.31	2188.62	2370.5	2409.55	2447.26	2488.64	2524.51	2566.26	2568.89		Pakistan	1998.56	2183.7	2388.52	2409.02	2362.14	2346.34	2313.72	2244.76	2216.7		Pakistan	1998.56	2171.24	2368.1	2376.48	2407.85	2428.76	2440.94	2461.67	2438.57		Pakistan	1998.56	2157.29	2334.94	2332.3	2352.03	2361.25	2363.3	2392.31	2385.96		Pakistan	2020.31	12290.2	23415.2	35306.7	47392.2
Philippines	974.036	1041.29	1116.43	1131.76	1148.81	1169.26	1184.02	1204.83	1193.28		Philippines	964.03	1088.11	1238.47	1264.2	1267.72	1277.45	1309.37	1277.31	1290.94		Philippines	964.03	1053.35	1161.72	1171.04	1192.21	1212.72	1240.62	1251.15	1244.71		Philippines	964.03	1049.5	1152.18	1161.13	1182.79	1196.15	1210.82	1238.48	1231.46		Philippines	974.036	5911.47	11193.1	16790.5	22466.4
Qatar	0.295968	0.364638	0.42907	0.449853	0.471747	0.50666	0.524053	0.541816	0.551517		Qatar	0.29257	0.398341	0.502774	0.542003	0.564731	0.578803	0.584345	0.586497	0.608191		Qatar	0.29257	0.24953	0.197439	0.200657	0.200371	0.193803	0.193233	0.193544	0.191362		Qatar	0.29257	0.351686	0.429919	0.445987	0.477903	0.494027	0.510935	0.542842	0.555295		Qatar	0.295968	1.84448	3.7321	5.89824	8.1694
Saudi Arabia	15.9632	17.048	18.1034	18.2463	18.4424	18.6772	18.9789	19.253	19.265		Saudi Arabia	15.7736	17.7876	20.1358	20.4459	20.0995	20.1487	20.1637	20.0819	20.3575		Saudi Arabia	15.7736	17.0533	18.4707	18.4238	18.6734	18.8363	19.028	19.451	19.5424		Saudi Arabia	15.7736	17.0758	18.4791	18.4149	18.6325	18.7942	19.06	19.4622	19.5293		Saudi Arabia	15.9632	96.864	183.159	273.819	365.247
Singapore	0.633907	0.647868	0.666656	0.65164	0.644192	0.644192	0.65025	0.65164	0.645128		Singapore	0.624225	0.684971	0.763366	0.752538	0.719524	0.711244	0.703888	0.689988	0.692152		Singapore	0.624225	0.650171	0.687226	0.662188	0.657424	0.654664	0.656628	0.663578	0.661352		Singapore	0.624225	0.650171	0.685816	0.659408	0.653284	0.650524	0.655238	0.660798	0.658552		Singapore	0.633907	3.8174	7.07553	10.3938	13.6445
Sri Lanka	265.252	281.606	297.732	299.648	302.615	306.784	315.184	321.189	319.039		Sri Lanka	261.71	287.633	317.732	318.486	312.16	310.509	313.47	304.818	306.278		Sri Lanka	261.71	284.271	309.897	309.082	313.35	317.08	323.093	327.798	331.202		Sri Lanka	261.71	283.614	308.013	306.75	310.919	313.325	321.451	325.069	328.347		Sri Lanka	265.252	1607.86	3032.02	4522.6	6023.81
Syrian Arab Republic	6.91295	7.84695	9.0416	9.43358	9.80397	10.1679	10.2536	10.3277	10.1182		Syrian Arab Republic	6.85428	6.96135	7.02319	6.93922	6.76292	6.76104	7.06451	6.86537	6.85889		Syrian Arab Republic	6.85428	7.60738	8.5405	8.72046	8.96754	9.30269	9.59985	9.6229	9.48017		Syrian Arab Republic	6.85428	6.81735	6.7315	6.60918	6.5107	6.60796	6.71131	6.83825	6.66862		Syrian Arab Republic	6.91295	42.4117	82.8411	128.441	175.979
Thailand	2690.88	3038.52	3431.84	3469.62	3515.49	3575.48	3555.85	3564.12	3518.06		Thailand	2664.61	2878.84	3127.58	3078.5	3027.91	3022.7	3013.13	2897.49	2864.34		Thailand	2664.61	2847.42	3090.42	3049.3	3032.69	3050.79	3046.53	3003.87	2926.22		Thailand	2664.61	2826.29	3043.79	3008.91	2991.76	3017.92	2985.46	2975.66	2903.98		Thailand	2690.88	16492.9	32078.8	49275.8	66669.8
Turkey	2548.89	2981.71	3494.18	3604.36	3693.03	3760.69	3698.99	3676.27	3648.11		Turkey	2531.38	2831.92	3170.88	3157.76	3116.22	3139.04	3117.59	3060.45	3015.32		Turkey	2531.38	2606.44	2637.63	2543.02	2394.48	2199.91	1964.4	1905.99	1848.7		Turkey	2531.38	2532.4	2468.56	2327.49	2137.87	1923.76	1598.26	1334.82	1282.63		Turkey	2548.89	15726.1	31147.2	48728.3	66838.7
United Arab Emirates	1.14588	1.31206	1.45899	1.5106	1.56041	1.60297	1.63515	1.66774	1.68056		United Arab Emirates	1.13293	1.37741	1.6326	1.70711	1.71051	1.73455	1.75651	1.75978	1.77912		United Arab Emirates	1.13293	1.11268	1.0658	0.873552	0.842195	0.889078	0.923035	0.97891	1.00092		United Arab Emirates	1.13293	1.11258	1.04191	0.864114	0.831555	0.865689	0.90815	0.957031	0.991054		United Arab Emirates	1.14588	7.04145	13.7487	21.0953	28.6981
Viet Nam	2639.86	2995.8	3393.19	3465.44	3545.83	3640.81	3641.06	3660.64	3653.66		Viet Nam	2613.57	2817.61	3092.87	3053.09	3012.56	3036.74	2983.06	2914.23	2893.7		Viet Nam	2613.57	3050.7	3583.19	3688.46	3739.48	3820.71	3826.57	3827.99	3823.29		Viet Nam	2613.57	3019.34	3519.32	3604.09	3638.92	3745.82	3735.38	3752.87	3750.7		Viet Nam	2639.86	16195.1	31571.5	48609.7	66017.3
Yemen	23.5061	25.6442	27.7902	28.0096	28.3174	28.7836	29.2471	29.7078	29.5968		Yemen	23.1474	26.9031	31.2914	31.8375	31.1529	31.2995	31.205	30.9897	31.3099		Yemen	23.1474	25.384	27.9939	27.8419	28.2521	28.6337	28.8895	29.5751	29.6519		Yemen	23.1474	25.6709	28.508	28.2839	28.6976	29.0874	29.4623	30.1452	30.2225		Yemen	23.5061	143.175	273.541	412.712	553.068
Armenia	65.8915	71.2045	76.4892	76.8307	77.4954	78.5051	79.5947	80.7027	80.2471		Armenia	64.8877	74.2223	85.121	86.2134	84.1087	84.1913	83.7102	83.0145	83.6391		Armenia	64.8877	71.409	78.7459	77.9637	78.9753	79.6733	80.2813	82.0776	82.1601		Armenia	64.8877	71.4068	78.5685	77.6336	78.465	79.1525	80.0941	81.718	81.8083		Armenia	65.8915	400.662	761.969	1144.76	1529.57
Azerbaijan, Republic of	18.2119	19.6447	21.0679	21.2187	21.4795	21.844	22.2545	22.683	22.6786		Azerbaijan, Republic of	17.9366	20.4215	23.2995	23.6339	23.0959	23.18	23.144	23.0332	23.2898		Azerbaijan, Republic of	17.9366	19.6752	21.6267	21.4775	21.834	22.104	22.3788	22.9873	23.1449		Azerbaijan, Republic of	17.9366	19.6732	21.5796	21.3893	21.6824	21.9496	22.3192	22.8869	23.0315		Azerbaijan, Republic of	18.2119	110.704	210.351	315.841	422.196
Georgia	35.5502	40.4722	48.0196	48.2947	49.8974	51.8712	53.4987	55.6409	58.3334		Georgia	35.1742	36.7364	38.5587	36.0208	35.8682	41.3191	41.1427	41.0976	41.5341		Georgia	35.1742	41.0046	49.7322	50.0985	51.7582	53.6347	55.1968	57.5372	60.0248		Georgia	35.1742	40.7273	49.2015	49.5094	51.0026	52.9288	54.5813	56.9004	59.4417		Georgia	35.5502	218.223	428.132	668.505	911.581
Kazakhstan	51.864	58.5293	66.1698	69.2534	72.5998	75.9901	77.1424	77.9872	77.2915		Kazakhstan	51.4619	62.0858	75.7961	79.5909	82.3997	85.0728	88.9024	89.9196	92.1902		Kazakhstan	51.4619	55.2326	60.1685	61.6185	64.2524	67.2654	69.5915	70.6829	70.4435		Kazakhstan	51.4619	59.1455	69.0859	72.2249	75.1577	79.0275	80.8425	82.4366	82.1538		Kazakhstan	51.864	317.85	618.137	952.069	1301.68
Kyrgyzstan	18.8994	26.7238	38.075	24.965	24.5636	25.7557	26.0735	26.2088	26.0402		Kyrgyzstan	18.7709	27.1839	39.6633	27.5657	27.3127	28.6432	29.1292	29.6316	30.4191		Kyrgyzstan	18.7709	26.0874	36.33	22.1459	21.5826	22.4159	22.9721	23.3154	23.3055		Kyrgyzstan	18.7709	26.0702	36.3811	22.1888	21.5351	22.4205	22.9238	23.2779	23.2528		Kyrgyzstan	18.8994	121.221	266.191	443.456	567.88
Tajikistan	156.448	170.392	184.483	185.702	187.729	190.59	193.465	196.362	195.481		Tajikistan	154.058	179.544	209.814	212.98	208.255	208.987	207.978	206.493	208.281		Tajikistan	154.058	170.077	188.149	186.686	189.53	191.6	193.251	197.791	198.213		Tajikistan	154.058	170.045	187.681	185.819	188.261	190.312	192.753	196.881	197.294		Tajikistan	156.448	952.63	1818.68	2742.31	3672.85
Turkmenistan	0.0256122	0.0470892	0.0617076	0.06143	0.0731312	0.0729339	0.0766393	0.0759878	0.0859708		Turkmenistan	0.0254198	0.0486994	0.0536399	0.066006	0.065285	0.0648937	0.0774969	0.0754273	0.0747535		Turkmenistan	0.0254198	0.0273698	0.0513545	0.0513271	0.0510413	0.063147	0.0676111	0.0665721	0.0653608		Turkmenistan	0.0254198	0.0272698	0.0417128	0.0508425	0.0627281	0.0625193	0.0616949	0.0612323	0.0717058		Turkmenistan	0.0256122	0.17515	0.425215	0.733475	1.05233
Uzbekistan	1.89198	2.02139	2.15802	2.17134	2.19943	2.22229	2.26842	2.31298	2.28301		Uzbekistan	1.8698	2.13355	2.44091	2.47647	2.49933	2.48613	2.59295	2.47121	2.51577		Uzbekistan	1.8698	2.0461	2.22744	2.2402	2.27915	2.31948	2.39769	2.3965	2.37607		Uzbekistan	1.8698	2.04276	2.22813	2.23931	2.27898	2.28576	2.3195	2.3772	2.36672		Uzbekistan	1.89198	11.4813	21.7249	32.5283	43.4131
OCEANIA	4972.66	5356.81	5733.73	5516.92	5309.7	5126.86	4761.36	4457.57	4181.29		OCEANIA	4851.99	5114.09	5357.9	4987.37	4595.8	4348.81	4061.63	3765.6	3546.17		OCEANIA	4851.99	5466.65	6163.31	6022.74	5714.88	5488.22	5105.59	4750.58	4455.25		OCEANIA	4851.99	5397.5	6046.25	5872.02	5545	5377.5	4981.07	4656.39	4371.66		OCEANIA	4972.66	30220.1	57381.1	85832.9	113210
Australia	2338.56	2576.62	2838.99	2834.04	2827.92	2828.38	2716.81	2625.33	2526.13		Australia	2282.41	2250.51	2225.33	2157.73	2073.37	2068.58	2021.24	1937.18	1884.65		Australia	2282.41	2634.85	3068.4	3121.52	3075.89	3063.96	2960.51	2839.93	2733.28		Australia	2282.41	2601.3	3008.51	3039.94	2977.92	2999.96	2877.13	2776.03	2674.39		Australia	2338.56	14269.4	27414.9	41604.9	55768.9
Cook Islands	0.0694729	0.0901717	0.11446	0.113732	0.113036	0.112519	0.112795	0.110783	0.100641		Cook Islands	0.067827	0.100606	0.133444	0.123199	0.120858	0.120196	0.119367	0.115857	0.114143		Cook Islands	0.067827	0.0909146	0.11803	0.126621	0.125236	0.124449	0.117229	0.11439	0.111558		Cook Islands	0.067827	0.0903146	0.109583	0.109463	0.115241	0.114942	0.112318	0.110235	0.107575		Cook Islands	0.0694729	0.437536	0.912683	1.48425	2.05222
Fiji Islands	44.8157	53.2833	63.3569	63.1445	62.9145	62.8176	60.1747	58.0495	56.227		Fiji Islands	43.7804	49.0007	54.9473	53.3517	51.0527	49.8998	48.6598	47.9777	47.4665		Fiji Islands	43.7804	54.0207	67.2093	68.2733	67.0763	66.6513	64.1412	61.2448	58.8631		Fiji Islands	43.7804	53.3142	65.8797	66.4709	64.9258	65.2842	62.3552	59.9098	57.7554		Fiji Islands	44.8157	277.362	553.852	870.424	1185.92
French Polynesia	0.196529	0.224606	0.25192	0.252082	0.26016	0.26003	0.262209	0.26681	0.257506		French Polynesia	0.187252	0.225658	0.280693	0.280765	0.275434	0.27333	0.285166	0.270629	0.272086		French Polynesia	0.187252	0.222656	0.250998	0.258274	0.268188	0.267689	0.273519	0.27169	0.266695		French Polynesia	0.187252	0.21266	0.248753	0.245457	0.255589	0.262723	0.264374	0.268206	0.26314		French Polynesia	0.196529	1.20725	2.35759	3.61735	4.88584
New Caledonia	0.889022	0.937284	0.984829	0.998548	1.01785	1.02833	1.04098	1.05219	1.03507		New Caledonia	0.858349	0.872539	0.9057	0.920311	0.913986	0.927318	0.934572	0.905319	0.921307		New Caledonia	0.858349	0.940915	1.03436	1.04411	1.05484	1.07314	1.09359	1.09726	1.08359		New Caledonia	0.858349	0.936825	1.01604	1.02298	1.04279	1.04899	1.06981	1.08529	1.0719		New Caledonia	0.889022	5.38239	10.1164	15.0542	20.0663
New Zealand	1962.89	1980.26	1943.25	1743.77	1553.03	1375.93	1157.34	973.381	829.283		New Zealand	1919.17	2032.67	2066.88	1792.38	1535.77	1303.57	1092.25	917.898	773.361		New Zealand	1919.17	2029.21	2097.82	1905.29	1664.52	1461.56	1217.84	1016.95	861.81		New Zealand	1919.17	2002.27	2057.73	1859.38	1620.48	1432.9	1198.05	1003.8	852.603		New Zealand	1962.89	11794.7	21659	31175.8	39703.9
Papua New Guinea	409.121	489.457	584.628	583.763	584.489	587.992	574.779	564.836	549.339		Papua New Guinea	394.497	528.079	707.938	700.609	674.854	677.12	665.953	647.354	639.554		Papua New Guinea	394.497	494.005	623.323	628.087	623.891	624.591	610.93	599.284	584.572		Papua New Guinea	394.497	489.322	613.508	614.321	606.865	612.984	597.658	587.973	574.002		Papua New Guinea	409.121	2535.06	5077.52	7999.79	10919.3
Samoa	1.85117	2.08177	2.31293	2.31452	2.33037	2.35776	2.39183	2.42913	2.38728		Samoa	1.74045	2.17004	2.67671	2.70488	2.61537	2.59396	2.5865	2.50449	2.51241		Samoa	1.74045	2.04357	2.38406	2.32655	2.35861	2.37319	2.41058	2.46075	2.43256		Samoa	1.74045	2.03186	2.36163	2.30697	2.33367	2.34121	2.36795	2.43854	2.40997		Samoa	1.85117	11.3376	21.9776	33.5439	45.1323
Solomon Islands	209.102	247.317	291.805	279.965	268.821	259.011	239.568	223.308	208.031		Solomon Islands	204.311	243.654	289.763	269.655	247.166	235.932	219.831	201.9	187.87		Solomon Islands	204.311	244.785	294.479	287.012	270.514	258.233	238.892	219.929	203.751		Solomon Islands	204.311	241.581	288.683	279.532	262.032	253.385	232.932	215.673	200.164		Solomon Islands	209.102	1292.82	2573.9	4021.08	5409.76
Tonga	0.0627697	0.0852605	0.0955903	0.104353	0.103707	0.10355	0.105736	0.105454	0.10263		Tonga	0.059478	0.0896804	0.107731	0.121224	0.116503	0.114911	0.113362	0.112441	0.121228		Tonga	0.059478	0.0772288	0.108135	0.105938	0.105552	0.104965	0.107034	0.106995	0.114174		Tonga	0.059478	0.067978	0.0902177	0.0876977	0.104346	0.103737	0.105631	0.106009	0.103829		Tonga	0.0627697	0.399109	0.835741	1.32246	1.84358
Vanuatu	5.10981	6.44749	7.94382	8.46182	8.69738	8.86355	8.76855	8.69768	8.39663		Vanuatu	4.90498	6.71663	8.92674	9.5002	9.5499	9.67844	9.65007	9.37905	9.33		Vanuatu	4.90498	6.40573	8.17937	8.70246	9.08395	9.28444	9.27024	9.18416	8.95661		Vanuatu	4.90498	6.37518	8.11211	8.60243	8.92009	9.11709	9.0294	9.0013	8.78807		Vanuatu	5.10981	31.9966	65.7303	105.967	148.512
EUROPE	40453.5	46157.6	52294.5	52509.1	53098	53358.1	52747.9	52146.9	51189		EUROPE	38744.6	47961	58931.6	58843.7	58766	58661.3	57989.2	56818.5	56372.4		EUROPE	38744.6	45482.9	53181.1	53993.5	54318.2	53934.2	53231.9	52359.8	51249.9		EUROPE	38744.6	45557.2	53655.3	54111.2	54443	54503.4	53563	52957.5	51892.5		EUROPE	40453.5	248425	485350	747038	1.01017e+06
Albania	29.1005	33.3011	37.6201	37.8827	38.3592	39.0961	25.1405	25.8186	24.9543		Albania	26.5108	32.5042	38.7358	37.1227	34.405	35.1948	36.0962	35.4558	36.8989		Albania	26.5108	31.8131	37.9363	37.4974	38.1879	38.7092	39.319	25.4231	24.8812		Albania	26.5108	31.7215	37.6367	37.0535	37.6395	38.0548	38.5255	24.92	24.3727		Albania	29.1005	178.803	349.628	537.991	727.881
Austria	1058.91	1171.96	1283.34	1268.06	1254.25	1245.18	1195.09	1154.58	1109.05		Austria	1020.1	1132.66	1236.09	1179.63	1107.45	1068.1	1015.56	953.983	910.555		Austria	1020.1	1157.5	1307.07	1301.19	1265.77	1243.26	1189.29	1137.43	1087.95		Austria	1020.1	1144.66	1285.11	1271.54	1231.37	1223.24	1165.29	1119.86	1073.02		Austria	1058.91	6466.53	12437.7	18839.2	25165.6
Belgium	325.86	246.443	164.611	123.674	82.535	41.2177	0.0283799	0.0284899	0.0276099		Belgium	314.779	257.071	192.519	136.548	81.2853	23.4829	0.0140917	0.0135917	0.0134917		Belgium	314.779	246.756	173.716	129.52	81.7371	32.2715	0.0173484	0.0176984	0.0173484		Belgium	314.779	244.393	170.969	127.511	80.9885	35.5692	0.022215	0.022575	0.022125		Belgium	325.86	1875.74	3026.13	3808.24	4385.47
Bosnia and Herzegovina	181.694	234.307	303.193	318.007	332.143	347.758	348.988	351.908	347.002		Bosnia and Herzegovina	171.784	229.876	304.543	317.135	320.48	334.15	336.661	335.458	338.366		Bosnia and Herzegovina	171.784	212.559	261.477	268.608	276.786	287.442	289.074	290.099	286.297		Bosnia and Herzegovina	171.784	204.536	242.58	249.268	255.362	265.716	265.622	267.672	264.148		Bosnia and Herzegovina	181.694	1142.78	2383.2	3913.97	5518.15
Bulgaria	226.505	275.6	332.034	350.913	367.777	385.551	388.519	393.546	391.87		Bulgaria	212.26	285.883	378.462	399.899	412.675	430.393	436.433	434.042	441.351		Bulgaria	212.26	274.927	354.378	374.144	395.91	412.315	416.095	420.113	419.89		Bulgaria	212.26	270.809	345.414	364.185	382.347	402.663	404.218	410.023	410.18		Bulgaria	226.505	1408.12	2842.56	4521.61	6293.03
Croatia	204.425	222.91	232.695	234.953	237.903	242.063	236.365	232.407	226.132		Croatia	193.068	229.835	265.994	262.975	251.737	253.904	249.421	241.163	237.857		Croatia	193.068	220.415	250.398	256.363	255.961	258.391	252.609	246.9	240.464		Croatia	193.068	218.354	245.202	249.037	247.065	252.659	245.63	241.26	235.307		Croatia	204.425	1245.03	2369.37	3535.1	4712.81
Czech Republic	906.299	1004.73	1085.47	1024.74	990.743	947.075	846.691	751.478	775.727		Czech Republic	866.23	1086.53	1319.74	1159.52	1030.24	965.727	894.418	764.216	625.444		Czech Republic	866.23	1015.84	1165.39	1077.62	1009.64	967.664	872.557	766.855	617.277		Czech Republic	866.23	1001.04	1141.12	1055.06	990.555	956.156	858.051	757.137	610.984		Czech Republic	906.299	5536.23	10640.6	16007.2	21096.9
Denmark	111.756	117.358	141.716	133.868	130.438	127.241	120.782	114.842	104.477		Denmark	103.64	126.601	166.34	160.401	150.403	144.614	139.379	125.821	117.18		Denmark	103.64	116.013	147.289	140.548	136.143	132.071	126.509	118.551	108.191		Denmark	103.64	114.63	145.04	137.688	133.079	129.31	122.203	116.503	106.344		Denmark	111.756	676.14	1287.29	1988.02	2653.93
Finland	4304.72	5079.31	5952.31	6124.55	6221.51	6372.03	6478.58	6602.6	6578.55		Finland	4162.53	5303.5	6713.28	6892.05	6971.04	7262.99	7319.93	7365.9	7417.79		Finland	4162.53	5131.23	6300.08	6469.99	6604.23	6797.29	6885.4	6909.94	6886.5		Finland	4162.53	5062.16	6164.34	6358.67	6441.37	6662.74	6767.05	6798.19	6782.57		Finland	4304.72	26602.9	52872.5	82806.2	113526
France	1673.25	1887.52	2072.53	2069.06	2091.86	2131.15	2093.75	2056.68	1976.74		France	1562.76	1953.75	2378.87	2372.6	2306.05	2334.33	2289.92	2210.87	2173.87		France	1562.76	1858.45	2158.18	2155.85	2161.04	2183.49	2142.4	2102.12	2045.82		France	1562.76	1831.8	2105.3	2099.19	2093.2	2135.63	2086.17	2055.83	2000.35		France	1673.25	10253.8	19876.4	30235.5	40603.6
Germany	3722.33	4015.91	4296.22	4147.6	3990.19	3853.35	3568.67	3285.25	3016.23		Germany	3584.89	4225.06	4920.74	4848.65	4614.13	4447.53	4114.69	3814.68	3539.35		Germany	3584.89	4000.21	4472.6	4429.01	4238.26	4058.05	3752.11	3466.25	3186.69		Germany	3584.89	3969.06	4409.7	4339.05	4131.26	3973.12	3679.61	3405.4	3136.79		Germany	3722.33	22627.5	42987.4	64319.9	84900.5
Greece	51.7429	55.85	58.6476	60.4751	63.019	65.1251	65.3402	65.2864	63.0075		Greece	48.5338	53.8315	56.6177	50.7336	49.9939	51.5164	52.1722	50.5084	50.4099		Greece	48.5338	55.399	62.3988	63.4726	66.2663	68.0497	68.0066	67.738	65.5139		Greece	48.5338	54.9153	61.3092	62.226	64.7906	66.5315	66.4498	66.5422	64.3962		Greece	51.7429	314.564	596.612	891.677	1196.6
Hungary	187.574	247.641	228.721	231.22	234.542	239.163	236.907	237.774	230.596		Hungary	175.327	225.832	284.696	290.113	282.916	285.564	291.572	276.693	277.278		Hungary	175.327	247.547	243.953	246.069	250.06	255.328	257.617	253.592	247.236		Hungary	175.327	244.344	238.992	241.173	243.618	248.054	245.262	246.917	240.587		Hungary	187.574	1185.51	2404.8	3550.9	4710.32
Luxembourg	21.5123	18.6291	15.5135	14.3276	13.1811	12.3831	11.7734	10.6189	8.82022		Luxembourg	20.7304	19.7623	17.9048	16.6257	14.9625	13.9627	13.6567	11.2154	9.29659		Luxembourg	20.7304	18.7965	16.4859	15.3852	13.9366	13.692	12.627	10.8191	8.67155		Luxembourg	20.7304	18.5731	16.1844	15.0443	13.6382	13.3839	11.9843	10.5778	8.43112		Luxembourg	21.5123	126.19	216.22	292.602	363.094
Ireland	219.387	222.817	220.672	213.753	209.137	204.722	192.396	180.541	163.342		Ireland	212.393	227.479	238.669	226.765	217.133	209.443	196.04	178.061	157.933		Ireland	212.393	220.396	222.398	213.572	205.799	198.83	186.262	171.032	150.345		Ireland	212.393	217.212	218.22	209.717	201.479	195.288	182.218	168.179	148.138		Ireland	219.387	1319.75	2431.69	3528.13	4592.28
Italy	467.778	539.374	609.083	625.7	645.085	666.406	674.309	667.865	643.601		Italy	437.026	510.809	576.534	552.839	527.057	541.522	547.717	542.32	546.715		Italy	437.026	530.525	639.171	647.079	665.103	683.192	690.698	688.805	666.717		Italy	437.026	526.276	628.27	636.489	651.358	672.043	678.261	677.392	656.45		Italy	467.778	2878.26	5644.84	8706.87	11854.8
Macedonia,The Fmr Yug Rp	20.6049	24.0653	27.6929	28.3582	29.1798	30.2173	30.984	31.7385	31.3915		Macedonia,The Fmr Yug Rp	18.9042	22.5666	26.7229	26.5997	25.0127	24.1113	22.6008	21.1883	22.133		Macedonia,The Fmr Yug Rp	18.9042	22.8591	27.3984	27.5108	28.4273	29.242	29.8357	30.8346	30.8891		Macedonia,The Fmr Yug Rp	18.9042	22.7745	27.1626	27.2109	28.0065	28.8056	29.4675	30.4683	30.5271		Macedonia,The Fmr Yug Rp	20.6049	127.09	251.044	390.174	532.786
Montenegro	27.9213	33.0489	40.2732	44.0641	50.4001	57.1336	58.1189	59.6702	60.4633		Montenegro	25.418	31.5094	36.1469	36.5538	35.0564	35.5814	35.2736	34.4843	34.6127		Montenegro	25.418	31.769	40.9725	44.6397	51.0823	60.1037	61.0781	62.6236	63.6982		Montenegro	25.418	31.5723	40.544	43.9418	50.0595	58.6976	59.436	61.1235	62.2282		Montenegro	27.9213	172.655	345.124	550.281	776.937
Netherlands	68.9279	51.9757	43.1626	59.8141	55.5798	53.4032	47.2204	12.3957	7.62788		Netherlands	62.0999	56.4391	56.0217	71.9432	63.0478	56.2997	15.0894	11.0799	6.28983		Netherlands	62.0999	49.513	43.9724	59.0601	54.9546	52.3866	45.707	12.0526	7.4821		Netherlands	62.0999	49.1091	43.51	58.4537	54.2145	51.7542	45.36	11.9673	7.43401		Netherlands	68.9279	396.615	647.681	880.145	1174.98
Norway	638.444	793.714	993.67	1062.04	1097.57	1135.75	1122.95	1115.9	1102.43		Norway	610.805	824.684	1121.18	1210.17	1219.37	1264.37	1277.31	1262.96	1266.99		Norway	610.805	779.411	1001.44	1091.2	1110.99	1143.16	1136.48	1119.45	1105.07		Norway	610.805	772.49	987.656	1059.47	1071.8	1116.62	1100.94	1091.25	1078.52		Norway	638.444	3985.93	8154.46	13191.2	18536.9
Poland	2223.46	2271.21	2201.02	1954.22	2084.54	1459.88	1647.29	1507.81	1361.41		Poland	2125.84	2342.21	2426.74	2166.02	2298.65	1667.1	1484.19	1333.28	1204.19		Poland	2125.84	2250.8	2257.75	2028.98	2183.71	1557.76	1387.43	1254.65	1123.22		Poland	2125.84	2230.99	2230.95	1996.25	2136	1524.94	1356.02	1234.46	1107.93		Poland	2223.46	13388.5	24674.3	35432.6	45334
Portugal	924.693	1053.37	1200.6	1242.97	1297.17	1351.88	1331.21	1317.75	1293.61		Portugal	894.947	977.322	1055.46	1041.38	1024.34	1006.94	979.443	927.181	881.637		Portugal	894.947	1047.91	1234.37	1284	1336.11	1346.62	1321.32	1290.01	1260.07		Portugal	894.947	1035.33	1212.2	1260.3	1307.39	1324.68	1294.76	1272.45	1244.81		Portugal	924.693	5676.84	11090.9	17136.3	23405.4
Romania	889.601	984.622	1090.03	1108.05	1148.46	1200.9	1209.87	1209.46	1170.36		Romania	855.165	1029.54	1238.95	1279.95	1311.42	1374.36	1405.1	1394	1379.49		Romania	855.165	982.619	1129.17	1172.05	1221.73	1282.21	1306.55	1309.15	1276.33		Romania	855.165	973.564	1111.37	1146.68	1189.81	1253.15	1268.6	1274.15	1235.69		Romania	889.601	5432.63	10461.1	15929.3	21510
Slovakia	490.158	477.094	454.187	393.611	348.619	314.783	275.188	298.343	251.234		Slovakia	469.751	496.101	506.403	441.106	386.583	346.647	303.789	320.591	266.124		Slovakia	469.751	477.778	470.611	413.507	366.543	329.138	287.473	306.663	254.644		Slovakia	469.751	472.834	464.229	404.835	356.458	323.246	281.632	302.78	253.233		Slovakia	490.158	2927.89	5290.45	7500.81	9423.87
Slovenia	223.232	214.297	205.095	197.072	187.403	181.665	168.247	154.038	138.098		Slovenia	212.356	214.493	213.864	191.053	164.551	147.446	128.678	112.335	97.0231		Slovenia	212.356	216.055	222.966	215.702	202.606	193.354	177.998	162.09	144.615		Slovenia	212.356	212.498	216.076	209.626	196.803	189.019	174.077	159.618	142.871		Slovenia	223.232	1330.46	2392.74	3410.19	4385.88
Spain	832.082	981.433	1147.29	1174.21	1205.83	1294.45	1287.71	1280.91	1264.38		Spain	794.595	977.954	1173.24	1173.34	1181.19	1225.19	1234.07	1215.69	1216.94		Spain	794.595	985.499	1214.92	1268.48	1307.52	1350.4	1401.9	1383.6	1366.45		Spain	794.595	971.024	1184.08	1226.64	1256.98	1329.34	1358.22	1348.89	1333.64		Spain	832.082	5141.84	10214.9	15978.2	21880.9
Sweden	5081.89	5917.2	6830.04	7031.9	7269.43	7545.89	7564.16	7583.77	7565.35		Sweden	4919.71	6180.44	7692.75	7902.21	8066.35	8369.22	8425.07	8484.05	8553.01		Sweden	4919.71	5983.79	7225.88	7426.76	7621.85	7878.45	7924.17	7958.21	7938.39		Sweden	4919.71	5904.19	7071.79	7300.5	7462.44	7750.12	7784.02	7827.8	7816.73		Sweden	5081.89	31326.6	61825.5	96177.5	131575
Switzerland	256.133	286.505	316.099	321.422	327.352	337.708	337.333	334.52	321.271		Switzerland	246.281	287.663	331.799	332.325	328.662	330.564	326.672	317.885	306.108		Switzerland	246.281	284.014	325.245	332.747	337.38	343.729	341.33	335.821	320.732		Switzerland	246.281	281.077	320.017	325.717	328.516	336.089	333.664	328.458	313.824		Switzerland	256.133	1567.17	3029.29	4615.11	6228.15
United Kingdom	711.181	772.866	815.812	801.688	797.512	797.559	765.293	733.767	695.841		United Kingdom	686.586	802.659	912.418	894.178	869.827	866.905	839.119	799.639	769.777		United Kingdom	686.586	772.221	846.305	828.565	814.992	808.615	777.717	744.173	706.252		United Kingdom	686.586	760.959	825.232	811.18	796.461	792.474	759.448	730.264	693.457		United Kingdom	711.181	4328.77	8236.04	12301	16305.2
Serbia	169.139	209.049	253.495	261.511	271.792	281.895	284.038	286.032	279.437		Serbia	152.114	212.837	285.916	296.717	293.676	302.962	304.539	298.809	299.698		Serbia	152.114	200.467	259.083	262.729	273.615	283.414	285.259	289.195	283.817		Serbia	152.114	198.67	254.736	258.125	267.482	277.609	279.425	283.356	278.016		Serbia	169.139	1054.75	2144.44	3419.93	4737.76
Belarus	917.83	1113.03	1342.12	1383.3	1432.83	1500.17	1622.16	1876.45	2257.1		Belarus	863.109	1197.42	1639.59	1668.14	1704.59	1779.15	1914.71	2110.42	2542.76		Belarus	863.109	1111.41	1429.63	1487.8	1537.57	1603.94	1732.46	1964.27	2349.03		Belarus	863.109	1097.3	1401.56	1451.88	1494.76	1558.92	1670.24	1923.06	2306.57		Belarus	917.83	5702.18	11496.4	18248.2	25214.2
Estonia	436.721	530.35	636.182	636.544	637.821	641.937	619.548	602.418	580.445		Estonia	413.631	572.029	766.737	771.998	743.141	743.259	724.225	693.823	678.054		Estonia	413.631	532.958	682.615	694.299	684.861	683.245	660.02	636.654	613.117		Estonia	413.631	525.536	668.478	674.691	661.545	668.831	642.299	623.176	601.121		Estonia	436.721	2713.95	5471.54	8652.81	11836.8
Latvia	623.282	727.245	838.721	831.585	825.45	822.759	786.309	758.854	725.411		Latvia	594.93	784.196	1021	991.283	941.519	933.056	909.504	859.767	833.283		Latvia	594.93	735.336	903.81	910.503	889.174	879.669	845.803	804.921	767.933		Latvia	594.93	724.698	884.38	884.87	859.862	860.56	818.795	787.59	752.633		Latvia	623.282	3843.65	7591.36	11777.8	15929.6
Lithuania	283.319	327.254	372.255	375.356	379.248	384.845	374.401	366.759	356.16		Lithuania	268.488	354.831	461.724	458.971	441.724	446.315	438.993	425.02	419.138		Lithuania	268.488	329.294	400.541	409.98	408.102	410.905	400.335	389.477	378.317		Lithuania	268.488	324.673	392.177	398.262	393.956	401.971	389.358	380.743	370.376		Lithuania	283.319	1743.85	3425.12	5289.5	7170.17
Moldova, Republic of	14.8771	19.2724	23.842	23.9629	24.3885	25.1393	25.8098	26.5307	25.8743		Moldova, Republic of	12.1027	20.8515	31.5183	32.3337	30.4624	30.5165	30.058	29.2043	29.6066		Moldova, Republic of	12.1027	17.525	23.8571	23.0599	23.7149	24.1741	24.5004	25.7105	25.4727		Moldova, Republic of	12.1027	17.5151	23.7163	22.8025	23.3108	23.7595	24.294	25.4354	25.2023		Moldova, Republic of	14.8771	93.6576	194.589	313.92	434.16
Russian Federation	11335.2	13247.2	15490.5	15619.7	15704.1	15949.9	15621.2	15361.3	14938.7		Russian Federation	10856.3	13871.2	17681.5	17740.7	18014.7	17995.2	17936.1	17527.8	17372.1		Russian Federation	10856.3	12593.3	14636.4	15138.2	15114.3	14914.5	14755.7	14441.1	14047.4		Russian Federation	10856.3	13062.5	15861.4	16069.3	16250.4	16252.1	15954.8	15749.5	15346.6		Russian Federation	11335.2	69923.2	138403	215984	294167
Ukraine	592	749.161	938.081	978.964	1020.65	1070.64	1085.49	1097.25	1102.3		Ukraine	549.001	803.118	1162.14	1213.15	1250.13	1313.71	1320.95	1298.85	1313.09		Ukraine	549.001	740.056	991.182	1047.75	1084.14	1129.16	1148.3	1163.43	1144.54		Ukraine	549.001	733.393	978.576	1027.6	1057.56	1110.54	1121.6	1144.55	1129.03		Ukraine	592	3709.16	7643.88	12375.2	17311.7
WORLD	247253	276795	311476	314318	318986	323774	320718	317816	310923		WORLD	243058	284271	334980	337037	334045	335729	332837	324456	321442		WORLD	243058	276081	316672	319203	322186	325442	322643	318877	311888		WORLD	243058	275406	315699	317304	319492	323832	320153	317659	310959		WORLD	247253	1.51306e+06	2.93172e+06	4.49194e+06	6.0682e+06
[truncated: 72 more columns]

## Sheet: Rndwd_Prod_Val_10%_Higher_Cost
Annual	REF (cost doesn't change in the REF scenario)											BF											AF											BAC										Cumulative	REF (cost doesn't change in the REF scenario)
Million 2018 $	2020	2025	2030	2035	2040	2045	2050	2055	2060		Million 2018 $	2020	2025	2030	2035	2040	2045	2050	2055	2060		Million 2018 $	2020	2025	2030	2035	2040	2045	2050	2055	2060		Million 2018 $	2020	2025	2030	2035	2040	2045	2050	2055	2060		Million 2018 $	2020	2025	2030	2035	2040
AFRICA	32989.5	35308.3	38174.9	38394.1	38780.8	39344.8	39602.9	40011.2	38255		AFRICA	31779.6	36233	41774.5	42200.3	41231.6	40658.2	40074.8	38293.8	38599.6		AFRICA	31779.6	34701.6	38550.1	38333.3	38818.5	39216.2	39376.3	39862.6	38070.3		AFRICA	31779.6	34643.1	38371.2	38059	38466.3	38836.1	38983.4	39580.1	37801.4		AFRICA	32989.5	200256	379664	570757	763114
Algeria	352.081	385.657	419.836	427.159	435.267	444.453	453.42	462.436	461.811		Algeria	337.924	388.245	444.263	451.699	441.39	443.394	441.668	437.959	442.452		Algeria	337.924	377.802	423.116	423.897	433.704	440.531	446.176	458.034	460.3		Algeria	337.924	378.08	422.88	422.984	431.828	438.766	446.176	457.579	459.778		Algeria	352.081	2146.06	4108.53	6215.03	8358.94
Angola	278.457	299.45	321.626	322.622	324.704	328.124	331.641	338.222	334.176		Angola	269.058	310.81	360.219	364.118	359.718	358.233	367.133	353.841	357.362		Angola	269.058	293.628	321.813	320.126	323.469	326.683	334.69	337.668	334.96		Angola	269.058	296.343	327.86	325.784	329.325	330.26	333.313	341.494	338.478		Angola	278.457	1691.73	3211.16	4820.29	6435.48
Benin	292.99	317.441	342.289	342.319	344.178	348.053	352.465	357.893	355.559		Benin	281.704	330.582	388.93	392.146	381.645	380.702	380.533	374.679	377.912		Benin	281.704	312.777	348.398	344.197	347.119	349.513	352.957	359.631	359.372		Benin	281.704	312.333	346.862	341.902	344.348	346.302	349.834	357.365	357.097		Benin	292.99	1782.39	3394.44	5105.92	6819.38
Botswana	35.7119	38.2128	40.7247	40.9627	41.3543	41.9319	42.5062	43.3343	42.817		Botswana	34.4185	39.6099	45.65	46.3243	45.7235	45.6753	46.5143	45.1124	45.5284		Botswana	34.4185	37.4145	40.8147	40.5743	41.1513	41.6666	42.5399	43.0807	42.7921		Botswana	34.4185	37.612	41.1768	40.8829	41.4734	41.737	42.2412	43.3534	43.047		Botswana	35.7119	216.772	410.348	614.209	819.414
Burkina Faso	840.983	887.399	933.237	938.323	946.446	957.975	971.03	986.707	981.29		Burkina Faso	816.751	916.546	1033.07	1046.35	1030.85	1031.65	1040	1024.25	1033.47		Burkina Faso	816.751	878.363	947.605	942.652	954.356	963.709	977.702	993.643	993.026		Burkina Faso	816.751	877.526	944.426	938.086	949.097	955.816	967.369	988.213	987.444		Burkina Faso	840.983	5092.31	9575.14	14246.4	18946.2
Burundi	267.339	287.528	307.523	310.1	316.275	321.913	328.096	335.21	334.416		Burundi	257.006	297.458	344.429	350.05	345.824	347.173	350.079	345.717	350.392		Burundi	257.006	282.827	311.746	310.176	317.647	322.196	328.049	335.922	337.094		Burundi	257.006	282.535	310.559	308.358	315.4	319.217	324.662	333.796	334.91		Burundi	267.339	1624.22	3081.86	4622.05	6178.73
Cameroon	728.56	805.143	888.93	882.831	879.534	880.734	885.611	884.583	868.311		Cameroon	705.504	776.709	862.159	858.272	832.526	833.403	827.888	812.353	811.706		Cameroon	705.504	782.894	874.108	867.673	862.717	860.5	858.137	863.971	853.227		Cameroon	705.504	761.407	827.513	818.087	812.034	816.205	814.988	819.924	809.677		Cameroon	728.56	4447.94	8557.44	12996	17406.9
Cape Verde	7.2556	7.81077	8.34889	8.36842	8.3911	8.48085	8.60392	8.72294	8.65519		Cape Verde	6.95602	8.08868	9.34904	9.48348	9.18834	9.1613	9.12763	9.0185	9.10559		Cape Verde	6.95602	7.60852	8.42678	8.34379	8.39351	8.49247	8.52669	8.71417	8.69752		Cape Verde	6.95602	7.60847	8.3595	8.23623	8.31577	8.40403	8.4774	8.68293	8.66581		Cape Verde	7.2556	44.0888	83.6807	125.445	167.309
Central African Republic	141.581	153.663	166.645	166.502	166.821	167.804	167.118	167.554	164.147		Central African Republic	137.123	161.31	190.888	190.945	186.613	185.904	186.79	180.425	180.022		Central African Republic	137.123	148.112	160.98	160.427	160.888	161.644	162.448	162.056	159.607		Central African Republic	137.123	151.911	169.493	168.485	168.512	168.951	167.971	169.074	166.284		Central African Republic	141.581	861.569	1642.87	2475.95	3308.78
Chad	365.314	392.549	419.995	420.768	423.237	427.633	432.671	439.495	434.082		Chad	351.53	407.723	473.788	479.011	469.046	467.231	471.084	458.875	461.939		Chad	351.53	384.569	421.905	417.312	421.673	424.924	431.121	437.073	434.193		Chad	351.53	385.928	424.176	418.849	423.055	424.581	428.788	438.414	435.46		Chad	365.314	2219.12	4209.31	6310.06	8416.36
Congo, Republic of	241.771	255.015	269.284	267.916	267.112	267.355	261.433	257.728	250.343		Congo, Republic of	235.825	249.031	271.017	262.298	255.331	254.521	254.166	244.369	241.796		Congo, Republic of	235.825	258.135	285.157	286.293	283.596	283.158	279.065	272.358	265.032		Congo, Republic of	235.825	248.338	264.824	264.58	261.501	262.128	256.141	253.001	246.399		Congo, Republic of	241.771	1463.87	2753.21	4098.27	5437.04
Côte d'Ivoire	527.923	564.314	603.203	606.998	615.148	627.442	638.604	651.223	655.491		Côte d'Ivoire	509.863	582.413	669.124	675.278	663.733	670.475	673.46	674.923	685.662		Côte d'Ivoire	509.863	557.861	615.751	613.896	622.427	632.039	640.522	656.241	663.19		Côte d'Ivoire	509.863	556.687	611.317	608.168	615.519	626.344	636.192	651.45	658.669		Côte d'Ivoire	527.923	3203.93	6064.39	9084.2	12127.3
Djibouti	15.2749	16.5819	17.8603	17.9809	18.1788	18.4853	18.8687	19.2974	19.3846		Djibouti	14.6433	17.2273	20.2844	20.5919	20.0758	20.1779	20.1637	20.1338	20.5212		Djibouti	14.6433	16.2553	18.0867	17.9077	18.1879	18.4133	18.6842	19.2892	19.5195		Djibouti	14.6433	16.255	18.0366	17.8155	18.0655	18.2847	18.6293	19.1943	19.4364		Djibouti	15.2749	92.9561	177.144	266.566	356.668
Egypt	680.586	249.827	269.106	270.107	272.357	275.899	279.949	284.059	282.264		Egypt	652.832	259.564	305.393	309.355	300.765	300.845	298.737	295.878	298.205		Egypt	652.832	245.009	272.213	268.897	272.392	274.657	276.753	283.441	283.627		Egypt	652.832	245.009	271.599	267.652	270.501	272.741	276.106	282.132	282.302		Egypt	680.586	3652.76	4921.17	6267.7	7620.48
Equatorial Guinea	100.79	110.881	122.07	119.266	116.751	114.748	109.411	104.999	100.393		Equatorial Guinea	98.4648	106.726	116.622	112.466	106.524	104.614	100.876	96.2598	93.1081		Equatorial Guinea	98.4648	112.658	130.191	128.922	124.901	122.245	116.821	111.587	106.728		Equatorial Guinea	98.4648	111.517	128.091	126.122	121.584	120.127	114.285	109.563	104.901		Equatorial Guinea	100.79	614.829	1180.42	1787.97	2381.78
Ethiopia	4528.58	4901.75	5274.94	5298.28	5344.75	5416.13	5498.8	5589.44	5551.75		Ethiopia	4346.5	5080.57	5946.75	6027.25	5879.97	5880.54	5876.34	5798.15	5850.08		Ethiopia	4346.5	4812.88	5339.99	5284.33	5355.12	5404.93	5466.38	5588.64	5587.96		Ethiopia	4346.5	4811.86	5326.79	5259.83	5321.01	5363.51	5433.7	5561.35	5560.03		Ethiopia	4528.58	27544.7	52426.6	78824.6	105363
Gabon	226.51	228.446	234.744	223.357	207.872	193.419	180.294	171.35	165.04		Gabon	221.229	220.06	222.236	203.964	187.104	177.357	168.681	162.178	160.214		Gabon	221.229	227.535	239.474	234.457	221.622	204.523	189.489	179.135	171.953		Gabon	221.229	226.173	237.113	224.887	208.007	193.839	180.497	171.843	165.978		Gabon	226.51	1360.99	2509.52	3671.85	4773.16
Gambia	66.2665	72.7597	79.8005	77.6333	75.7252	74.2434	72.2533	70.6291	68.2699		Gambia	64.6604	73.0463	82.8975	80.6077	76.477	74.5074	72.0129	69.1803	67.4264		Gambia	64.6604	70.9157	78.1079	75.6766	73.6833	71.9167	69.7557	68.2806	66.055		Gambia	64.6604	70.646	77.5494	74.9135	72.7865	71.2731	69.2163	67.8136	65.6422		Gambia	66.2665	404.092	774.932	1171.77	1558.03
Ghana	1984.2	2147.72	2312.07	2328.96	2350.72	2381.99	2417.13	2458.54	2452.53		Ghana	1906.4	2232.67	2619.98	2658.93	2600.37	2605.88	2597.65	2571.79	2599.87		Ghana	1906.4	2115.18	2353.18	2339.14	2371.77	2394.09	2415.5	2470.01	2477.7		Ghana	1906.4	2112.71	2343.83	2324.91	2351.53	2372.01	2399.62	2454.5	2462.56		Ghana	1984.2	12068.7	22971.7	34548.9	46215.5
Guinea	530.52	570.755	610.858	614.874	621.721	631.63	641.788	653.426	649.947		Guinea	509.716	592.841	690.632	701.195	686.989	688.852	691.445	682.015	689.415		Guinea	509.716	561.607	620.228	615.769	625.386	633.111	642.01	656.086	656.691		Guinea	509.716	561.142	618.046	612.308	620.954	627.494	636.321	652.131	652.633		Guinea	530.52	3223.35	6117.23	9175.54	12256.8
Guinea-Bissau	122.536	132.33	142.15	142.882	144.244	146.258	148.526	151.15	150.141		Guinea-Bissau	117.723	136.754	159.09	161.304	157.796	157.864	158.412	155.95	157.459		Guinea-Bissau	117.723	130.157	144.233	142.965	144.981	146.489	148.52	151.649	151.603		Guinea-Bissau	117.723	130.049	143.722	142.162	143.967	145.164	147.13	150.719	150.65		Guinea-Bissau	122.536	745.01	1416.48	2127.96	2843.74
Kenya	1119.38	1226.98	1337.09	1352.86	1372.19	1395.9	1409.32	1418.94	1391.82		Kenya	1075.06	1260.4	1472.73	1495.1	1459.36	1461.63	1451.06	1428.38	1431.23		Kenya	1075.06	1204.73	1352.51	1350.42	1375.27	1393.82	1401.84	1422.04	1405.09		Kenya	1075.06	1203.94	1347.55	1341.85	1363.19	1380.51	1390.86	1408.47	1389.8		Kenya	1119.38	6823.89	13068.9	19770.1	26553.8
Lesotho	108.613	115.916	123.141	124.002	125.314	127.096	129.121	131.176	131.103		Lesotho	105.182	118.299	133.639	135.36	132.6	132.826	132.217	131.196	131.773		Lesotho	105.182	112.778	121.231	120.28	121.665	122.543	123.308	125.521	125.256		Lesotho	105.182	112.343	120.046	118.883	120.037	120.912	122.114	124.075	123.805		Lesotho	108.613	658.983	1245.79	1862.36	2483.68
Liberia	373.721	408.942	445.147	450.01	458.12	469.558	479.635	490.644	493.019		Liberia	358.95	419.431	492.531	502.049	493.952	500.3	502.054	502.071	511.18		Liberia	358.95	399.652	446.722	445.807	455.816	465.403	472.967	487.522	492.908		Liberia	358.95	395.515	437.272	435.106	443.688	452.842	461.559	474.988	479.97		Liberia	373.721	2277.55	4358.46	6589.06	8847.22
Libyan Arab Jamahiriya	49.8028	54.6632	59.827	60.5963	61.5858	62.8616	63.8439	65.038	64.8482		Libyan Arab Jamahiriya	47.9581	52.7416	55.6009	42.6641	41.4339	41.3979	41.1058	40.7088	41.0282		Libyan Arab Jamahiriya	47.9581	53.7173	60.3084	60.4392	61.4416	62.3996	63.2935	64.4816	64.5622		Libyan Arab Jamahiriya	47.9581	53.9643	60.9366	61.031	62.0198	63.0957	63.9515	65.476	65.638		Libyan Arab Jamahiriya	49.8028	303.677	582.157	882.061	1186.03
Madagascar	571.829	621.902	672.345	676.705	684.168	694.725	705.992	717.608	714.894		Madagascar	548.476	640.083	748.062	759.318	740.581	742.905	739.681	739.922	747.636		Madagascar	548.476	609.936	679.652	673.749	684.213	691.707	698.276	716.031	718.141		Madagascar	548.476	609.019	676.15	668.636	677.203	684.674	694.273	710.524	712.632		Madagascar	571.829	3481.05	6641	10007.1	13398.1
Malawi	344.428	371.743	400.939	406.842	415.089	426.479	438.272	455.741	461.779		Malawi	332.731	373.86	416.939	417.633	390.8	91.3965	90.9577	90.2863	91.1964		Malawi	332.731	367.016	406.814	408.979	418.568	429.207	442.867	447.12	440.603		Malawi	332.731	365.835	403.804	405.353	415.107	422.973	430.505	440.707	433.748		Malawi	344.428	2093.88	3981.79	5992.39	8034.84
Mali	291.276	318.379	347.625	355.18	364.864	376.982	386.027	396.538	398.887		Mali	280.73	330.07	389.604	400.563	400.611	409.129	417.382	415.285	424.098		Mali	280.73	313.197	350.814	354.615	365.192	376.004	385.211	395.113	398.711		Mali	280.73	313.493	351.619	354.939	365.386	375.834	384.241	396.782	401.051		Mali	291.276	1774.76	3395.9	5141.58	6927.16
Mauritania	85.002	93.1845	101.609	102.569	103.942	105.78	107.775	109.792	109.63		Mauritania	81.5499	96.9032	115.261	117.484	114.863	115.503	115.246	114.791	116.24		Mauritania	81.5499	91.5223	103.01	102.534	104.331	105.702	106.903	109.894	110.462		Mauritania	81.5499	91.4943	102.731	101.971	103.504	104.891	106.557	109.314	109.872		Mauritania	85.002	518.194	992.541	1501.55	2015.77
Mauritius	0.212605	0.250437	0.27741	0.279472	0.282526	0.293631	0.297507	0.301716	0.300341		Mauritius	0.204314	0.240137	0.267097	0.27187	0.273871	0.2754	0.276071	0.269461	0.272567		Mauritius	0.204314	0.238156	0.281376	0.280199	0.284134	0.294399	0.297209	0.3029	0.303139		Mauritius	0.204314	0.238006	0.260056	0.269779	0.281967	0.280719	0.284164	0.290132	0.290563		Mauritius	0.212605	1.31346	2.59262	3.98173	5.38215
Morocco	372.284	400.932	429.905	437.994	447.704	459.428	470.848	482.43	487.117		Morocco	361.21	396.515	436.04	444.276	437.404	440.966	441.854	441.853	447.61		Morocco	361.21	394.702	432.17	435.172	445.915	455.826	464.929	479.454	486.35		Morocco	361.21	394.405	430.868	433.186	442.99	452.934	463.387	477.114	483.96		Morocco	372.284	2262.35	4295.98	6453.6	8653.28
Mozambique	889.341	972.963	1062.4	1066.56	1074.43	1086.88	1094.07	1106.22	1092.19		Mozambique	857.762	999.231	1167.55	1178.6	1154.79	1154.64	1161.95	1134.15	1140.27		Mozambique	857.762	946.052	1047.46	1042.76	1052.87	1062.2	1073.17	1083.76	1076.01		Mozambique	857.762	950.339	1056.69	1049.66	1058.26	1065.7	1071.34	1089.61	1081.48		Mozambique	889.341	5419.67	10373.9	15690.1	21030.8
Niger	498.417	538.206	578.224	581.164	586.568	594.683	603.46	614.002	608.749		Niger	479.015	559.454	654.45	663.819	650.229	650.223	653.824	641.409	647.184		Niger	479.015	523.903	574.019	568.596	576.015	581.459	589.161	599.465	596.904		Niger	479.015	528.785	584.025	577.812	585.226	589.667	597.151	611.606	609.992		Niger	498.417	3030.29	5761.34	8655.39	11566.6
Nigeria	3309.48	3648.05	4013.57	4098.47	4200.37	4327.87	4435.6	4555.36	4596.93		Nigeria	3189.05	3747.5	4413.91	4518.56	4489.21	4569.38	4632.32	4633.13	4725.7		Nigeria	3189.05	3578.31	4032.08	4069.72	4177.65	4289.42	4385.59	4511.26	4566.63		Nigeria	3189.05	3573.01	4015.61	4042.54	4142.19	4251.69	4345.22	4478.93	4533.54		Nigeria	3309.48	20195.5	38801.3	58954	79548.3
Réunion	4.45792	4.52853	4.64847	4.65947	4.69933	4.75011	4.81517	4.87495	4.83365		Réunion	4.28605	4.58046	5.05547	5.09316	4.95059	4.94094	4.89417	4.83919	4.85218		Réunion	4.28605	4.45082	4.70906	4.673	4.72219	4.76237	4.80225	4.89633	4.87676		Réunion	4.28605	4.44818	4.69564	4.64864	4.68771	4.72664	4.77113	4.86153	4.85124		Réunion	4.45792	26.8181	49.5807	72.8341	96.1713
Rwanda	248.727	269.608	290.779	292.993	296.092	309.109	313.725	318.562	316.31		Rwanda	239.631	258.504	83.4743	84.5529	82.1999	82.2164	81.7358	81.047	81.7775		Rwanda	239.631	261.674	292.696	290.64	292.97	293.395	292.799	285.425	76.7567		Rwanda	239.631	261.28	291.493	288.826	290.73	290.795	289.91	283.595	76.398		Rwanda	248.727	1513.24	2882.45	4338.56	5806.63
Sao Tome and Principe	6.62285	7.24461	7.88958	7.91906	7.90352	7.92596	7.94857	8.00505	7.93172		Sao Tome and Principe	6.3982	7.1339	7.95096	7.9568	7.73859	7.69047	7.64419	7.51394	7.50003		Sao Tome and Principe	6.3982	7.16681	8.03194	8.02265	8.04712	8.03202	8.02825	8.09956	8.0513		Sao Tome and Principe	6.3982	7.15185	7.99454	7.97502	7.95543	7.94659	7.95368	8.03565	7.98954		Sao Tome and Principe	6.62285	40.3589	77.2269	116.704	156.284
Senegal	285.713	307.358	329.553	330.894	333.425	337.461	341.555	347.473	343.16		Senegal	275.418	314.905	360.91	365.553	359.86	359.063	364.48	354.021	356.965		Senegal	275.418	302.445	333.163	330.696	334.675	338.096	344.327	348.54	346.15		Senegal	275.418	301.801	331.298	328.387	332.358	333.995	337.599	345.704	343.228		Senegal	285.713	1735.92	3294.91	4944.02	6601.02
Sierra Leone	244.795	265.426	286.198	286.795	288.64	291.843	295.37	299.323	296.76		Sierra Leone	235.031	275.183	322.742	326.144	317.29	316.837	315.583	311.036	313.102		Sierra Leone	235.031	260.955	290.456	287.002	289.991	291.977	294.211	299.955	299.303		Sierra Leone	235.031	260.783	289.526	285.416	287.807	289.604	292.419	298.294	297.629		Sierra Leone	244.795	1489.4	2837.3	4268.89	5704.71
Somalia	594.786	646.835	699.018	702.325	708.835	718.741	729.84	741.369	736.974		Somalia	570.35	664.087	774.143	784.877	764.303	765.111	761.272	753.892	760.512		Somalia	570.35	628.374	693.411	685.767	695.256	701.747	708.094	725.36	726.192		Somalia	570.35	634.204	704.84	695.56	703.675	710.098	719.449	735.933	736.877		Somalia	594.786	3620.77	6907.13	10405.5	13923.7
South Africa	1778.4	1926.31	2086.68	2020.01	1963.44	1921.22	1839.25	1774.54	1685.33		South Africa	1736.67	1895.26	2056.45	1945.06	1793.05	1676.27	1579.62	1470.27	1396.4		South Africa	1736.67	1909.56	2104	2040.3	1957.98	1897.88	1813.56	1733.03	1642.94		South Africa	1736.67	1884.77	2052.37	1979.58	1883.08	1835.34	1743.33	1677.44	1590.67		South Africa	1778.4	10818.3	20610.2	30977	41020.5
Sudan	829.674	890.552	951.99	961.904	975.056	991.764	802.583	817.974	814.32		Sudan	803.992	917.407	1051.24	1069.85	1055.93	859.707	862.472	852.634	862.52		Sudan	803.992	877.021	959.064	957.7	974.171	987.723	796.653	815.966	817.551		Sudan	803.992	877.558	958.82	955.966	971.205	983.602	792.935	813.657	815.207		Sudan	829.674	5038.92	9553.12	14323	19145.7
Swaziland	96.3707	108.548	120.353	122.724	140.218	144.315	139.605	132.08	119.842		Swaziland	93.5536	94.4438	92.4948	89.7961	81.7542	13.1081	4.69447	0	0.00569719		Swaziland	93.5536	108.139	123.887	124.982	142.406	144.975	139.276	130.578	117.148		Swaziland	93.5536	107.703	123.054	123.52	140.715	142.964	136.875	128.747	115.43		Swaziland	96.3707	590.402	1144.95	1749.09	2380.2
Tanzania, United Rep of	1133.41	1214.88	1295.37	1300.2	1311.7	1328.96	1347.98	1371.42	1359.08		Tanzania, United Rep of	1090.56	1256.45	1449.32	1468.07	1439.63	1438.76	1449.94	1420.32	1432.05		Tanzania, United Rep of	1090.56	1197.27	1317.06	1305.26	1322.62	1336.09	1356.75	1380.48	1376.21		Tanzania, United Rep of	1090.56	1195.76	1311.54	1297.32	1313.44	1322.62	1339.03	1371.12	1366.6		Tanzania, United Rep of	1133.41	6881.92	13036.8	19518.5	26031
Togo	190.768	207.161	224.026	224.508	225.855	228.506	231.725	235.438	234.479		Togo	183.293	212.451	246.728	249.471	243.387	243.787	243.648	241.392	244.061		Togo	183.293	203.095	225.667	223.247	225.47	227.288	229.568	234.725	235.244		Togo	183.293	202.854	224.772	221.779	223.608	225.367	228.157	233.363	233.9		Togo	190.768	1161	2213.67	3334.29	4458.17
Tunisia	170.464	189.302	215.878	224.212	233.046	242.99	251.014	259.273	263.264		Tunisia	164.068	197.694	232.344	239.627	237.512	240.063	239.181	231.858	223.544		Tunisia	164.068	186	218.127	224.171	233.563	242.553	249.509	257.947	262.216		Tunisia	164.068	185.648	217.317	222.806	231.752	240.577	247.44	256.206	260.379		Tunisia	170.464	1041.62	2014.71	3102.43	4232.33
Uganda	1944.97	2103.3	2261.48	2269.25	2281.74	2295.66	2289.38	2151.03	647.169		Uganda	1870.38	2174.71	2527.71	2550.73	2476.69	2434.35	1822.36	604.065	609.807		Uganda	1870.38	2071.16	2297.19	2276.07	2297.52	2303.36	2292.51	2160.68	650.259		Uganda	1870.38	2068.97	2288.56	2262.54	2280.45	2283.01	2272.07	2147.55	647.242		Uganda	1944.97	11828.1	22502.8	33818	45176.8
Congo, Dem Republic of	3665.96	3999.7	4345.89	4383.56	4442.14	4523.79	4610.95	4694.61	4664.7		Congo, Dem Republic of	3522.38	4149.74	4900.95	4987.23	4900.21	4923.5	4962.86	4885.09	4935.58		Congo, Dem Republic of	3522.38	3927.62	4394.1	4371.32	4449.57	4515.75	4596.76	4692.84	4691.78		Congo, Dem Republic of	3522.38	3931.12	4393.87	4362.36	4434.95	4490.92	4568.44	4682.19	4680.69		Congo, Dem Republic of	3665.96	22329.5	42674.2	64441.3	86417.7
Zambia	1020.09	1103.71	1188.33	1197.05	1211.55	1232.23	1254.06	1279.31	1275.11		Zambia	980.579	1146.03	1342.07	1362.43	1336.59	1341.42	1349.96	1333.36	1350.5		Zambia	980.579	1087.58	1209.75	1201.94	1221.08	1237.27	1257.12	1286.1	1289.57		Zambia	980.579	1086.29	1204.84	1194.64	1212.1	1225.94	1245.01	1278.09	1281.42		Zambia	1020.09	6204.15	11807.3	17757.7	23757.4
Zimbabwe	425.255	466.5	509.431	523.597	541.034	562.353	578.624	596.131	603.63		Zimbabwe	409.353	481.714	567.595	586.526	586.759	602.617	611.788	615.979	631.402		Zimbabwe	409.353	459.102	516.184	524.498	544.126	563.893	578.682	599.529	610.848		Zimbabwe	409.353	458.65	514.383	521.416	539.851	559.441	574.888	595.848	607.112		Zimbabwe	425.255	2592.78	4968.21	7529.53	10165
NORTH/CENTRAL AMERICA	49278.4	56273.1	64460.8	64779.4	65203.7	65286.2	62777.8	60547.3	58024.2		NORTH/CENTRAL AMERICA	47809.9	57952.4	70505.3	71349.1	71137.1	71773.3	70125.6	67282.7	65120.7		NORTH/CENTRAL AMERICA	47809.9	55757.8	65359.1	66672.7	67121.8	67769.5	65254.2	62439.7	59825.4		NORTH/CENTRAL AMERICA	47809.9	55913.2	65901.2	66710.2	66839.2	67741.5	65142	62786.9	60233.7		NORTH/CENTRAL AMERICA	49278.4	302665	592219	914841	1.23916e+06
Bahamas	1.13942	1.26523	1.38377	1.38451	1.39587	1.4144	1.43599	1.45421	1.44161		Bahamas	1.06641	1.28172	1.51259	1.54526	1.48549	1.49164	1.48014	1.44729	1.45898		Bahamas	1.06641	1.21175	1.38432	1.37158	1.38951	1.40041	1.41093	1.44287	1.4411		Bahamas	1.06641	1.2116	1.37217	1.35288	1.36722	1.37801	1.39172	1.42436	1.4227		Bahamas	1.13942	6.96235	13.407	20.3266	27.2605
Barbados	0.731113	0.813383	0.899713	0.919691	0.926111	0.956591	0.948538	0.95065	0.945051		Barbados	0.707409	0.607363	0.50115	0.476807	0.448198	0.431629	0.422885	0.398216	0.395748		Barbados	0.707409	0.814846	0.924909	0.946714	0.962591	0.99227	0.999333	0.985105	0.980172		Barbados	0.707409	0.811301	0.918184	0.937619	0.952279	0.982424	0.969156	0.965643	0.971578		Barbados	0.731113	4.46895	8.62219	13.1407	17.7456
Belize	7.36261	7.93115	8.51355	8.49824	8.54395	8.63214	8.61941	8.63276	8.51233		Belize	7.00557	7.60572	8.34791	8.39699	8.18587	8.20618	8.11569	8.0119	7.98919		Belize	7.00557	7.80013	8.71696	8.62392	8.66551	8.7183	8.68796	8.73919	8.66132		Belize	7.00557	7.75467	8.61705	8.52504	8.54493	8.61735	8.60987	8.64785	8.57429		Belize	7.36261	44.7442	84.9823	127.535	170.072
Canada	14973.5	16820.6	18963.3	18997.2	19342.5	19881.2	19440.8	18919.2	18259.8		Canada	14636	17476.1	21048.3	21017.2	21130.2	21766.8	21791.9	21304.8	20775.9		Canada	14636	16407	18518.3	18791.3	19130	19543.2	19090.4	18431.3	17816.9		Canada	14636	16821.9	19579.9	19642.3	19848.6	20409.2	20091	19603.5	18968.1		Canada	14973.5	91688.2	177934	272784	368116
Saint Lucia	0.360489	0.400999	0.445394	0.460102	0.461445	0.464971	0.472484	0.4766	0.473859		Saint Lucia	0.338479	0.412892	0.504387	0.520409	0.507115	0.504458	0.502976	0.505539	0.506366		Saint Lucia	0.338479	0.379802	0.446458	0.454466	0.45763	0.458927	0.463607	0.482622	0.482865		Saint Lucia	0.338479	0.379642	0.436773	0.439914	0.453698	0.455011	0.461186	0.468476	0.468917		Saint Lucia	0.360489	2.20345	4.25284	6.49452	8.79637
Costa Rica	213.074	234.266	256.882	258.578	261.481	264.621	264.909	265.726	261.889		Costa Rica	203.16	230.834	262.221	264.611	258.877	261.578	262.28	257.814	258.833		Costa Rica	203.16	231.742	265.883	267.274	269.435	271.975	271.633	270.976	267.157		Costa Rica	203.16	230.295	262.676	263.639	264.657	267.747	266.235	267.269	263.541		Costa Rica	213.074	1299.64	2493.59	3779.69	5075.49
Cuba	92.155	99.8504	108.232	108.835	109.454	110.138	109.305	109.038	104.918		Cuba	88.3395	99.3837	111.12	109.705	108.261	107.429	109.093	103.143	102.235		Cuba	88.3395	98.7545	111.168	111.317	112.091	112.813	113.559	111.965	108.932		Cuba	88.3395	98.2479	110.169	110.168	111.054	111.069	110.091	110.538	107.381		Cuba	92.155	560.625	1068.26	1610.02	2154.82
Dominica	0.250891	0.289108	0.313676	0.325134	0.327185	0.330764	0.334468	0.348802	0.341408		Dominica	0.235441	0.297566	0.350806	0.354824	0.355345	0.354709	0.352375	0.34697	0.355593		Dominica	0.235441	0.271958	0.325503	0.321381	0.32468	0.326698	0.33929	0.345446	0.340304		Dominica	0.235441	0.261791	0.305243	0.300268	0.321884	0.32385	0.32666	0.332873	0.327943		Dominica	0.250891	1.54356	3.01367	4.59351	6.22123
Dominican Republic	36.9925	40.3053	43.5962	44.2619	44.7962	45.5744	46.1916	46.983	46.789		Dominican Republic	34.824	40.3794	47.1392	48.9936	47.2763	46.8817	46.605	46.1236	46.5537		Dominican Republic	34.824	39.0826	43.9066	44.0857	44.7615	45.3171	45.6553	46.6842	46.8364		Dominican Republic	34.824	39.0137	43.6763	43.7262	44.2614	44.8768	45.3654	46.355	46.5102		Dominican Republic	36.9925	225.268	430.085	648.732	870.575
El Salvador	157.18	174.331	191.66	193.403	196.464	200.305	203.126	206.435	205.206		El Salvador	147.758	167.442	190.835	190.812	183.431	183.207	181.75	179.335	179.828		El Salvador	147.758	167.86	190.076	189.32	192.268	195.066	197.125	201.392	201.321		El Salvador	147.758	167.708	189.37	187.751	190.603	193.601	196.16	199.979	200.2		El Salvador	157.18	960.229	1849.21	2809.26	3779.33
Guatemala	724.697	797.618	871.719	873.806	879.749	891.094	902.463	914.459	905.078		Guatemala	679.662	816.42	978.377	989.938	958.503	958.078	948.779	937.57	943.282		Guatemala	679.662	771.054	875.952	864.676	874.001	879.388	884.044	904.861	902.856		Guatemala	679.662	770.201	872.092	858.051	864.681	871.299	880.277	899.033	896.78		Guatemala	724.697	4421.1	8483.29	12844	17218.9
Haiti	73.5421	80.8385	88.1825	88.5172	89.3142	90.5842	91.9063	93.289	92.4246		Haiti	68.9468	81.9152	97.1678	98.5137	95.473	95.4356	94.7156	93.4268	94.1255		Haiti	68.9468	77.8096	87.8378	86.6172	87.8274	88.6274	89.3244	91.5261	91.3594		Haiti	68.9468	77.6368	87.2511	85.8197	86.7871	87.5456	88.6242	90.6791	90.4993		Haiti	73.5421	448.549	860.086	1301.33	1744.72
Honduras	313.739	344.049	374.786	375.603	378.407	383.403	387.382	391.468	386.906		Honduras	294.914	347.664	409.898	413.542	400.999	401.124	397.373	391.973	394.17		Honduras	294.914	333.819	378.625	373.42	377.536	380.63	382.238	389.896	388.125		Honduras	294.914	333.084	376.323	370.535	373.552	376.674	379.829	386.849	385.084		Honduras	313.739	1912.75	3663.73	5538.48	7419.3
Jamaica	36.8288	41.4553	46.0908	46.8565	47.4996	48.3473	48.6254	49.1225	48.054		Jamaica	35.2241	42.8966	51.7949	53.2061	53.3117	53.7062	54.9614	53.0076	53.2363		Jamaica	35.2241	41.1252	47.8247	48.3805	49.1318	49.9777	50.9482	50.9398	50.1027		Jamaica	35.2241	40.8502	47.1471	47.7249	48.5015	49.0155	49.3044	50.164	49.316		Jamaica	36.8288	225.599	437.511	668.731	903.656
Martinique	0.348891	0.374479	0.386384	0.386243	0.391691	0.406029	0.410153	0.414568	0.399202		Martinique	0.327092	0.385714	0.439085	0.443223	0.432332	0.430316	0.437038	0.429414	0.430885		Martinique	0.327092	0.353827	0.387019	0.380417	0.387601	0.400136	0.401751	0.409457	0.407171		Martinique	0.327092	0.353727	0.377607	0.369992	0.384375	0.385901	0.389112	0.396604	0.39449		Martinique	0.348891	2.11893	4.00324	5.93502	7.87168
Mexico	1874.63	2120.05	2395.76	2418.43	2440.91	2476.25	2478.18	2478.09	2433.55		Mexico	1775.54	2168.87	2653.02	2697.24	2647.03	2667.06	2637.78	2601.85	2600.95		Mexico	1775.54	2076.83	2449.78	2448.65	2473.77	2499.18	2493.01	2513.87	2485.58		Mexico	1775.54	2064.86	2418.26	2415.84	2433.47	2461.11	2461.66	2480.02	2452.35		Mexico	1874.63	11493.2	22369.2	34370.7	46485.3
Netherlands Antilles	0.00326667	0.00353667	0.00379667	0.00375667	0.00373667	0.00373667	0.00749334	0.00751334	0.00735334		Netherlands Antilles	0.00305503	0.00364503	0.00433503	0.00433503	0.00413503	0.00407503	0.00398503	0.00388503	0.00386503		Netherlands Antilles	0.00305503	0.00340503	0.00379503	0.00368503	0.00368503	0.00366503	0.00729005	0.00739005	0.00729005		Netherlands Antilles	0.00305503	0.00340503	0.00378503	0.00366503	0.00365503	0.00363503	0.00363503	0.00367503	0.00362503		Netherlands Antilles	0.00326667	0.01987	0.0378134	0.0567567	0.07552
Nicaragua	212.711	234.319	255.891	256.161	257.436	259.909	262.449	265.123	261.889		Nicaragua	199.294	235.301	276.804	278.551	268.614	267.63	264.407	260.514	261.87		Nicaragua	199.294	223.947	251.385	246.636	248.815	249.924	250.754	256.319	255.273		Nicaragua	199.294	223.78	250.438	245.098	246.603	247.733	249.856	254.766	253.721		Nicaragua	212.711	1297.87	2491.04	3770.77	5052.85
Panama	51.6702	58.4752	66.1093	66.1849	66.4782	67.2202	67.8268	68.4381	67.9554		Panama	48.9911	53.1807	57.412	57.8031	56.6881	57.5632	56.9522	56.3557	56.8162		Panama	48.9911	55.7401	63.8137	63.6213	63.8242	64.1212	64.0223	64.9552	64.8378		Panama	48.9911	55.1893	62.5351	62.065	62.1868	62.6738	62.8797	63.7367	63.5697		Panama	51.6702	316.826	616.836	947.459	1278.68
Saint Vincent/Grenadines	0.262489	0.291363	0.327698	0.328323	0.330359	0.345397	0.348844	0.35263	0.348853		Saint Vincent/Grenadines	0.246828	0.299896	0.353381	0.369531	0.358694	0.353975	0.351696	0.346341	0.359618		Saint Vincent/Grenadines	0.246828	0.274246	0.328813	0.324699	0.339709	0.341646	0.343321	0.349407	0.358934		Saint Vincent/Grenadines	0.246828	0.274086	0.319437	0.314462	0.325137	0.33869	0.341231	0.3472	0.345666		Saint Vincent/Grenadines	0.262489	1.60381	3.09696	4.73607	6.37972
Trinidad and Tobago	9.54743	9.89717	9.9909	10.2635	10.2934	10.3709	10.2117	10.074	9.90258		Trinidad and Tobago	9.29896	7.74503	5.82755	5.78148	5.63534	5.59416	5.45234	5.30676	5.21132		Trinidad and Tobago	9.29896	9.83197	10.2029	10.71	10.6916	10.7349	10.5907	10.4787	10.3144		Trinidad and Tobago	9.29896	9.78853	10.1261	10.563	10.5016	10.5873	10.435	10.3277	10.1732		Trinidad and Tobago	9.54743	57.6343	107.214	157.441	208.788
United States of America	30497.7	35205.7	40776.3	41029	41066.6	40544.6	38451.9	36717.2	34927.3		United States of America	29578	36173.4	44303.4	45111.1	44911.1	44889.4	43261.8	40980	39336.2		United States of America	29578	35212.1	42051.9	43114.3	43175.1	43365.9	41298.2	39081.8	37123.1		United States of America	29578	34969.5	41578.8	42354.7	42241.4	42535.8	40237.8	38311	36433.9		United States of America	30497.7	187694	369293	573427	778610
SOUTH AMERICA	28636.9	29885.8	31404.6	30929.5	30515.3	30348.6	29844.1	29526	29192.4		SOUTH AMERICA	28230.6	30645.2	33759.8	33303.2	32151.5	31678.7	31053.6	30249.4	30061.9		SOUTH AMERICA	28230.6	29807.6	31965.3	31763.8	31180.5	30687.1	30065.5	29578.6	29168.3		SOUTH AMERICA	28230.6	29832.7	32091.6	31838.2	31164.7	30904.2	30248.3	29932.6	29654.5		SOUTH AMERICA	28636.9	173070	324018	480566	634799
Argentina	1362.64	1522.7	1717.57	1738.32	1757.2	1776.64	1751.85	1733.93	1708.74		Argentina	1345.76	1550.6	1803.7	1822.93	1817.23	1838.99	1822.03	1785.8	1759.99		Argentina	1345.76	1522.06	1745.29	1777.35	1791.9	1808.8	1788.69	1762.83	1737.33		Argentina	1345.76	1522.61	1751.14	1778.24	1787.48	1810.22	1783.43	1762.11	1739.93		Argentina	1362.64	8335.88	16144.2	24752.8	33463.3
Bolivia	199.694	213.771	228.26	232.451	256.534	263.61	267.993	272.572	275.954		Bolivia	196.333	219.394	245.881	267.899	268.206	273.961	276.49	277.913	283.397		Bolivia	196.333	212.72	231.152	234.362	258.022	264.428	268.216	273.442	277.546		Bolivia	196.333	213.503	233.031	235.841	259.551	266.493	270.569	275.959	280.353		Bolivia	199.694	1212.24	2295.59	3441.08	4627.41
Brazil	18337	18943.3	19749.1	19504.3	19336.7	19407.2	19386.7	19466.6	19591.3		Brazil	18083.7	19467	21282.1	21195.5	20687.5	20546	20390.6	20153.9	20346.9		Brazil	18083.7	18875.7	19943	19860.8	19639.2	19456.7	19334.5	19309.7	19349.9		Brazil	18083.7	18929.7	20125.6	20043.4	19756.4	19735.2	19615.3	19719.6	19881.3		Brazil	18337	110628	206151	304651	402005
Chile	4855.08	5023.65	5203.05	5015.87	4826.21	4644.03	4324.32	4045.17	3761.88		Chile	4794.56	5154.28	5634.43	5318.76	4924.12	4701.85	4394.07	4047.41	3769.58		Chile	4794.56	5047.96	5473.17	5424.05	5150.97	4922.53	4581.39	4250.42	3942.34		Chile	4794.56	5026.8	5438.65	5332.46	5044.34	4868.49	4513.98	4208.93	3910.35		Chile	4855.08	29299	54596.7	80424.7	105314
Colombia	579.405	628.203	684.837	687.582	689.098	692.575	690.442	692.877	680.955		Colombia	569.58	657.465	765.952	775.858	765.207	763.146	766.489	742.949	742.626		Colombia	569.58	631.988	709.14	711.591	715.132	718.079	721.006	718.513	708.602		Colombia	569.58	629.472	703.263	703.931	705.694	706.594	704.008	709.473	700.288		Colombia	579.405	3525.23	6722.88	10149.8	13589.2
Ecuador	479.514	513.186	549.042	546.852	548.083	554.542	554.13	550.352	534.93		Ecuador	471.859	491.925	518.223	509.583	494.957	492.484	493.406	480.646	480.128		Ecuador	471.859	508.818	553.234	551.404	554.561	561.572	563.936	560.413	547.765		Ecuador	471.859	504.731	546.065	542.695	546.395	551.907	548.937	548.103	536.255		Ecuador	479.514	2910.76	5512.54	8255.56	10991.1
French Guiana	13.4349	14.0583	14.7115	14.5926	14.5327	14.5488	14.4566	14.4141	14.1806		French Guiana	13.2124	14.1246	15.1619	14.9481	15.19	14.846	14.427	13.7509	13.4163		French Guiana	13.2124	14.0858	15.1012	14.9143	14.862	14.8411	14.763	14.7213	14.5327		French Guiana	13.2124	14.0501	15.027	14.8095	14.738	14.7227	14.6179	14.6235	14.4295		French Guiana	13.4349	81.233	152.178	225.617	298.52
Guyana	72.6546	81.5792	92.0824	91.9438	92.144	92.8584	92.2007	91.5213	88.9343		Guyana	71.4648	84.8885	102.686	106.571	103.678	104.055	103.482	102.091	102.673		Guyana	71.4648	81.8794	95.8111	97.2677	97.0212	97.4061	96.7064	96.6415	95.3803		Guyana	71.4648	81.6601	95.3221	95.8015	95.2382	96.0993	95.2219	95.4322	93.981		Guyana	72.6546	444.852	863.252	1323.53	1783.44
Paraguay	563.474	610.479	660.59	674.773	691.687	711.76	722.706	735.666	738.343		Paraguay	553.803	632.258	724.873	742.185	744.687	760.183	770.915	768.637	780.357		Paraguay	553.803	607.626	669.376	680.317	697.839	716.305	728.276	740.733	745.658		Paraguay	553.803	608.502	671.309	681.023	697.863	716.46	726.576	742.021	747.244		Paraguay	563.474	3427.85	6530.35	9847.49	13238.3
Peru	579.512	626.106	673.679	679.974	686.928	695.126	698.561	702.144	697.063		Peru	571.17	646.979	735.054	745.443	737.094	741.082	738.774	732.113	733.787		Peru	571.17	625.951	687.063	689.833	698.102	704.812	706.854	713.143	710.901		Peru	571.17	625.213	684.905	686.423	693.623	700.739	703.47	709.823	707.719		Peru	579.512	3523.67	6701.77	10076.5	13483.3
Suriname	74.4833	87.7312	103.728	102.769	101.939	101.436	97.4471	94.169	90.8173		Suriname	73.6321	73.724	74.7436	72.9887	70.2913	70.13	68.6065	66.2442	64.7095		Suriname	73.6321	83.847	96.656	97.4401	95.5936	94.8236	91.5733	88.0274	84.9587		Suriname	73.6321	77.8146	83.6638	83.8323	81.8012	81.9767	78.7153	76.0327	73.4458		Suriname	74.4833	460.148	914.801	1432.48	1945.5
Uruguay	1145.19	1205.49	1265.57	1169.8	1035.66	905.902	753.021	632.105	517.625		Uruguay	1116.95	1221	1347.74	1211.08	1003.7	844.869	684.664	557.359	460.462		Uruguay	1116.95	1177.89	1269.83	1140.64	974.284	824.144	664.588	543.512	448.265		Uruguay	1116.95	1182.71	1270.08	1160.06	993.41	857.778	695.744	567.799	467.916		Uruguay	1145.19	6931.46	13019	19251.1	24965.9
Venezuela, Boliv Rep of	374.788	415.581	462.446	470.239	478.595	488.379	490.292	494.47	491.667		Venezuela, Boliv Rep of	368.637	431.543	509.226	519.477	519.647	527.083	529.624	520.636	523.832		Venezuela, Boliv Rep of	368.637	417.126	476.461	483.768	492.97	502.616	505.08	506.558	505.051		Venezuela, Boliv Rep of	368.637	415.866	473.576	479.678	488.223	497.536	497.727	502.666	501.32		Venezuela, Boliv Rep of	374.788	2289.52	4414.3	6734.32	9093.87
ASIA	90922.2	103814	119407	122189	126078	130310	130984	131128	130081		ASIA	89275.4	103931	122132	123798	123573	125987	126908	125440	125135		ASIA	89275.4	102423	118914	119841	122416	125687	126944	127222	126481		ASIA	89275.4	101618	117088	118133	120417	123808	124567	125077	124362		ASIA	90922.2	558425	1.09309e+06	1.6929e+06	2.30774e+06
Afghanistan	230.827	252.379	277.173	281.814	283.721	283.355	282.508	284.133	278.004		Afghanistan	226.142	227.209	33.9767	34.4903	33.7056	33.8168	33.7238	33.5491	33.9197		Afghanistan	226.142	238.082	245.163	237.755	226.102	207.697	151.215	29.3422	29.4687		Afghanistan	226.142	233.781	233.386	220.453	191.519	29.0382	29.4799	30.1837	30.312		Afghanistan	230.827	1406.51	2693.2	4083.71	5494.69
Bahrain	0.414279	0.50032	0.594772	0.620379	0.647539	0.682372	0.705519	0.723213	0.724609		Bahrain	0.40479	0.539794	0.679513	0.717997	0.723324	0.754221	0.763402	0.762486	0.771436		Bahrain	0.40479	0.510372	0.615946	0.647844	0.670746	0.691946	0.706727	0.727958	0.743942		Bahrain	0.40479	0.510122	0.605248	0.629829	0.672707	0.688048	0.704164	0.724982	0.729666		Bahrain	0.414279	2.57172	5.16777	8.16723	11.2963
Bangladesh	1150.32	1244.97	1339.91	1351.27	1367.68	1388.78	1411.77	1435.3	1431.96		Bangladesh	1115.99	1294.92	1506.19	1530.75	1498.27	1504.09	1501.26	1492.73	1508.32		Bangladesh	1115.99	1231.33	1361.26	1354.25	1376.29	1391.99	1407.08	1441.55	1447.25		Bangladesh	1115.99	1231.25	1358.51	1348.56	1367.33	1383	1402.99	1435.11	1440.66		Bangladesh	1150.32	6996.56	13316.3	20027.2	26800
Bhutan	233.202	252.496	272.098	274.081	277.156	281.402	286.136	291.141	290.344		Bhutan	226.298	262.367	305.068	309.762	303.521	304.6	304.862	302.569	305.916		Bhutan	226.298	250.111	277.192	275.517	279.719	282.947	286.461	293.252	294.243		Bhutan	226.298	250.012	276.456	274.2	277.895	280.905	285.061	291.827	292.796		Bhutan	233.202	1418.5	2700.59	4063.06	5436.54
Brunei Darussalam	8.09464	7.57055	7.10571	7.09993	7.07265	7.04892	7.1505	7.26595	7.30681		Brunei Darussalam	7.98294	7.51534	7.04969	6.91936	6.74017	6.56425	6.66656	6.53079	6.68112		Brunei Darussalam	7.98294	7.60199	7.29422	7.32231	7.27873	7.25125	7.40762	7.46896	7.51258		Brunei Darussalam	7.98294	7.56621	7.23857	7.25262	7.20724	7.17792	7.27785	7.39954	7.44563		Brunei Darussalam	8.09464	48.0437	85.4316	120.954	156.427
Cambodia	446.681	478.647	512.056	514.499	518.311	524.234	528.308	532.246	528.334		Cambodia	436.381	490.007	552.893	558.653	548.641	550.426	547.125	543.052	545.484		Cambodia	436.381	475.577	521.114	517.916	522.904	527.042	528.894	536.485	535.293		Cambodia	436.381	475.562	520.594	517.171	521.199	525.412	528.843	535.608	534.355		Cambodia	446.681	2712.05	5138.69	7701.42	10277.7
China	38863	45632.2	54367	56209.9	58745.7	61428.2	61697.2	61630.2	60632.2		China	38269.5	46722.8	57954.5	59236.3	60201.9	62612	64067.2	63627.7	63442.6		China	38269.5	45183.4	54371.2	54968.4	56812.5	59042.9	60246.5	60505.1	59834.1		China	38269.5	44796.6	53476.7	54312.1	55967.7	58496.6	59282.6	59690.4	58976.6		China	38863	239947	476843	750521	1.03411e+06
Cyprus	1.36608	1.30096	1.15375	1.024	0.920475	0.971303	1.03307	1.07213	1.07387		Cyprus	1.34172	1.31972	1.21907	1.11653	0.909867	0.861664	0.912465	0.98042	1.00313		Cyprus	1.34172	1.28306	1.19812	1.0633	1.00018	1.07303	1.12203	1.16813	1.17104		Cyprus	1.34172	1.28016	1.17207	1.04743	0.974369	1.05458	1.11471	1.14396	1.14756		Cyprus	1.36608	8.13137	14.489	20.128	25.1444
Maldives	0.696707	0.774492	0.840649	0.843148	0.853566	0.874355	0.884458	0.899601	0.893343		Maldives	0.675805	0.807039	0.947591	0.957854	0.951324	0.950883	0.945533	0.952574	0.95799		Maldives	0.675805	0.758097	0.855766	0.847018	0.860732	0.878376	0.883826	0.905366	0.904494		Maldives	0.675805	0.746915	0.832536	0.833898	0.855025	0.860716	0.869192	0.90117	0.9003		Maldives	0.696707	4.25803	8.19664	12.4024	16.6285
India	21716.4	24086.6	26716.8	26905	27368.8	28047.5	28468.6	28543.2	28793.7		India	21258.4	24158.7	27384.1	27314.3	26451.1	26103.9	25685.4	25465.2	25526.2		India	21258.4	23829.8	26818.9	26691.6	26934.9	27439.3	27710	27916.3	28195.8		India	21258.4	23855	26876.9	26731.2	27068.5	27647.5	27990.3	28158	28543.7		India	21716.4	132669	255732	389504	524493
Indonesia	8234.13	9436.75	10839	11076.6	11407.5	11664.1	11549.9	11511.7	11390.7		Indonesia	8081.74	9130.88	10462.8	10440.2	10434.5	10628.1	10593.5	10359.9	10311.2		Indonesia	8081.74	9386.28	10959.4	11234.8	11563.6	11933	11871	11747.4	11627.2		Indonesia	8081.74	9179.72	10500.6	10767.4	11008.7	11232.7	11090.6	11040.5	10928.8		Indonesia	8234.13	50607.4	99193.4	153626	209340
Iran, Islamic Rep of	239.381	275.528	325.177	339.078	344.197	345.695	339.099	337.32	335.623		Iran, Islamic Rep of	236.379	270.132	312.23	317.046	316.213	314.91	309.331	305.59	307.388		Iran, Islamic Rep of	236.379	277.804	338.141	358.287	364.892	364.969	357.701	355.019	348.165		Iran, Islamic Rep of	236.379	275.197	331.743	349.503	353.479	353.811	345.391	343.989	339.161		Iran, Islamic Rep of	239.381	1472.43	2899.72	4539.51	6240.02
Iraq	28.9894	33.1817	39.4299	40.4845	41.5152	42.6351	41.9593	41.3718	40.4513		Iraq	28.5325	33.1194	39.5266	40.3123	40.6626	41.4414	41.0302	39.725	39.0211		Iraq	28.5325	32.1451	37.1902	38.0591	38.7046	39.4451	38.8014	37.8591	36.8008		Iraq	28.5325	31.8133	36.3263	37.0221	37.5204	38.1753	37.2171	36.4002	35.2624		Iraq	28.9894	178.129	350.285	548.49	751.943
Israel	12.7522	12.4463	11.9696	10.5817	9.49174	8.4053	7.40663	6.6319	5.90108		Israel	12.5921	10.1338	7.14865	5.38771	4.27896	3.36484	2.34519	1.54643	0.00607682		Israel	12.5921	12.8132	13.0002	11.6844	10.5301	9.07928	7.74988	6.71926	5.86971		Israel	12.5921	12.632	12.6813	11.4315	10.2127	8.87287	7.59481	6.62446	5.77372		Israel	12.7522	76.2071	137.962	196.422	248.241
Japan	2745.3	3048.2	3350.78	3426.2	3517.8	3612.75	3626.01	3562	3519.03		Japan	2707.75	2971.16	3228.83	3269.85	3316.02	3386.06	3367.11	3276.1	3185.57		Japan	2707.75	3113.56	3566.24	3644.28	3697.29	3752.09	3730.21	3673.15	3564.13		Japan	2707.75	3078.74	3494.6	3587.76	3637.68	3708.31	3694.81	3653.33	3506.29		Japan	2745.3	16774.7	32318.3	49147.6	66370.2
Jordan	15.4245	16.7112	17.9999	18.13	18.3286	18.6243	18.9268	19.2407	19.1843		Jordan	14.9588	17.4291	20.3554	20.6768	20.2452	20.3159	20.2915	20.1335	20.3401		Jordan	14.9588	16.4252	18.0753	17.9558	18.2379	18.4366	18.6394	19.1033	19.1435		Jordan	14.9588	16.4221	18.0322	17.8633	18.1097	18.309	18.5674	19.004	19.0476		Jordan	15.4245	93.8335	178.678	268.808	359.656
Korea, Dem People's Rep	396.256	436.27	480.627	496.135	516.419	542.272	559.317	570.883	572.244		Korea, Dem People's Rep	386.237	453.191	534.519	553.748	563.053	585.625	615.171	619.989	631.315		Korea, Dem People's Rep	386.237	417.283	452.371	452.361	459.221	466.403	474.482	482.792	484.375		Korea, Dem People's Rep	386.237	433.638	489.651	501.264	522.19	546.865	571.872	585.694	589.564		Korea, Dem People's Rep	396.256	2417.55	4643.26	7061.9	9562.86
Korea, Republic of	499.277	548.593	601.817	623.85	646.26	670.302	676.172	687.249	688.512		Korea, Republic of	492.628	526.64	560.639	570.102	576.285	590.24	610.585	598.192	605.33		Korea, Republic of	492.628	560.487	641.287	673.363	692.171	716.987	732.456	733.136	734.592		Korea, Republic of	492.628	555.156	631.337	660.339	677.35	703.719	709.218	720.28	721.992		Korea, Republic of	499.277	3044.98	5841.17	8872.29	12013.9
Kuwait	0.86463	0.953214	1.02977	1.03536	1.04496	1.07041	1.08561	1.10119	1.0961		Kuwait	0.838598	0.993432	1.16158	1.1772	1.16247	1.16466	1.16052	1.15145	1.1727		Kuwait	0.838598	0.93489	1.04816	1.03971	1.05342	1.07493	1.0842	1.10789	1.10953		Kuwait	0.838598	0.923708	1.02453	1.02577	1.04649	1.05601	1.06913	1.10283	1.10445		Kuwait	0.86463	5.27636	10.119	15.2734	20.4598
Laos	467.706	533.538	610.329	626.052	645.009	667.6	682.126	687.854	686.279		Laos	456.884	552.664	674.595	708.664	716.734	738.966	759.354	767.009	775.343		Laos	456.884	532.534	627.423	649.238	668.592	690.213	714.257	722.161	722.615		Laos	456.884	531.05	624.09	642.031	659.189	681.519	704.655	711.771	712.512		Laos	467.706	2872.07	5616.55	8683.92	11833.1
Lebanon	6.72935	7.79272	9.36501	9.83372	10.2717	10.7297	10.8326	10.7922	10.5364		Lebanon	6.63176	5.67318	4.60586	4.26155	4.15049	4.23107	4.15641	4.1807	4.1912		Lebanon	6.63176	7.40238	8.47239	8.68838	8.93169	9.2222	9.34362	9.43149	9.29124		Lebanon	6.63176	7.30664	8.26789	8.50615	8.70884	9.03044	9.15774	9.21273	9.0708		Lebanon	6.72935	41.4395	81.9754	129.269	178.876
Timor-Leste	3.84945	4.21254	4.57567	4.62869	4.68832	4.76739	4.8348	4.91445	4.89961		Timor-Leste	3.73224	4.39241	5.17209	5.27468	5.16756	5.20668	5.17937	5.14884	5.20048		Timor-Leste	3.73224	4.15918	4.65548	4.64297	4.72218	4.78169	4.8308	4.95056	4.96721		Timor-Leste	3.73224	4.15898	4.63616	4.61079	4.67987	4.7508	4.80753	4.91769	4.93427		Timor-Leste	3.84945	23.4598	44.8856	67.817	91.0201
Malaysia	1368.88	1565.19	1786.02	1828.37	1872.76	1923.27	1908.78	1943.79	1917.2		Malaysia	1346.84	1327.56	1290.8	1163.47	1061.96	1015.29	959.22	882.356	849.742		Malaysia	1346.84	1567.48	1834.04	1904.52	1927.42	1970.67	1966.79	2002.53	2027.24		Malaysia	1346.84	1528.03	1749.48	1805.32	1817.68	1873.01	1877.01	1937.18	1926.7		Malaysia	1368.88	8409.58	16456.3	25428.8	34615
Mongolia	40.3958	43.4513	46.6299	47.4245	48.3987	49.6015	50.5725	51.8079	51.6584		Mongolia	39.4049	45.356	52.3631	53.6511	53.8504	54.5366	56.0055	54.8635	55.6368		Mongolia	39.4049	43.3464	47.8582	48.2478	49.3906	50.5298	51.9735	52.7954	52.8431		Mongolia	39.4049	43.3276	47.7971	48.2054	49.3663	50.2471	51.1552	52.6228	52.6249		Mongolia	40.3958	245.43	465.865	699.81	937.906
Myanmar	2020.97	2206.73	2406.02	2423.22	2448.44	2481.82	2504.14	2533.47	2514.27		Myanmar	1965.44	2242.07	2565.71	3061.24	3013.87	3017.36	3015.37	2967.68	2985.86		Myanmar	1965.44	2181.79	2432.57	2428.42	2462.71	2488.08	2508.2	2543.23	2537.16		Myanmar	1965.44	2159.97	2377	2358.58	2384.06	2403.84	2420.18	2457.51	2444.79		Myanmar	2020.97	12311.6	23544.5	35591.8	47733.1
Nepal	651.815	715.003	781.476	801.287	824.652	851.794	880.654	911.198	930.934		Nepal	634.495	736.835	858.792	883.587	882.579	902.755	920.15	935.869	964.582		Nepal	634.495	708.368	793.102	805.787	831.134	855.584	880.991	916.444	940.306		Nepal	634.495	707.698	790.734	801.516	824.954	850.154	877.333	911.657	935.536		Nepal	651.815	3974.08	7615.57	11542.8	15572.6
Oman	2.05268	2.23555	2.41036	2.41834	2.44071	2.48483	2.5171	2.55449	2.54303		Oman	1.99036	2.27292	2.5651	2.59701	2.53894	2.53504	2.52149	2.49978	2.51377		Oman	1.99036	2.17462	2.39253	2.36713	2.39034	2.40833	2.42612	2.47899	2.48017		Oman	1.99036	2.1701	2.35176	2.31696	2.33984	2.37407	2.40134	2.44944	2.45072		Oman	2.05268	12.4989	23.8515	35.9113	48.0253
Pakistan	2020.31	2188.62	2370.5	2409.55	2447.26	2488.64	2524.51	2566.26	2568.89		Pakistan	1976.81	2162.12	2367.18	2387.45	2340.38	2324.45	2291.77	2222.82	2194.76		Pakistan	1976.81	2149.16	2345.7	2353.73	2384.77	2405.4	2417.33	2437.83	2414.58		Pakistan	1976.81	2135.29	2312.69	2309.74	2329.19	2338.18	2340.05	2368.81	2362.22		Pakistan	2020.31	12290.2	23415.2	35306.7	47392.2
Philippines	974.036	1041.29	1116.43	1131.76	1148.81	1169.26	1184.02	1204.83	1193.28		Philippines	954.023	1077.9	1228.03	1253.57	1256.9	1266.43	1298.2	1265.97	1279.44		Philippines	954.023	1043.12	1151.23	1160.37	1181.35	1201.68	1229.42	1239.79	1233.19		Philippines	954.023	1039.27	1141.72	1150.47	1171.94	1185.12	1199.63	1227.13	1219.96		Philippines	974.036	5911.47	11193.1	16790.5	22466.4
Qatar	0.295968	0.364638	0.42907	0.449853	0.471747	0.50666	0.524053	0.541816	0.551517		Qatar	0.289172	0.394237	0.498158	0.537002	0.55941	0.573289	0.578703	0.580727	0.602229		Qatar	0.289172	0.246837	0.195516	0.198733	0.198447	0.191943	0.191373	0.191684	0.189503		Qatar	0.289172	0.347839	0.425559	0.441435	0.47303	0.488962	0.505678	0.537328	0.549589		Qatar	0.295968	1.84448	3.7321	5.89824	8.1694
Saudi Arabia	15.9632	17.048	18.1034	18.2463	18.4424	18.6772	18.9789	19.253	19.265		Saudi Arabia	15.584	17.5953	19.9409	20.2479	19.8987	19.9453	19.9574	19.873	20.1453		Saudi Arabia	15.584	16.8611	18.276	18.226	18.4728	18.6331	18.822	19.2421	19.3308		Saudi Arabia	15.584	16.8834	18.284	18.2166	18.4314	18.5903	18.8533	19.2526	19.3171		Saudi Arabia	15.9632	96.864	183.159	273.819	365.247
Singapore	0.633907	0.647868	0.666656	0.65164	0.644192	0.644192	0.65025	0.65164	0.645128		Singapore	0.614543	0.675674	0.754325	0.743626	0.710676	0.702396	0.694976	0.681076	0.683175		Singapore	0.614543	0.640874	0.678185	0.653276	0.648576	0.645816	0.647716	0.654666	0.652375		Singapore	0.614543	0.640874	0.676775	0.650496	0.644436	0.641676	0.646326	0.651886	0.649575		Singapore	0.633907	3.8174	7.07553	10.3938	13.6445
Sri Lanka	265.252	281.606	297.732	299.648	302.615	306.784	315.184	321.189	319.039		Sri Lanka	258.168	284.171	314.364	315.096	308.74	307.055	309.981	301.293	302.718		Sri Lanka	258.168	280.709	306.315	305.45	309.669	313.348	319.308	323.959	327.309		Sri Lanka	258.168	280.053	304.433	303.121	307.24	309.596	317.668	321.232	324.456		Sri Lanka	265.252	1607.86	3032.02	4522.6	6023.81
Syrian Arab Republic	6.91295	7.84695	9.0416	9.43358	9.80397	10.1679	10.2536	10.3277	10.1182		Syrian Arab Republic	6.79561	6.90608	6.97151	6.88767	6.71175	6.70923	7.01168	6.81151	6.80465		Syrian Arab Republic	6.79561	7.54705	8.47818	8.65679	8.90208	9.23511	9.53061	9.55238	9.40906		Syrian Arab Republic	6.79561	6.76157	6.67893	6.55679	6.45857	6.55481	6.65707	6.78324	6.61342		Syrian Arab Republic	6.91295	42.4117	82.8411	128.441	175.979
Thailand	2690.88	3038.52	3431.84	3469.62	3515.49	3575.48	3555.85	3564.12	3518.06		Thailand	2638.34	2853.24	3102.58	3053.63	3002.96	2997.53	2988.03	2872.36	2839.21		Thailand	2638.34	2821.41	3064.43	3023.38	3006.69	3024.53	3020.19	2977.46	2899.84		Thailand	2638.34	2800.33	3017.94	2983.06	2965.84	2991.65	2959.11	2949.24	2877.57		Thailand	2690.88	16492.9	32078.8	49275.8	66669.8
Turkey	2548.89	2981.71	3494.18	3604.36	3693.03	3760.69	3698.99	3676.27	3648.11		Turkey	2513.87	2814.1	3152.81	3139.6	3097.99	3120.61	3099.11	3041.97	2996.92		Turkey	2513.87	2589.6	2621.75	2527.62	2379.77	2186.19	1951.84	1893.62	1836.53		Turkey	2513.87	2515.94	2453.51	2313.16	2124.45	1911.48	1587.64	1325.61	1273.63		Turkey	2548.89	15726.1	31147.2	48728.3	66838.7
United Arab Emirates	1.14588	1.31206	1.45899	1.5106	1.56041	1.60297	1.63515	1.66774	1.68056		United Arab Emirates	1.11997	1.3633	1.61766	1.69153	1.69441	1.71807	1.73965	1.7426	1.76168		United Arab Emirates	1.11997	1.10076	1.05522	0.864768	0.833731	0.880165	0.913738	0.9691	0.990785		United Arab Emirates	1.11997	1.10065	1.03146	0.855394	0.823156	0.856905	0.898917	0.94735	0.980988		United Arab Emirates	1.14588	7.04145	13.7487	21.0953	28.6981
Viet Nam	2639.86	2995.8	3393.19	3465.44	3545.83	3640.81	3641.06	3660.64	3653.66		Viet Nam	2587.29	2792.08	3067.82	3028.08	2987.27	3011.1	2957.46	2888.59	2867.93		Viet Nam	2587.29	3022.92	3553.77	3658.2	3708.64	3789.14	3794.56	3795.58	3790.39		Viet Nam	2587.29	2991.69	3490.16	3574.15	3608.46	3714.53	3703.72	3720.76	3718.1		Viet Nam	2639.86	16195.1	31571.5	48609.7	66017.3
Yemen	23.5061	25.6442	27.7902	28.0096	28.3174	28.7836	29.2471	29.7078	29.5968		Yemen	22.7887	26.5384	30.921	31.4608	30.77	30.9103	30.8102	30.5896	30.9041		Yemen	22.7887	25.0211	27.6261	27.4678	27.8721	28.2472	28.4978	29.178	29.2495		Yemen	22.7887	25.3039	28.1323	27.9017	28.3091	28.6921	29.0617	29.7389	29.8107		Yemen	23.5061	143.175	273.541	412.712	553.068
Armenia	65.8915	71.2045	76.4892	76.8307	77.4954	78.5051	79.5947	80.7027	80.2471		Armenia	63.8838	73.217	84.1147	85.1942	83.0765	83.1461	82.6527	81.9446	82.5567		Armenia	63.8838	70.3905	77.7127	76.9173	77.9153	78.5996	79.1949	80.9784	81.048		Armenia	63.8838	70.3883	77.5354	76.5871	77.4051	78.0789	79.0077	80.6189	80.6962		Armenia	65.8915	400.662	761.969	1144.76	1529.57
Azerbaijan, Republic of	18.2119	19.6447	21.0679	21.2187	21.4795	21.844	22.2545	22.683	22.6786		Azerbaijan, Republic of	17.6612	20.1467	23.0254	23.3561	22.8144	22.8945	22.8545	22.7396	22.9921		Azerbaijan, Republic of	17.6612	19.3969	21.3454	21.1922	21.5446	21.8104	22.0809	22.6849	22.8381		Azerbaijan, Republic of	17.6612	19.3949	21.2983	21.104	21.3931	21.656	22.0213	22.5846	22.7247		Azerbaijan, Republic of	18.2119	110.704	210.351	315.841	422.196
Georgia	35.5502	40.4722	48.0196	48.2947	49.8974	51.8712	53.4987	55.6409	58.3334		Georgia	34.7981	36.3755	38.2123	35.6853	35.527	40.9733	40.7939	40.7447	41.1766		Georgia	34.7981	40.6073	49.3026	49.66	51.3038	53.1614	54.7022	57.0151	59.4666		Georgia	34.7981	40.3311	48.7735	49.0721	50.5497	52.4574	54.0882	56.3798	58.8848		Georgia	35.5502	218.223	428.132	668.505	911.581
Kazakhstan	51.864	58.5293	66.1698	69.2534	72.5998	75.9901	77.1424	77.9872	77.2915		Kazakhstan	51.0598	61.6506	75.3221	79.0941	81.8816	84.5368	88.3457	89.344	91.5972		Kazakhstan	51.0598	54.8293	59.7614	61.202	63.8179	66.8119	69.1228	70.2015	69.9551		Kazakhstan	51.0598	58.7171	68.6262	71.7456	74.6592	78.5058	80.3048	81.8861	81.596		Kazakhstan	51.864	317.85	618.137	952.069	1301.68
Kyrgyzstan	18.8994	26.7238	38.075	24.965	24.5636	25.7557	26.0735	26.2088	26.0402		Kyrgyzstan	18.6425	27.0189	39.4494	27.411	27.1569	28.4798	28.9618	29.4588	30.2403		Kyrgyzstan	18.6425	25.9256	36.1257	22.0149	21.4534	22.2816	22.8333	23.1727	23.1607		Kyrgyzstan	18.6425	25.9078	36.1753	22.0566	21.4051	22.2854	22.7839	23.1344	23.1073		Kyrgyzstan	18.8994	121.221	266.191	443.456	567.88
Tajikistan	156.448	170.392	184.483	185.702	187.729	190.59	193.465	196.362	195.481		Tajikistan	151.669	177.108	207.33	210.458	205.694	206.388	205.345	203.827	205.581		Tajikistan	151.669	167.645	185.675	184.174	186.98	189.011	190.629	195.135	195.524		Tajikistan	151.669	167.614	185.207	183.308	185.711	187.724	190.132	194.227	194.605		Tajikistan	156.448	952.63	1818.68	2742.31	3672.85
Turkmenistan	0.0256122	0.0470892	0.0617076	0.06143	0.0731312	0.0729339	0.0766393	0.0759878	0.0859708		Turkmenistan	0.0252275	0.0483789	0.0533193	0.0656213	0.0649003	0.064509	0.0770481	0.0749785	0.0743047		Turkmenistan	0.0252275	0.0271775	0.0510339	0.0510065	0.0507207	0.0627623	0.0671623	0.0661233	0.064912		Turkmenistan	0.0252275	0.0270775	0.0414563	0.0505219	0.0623434	0.0621346	0.0613102	0.0608476	0.0712569		Turkmenistan	0.0256122	0.17515	0.425215	0.733475	1.05233
Uzbekistan	1.89198	2.02139	2.15802	2.17134	2.19943	2.22229	2.26842	2.31298	2.28301		Uzbekistan	1.84762	2.11092	2.41783	2.45307	2.47548	2.46202	2.56846	2.44646	2.49057		Uzbekistan	1.84762	2.02353	2.20462	2.21699	2.25556	2.2955	2.37339	2.37195	2.35113		Uzbekistan	1.84762	2.02012	2.20511	2.21591	2.25526	2.26172	2.29507	2.35252	2.34159		Uzbekistan	1.89198	11.4813	21.7249	32.5283	43.4131
OCEANIA	4972.66	5356.81	5733.73	5516.92	5309.7	5126.86	4761.36	4457.57	4181.29		OCEANIA	4731.31	5003.28	5256.72	4891.36	4504.58	4261.47	3978.25	3685.78	3469.28		OCEANIA	4731.31	5345.55	6041.95	5903.98	5600.36	5376.98	4999.39	4648.84	4357.04		OCEANIA	4731.31	5277.09	5925.98	5754.59	5431.99	5267.29	4875.89	4555.44	4274.19		OCEANIA	4972.66	30220.1	57381.1	85832.9	113210
Australia	2338.56	2576.62	2838.99	2834.04	2827.92	2828.38	2716.81	2625.33	2526.13		Australia	2226.26	2202.09	2183.45	2116.51	2032.75	2027.82	1980.83	1897.36	1845.21		Australia	2226.26	2577.24	3008.91	3061.15	3015.67	3003.52	2900.86	2781.21	2675.32		Australia	2226.26	2544.02	2949.59	2980.33	2918.64	2940.13	2818.25	2717.92	2617.02		Australia	2338.56	14269.4	27414.9	41604.9	55768.9
Cook Islands	0.0694729	0.0901717	0.11446	0.113732	0.113036	0.112519	0.112795	0.110783	0.100641		Cook Islands	0.0661812	0.0985115	0.13105	0.120954	0.118613	0.117952	0.117122	0.113613	0.111899		Cook Islands	0.0661812	0.0889696	0.115786	0.124228	0.122842	0.122055	0.114835	0.111996	0.109164		Cook Islands	0.0661812	0.0883696	0.107489	0.107369	0.112996	0.112698	0.110073	0.107991	0.105331		Cook Islands	0.0694729	0.437536	0.912683	1.48425	2.05222
Fiji Islands	44.8157	53.2833	63.3569	63.1445	62.9145	62.8176	60.1747	58.0495	56.227		Fiji Islands	42.7452	47.9953	53.9696	52.3887	50.1099	48.9733	47.7435	47.0525	46.5363		Fiji Islands	42.7452	52.8854	65.9573	67.0051	65.8148	65.3883	62.9001	60.0287	57.6653		Fiji Islands	42.7452	52.1859	64.6401	65.2192	63.6847	64.0341	61.1304	58.7058	56.5671		Fiji Islands	44.8157	277.362	553.852	870.424	1185.92
French Polynesia	0.196529	0.224606	0.25192	0.252082	0.26016	0.26003	0.262209	0.26681	0.257506		French Polynesia	0.177976	0.216382	0.271267	0.271339	0.265858	0.263604	0.275291	0.260604	0.261911		French Polynesia	0.177976	0.21308	0.241423	0.248399	0.258014	0.257515	0.263195	0.261367	0.256221		French Polynesia	0.177976	0.203234	0.239177	0.235732	0.245565	0.252549	0.25405	0.257882	0.252667		French Polynesia	0.196529	1.20725	2.35759	3.61735	4.88584
New Caledonia	0.889022	0.937284	0.984829	0.998548	1.01785	1.02833	1.04098	1.05219	1.03507		New Caledonia	0.827677	0.843961	0.878918	0.89308	0.886306	0.89904	0.905994	0.876442	0.891832		New Caledonia	0.827677	0.910392	1.00398	1.01313	1.02342	1.04127	1.06112	1.06434	1.05037		New Caledonia	0.827677	0.906302	0.985821	0.992157	1.01137	1.01727	1.03734	1.05237	1.03869		New Caledonia	0.889022	5.38239	10.1164	15.0542	20.0663
New Zealand	1962.89	1980.26	1943.25	1743.77	1553.03	1375.93	1157.34	973.381	829.283		New Zealand	1875.46	1992.49	2031.45	1761.22	1508.51	1280.34	1072.51	900.94	758.84		New Zealand	1875.46	1988	2059.95	1871.02	1634.22	1434.76	1195.04	997.417	844.863		New Zealand	1875.46	1961.34	2020.23	1825.49	1590.51	1406.36	1175.3	984.289	835.659		New Zealand	1962.89	11794.7	21659	31175.8	39703.9
Papua New Guinea	409.121	489.457	584.628	583.763	584.489	587.992	574.779	564.836	549.339		Papua New Guinea	379.872	512.204	690.546	683.153	657.39	659.447	648.189	629.555	621.666		Papua New Guinea	379.872	478.345	606.43	610.948	606.649	607.175	593.493	581.843	567.091		Papua New Guinea	379.872	473.708	596.704	597.299	589.771	595.665	580.346	570.631	556.619		Papua New Guinea	409.121	2535.06	5077.52	7999.79	10919.3
Samoa	1.85117	2.08177	2.31293	2.31452	2.33037	2.35776	2.39183	2.42913	2.38728		Samoa	1.62973	2.05962	2.56659	2.59356	2.50241	2.47965	2.47084	2.38748	2.3942		Samoa	1.62973	1.93121	2.27004	2.21134	2.24191	2.25499	2.29088	2.33971	2.31017		Samoa	1.62973	1.91964	2.24777	2.19176	2.21697	2.22301	2.24841	2.31749	2.28758		Samoa	1.85117	11.3376	21.9776	33.5439	45.1323
Solomon Islands	209.102	247.317	291.805	279.965	268.821	259.011	239.568	223.308	208.031		Solomon Islands	199.521	238.706	284.671	264.842	242.648	231.596	215.722	198.032	184.203		Solomon Islands	199.521	239.679	289.028	281.71	265.448	253.354	234.275	215.562	199.602		Solomon Islands	199.521	236.507	283.286	274.297	257.045	248.55	228.366	211.34	196.043		Solomon Islands	209.102	1292.82	2573.9	4021.08	5409.76
Tonga	0.0627697	0.0852605	0.0955903	0.104353	0.103707	0.10355	0.105736	0.105454	0.10263		Tonga	0.0561863	0.0860895	0.10414	0.117333	0.112612	0.111021	0.109471	0.108401	0.117038		Tonga	0.0561863	0.0737875	0.104245	0.102048	0.101662	0.101075	0.102994	0.102955	0.109985		Tonga	0.0561863	0.0646863	0.0866267	0.0841067	0.100456	0.0998467	0.101592	0.101969	0.0997895		Tonga	0.0627697	0.399109	0.835741	1.32246	1.84358
Vanuatu	5.10981	6.44749	7.94382	8.46182	8.69738	8.86355	8.76855	8.69768	8.39663		Vanuatu	4.70015	6.49354	8.68555	9.24614	9.28776	9.40957	9.37701	9.10061	9.04706		Vanuatu	4.70015	6.18189	7.93698	8.44706	8.81807	9.01123	8.99224	8.90123	8.66949		Vanuatu	4.70015	6.15134	7.86958	8.34688	8.65496	8.84463	8.7526	8.71972	8.50275		Vanuatu	5.10981	31.9966	65.7303	105.967	148.512
EUROPE	40453.5	46157.6	52294.5	52509.1	53098	53358.1	52747.9	52146.9	51189		EUROPE	37035.8	46189.7	57100.3	56992.7	56883	56755.6	56080.2	54890.2	54422.6		EUROPE	37035.8	43739.8	51406.6	52194.8	52501	52102.4	51387.3	50499.7	49373.9		EUROPE	37035.8	43798.3	51846.2	52283.1	52590.6	52630.4	51673.9	51052.2	49970.6		EUROPE	40453.5	248425	485350	747038	1.01017e+06
Albania	29.1005	33.3011	37.6201	37.8827	38.3592	39.0961	25.1405	25.8186	24.9543		Albania	23.9212	30.0259	36.3847	34.8844	32.2355	32.9252	33.7405	33.0149	34.3315		Albania	23.9212	29.1724	35.2464	34.7567	35.3993	35.873	36.439	22.4906	21.8949		Albania	23.9212	29.0815	34.948	34.3145	34.8533	35.2201	35.6478	21.9896	21.3886		Albania	29.1005	178.803	349.628	537.991	727.881
Austria	1058.91	1171.96	1283.34	1268.06	1254.25	1245.18	1195.09	1154.58	1109.05		Austria	981.294	1095.49	1201.12	1145.78	1074.99	1036.64	985.206	924.809	882.235		Austria	981.294	1118.42	1268.01	1262.45	1227.62	1205.5	1152.36	1101.18	1052.44		Austria	981.294	1105.76	1246.32	1233.18	1193.64	1185.7	1128.59	1083.74	1037.61		Austria	1058.91	6466.53	12437.7	18839.2	25165.6
Belgium	325.86	246.443	164.611	123.674	82.535	41.2177	0.0283799	0.0284899	0.0276099		Belgium	303.698	248.975	187.058	132.588	78.9105	22.7912	0.0130334	0.0125334	0.0124334		Belgium	303.698	238.723	168.422	125.549	79.256	31.3089	0.0158668	0.0162168	0.0158668		Belgium	303.698	236.382	165.701	123.548	78.4958	34.4946	0.0203101	0.0206701	0.0202201		Belgium	325.86	1875.74	3026.13	3808.24	4385.47
Bosnia and Herzegovina	181.694	234.307	303.193	318.007	332.143	347.758	348.988	351.908	347.002		Bosnia and Herzegovina	161.874	219.054	292.725	304.671	307.599	320.658	322.845	321.223	323.68		Bosnia and Herzegovina	161.874	202.193	250.663	257.493	265.169	275.28	276.526	277.07	272.974		Bosnia and Herzegovina	161.874	194.469	232.397	238.782	244.43	254.298	253.833	255.45	251.66		Bosnia and Herzegovina	181.694	1142.78	2383.2	3913.97	5518.15
Bulgaria	226.505	275.6	332.034	350.913	367.777	385.551	388.519	393.546	391.87		Bulgaria	198.016	270.764	362.349	382.609	393.984	410.711	416.068	413.091	419.549		Bulgaria	198.016	259.638	337.86	356.52	377.092	392.516	395.501	398.592	397.629		Bulgaria	198.016	255.594	329.052	346.718	363.756	383.033	383.803	388.662	388.085		Bulgaria	226.505	1408.12	2842.56	4521.61	6293.03
Croatia	204.425	222.91	232.695	234.953	237.903	242.063	236.365	232.407	226.132		Croatia	181.712	218.943	255.704	252.614	241.517	243.543	239.041	230.812	227.414		Croatia	181.712	209.518	239.97	245.738	245.177	247.395	241.532	235.69	229.183		Croatia	181.712	207.474	234.852	238.532	236.422	241.754	234.65	230.126	224.098		Croatia	204.425	1245.03	2369.37	3535.1	4712.81
Czech Republic	906.299	1004.73	1085.47	1024.74	990.743	947.075	846.691	751.478	775.727		Czech Republic	826.162	1044.96	1277.6	1121.58	995.291	932.598	862.988	736.13	601.412		Czech Republic	826.162	975.502	1125.5	1040.52	974.182	933.239	840.441	738.352	593.183		Czech Republic	826.162	960.936	1101.56	1018.12	955.081	921.712	825.917	728.601	586.832		Czech Republic	906.299	5536.23	10640.6	16007.2	21096.9
Denmark	111.756	117.358	141.716	133.868	130.438	127.241	120.782	114.842	104.477		Denmark	95.5243	118.725	159.031	153.269	143.464	137.848	132.865	119.644	111.427		Denmark	95.5243	108.217	140.039	133.49	129.241	125.342	120.04	112.414	102.477		Denmark	95.5243	106.852	137.811	130.657	126.208	122.596	115.752	110.375	100.636		Denmark	111.756	676.14	1287.29	1988.02	2653.93
Finland	4304.72	5079.31	5952.31	6124.55	6221.51	6372.03	6478.58	6602.6	6578.55		Finland	4020.33	5147.69	6543.41	6715.63	6788.73	7072.54	7125.01	7165.22	7212.08		Finland	4020.33	4976.02	6131.49	6297.27	6426.04	6612.7	6694.62	6713.75	6685.97		Finland	4020.33	4907.95	5997.67	6186.67	6264.72	6479.88	6576.99	6602.92	6582.95		Finland	4304.72	26602.9	52872.5	82806.2	113526
France	1673.25	1887.52	2072.53	2069.06	2091.86	2131.15	2093.75	2056.68	1976.74		France	1452.26	1844.18	2270.88	2263.51	2195.65	2221.85	2176.79	2097.2	2059.6		France	1452.26	1748.19	2049.21	2045.91	2049.65	2070.22	2028.41	1987.53	1930.44		France	1452.26	1722.01	1997.23	1989.93	1982.61	2022.9	1972.81	1941.76	1885.56		France	1673.25	10253.8	19876.4	30235.5	40603.6
Germany	3722.33	4015.91	4296.22	4147.6	3990.19	3853.35	3568.67	3285.25	3016.23		Germany	3447.45	4085.68	4780.8	4709.07	4477.36	4314.43	3988.48	3694.33	3425.68		Germany	3447.45	3863.64	4337.06	4294.83	4108.35	3932.94	3634.42	3356.11	3082.72		Germany	3447.45	3832.71	4274.75	4205.76	4002.45	3849.14	3562.57	3295.8	3033.2		Germany	3722.33	22627.5	42987.4	64319.9	84900.5
Greece	51.7429	55.85	58.6476	60.4751	63.019	65.1251	65.3402	65.2864	63.0075		Greece	45.3246	50.8769	54.0129	48.4429	47.6612	49.0832	49.6723	47.9628	47.7961		Greece	45.3246	52.2392	59.3093	60.2698	62.8861	64.5195	64.3659	64.0168	61.7474		Greece	45.3246	51.7645	58.2364	59.046	61.435	63.0275	62.8266	62.8367	60.6436		Greece	51.7429	314.564	596.612	891.677	1196.6
Hungary	187.574	247.641	228.721	231.22	234.542	239.163	236.907	237.774	230.596		Hungary	163.081	213.164	271.67	276.697	269.526	271.862	277.687	262.672	262.952		Hungary	163.081	235.293	231.698	233.648	237.409	242.376	244.456	240.216	233.595		Hungary	163.081	232.129	226.786	228.772	231.032	235.19	232.22	233.664	227.096		Hungary	187.574	1185.51	2404.8	3550.9	4710.32
Luxembourg	21.5123	18.6291	15.5135	14.3276	13.1811	12.3831	11.7734	10.6189	8.82022		Luxembourg	19.9485	19.1015	17.3719	16.1353	14.5228	13.5475	13.2647	10.8679	9.00197		Luxembourg	19.9485	18.1439	15.9595	14.902	13.5067	13.2719	12.2418	10.4756	8.38073		Luxembourg	19.9485	17.9229	15.6603	14.5638	13.2112	12.9644	11.5999	10.2353	8.14178		Luxembourg	21.5123	126.19	216.22	292.602	363.094
Ireland	219.387	222.817	220.672	213.753	209.137	204.722	192.396	180.541	163.342		Ireland	205.399	220.928	232.659	220.974	211.479	203.961	190.875	173.235	153.603		Ireland	205.399	213.866	216.475	207.881	200.253	193.442	181.142	166.223	146.023		Ireland	205.399	210.73	212.346	204.052	195.966	189.932	177.11	163.39	143.829		Ireland	219.387	1319.75	2431.69	3528.13	4592.28
Italy	467.778	539.374	609.083	625.7	645.085	666.406	674.309	667.865	643.601		Italy	406.274	481.194	548.618	526.181	500.894	514.325	519.738	513.642	517.152		Italy	406.274	498.369	605.761	612.724	629.815	646.983	653.785	651.582	629.405		Italy	406.274	494.185	595.019	602.225	616.19	635.914	641.456	640.285	619.239		Italy	467.778	2878.26	5644.84	8706.87	11854.8
Macedonia,The Fmr Yug Rp	20.6049	24.0653	27.6929	28.3582	29.1798	30.2173	30.984	31.7385	31.3915		Macedonia,The Fmr Yug Rp	17.2036	20.9165	25.127	25.0174	23.4572	22.6057	21.1824	19.8284	20.6967		Macedonia,The Fmr Yug Rp	17.2036	21.1085	25.602	25.6691	26.54	27.3094	27.8633	28.8226	28.8406		Macedonia,The Fmr Yug Rp	17.2036	21.025	25.3681	25.3701	26.1206	26.8748	27.4965	28.4582	28.4806		Macedonia,The Fmr Yug Rp	20.6049	127.09	251.044	390.174	532.786
Montenegro	27.9213	33.0489	40.2732	44.0641	50.4001	57.1336	58.1189	59.6702	60.4633		Montenegro	22.9148	29.1067	33.8964	34.2707	32.7426	33.2202	32.8732	32.049	32.1378		Montenegro	22.9148	29.2138	38.3016	41.7785	47.9377	56.5701	57.3517	58.6589	59.417		Montenegro	22.9148	29.0171	37.8733	41.0804	46.9149	55.1815	55.7337	57.1789	57.9678		Montenegro	27.9213	172.655	345.124	550.281	776.937
Netherlands	68.9279	51.9757	43.1626	59.8141	55.5798	53.4032	47.2204	12.3957	7.62788		Netherlands	55.2718	50.8539	51.324	67.5501	58.8877	52.4823	13.9562	10.2172	5.79645		Netherlands	55.2718	43.9555	39.2792	54.6581	50.765	48.415	42.0915	11.0436	6.84311		Netherlands	55.2718	43.5578	38.8178	54.0521	50.025	47.7803	41.7422	10.9575	6.79396		Netherlands	68.9279	396.615	647.681	880.145	1174.98
Norway	638.444	793.714	993.67	1062.04	1097.57	1135.75	1122.95	1115.9	1102.43		Norway	583.166	793.834	1086.29	1171.4	1179.26	1222.61	1234.41	1219.27	1222.27		Norway	583.166	749.111	967.974	1054.99	1073.65	1104.46	1097.09	1079.51	1064.49		Norway	583.166	742.213	954.264	1023.71	1035.04	1078.32	1062.07	1051.73	1038.37		Norway	638.444	3985.93	8154.46	13191.2	18536.9
Poland	2223.46	2271.21	2201.02	1954.22	2084.54	1459.88	1647.29	1507.81	1361.41		Poland	2028.23	2252.25	2347.91	2095.63	2235.31	1609.74	1431.84	1284.19	1158.59		Poland	2028.23	2160.99	2178.91	1959.21	2121.25	1501.48	1335.65	1206.08	1077.95		Poland	2028.23	2141.21	2152.11	1926.51	2073.93	1469.05	1304.35	1185.96	1062.66		Poland	2223.46	13388.5	24674.3	35432.6	45334
Portugal	924.693	1053.37	1200.6	1242.97	1297.17	1351.88	1331.21	1317.75	1293.61		Portugal	865.202	948.979	1028.76	1014.68	997.51	980.397	953.608	902.042	857.295		Portugal	865.202	1016.85	1201.83	1250.31	1300.75	1310.75	1285.44	1254.1	1224.15		Portugal	865.202	1004.42	1179.92	1226.78	1272.25	1289.02	1259.06	1236.62	1208.95		Portugal	924.693	5676.84	11090.9	17136.3	23405.4
Romania	889.601	984.622	1090.03	1108.05	1148.46	1200.9	1209.87	1209.46	1170.36		Romania	820.729	993.976	1202.26	1241.82	1271.66	1332.74	1362.26	1350.33	1335.59		Romania	820.729	947.685	1093.84	1135.48	1183.33	1241.83	1264.81	1266.44	1233.51		Romania	820.729	938.725	1076.22	1110.41	1151.8	1213.17	1227.31	1231.99	1193.6		Romania	889.601	5432.63	10461.1	15929.3	21510
Slovakia	490.158	477.094	454.187	393.611	348.619	314.783	275.188	298.343	251.234		Slovakia	449.344	478.049	491.085	427.53	374.374	335.674	294.05	312.218	259.092		Slovakia	449.344	459.764	455.409	400.171	354.564	318.331	277.837	298.342	247.595		Slovakia	449.344	454.853	449.057	391.565	344.58	312.499	272.02	294.467	246.146		Slovakia	490.158	2927.89	5290.45	7500.81	9423.87
Slovenia	223.232	214.297	205.095	197.072	187.403	181.665	168.247	154.038	138.098		Slovenia	201.479	205.27	206.166	184.394	158.662	142.2	124.093	108.217	93.4169		Slovenia	201.479	206.44	214.415	207.825	195.115	186.165	171.24	155.752	138.777		Slovenia	201.479	202.949	207.658	201.838	189.378	181.883	167.325	153.274	137.012		Slovenia	223.232	1330.46	2392.74	3410.19	4385.88
Spain	832.082	981.433	1147.29	1174.21	1205.83	1294.45	1287.71	1280.91	1264.38		Spain	757.108	939.789	1135.04	1134.47	1141.06	1183.38	1191.28	1172.25	1172.53		Spain	757.108	945.7	1172.79	1224.6	1261.65	1302.53	1350.97	1331.6	1313.48		Spain	757.108	931.452	1142.47	1183.43	1211.92	1281.6	1307.9	1297.42	1281.2		Spain	832.082	5141.84	10214.9	15978.2	21880.9
Sweden	5081.89	5917.2	6830.04	7031.9	7269.43	7545.89	7564.16	7583.77	7565.35		Sweden	4757.54	6004	7502.55	7704.57	7860.55	8155.14	8206.67	8259.41	8323.18		Sweden	4757.54	5808.09	7037.26	7233.44	7421.48	7670.2	7710.73	7738.97	7714.81		Sweden	4757.54	5729.63	6885.34	7107.99	7263.19	7543.19	7571.45	7609.68	7594.27		Sweden	5081.89	31326.6	61825.5	96177.5	131575
Switzerland	256.133	286.505	316.099	321.422	327.352	337.708	337.333	334.52	321.271		Switzerland	236.429	277.753	321.934	322.34	318.54	320.337	316.405	307.648	296.061		Switzerland	236.429	273.932	315.003	322.288	326.72	332.835	330.308	324.737	309.813		Switzerland	236.429	271.036	309.84	315.34	317.964	325.31	322.731	317.474	303.004		Switzerland	256.133	1567.17	3029.29	4615.11	6228.15
United Kingdom	711.181	772.866	815.812	801.688	797.512	797.559	765.293	733.767	695.841		United Kingdom	661.99	777.739	887.814	869.74	845.487	842.483	815.13	776.003	746.555		United Kingdom	661.99	747.522	822.08	804.731	791.238	784.845	754.354	721.175	683.724		United Kingdom	661.99	736.43	801.319	787.508	772.864	768.879	736.209	707.397	671.059		United Kingdom	711.181	4328.77	8236.04	12301	16305.2
Serbia	169.139	209.049	253.495	261.511	271.792	281.895	284.038	286.032	279.437		Serbia	135.089	195.436	268.118	278.406	274.79	283.433	284.423	278.075	278.249		Serbia	135.089	182.861	240.831	243.983	254.288	263.466	264.775	268.118	262.063		Serbia	135.089	181.088	236.535	239.405	248.189	257.7	258.988	262.334	256.32		Serbia	169.139	1054.75	2144.44	3419.93	4737.76
Belarus	917.83	1113.03	1342.12	1383.3	1432.83	1500.17	1622.16	1876.45	2257.1		Belarus	808.387	1138	1574.71	1601.52	1635.06	1706.25	1836.78	2022.65	2438.68		Belarus	808.387	1052.89	1366.76	1422.54	1469.81	1533.21	1656.26	1877.9	2246.09		Belarus	808.387	1038.94	1338.99	1386.96	1427.46	1488.74	1594.48	1837.02	2203.88		Belarus	917.83	5702.18	11496.4	18248.2	25214.2
Estonia	436.721	530.35	636.182	636.544	637.821	641.937	619.548	602.418	580.445		Estonia	390.542	546.532	738.891	743.28	714.018	713.983	695.158	665.106	649.355		Estonia	390.542	507.947	655.469	666.58	657.07	655.247	632.172	608.842	585.448		Estonia	390.542	500.641	641.531	647.278	634.105	641.036	614.668	595.509	573.579		Estonia	436.721	2713.95	5471.54	8652.81	11836.8
Latvia	623.282	727.245	838.721	831.585	825.45	822.759	786.309	758.854	725.411		Latvia	566.577	753.339	987.52	958.052	909.198	900.841	877.777	828.683	802.546		Latvia	566.577	705.233	872.002	878.62	857.573	848.147	814.807	774.386	737.834		Latvia	566.577	694.759	852.839	853.347	828.68	829.266	788.064	757.225	722.679		Latvia	623.282	3843.65	7591.36	11777.8	15929.6
Lithuania	283.319	327.254	372.255	375.356	379.248	384.845	374.401	366.759	356.16		Lithuania	253.658	339.001	444.843	441.728	424.574	428.904	421.532	407.6	401.57		Lithuania	253.658	313.895	384.628	393.776	391.708	394.235	383.606	372.628	361.414		Lithuania	253.658	309.352	376.388	382.244	377.78	385.437	372.779	364.005	353.579		Lithuania	283.319	1743.85	3425.12	5289.5	7170.17
Moldova, Republic of	14.8771	19.2724	23.842	23.9629	24.3885	25.1393	25.8098	26.5307	25.8743		Moldova, Republic of	9.32826	18.01	28.6071	29.372	27.449	27.4498	26.946	26.0447	26.3996		Moldova, Republic of	9.32826	14.689	20.9572	20.1122	20.717	21.1246	21.4062	22.5702	22.2871		Moldova, Republic of	9.32826	14.6776	20.8136	19.851	20.3091	20.7062	21.1953	22.2908	22.0122		Moldova, Republic of	14.8771	93.6576	194.589	313.92	434.16
Russian Federation	11335.2	13247.2	15490.5	15619.7	15704.1	15949.9	15621.2	15361.3	14938.7		Russian Federation	10377.3	13361.7	17137.9	17187.2	17440.2	17417.1	17354.8	16937.9	16776.6		Russian Federation	10377.3	12112.1	14151.9	14639.2	14609.4	14412.1	14249.6	13929.8	13533.7		Russian Federation	10377.3	12560.2	15332.4	15532.8	15699.8	15699.5	15396.7	15185.9	14780.2		Russian Federation	11335.2	69923.2	138403	215984	294167
Ukraine	592	749.161	938.081	978.964	1020.65	1070.64	1085.49	1097.25	1102.3		Ukraine	506.001	755.36	1108.18	1155.1	1186.36	1245.38	1250.72	1226.59	1238.01		Ukraine	506.001	692.761	938.649	990.907	1024.36	1066.24	1082.61	1094.47	1073.6		Ukraine	506.001	686.137	926.069	970.791	997.881	1047.54	1055.77	1075.44	1057.83		Ukraine	592	3709.16	7643.88	12375.2	17311.7
WORLD	247253	276795	311476	314318	318986	323774	320718	317816	310923		WORLD	238863	279955	330529	332535	329481	331114	328221	319842	316809		WORLD	238863	271775	312237	314710	317639	320839	318026	314252	307276		WORLD	238863	271083	311224	312778	314910	319188	315491	312985	306297		WORLD	247253	1.51306e+06	2.93172e+06	4.49194e+06	6.0682e+06
[truncated: 72 more columns]

## Sheet: Rndwd_Prod_Val_1SD_Higher_Cost
Annual	REF (cost doesn't change in the REF scenario)											BF											AF											BAC										Cumulative	REF (cost doesn't change in the REF scenario)
Million 2018 $	2020	2025	2030	2035	2040	2045	2050	2055	2060		Million 2018 $	2020	2025	2030	2035	2040	2045	2050	2055	2060		Million 2018 $	2020	2025	2030	2035	2040	2045	2050	2055	2060		Million 2018 $	2020	2025	2030	2035	2040	2045	2050	2055	2060		Million 2018 $	2020	2025	2030	2035	2040
AFRICA	32989.5	35308.3	38174.9	38394.1	38780.8	39344.8	39602.9	40011.2	38255		AFRICA	22625	27143.1	32652	32973	31902.2	31287.7	30712.3	29124.2	29310.9		AFRICA	22625	25563.4	29287.3	28946.3	29308.7	29578.8	29628.2	30031.5	28544.4		AFRICA	22625	25504	29106	28671	28958.6	29198.1	29234	29747.3	28273.2		AFRICA	32989.5	200256	379664	570757	763114
Algeria	352.081	385.657	419.836	427.159	435.267	444.453	453.42	462.436	461.811		Algeria	230.801	281.524	338.465	344.2	332.172	332.414	329.099	323.757	326.577		Algeria	230.801	268.8	312.231	310.789	318.422	323.186	326.923	336.862	337.182		Algeria	230.801	268.995	311.823	309.666	316.329	321.182	326.653	336.114	336.368		Algeria	352.081	2146.06	4108.53	6215.03	8358.94
Angola	278.457	299.45	321.626	322.622	324.704	328.124	331.641	338.222	334.176		Angola	197.935	238.624	286.912	290.027	284.854	282.537	290.478	276.21	278.67		Angola	197.935	221.983	249.629	247.123	249.673	252.072	259.086	261.029	257.267		Angola	197.935	224.035	254.295	251.387	254.138	254.232	256.351	263.558	259.489		Angola	278.457	1691.73	3211.16	4820.29	6435.48
Benin	292.99	317.441	342.289	342.319	344.178	348.053	352.465	357.893	355.559		Benin	196.309	243.889	300.865	303.18	291.79	289.858	288.648	281.682	283.74		Benin	196.309	226.182	260.546	255.413	257.401	258.778	261.162	266.709	265.264		Benin	196.309	225.756	259.042	253.154	254.658	255.588	258.053	264.454	262.998		Benin	292.99	1782.39	3394.44	5105.92	6819.38
Botswana	35.7119	38.2128	40.7247	40.9627	41.3543	41.9319	42.5062	43.3343	42.817		Botswana	24.6319	29.751	35.7222	36.2602	35.5195	35.329	36.0352	34.4994	34.7803		Botswana	24.6319	27.6195	31.0112	30.6369	31.0764	31.4505	32.1935	32.6017	32.1803		Botswana	24.6319	27.7446	31.2298	30.7983	31.2501	31.3714	31.7428	32.7187	32.2772		Botswana	35.7119	216.772	410.348	614.209	819.414
Burkina Faso	840.983	887.399	933.237	938.323	946.446	957.975	971.03	986.707	981.29		Burkina Faso	633.393	732.233	847.823	858.807	841.004	839.493	845.44	827.266	834.073		Burkina Faso	633.393	694.05	762.354	755.113	764.516	771.554	783.144	796.671	793.63		Burkina Faso	633.393	693.213	759.176	750.547	759.258	763.661	772.815	791.245	788.051		Burkina Faso	840.983	5092.31	9575.14	14246.4	18946.2
Burundi	267.339	287.528	307.523	310.1	316.275	321.913	328.096	335.21	334.416		Burundi	178.817	218.918	265.625	270.025	264.545	264.604	266.18	260.454	263.727		Burundi	178.817	204.054	232.442	229.608	235.78	238.994	243.468	249.925	249.649		Burundi	178.817	203.762	231.255	227.79	233.532	236.015	240.082	247.8	247.467		Burundi	267.339	1624.22	3081.86	4622.05	6178.73
Cameroon	728.56	805.143	888.93	882.831	879.534	880.734	885.611	884.583	868.311		Cameroon	531.044	605.798	694.214	689.55	662.95	661.775	654.962	637.747	635.536		Cameroon	531.044	606.28	694.985	687.044	681.29	677.869	674.135	677.895	665.769		Cameroon	531.044	587.579	653.88	643.071	636.261	638.507	635.704	639.09	627.529		Cameroon	728.56	4447.94	8557.44	12996	17406.9
Cape Verde	7.2556	7.81077	8.34889	8.36842	8.3911	8.48085	8.60392	8.72294	8.65519		Cape Verde	4.68913	5.81817	7.08336	7.18764	6.86837	6.816	6.74975	6.61408	6.66981		Cape Verde	4.68913	5.33801	6.14059	6.02743	6.05545	6.12183	6.13071	6.29045	6.24726		Cape Verde	4.68913	5.33796	6.07934	5.92832	5.98011	6.03701	6.08505	6.258	6.21434		Cape Verde	7.2556	44.0888	83.6807	125.445	167.309
Central African Republic	141.581	153.663	166.645	166.502	166.821	167.804	167.118	167.554	164.147		Central African Republic	103.385	126.702	155.298	155.11	150.575	149.513	150.127	143.533	142.852		Central African Republic	103.385	114.452	127.341	126.404	126.571	126.987	127.541	126.904	124.179		Central African Republic	103.385	117.621	134.568	133.192	132.958	133.028	131.844	132.711	129.669		Central African Republic	141.581	861.569	1642.87	2475.95	3308.78
Chad	365.314	392.549	419.995	420.768	423.237	427.633	432.671	439.495	434.082		Chad	247.226	302.29	367.213	371.32	360.227	357.27	359.962	346.571	348.439		Chad	247.226	279.734	316.541	310.855	314.112	316.247	321.308	326.109	322.067		Chad	247.226	280.589	317.793	311.355	314.436	314.825	317.872	326.322	322.177		Chad	365.314	2219.12	4209.31	6310.06	8416.36
Congo, Republic of	241.771	255.015	269.284	267.916	267.112	267.355	261.433	257.728	250.343		Congo, Republic of	190.834	206.201	229.377	221.359	214.501	213.384	212.958	203.199	200.547		Congo, Republic of	190.834	212.962	239.622	240.331	237.595	236.92	232.996	226.483	219.249		Congo, Republic of	190.834	204.351	221.568	220.985	217.919	218.184	212.389	209.343	202.798		Congo, Republic of	241.771	1463.87	2753.21	4098.27	5437.04
Côte d'Ivoire	527.923	564.314	603.203	606.998	615.148	627.442	638.604	651.223	655.491		Côte d'Ivoire	373.206	445.746	532.205	536.799	523.362	527.95	528.622	527.62	535.831		Côte d'Ivoire	373.206	420.856	477.917	474.491	481.103	488.513	494.599	507.736	511.979		Côte d'Ivoire	373.206	419.704	473.715	468.954	474.352	482.944	490.367	503.021	507.515		Côte d'Ivoire	527.923	3203.93	6064.39	9084.2	12127.3
Djibouti	15.2749	16.5819	17.8603	17.9809	18.1788	18.4853	18.8687	19.2974	19.3846		Djibouti	9.86464	12.3834	15.3742	15.6069	15.0124	15.0264	14.9158	14.7773	15.0368		Djibouti	9.86464	11.4126	13.1765	12.9227	13.1245	13.2631	13.4362	13.9326	14.035		Djibouti	9.86464	11.4124	13.1276	12.8317	13.0009	13.1344	13.3813	13.8366	13.9496		Djibouti	15.2749	92.9561	177.144	266.566	356.668
Egypt	680.586	249.827	269.106	270.107	272.357	275.899	279.949	284.059	282.264		Egypt	442.821	186.402	231.264	234.264	224.698	223.788	220.73	216.909	218.261		Egypt	442.821	171.848	198.084	193.806	196.325	197.601	198.746	204.472	203.683		Egypt	442.821	171.848	197.469	192.562	194.434	195.685	198.099	203.163	202.357		Egypt	680.586	3652.76	4921.17	6267.7	7620.48
Equatorial Guinea	100.79	110.881	122.07	119.266	116.751	114.748	109.411	104.999	100.393		Equatorial Guinea	80.8725	89.7128	100.106	96.28	90.7198	88.9424	85.4539	81.1396	78.2122		Equatorial Guinea	80.8725	94.4216	111.186	110.014	106.317	103.863	98.8495	94.0261	89.5091		Equatorial Guinea	80.8725	93.3642	109.23	107.399	103.224	101.887	96.4904	92.1395	87.812		Equatorial Guinea	100.79	614.829	1180.42	1787.97	2381.78
Ethiopia	4528.58	4901.75	5274.94	5298.28	5344.75	5416.13	5498.8	5589.44	5551.75		Ethiopia	2968.68	3687.28	4537.89	4599.61	4433.32	4414.62	4390.9	4292.9	4324.7		Ethiopia	2968.68	3417.05	3925.91	3851.31	3902.94	3933.34	3975.12	4077.42	4056.47		Ethiopia	2968.68	3415.66	3911.94	3826.02	3868.02	3891.09	3941.58	4049.25	4027.64		Ethiopia	4528.58	27544.7	52426.6	78824.6	105363
Gabon	226.51	228.446	234.744	223.357	207.872	193.419	180.294	171.35	165.04		Gabon	181.271	184.063	189.462	173.047	157.559	148.779	140.775	134.591	132.57		Gabon	181.271	189.595	202.851	198.282	186.709	171.483	157.886	148.475	141.745		Gabon	181.271	188.286	200.596	189.63	174.486	161.953	149.842	141.959	136.41		Gabon	226.51	1360.99	2509.52	3671.85	4773.16
Gambia	66.2665	72.7597	79.8005	77.6333	75.7252	74.2434	72.2533	70.6291	68.2699		Gambia	52.5067	60.7744	70.5074	68.4348	64.5152	62.6892	60.3672	57.7167	56.1378		Gambia	52.5067	58.5655	65.5538	63.2793	61.4802	59.8741	57.9121	56.6324	54.5963		Gambia	52.5067	58.3151	65.0267	62.5548	60.6256	59.2534	57.3969	56.1812	54.1956		Gambia	66.2665	404.092	774.932	1171.77	1558.03
Ghana	1984.2	2147.72	2312.07	2328.96	2350.72	2381.99	2417.13	2458.54	2452.53		Ghana	1317.7	1636.9	2016.86	2046.94	1979.46	1976.23	1959.75	1924.9	1943.33		Ghana	1317.7	1519.14	1749.51	1726.45	1750.36	1764.1	1777.05	1822.39	1820.28		Ghana	1317.7	1516.81	1740.41	1712.4	1730.44	1742.44	1761.49	1807.13	1805.33		Ghana	1984.2	12068.7	22971.7	34548.9	46215.5
Guinea	530.52	570.755	610.858	614.874	621.721	631.63	641.788	653.426	649.947		Guinea	352.3	434.166	530.683	538.964	522.418	521.876	522.167	510.383	515.368		Guinea	352.3	402.88	460.174	453.432	460.704	466.021	472.617	484.334	482.521		Guinea	352.3	402.415	457.993	449.972	456.272	460.405	466.928	480.38	478.465		Guinea	530.52	3223.35	6117.23	9175.54	12256.8
Guinea-Bissau	122.536	132.33	142.15	142.882	144.244	146.258	148.526	151.15	150.141		Guinea-Bissau	81.3017	100.078	122.16	123.883	119.875	119.435	119.469	116.483	117.459		Guinea-Bissau	81.3017	93.2934	106.92	105.153	106.659	107.651	109.156	111.751	111.159		Guinea-Bissau	81.3017	93.1849	106.409	104.35	105.645	106.326	107.767	110.822	110.208		Guinea-Bissau	122.536	745.01	1416.48	2127.96	2843.74
Kenya	1119.38	1226.98	1337.09	1352.86	1372.19	1395.9	1409.32	1418.94	1391.82		Kenya	739.719	921.665	1131.45	1148.63	1107.97	1105.24	1090.71	1064.15	1063.3		Kenya	739.719	863.188	1004.71	996.419	1015.23	1027.84	1031.43	1047.8	1028.03		Kenya	739.719	862.407	999.856	988.008	1003.38	1014.87	1020.95	1035	1013.76		Kenya	1119.38	6823.89	13068.9	19770.1	26553.8
Lesotho	108.613	115.916	123.141	124.002	125.314	127.096	129.121	131.176	131.103		Lesotho	79.2199	92.2452	107.501	108.884	105.796	105.705	104.802	103.517	103.875		Lesotho	79.2199	86.8012	95.2444	93.9834	95.0651	95.6539	96.152	98.1275	97.6705		Lesotho	79.2199	86.4665	94.2653	92.7954	93.6483	94.235	95.1717	96.8989	96.4392		Lesotho	108.613	658.983	1245.79	1862.36	2483.68
Liberia	373.721	408.942	445.147	450.01	458.12	469.558	479.635	490.644	493.019		Liberia	247.177	306.449	378.126	385.577	375.229	379.147	378.727	376.453	383.153		Liberia	247.177	286.095	331.239	328.233	335.958	343.074	348.43	360.652	363.582		Liberia	247.177	282.887	323.603	319.399	325.764	332.524	339.1	350.272	352.883		Liberia	373.721	2277.55	4358.46	6589.06	8847.22
Libyan Arab Jamahiriya	49.8028	54.6632	59.827	60.5963	61.5858	62.8616	63.8439	65.038	64.8482		Libyan Arab Jamahiriya	33.9997	39.2043	42.9611	32.3081	30.9548	30.7945	30.3722	29.8437	30.0292		Libyan Arab Jamahiriya	33.9997	39.5103	45.8553	45.7304	46.4987	47.207	47.8656	48.8173	48.653		Libyan Arab Jamahiriya	33.9997	39.7031	46.352	46.1762	46.9176	47.7161	48.3258	49.5945	49.496		Libyan Arab Jamahiriya	49.8028	303.677	582.157	882.061	1186.03
Madagascar	571.829	621.902	672.345	676.705	684.168	694.725	705.992	717.608	714.894		Madagascar	371.773	462.182	568.943	577.532	556.075	555.628	549.733	547.257	552.203		Madagascar	371.773	430.583	497.579	488.942	496.617	501.294	505.16	520.157	519.446		Madagascar	371.773	429.899	494.554	484.316	490.134	494.797	501.689	515.182	514.473		Madagascar	571.829	3481.05	6641	10007.1	13398.1
Malawi	344.428	371.743	400.939	406.842	415.089	426.479	438.272	455.741	461.779		Malawi	244.223	286.326	331.185	331.797	308.422	67.9869	67.2066	66.189	66.748		Malawi	244.223	277.257	315.759	316.312	324.167	332.902	344.851	347.859	340.632		Malawi	244.223	276.106	312.816	312.758	320.787	326.76	332.727	341.784	334.182		Malawi	344.428	2093.88	3981.79	5992.39	8034.84
Mali	291.276	318.379	347.625	355.18	364.864	376.982	386.027	396.538	398.887		Mali	200.936	248.701	306.517	315.563	313.549	319.841	326.186	322.241	329.1		Mali	200.936	232.04	268.224	270.183	278.788	287.485	294.92	302.989	304.695		Mali	200.936	232.149	268.57	270.008	278.436	286.712	293.281	303.906	306.176		Mali	291.276	1774.76	3395.9	5141.58	6927.16
Mauritania	85.002	93.1845	101.609	102.569	103.942	105.78	107.775	109.792	109.63		Mauritania	55.4282	70.2181	88.0031	89.7462	86.6674	86.839	86.1292	85.1983	86.1694		Mauritania	55.4282	64.8468	75.7619	74.8124	76.1475	77.0524	77.8014	80.3199	80.4149		Mauritania	55.4282	64.8201	75.4846	74.2567	75.3288	76.2491	77.4607	79.7459	79.8306		Mauritania	85.002	518.194	992.541	1501.55	2015.77
Mauritius	0.212605	0.250437	0.27741	0.279472	0.282526	0.293631	0.297507	0.301716	0.300341		Mauritius	0.141579	0.177402	0.206775	0.210342	0.211137	0.211459	0.210923	0.204314	0.206214		Mauritius	0.141579	0.173009	0.213816	0.211433	0.214161	0.223219	0.224823	0.229308	0.22834		Mauritius	0.141579	0.172859	0.194909	0.202218	0.211994	0.210746	0.212985	0.217746	0.21697		Mauritius	0.212605	1.31346	2.59262	3.98173	5.38215
Morocco	372.284	400.932	429.905	437.994	447.704	459.428	470.848	482.43	487.117		Morocco	277.414	313.684	354.482	361.318	353.142	355.329	354.874	353.513	357.918		Morocco	277.414	309.549	345.707	346.932	355.853	363.882	371.129	383.747	388.722		Morocco	277.414	309.27	344.441	344.965	352.955	361.025	369.616	381.444	386.374		Morocco	372.284	2262.35	4295.98	6453.6	8653.28
Mozambique	889.341	972.963	1062.4	1066.56	1074.43	1086.88	1094.07	1106.22	1092.19		Mozambique	618.804	756.787	921.419	929.504	902.825	899.353	903.619	872.862	875.855		Mozambique	618.804	704.442	803.059	795.005	802.043	808.13	816.203	823.886	813.113		Mozambique	618.804	707.706	810.122	799.754	805.339	809.39	812.203	827.518	816.361		Mozambique	889.341	5419.67	10373.9	15690.1	21030.8
Niger	498.417	538.206	578.224	581.164	586.568	594.683	603.46	614.002	608.749		Niger	332.204	410.537	503.402	510.68	494.974	492.825	494.365	479.867	483.535		Niger	332.204	376.676	426.469	419.123	424.618	428.141	434.038	442.564	438.268		Niger	332.204	380.042	433.332	425.041	430.355	432.671	438.111	450.502	446.804		Niger	498.417	3030.29	5761.34	8655.39	11566.6
Nigeria	3309.48	3648.05	4013.57	4098.47	4200.37	4327.87	4435.6	4555.36	4596.93		Nigeria	2277.73	2820.89	3471.31	3556.82	3507.26	3565.6	3608.24	3588.05	3659.07		Nigeria	2277.73	2649.24	3084.12	3101.96	3189.13	3278.32	3353.51	3457.39	3490.25		Nigeria	2277.73	2643.9	3067.56	3074.78	3153.72	3240.67	3313.29	3425.29	3457.5		Nigeria	3309.48	20195.5	38801.3	58954	79548.3
Réunion	4.45792	4.52853	4.64847	4.65947	4.69933	4.75011	4.81517	4.87495	4.83365		Réunion	2.98551	3.34387	3.86351	3.89035	3.7345	3.71159	3.65396	3.5845	3.58663		Réunion	2.98551	3.1901	3.47729	3.42434	3.45905	3.48355	3.50774	3.58735	3.55451		Réunion	2.98551	3.18746	3.46387	3.39998	3.42458	3.44782	3.47784	3.55375	3.52899		Réunion	4.45792	26.8181	49.5807	72.8341	96.1713
Rwanda	248.727	269.608	290.779	292.993	296.092	309.109	313.725	318.562	316.31		Rwanda	170.807	194.38	63.2123	64.029	61.4107	61.1581	60.3928	59.4157	59.8542		Rwanda	170.807	192.807	223.966	221.21	222.953	222.996	222.325	216.442	55.1217		Rwanda	170.807	192.413	222.763	219.396	220.715	220.396	219.435	214.613	54.763		Rwanda	248.727	1513.24	2882.45	4338.56	5806.63
Sao Tome and Principe	6.62285	7.24461	7.88958	7.91906	7.90352	7.92596	7.94857	8.00505	7.93172		Sao Tome and Principe	4.69834	5.46661	6.31986	6.31605	6.08698	6.02922	5.96966	5.82614	5.80257		Sao Tome and Principe	4.69834	5.43558	6.27175	6.24075	6.25074	6.22478	6.20653	6.25975	6.19339		Sao Tome and Principe	4.69834	5.42062	6.23436	6.19191	6.16147	6.14177	6.13318	6.19704	6.13284		Sao Tome and Principe	6.62285	40.3589	77.2269	116.704	156.284
Senegal	285.713	307.358	329.553	330.894	333.425	337.461	341.555	347.473	343.16		Senegal	197.513	236.796	282.596	286.271	279.592	277.794	282.217	270.741	272.652		Senegal	197.513	223.734	253.641	250.196	253.18	255.585	260.805	263.985	260.553		Senegal	197.513	223.09	251.776	247.879	250.856	251.478	254.067	261.143	257.624		Senegal	285.713	1735.92	3294.91	4944.02	6601.02
Sierra Leone	244.795	265.426	286.198	286.795	288.64	291.843	295.37	299.323	296.76		Sierra Leone	161.152	200.413	247.058	249.581	239.844	238.466	236.286	230.807	231.918		Sierra Leone	161.152	186.036	214.466	210.106	212.197	213.262	214.58	219.393	217.789		Sierra Leone	161.152	185.867	213.539	208.525	210.023	210.891	212.794	217.733	216.115		Sierra Leone	244.795	1489.4	2837.3	4268.89	5704.71
Somalia	594.786	646.835	699.018	702.325	708.835	718.741	729.84	741.369	736.974		Somalia	385.44	478.257	587.402	595.541	572.332	570.467	564.053	554.056	558.02		Somalia	385.44	442.189	505.952	495.705	502.551	506.358	510.116	524.754	522.92		Somalia	385.44	446.348	513.989	502.038	507.443	511.11	517.796	531.566	529.742		Somalia	594.786	3620.77	6907.13	10405.5	13923.7
South Africa	1778.4	1926.31	2086.68	2020.01	1963.44	1921.22	1839.25	1774.54	1685.33		South Africa	1420.86	1587.42	1759.34	1661.94	1527.28	1428.58	1345.16	1246.51	1181.68		South Africa	1420.86	1591.99	1785.76	1731.39	1659.5	1607.27	1532.79	1460.08	1379.15		South Africa	1420.86	1569.55	1738.98	1676.16	1592.63	1551.61	1469.34	1410.78	1333		South Africa	1778.4	10818.3	20610.2	30977	41020.5
Sudan	829.674	890.552	951.99	961.904	975.056	991.764	802.583	817.974	814.32		Sudan	609.659	719.331	849.439	864.546	847.122	647.38	646.798	633.575	640.043		Sudan	609.659	679.173	757.747	752.928	765.928	775.99	581.599	597.562	595.77		Sudan	609.659	679.508	757.068	750.73	762.478	771.364	577.355	594.706	592.857		Sudan	829.674	5038.92	9553.12	14323	19145.7
Swaziland	96.3707	108.548	120.353	122.724	140.218	144.315	139.605	132.08	119.842		Swaziland	72.2372	75.8273	76.7062	76.0294	70.1652	10.431	3.72088	0	0.00449076		Swaziland	72.2372	85.8077	100.761	102.171	119.535	122.411	117.926	110.508	98.6618		Swaziland	72.2372	85.3935	99.9493	100.808	117.933	120.539	115.643	108.784	97.0495		Swaziland	96.3707	590.402	1144.95	1749.09	2380.2
Tanzania, United Rep of	1133.41	1214.88	1295.37	1300.2	1311.7	1328.96	1347.98	1371.42	1359.08		Tanzania, United Rep of	766.304	930.94	1122.68	1137.27	1104.52	1099.3	1106.04	1071.94	1079.23		Tanzania, United Rep of	766.304	870.461	987.767	971.797	984.788	993.856	1010.01	1029.2	1020.36		Tanzania, United Rep of	766.304	868.937	982.235	963.842	975.595	980.366	992.278	1019.83	1010.74		Tanzania, United Rep of	1133.41	6881.92	13036.8	19518.5	26031
Togo	190.768	207.161	224.026	224.508	225.855	228.506	231.725	235.438	234.479		Togo	126.73	155.648	189.676	191.719	184.888	184.501	183.541	180.434	182.22		Togo	126.73	145.917	167.847	164.723	166.252	167.32	168.797	173.113	172.753		Togo	126.73	145.689	166.975	163.285	164.414	165.415	167.399	171.759	171.414		Togo	190.768	1161	2213.67	3334.29	4458.17
Tunisia	170.464	189.302	215.878	224.212	233.046	242.99	251.014	259.273	263.264		Tunisia	115.669	148.671	182.743	188.928	185.899	187.598	186.212	178.745	170.891		Tunisia	115.669	136.391	167.248	171.817	179.752	187.261	192.935	200.079	203.051		Tunisia	115.669	136.054	166.432	170.446	177.934	185.284	190.869	198.348	201.234		Tunisia	170.464	1041.62	2014.71	3102.43	4232.33
Uganda	1944.97	2103.3	2261.48	2269.25	2281.74	2295.66	2289.38	2151.03	647.169		Uganda	1305.99	1605.63	1954.88	1972.94	1895.86	1855.7	1356.73	442.841	446.327		Uganda	1305.99	1499.99	1719.58	1692.3	1708.5	1710.89	1701.25	1602.32	466.974		Uganda	1305.99	1497.81	1710.96	1678.78	1691.44	1690.54	1680.82	1589.17	463.951		Uganda	1944.97	11828.1	22502.8	33818	45176.8
Congo, Dem Republic of	3665.96	3999.7	4345.89	4383.56	4442.14	4523.79	4610.95	4694.61	4664.7		Congo, Dem Republic of	2435.92	3040.08	3767.03	3834.41	3727.86	3730.93	3753.87	3659.34	3692.71		Congo, Dem Republic of	2435.92	2818.57	3261.45	3219.79	3278.55	3324.55	3389.18	3468.53	3450.38		Congo, Dem Republic of	2435.92	2820.14	3257.22	3206.75	3259.74	3295.42	3356.47	3453.39	3434.71		Congo, Dem Republic of	3665.96	22329.5	42674.2	64441.3	86417.7
Zambia	1020.09	1103.71	1188.33	1197.05	1211.55	1232.23	1254.06	1279.31	1275.11		Zambia	681.62	843.179	1035.21	1050.98	1020.36	1020.22	1023.78	1002.04	1013.89		Zambia	681.62	784.344	902.102	889.678	904.011	915.219	930.06	953.877	952.03		Zambia	681.62	783.086	897.236	882.412	895.054	903.895	917.953	945.859	943.867		Zambia	1020.09	6204.15	11807.3	17757.7	23757.4
Zimbabwe	425.255	466.5	509.431	523.597	541.034	562.353	578.624	596.131	603.63		Zimbabwe	289.019	359.4	443.257	459.156	456.193	468.633	474.912	476.102	488.419		Zimbabwe	289.019	336.481	391.205	396.449	412.797	429.07	440.893	458.641	466.729		Zimbabwe	289.019	336.034	389.413	393.376	408.534	424.634	437.117	454.983	463.018		Zimbabwe	425.255	2592.78	4968.21	7529.53	10165
NORTH/CENTRAL AMERICA	49278.4	56273.1	64460.8	64779.4	65203.7	65286.2	62777.8	60547.3	58024.2		NORTH/CENTRAL AMERICA	39800.7	49435.3	61436	62078.5	61709.7	62225.8	60668.8	57985.7	55980.3		NORTH/CENTRAL AMERICA	39800.7	47311	56441.3	57580.8	57890.7	58399.6	56054.8	53438.6	50996.4		NORTH/CENTRAL AMERICA	39800.7	47416.3	56874.5	57543.2	57552.5	58319.8	55880.4	53689.4	51307.2		NORTH/CENTRAL AMERICA	49278.4	302665	592219	914841	1.23916e+06
Bahamas	1.13942	1.26523	1.38377	1.38451	1.39587	1.4144	1.43599	1.45421	1.44161		Bahamas	0.6682	0.883514	1.11669	1.14243	1.07804	1.07843	1.06115	1.02484	1.03076		Bahamas	0.6682	0.807766	0.97341	0.954899	0.967067	0.972194	0.976938	1.00426	0.996725		Bahamas	0.6682	0.807616	0.962422	0.937362	0.945928	0.950943	0.960042	0.986904	0.979478		Bahamas	1.13942	6.96235	13.407	20.3266	27.2605
Barbados	0.731113	0.813383	0.899713	0.919691	0.926111	0.956591	0.948538	0.95065	0.945051		Barbados	0.578135	0.50002	0.413429	0.391394	0.36394	0.348524	0.340934	0.316266	0.313798		Barbados	0.578135	0.679801	0.786402	0.804744	0.818312	0.843374	0.848129	0.833901	0.82666		Barbados	0.578135	0.676256	0.779676	0.795648	0.808	0.833529	0.820261	0.815593	0.818065		Barbados	0.731113	4.46895	8.62219	13.1407	17.7456
Belize	7.36261	7.93115	8.51355	8.49824	8.54395	8.63214	8.61941	8.63276	8.51233		Belize	5.05839	5.73356	6.53924	6.56869	6.33565	6.33287	6.22391	6.09935	6.06048		Belize	5.05839	5.84256	6.74669	6.63865	6.65946	6.68801	6.63805	6.66966	6.57216		Belize	5.05839	5.80056	6.65371	6.54323	6.54235	6.59052	6.56227	6.58178	6.4886		Belize	7.36261	44.7442	84.9823	127.535	170.072
Canada	14973.5	16820.6	18963.3	18997.2	19342.5	19881.2	19440.8	18919.2	18259.8		Canada	12794.9	15493.3	18903.9	18853.4	18919.8	19483	19481.7	19006	18506.7		Canada	12794.9	14507.3	16553.7	16802.9	17087.8	17446	17010.3	16383.9	15802.3		Canada	12794.9	14864.9	17488.6	17543.6	17704.6	18202.2	17877.6	17406.9	16806.4		Canada	14973.5	91688.2	177934	272784	368116
Saint Lucia	0.360489	0.400999	0.445394	0.460102	0.461445	0.464971	0.472484	0.4766	0.473859		Saint Lucia	0.218439	0.290544	0.379731	0.393444	0.377841	0.37403	0.37024	0.370495	0.370167		Saint Lucia	0.218439	0.258608	0.321802	0.326347	0.328357	0.328499	0.330871	0.347578	0.345512		Saint Lucia	0.218439	0.258448	0.313271	0.312949	0.324425	0.324583	0.32845	0.334585	0.332718		Saint Lucia	0.360489	2.20345	4.25284	6.49452	8.79637
Costa Rica	213.074	234.266	256.882	258.578	261.481	264.621	264.909	265.726	261.889		Costa Rica	149.09	177.338	209.34	211.045	204.752	206.481	206.537	201.309	201.637		Costa Rica	149.09	176.502	209.332	209.831	211.262	213.013	212.185	211.088	206.784		Costa Rica	149.09	175.148	206.311	206.345	206.725	208.963	206.998	207.553	203.346		Costa Rica	213.074	1299.64	2493.59	3779.69	5075.49
Cuba	92.155	99.8504	108.232	108.835	109.454	110.138	109.305	109.038	104.918		Cuba	67.5311	78.6976	90.6569	89.2594	87.642	86.6176	88.1829	82.1477	81.1672		Cuba	67.5311	77.5675	89.563	89.4424	89.9791	90.4812	91.1252	89.4412	86.3245		Cuba	67.5311	77.0701	88.5712	88.2973	88.9461	88.7414	87.6677	88.0324	84.8056		Cuba	92.155	560.625	1068.26	1610.02	2154.82
Dominica	0.250891	0.289108	0.313676	0.325134	0.327185	0.330764	0.334468	0.348802	0.341408		Dominica	0.151182	0.210999	0.264239	0.267103	0.265316	0.263525	0.260036	0.253477	0.260946		Dominica	0.151182	0.186545	0.236627	0.231351	0.233496	0.234359	0.244643	0.249645	0.244504		Dominica	0.151182	0.177532	0.218676	0.212547	0.2307	0.231512	0.233168	0.238226	0.233297		Dominica	0.250891	1.54356	3.01367	4.59351	6.22123
Dominican Republic	36.9925	40.3053	43.5962	44.2619	44.7962	45.5744	46.1916	46.983	46.789		Dominican Republic	22.9978	28.6155	35.4088	36.9747	35.1234	34.6065	34.159	33.5102	33.7637		Dominican Republic	22.9978	27.1375	31.8403	31.7851	32.2785	32.6437	32.8076	33.6622	33.6205		Dominican Republic	22.9978	27.0732	31.6192	31.4348	31.7899	32.2114	32.5292	33.3387	33.3001		Dominican Republic	36.9925	225.268	430.085	648.732	870.575
El Salvador	157.18	174.331	191.66	193.403	196.464	200.305	203.126	206.435	205.206		El Salvador	96.3751	117.502	142.191	141.874	134.072	133.265	131.191	128.198	128.178		El Salvador	96.3751	115.72	137.256	135.678	137.868	139.823	141.066	144.611	143.79		El Salvador	96.3751	115.569	136.555	134.152	136.192	138.339	140.114	143.219	142.654		El Salvador	157.18	960.229	1849.21	2809.26	3779.33
Guatemala	724.697	797.618	871.719	873.806	879.749	891.094	902.463	914.459	905.078		Guatemala	434.057	568.301	727.687	736.039	701.295	697.455	684.938	670.279	672.658		Guatemala	434.057	521.694	622.651	608.007	614.131	616.264	617.662	635.074	629.684		Guatemala	434.057	520.908	618.93	601.563	605.036	608.278	613.965	629.32	623.72		Guatemala	724.697	4421.1	8483.29	12844	17218.9
Haiti	73.5421	80.8385	88.1825	88.5172	89.3142	90.5842	91.9063	93.289	92.4246		Haiti	43.885	56.7691	71.9364	72.9314	69.5352	69.1365	68.076	66.4387	66.7853		Haiti	43.885	52.4154	62.1077	60.5317	61.3748	61.8019	62.1469	63.9908	63.4664		Haiti	43.885	52.2715	61.5787	59.7907	60.3933	60.7814	61.5067	63.205	62.6697		Haiti	73.5421	448.549	860.086	1301.33	1744.72
Honduras	313.739	344.049	374.786	375.603	378.407	383.403	387.382	391.468	386.906		Honduras	192.245	245.014	307.186	309.652	295.759	294.473	289.455	282.71	283.566		Honduras	192.245	229.775	273.1	266.636	269.401	271.062	271.366	277.675	274.597		Honduras	192.245	229.108	270.925	263.821	265.5	267.204	269.034	274.714	271.646		Honduras	313.739	1912.75	3663.73	5538.48	7419.3
Jamaica	36.8288	41.4553	46.0908	46.8565	47.4996	48.3473	48.6254	49.1225	48.054		Jamaica	26.4727	33.7955	42.3614	43.5671	43.5019	43.7245	44.8654	42.7881	42.9025		Jamaica	26.4727	32.0149	38.3716	38.752	39.3509	40.0386	40.8891	40.7641	39.8289		Jamaica	26.4727	31.7514	37.7229	38.1148	38.7402	39.0995	39.2661	40.0114	39.0664		Jamaica	36.8288	225.599	437.511	668.731	903.656
Martinique	0.348891	0.374479	0.386384	0.386243	0.391691	0.406029	0.410153	0.414568	0.399202		Martinique	0.208206	0.269137	0.327125	0.330109	0.316909	0.313739	0.318153	0.309374	0.309691		Martinique	0.208206	0.238404	0.275059	0.267303	0.272179	0.282405	0.282866	0.289418	0.285977		Martinique	0.208206	0.238304	0.266801	0.258032	0.268952	0.269324	0.271381	0.277719	0.27445		Martinique	0.348891	2.11893	4.00324	5.93502	7.87168
Mexico	1874.63	2120.05	2395.76	2418.43	2440.91	2476.25	2478.18	2478.09	2433.55		Mexico	1235.09	1613.76	2081.51	2115.68	2056.05	2066.52	2031.29	1988.31	1980.87		Mexico	1235.09	1518.56	1870.66	1860.84	1877.76	1894.27	1881.88	1896.17	1862.29		Mexico	1235.09	1507.66	1841.61	1829.75	1839.33	1858.37	1852.44	1864.42	1831.25		Mexico	1874.63	11493.2	22369.2	34370.7	46485.3
Netherlands Antilles	0.00326667	0.00353667	0.00379667	0.00375667	0.00373667	0.00373667	0.00749334	0.00751334	0.00735334		Netherlands Antilles	0.0019008	0.0024908	0.0031808	0.0031808	0.0029808	0.0029208	0.0028308	0.0027308	0.0027108		Netherlands Antilles	0.0019008	0.0022508	0.0026408	0.0025308	0.0025308	0.0025108	0.0049816	0.0050816	0.0049816		Netherlands Antilles	0.0019008	0.0022508	0.0026308	0.0025108	0.0025008	0.0024808	0.0024808	0.0025208	0.0024708		Netherlands Antilles	0.00326667	0.01987	0.0378134	0.0567567	0.07552
Nicaragua	212.711	234.319	255.891	256.161	257.436	259.909	262.449	265.123	261.889		Nicaragua	126.12	162.494	204.405	205.485	194.751	192.94	188.909	184.177	184.674		Nicaragua	126.12	150.178	177.054	171.536	172.919	173.197	173.213	177.939	176.036		Nicaragua	126.12	150.026	176.134	170.015	170.723	171.024	172.332	176.403	174.502		Nicaragua	212.711	1297.87	2491.04	3770.77	5052.85
Panama	51.6702	58.4752	66.1093	66.1849	66.4782	67.2202	67.8268	68.4381	67.9554		Panama	34.3797	39.2018	44.0864	44.3333	42.992	43.5947	42.8349	42.0572	42.3179		Panama	34.3797	40.8817	48.6633	48.2723	48.3275	48.4491	48.1863	48.9091	48.5759		Panama	34.3797	40.3944	47.5152	46.8569	46.8229	47.1264	47.1487	47.7991	47.4278		Panama	51.6702	316.826	616.836	947.459	1278.68
Saint Vincent/Grenadines	0.262489	0.291363	0.327698	0.328323	0.330359	0.345397	0.348844	0.35263	0.348853		Saint Vincent/Grenadines	0.161415	0.213329	0.266814	0.280655	0.268665	0.263945	0.260512	0.254003	0.264971		Saint Vincent/Grenadines	0.161415	0.188834	0.239937	0.234669	0.247371	0.248154	0.248675	0.253606	0.260825		Saint Vincent/Grenadines	0.161415	0.188673	0.231716	0.225587	0.233953	0.245198	0.246584	0.251399	0.24871		Saint Vincent/Grenadines	0.262489	1.60381	3.09696	4.73607	6.37972
Trinidad and Tobago	9.54743	9.89717	9.9909	10.2635	10.2934	10.3709	10.2117	10.074	9.90258		Trinidad and Tobago	7.9439	6.67737	5.04268	4.9943	4.84815	4.80582	4.66862	4.52535	4.43106		Trinidad and Tobago	7.9439	8.50923	8.93444	9.38724	9.35967	9.39018	9.24256	9.12253	8.95477		Trinidad and Tobago	7.9439	8.46579	8.85874	9.2449	9.17652	9.24956	9.09268	8.97839	8.82042		Trinidad and Tobago	9.54743	57.6343	107.214	157.441	208.788
United States of America	30497.7	35205.7	40776.3	41029	41066.6	40544.6	38451.9	36717.2	34927.3		United States of America	24562.5	30805.7	38561	39203.9	38910.6	38860.2	37363.2	35244.6	33742.1		United States of America	24562.5	29844.5	36308.5	37237.8	37229.3	37353.5	35453.1	33416.6	31610.7		United States of America	24562.5	29607.7	35850.2	36510.9	36339.2	36578.7	34461.3	32696	30968.2		United States of America	30497.7	187694	369293	573427	778610
SOUTH AMERICA	28636.9	29885.8	31404.6	30929.5	30515.3	30348.6	29844.1	29526	29192.4		SOUTH AMERICA	23121.5	25645.4	28826.2	28385.5	27277.3	26826.2	26229.8	25431.6	25220.8		SOUTH AMERICA	23121.5	24803	27017.2	26811.9	26264.3	25800.6	25205	24725.2	24293.7		SOUTH AMERICA	23121.5	24808.8	27102.7	26842.3	26209.9	25959.5	25323.1	25003.5	24688.2		SOUTH AMERICA	28636.9	173070	324018	480566	634799
Argentina	1362.64	1522.7	1717.57	1738.32	1757.2	1776.64	1751.85	1733.93	1708.74		Argentina	1125.91	1324.02	1569.06	1583.85	1574.56	1592.51	1575.02	1538.68	1513.29		Argentina	1125.91	1294.27	1507.32	1535.14	1545.89	1559.26	1538.29	1511.79	1485.34		Argentina	1125.91	1293.83	1510.98	1533.84	1539.48	1558.76	1531.26	1509.24	1485.84		Argentina	1362.64	8335.88	16144.2	24752.8	33463.3
Bolivia	199.694	213.771	228.26	232.451	256.534	263.61	267.993	272.572	275.954		Bolivia	152.566	175.749	202.396	223.547	222.907	227.657	229.325	229.883	234.339		Bolivia	152.566	168.883	187.255	189.577	212.283	217.662	220.564	224.891	227.935		Bolivia	152.566	169.466	188.715	190.613	213.35	219.257	222.424	226.884	230.187		Bolivia	199.694	1212.24	2295.59	3441.08	4627.41
Brazil	18337	18943.3	19749.1	19504.3	19336.7	19407.2	19386.7	19466.6	19591.3		Brazil	14784.2	16257.8	18133.2	18031.5	17523.3	17375.4	17208.1	16938.5	17075.9		Brazil	14784.2	15671.3	16809.7	16718.1	16499.6	16319.3	16179.7	16122.5	16108.5		Brazil	14784.2	15708.1	16954.2	16856.8	16576.9	16543.4	16398	16460.1	16551.7		Brazil	18337	110628	206151	304651	402005
Chile	4855.08	5023.65	5203.05	5015.87	4826.21	4644.03	4324.32	4045.17	3761.88		Chile	4006.38	4390.55	4886.43	4600.55	4239.22	4039.66	3761.32	3446.3	3196.62		Chile	4006.38	4281.31	4711.01	4665.98	4419.52	4214.31	3905.88	3607.44	3328.89		Chile	4006.38	4260.01	4676.2	4579.28	4318.8	4162.33	3841.39	3566.88	3297.28		Chile	4855.08	29299	54596.7	80424.7	105314
Colombia	579.405	628.203	684.837	687.582	689.098	692.575	690.442	692.877	680.955		Colombia	441.617	526.283	630.983	638.983	627.136	623.781	626.367	601.939	600.553		Colombia	441.617	500.995	574.472	575.088	577.378	579.136	581.245	577.91	567.04		Colombia	441.617	498.576	568.805	567.709	568.427	568.133	564.755	569.291	559.067		Colombia	579.405	3525.23	6722.88	10149.8	13589.2
Ecuador	479.514	513.186	549.042	546.852	548.083	554.542	554.13	550.352	534.93		Ecuador	372.166	397.57	428.58	420.427	405.879	402.787	403.188	389.835	388.69		Ecuador	372.166	408.972	452.941	450.302	452.419	457.938	459.416	455.426	442.787		Ecuador	372.166	405.232	446.278	442.159	444.709	448.836	445.283	444.157	432.255		Ecuador	479.514	2910.76	5512.54	8255.56	10991.1
French Guiana	13.4349	14.0583	14.7115	14.5926	14.5327	14.5488	14.4566	14.4141	14.1806		French Guiana	10.3139	11.3251	12.4588	12.2525	12.5021	12.167	11.7657	11.1125	10.7918		French Guiana	10.3139	11.2101	12.2446	12.0488	11.9838	11.9465	11.8556	11.8012	11.5975		French Guiana	10.3139	11.1745	12.1703	11.9441	11.8598	11.8281	11.7106	11.7035	11.4955		French Guiana	13.4349	81.233	152.178	225.617	298.52
Guyana	72.6546	81.5792	92.0824	91.9438	92.144	92.8584	92.2007	91.5213	88.9343		Guyana	55.9678	68.7155	85.6224	88.9027	85.9395	86.0629	85.2645	83.6103	83.7879		Guyana	55.9678	65.7215	78.759	79.8477	79.463	79.617	78.741	78.4325	77.0407		Guyana	55.9678	65.5023	78.27	78.4704	77.7878	78.3825	77.3453	77.2943	75.7746		Guyana	72.6546	444.852	863.252	1323.53	1783.44
Paraguay	563.474	610.479	660.59	674.773	691.687	711.76	722.706	735.666	738.343		Paraguay	427.851	504.483	595.223	609.718	609.218	621.532	629.766	624.903	633.945		Paraguay	427.851	480.076	540.186	548.333	562.886	578.194	587.69	597.587	599.864		Paraguay	427.851	480.573	541.34	548.223	562.047	577.444	585.053	597.901	600.435		Paraguay	563.474	3427.85	6530.35	9847.49	13238.3
Peru	579.512	626.106	673.679	679.974	686.928	695.126	698.561	702.144	697.063		Peru	462.517	536.012	621.869	630.621	620.774	623.306	619.899	612.169	612.794		Peru	462.517	514.883	573.668	574.798	581.569	586.821	587.763	592.984	589.694		Peru	462.517	514.151	571.526	571.404	577.108	582.765	584.398	589.682	586.528		Peru	579.512	3523.67	6701.77	10076.5	13483.3
Suriname	74.4833	87.7312	103.728	102.769	101.939	101.436	97.4471	94.169	90.8173		Suriname	62.5456	63.6993	65.6043	63.9597	61.4221	61.2443	59.8033	57.5755	56.127		Suriname	62.5456	72.2785	84.4938	85.1968	83.4607	82.7122	79.675	76.3612	73.4815		Suriname	62.5456	66.9882	72.9871	73.115	71.2145	71.3494	68.3024	65.7936	63.3703		Suriname	74.4833	460.148	914.801	1432.48	1945.5
Uruguay	1145.19	1205.49	1265.57	1169.8	1035.66	905.902	753.021	632.105	517.625		Uruguay	930.899	1040.42	1171.47	1049.32	864.097	724.081	582.329	469.373	384.206		Uruguay	930.899	998.893	1094.76	981.464	834.406	702.266	561.368	454.698	370.873		Uruguay	930.899	1002.19	1093.72	996.895	849.488	730.719	587.513	475.06	387.263		Uruguay	1145.19	6931.46	13019	19251.1	24965.9
Venezuela, Boliv Rep of	374.788	415.581	462.446	470.239	478.595	488.379	490.292	494.47	491.667		Venezuela, Boliv Rep of	288.516	348.731	423.358	431.855	430.325	436.018	437.65	427.719	429.731		Venezuela, Boliv Rep of	288.516	334.224	390.385	395.946	403.453	411.355	412.905	413.398	410.693		Venezuela, Boliv Rep of	288.516	332.971	387.523	391.9	398.761	406.345	405.635	409.511	406.962		Venezuela, Boliv Rep of	374.788	2289.52	4414.3	6734.32	9093.87
ASIA	90922.2	103814	119407	122189	126078	130310	130984	131128	130081		ASIA	73381.9	87450.5	104980	106399	105883	107900	108577	106920	106479		ASIA	73381.9	85727	101277	101962	104127	106923	107878	107939	107000		ASIA	73381.9	84981.2	99581	100344	102233	105164	105633	105940	105033		ASIA	90922.2	558425	1.09309e+06	1.6929e+06	2.30774e+06
Afghanistan	230.827	252.379	277.173	281.814	283.721	283.355	282.508	284.133	278.004		Afghanistan	180.926	185.66	26.1165	26.5113	25.6053	25.5939	25.376	25.075	25.3168		Afghanistan	180.926	193.645	202.346	195.483	185.112	168.977	120.697	21.6317	21.6419		Afghanistan	180.926	189.841	191.951	180.321	155.37	21.3091	21.6333	22.2183	22.2265		Afghanistan	230.827	1406.51	2693.2	4083.71	5494.69
Bahrain	0.414279	0.50032	0.594772	0.620379	0.647539	0.682372	0.705519	0.723213	0.724609		Bahrain	0.313205	0.43212	0.559462	0.590521	0.590896	0.615606	0.621074	0.617683	0.624157		Bahrain	0.313205	0.403935	0.497133	0.521606	0.539557	0.555806	0.566874	0.584392	0.596664		Bahrain	0.313205	0.403685	0.487673	0.504828	0.54028	0.551908	0.564311	0.581416	0.583625		Bahrain	0.414279	2.57172	5.16777	8.16723	11.2963
Bangladesh	1150.32	1244.97	1339.91	1351.27	1367.68	1388.78	1411.77	1435.3	1431.96		Bangladesh	784.667	959.128	1165.91	1185.27	1147.68	1148.35	1140.36	1126.61	1136.92		Bangladesh	784.667	895.185	1020.28	1008.03	1024.81	1035.3	1045.19	1074.38	1074.75		Bangladesh	784.667	895.055	1017.42	1002.23	1015.77	1026.23	1041.02	1067.87	1068.09		Bangladesh	1150.32	6996.56	13316.3	20027.2	26800
Bhutan	233.202	252.496	272.098	274.081	277.156	281.402	286.136	291.141	290.344		Bhutan	159.67	194.817	236.582	240.244	232.961	232.984	232.176	228.797	231.046		Bhutan	159.67	182.354	208.279	205.564	208.715	210.877	213.312	219.013	218.897		Bhutan	159.67	182.255	207.543	204.248	206.89	208.837	211.913	217.587	217.45		Bhutan	233.202	1418.5	2700.59	4063.06	5436.54
Brunei Darussalam	8.09464	7.57055	7.10571	7.09993	7.07265	7.04892	7.1505	7.26595	7.30681		Brunei Darussalam	6.90496	6.57598	6.23533	6.11243	5.9419	5.77835	5.872	5.72757	5.85438		Brunei Darussalam	6.90496	6.63415	6.42168	6.44483	6.4	6.37129	6.50662	6.54569	6.56702		Brunei Darussalam	6.90496	6.59838	6.36603	6.37513	6.32852	6.29796	6.37562	6.47627	6.50008		Brunei Darussalam	8.09464	48.0437	85.4316	120.954	156.427
Cambodia	446.681	478.647	512.056	514.499	518.311	524.234	528.308	532.246	528.334		Cambodia	336.978	389.668	451.636	456.187	444.914	445.388	441.11	435.984	437.4		Cambodia	336.978	374.431	418.066	413.692	417.473	420.323	421.174	427.746	425.61		Cambodia	336.978	374.365	417.417	412.729	415.555	418.493	420.903	426.667	424.48		Cambodia	446.681	2712.05	5138.69	7701.42	10277.7
China	38863	45632.2	54367	56209.9	58745.7	61428.2	61697.2	61630.2	60632.2		China	32541.8	40467.7	51051.4	52150.4	52910.8	55027.2	56292	55738.3	55498.3		China	32541.8	38978.8	47567.7	48077.4	49679.6	51638.7	52650.8	52777.5	52058.1		China	32541.8	38615.6	46729.7	47440.7	48866.7	51099.2	51706	51999.1	51245.7		China	38863	239947	476843	750521	1.03411e+06
Cyprus	1.36608	1.30096	1.15375	1.024	0.920475	0.971303	1.03307	1.07213	1.07387		Cyprus	1.10657	1.10685	1.03714	0.951921	0.774965	0.731712	0.775087	0.833141	0.850899		Cyprus	1.10657	1.07019	1.01	0.896219	0.846717	0.909658	0.949998	0.987433	0.986629		Cyprus	1.10657	1.06729	0.986428	0.881586	0.823377	0.892446	0.942675	0.965744	0.965632		Cyprus	1.36608	8.13137	14.489	20.128	25.1444
Maldives	0.696707	0.774492	0.840649	0.843148	0.853566	0.874355	0.884458	0.899601	0.893343		Maldives	0.474071	0.599116	0.735955	0.743743	0.732263	0.729346	0.72152	0.723611	0.726552		Maldives	0.474071	0.551411	0.64413	0.632907	0.642908	0.656839	0.659814	0.677641	0.674294		Maldives	0.474071	0.541467	0.623376	0.621024	0.637202	0.640417	0.646417	0.673445	0.6701		Maldives	0.696707	4.25803	8.19664	12.4024	16.6285
India	21716.4	24086.6	26716.8	26905	27368.8	28047.5	28468.6	28543.2	28793.7		India	16837.8	19660.7	22829.1	22734.7	21859.4	21499.6	21063.6	20797.7	20813.4		India	16837.8	19257.8	22089.4	21912.2	22094.4	22505.6	22701.7	22862.2	23052		India	16837.8	19275.3	22129.1	21929.8	22191	22671.6	22936	23059.4	23343.5		India	21716.4	132669	255732	389504	524493
Indonesia	8234.13	9436.75	10839	11076.6	11407.5	11664.1	11549.9	11511.7	11390.7		Indonesia	6610.92	7648.74	8956.93	8923.62	8889.88	9048.79	9004.63	8765.51	8705.73		Indonesia	6610.92	7834.15	9319.85	9554.33	9828.67	10141.4	10066	9931.41	9795.11		Indonesia	6610.92	7650.01	8908.19	9131.38	9326.89	9515.52	9365.8	9302.8	9176.27		Indonesia	8234.13	50607.4	99193.4	153626	209340
Iran, Islamic Rep of	239.381	275.528	325.177	339.078	344.197	345.695	339.099	337.32	335.623		Iran, Islamic Rep of	207.41	239.96	280.608	284.649	283.468	282.18	276.988	273.001	274.264		Iran, Islamic Rep of	207.41	246.222	302.68	320.823	326.439	326.327	319.36	316.279	309.521		Iran, Islamic Rep of	207.41	243.762	296.7	312.605	315.815	316.049	307.903	306.127	301.216		Iran, Islamic Rep of	239.381	1472.43	2899.72	4539.51	6240.02
Iraq	28.9894	33.1817	39.4299	40.4845	41.5152	42.6351	41.9593	41.3718	40.4513		Iraq	24.1228	28.5328	34.6652	35.3321	35.5722	36.2359	35.842	34.5604	33.8812		Iraq	24.1228	27.5807	32.3845	33.1445	33.686	34.3213	33.7024	32.7897	31.7649		Iraq	24.1228	27.2736	31.5899	32.1866	32.5934	33.1566	32.2368	31.4645	30.375		Iraq	28.9894	178.129	350.285	548.49	751.943
Israel	12.7522	12.4463	11.9696	10.5817	9.49174	8.4053	7.40663	6.6319	5.90108		Israel	11.0476	8.9952	6.4135	4.82583	3.82474	3.00221	2.09148	1.36697	0.00483919		Israel	11.0476	11.3528	11.6302	10.453	9.4088	8.10526	6.90705	5.97173	5.20139		Israel	11.0476	11.1852	11.3348	10.2149	9.11369	7.91247	6.75569	5.88064	5.11034		Israel	12.7522	76.2071	137.962	196.422	248.241
Japan	2745.3	3048.2	3350.78	3426.2	3517.8	3612.75	3626.01	3562	3519.03		Japan	2345.27	2608.79	2871.33	2905.21	2941.22	3002.31	2982.52	2893.98	2809.21		Japan	2345.27	2728.32	3159.98	3229.66	3273.97	3320.87	3296.37	3238.84	3134.91		Japan	2345.27	2695.94	3093.37	3175.69	3216.66	3278.79	3260.35	3218.05	3080.6		Japan	2745.3	16774.7	32318.3	49147.6	66370.2
Jordan	15.4245	16.7112	17.9999	18.13	18.3286	18.6243	18.9268	19.2407	19.1843		Jordan	10.465	12.8523	15.6957	15.9441	15.4382	15.4347	15.3397	15.1112	15.246		Jordan	10.465	11.8794	13.4775	13.2862	13.4953	13.6222	13.7569	14.1491	14.1211		Jordan	10.465	11.8762	13.4344	13.1949	13.3683	13.4946	13.6849	14.051	14.0252		Jordan	15.4245	93.8335	178.678	268.808	359.656
Korea, Dem People's Rep	396.256	436.27	480.627	496.135	516.419	542.272	559.317	570.883	572.244		Korea, Dem People's Rep	289.535	353.794	432.2	448.419	454.256	472.831	497.712	499.259	507.989		Korea, Dem People's Rep	289.535	320.602	355.729	354.292	359.576	365.059	371.405	377.952	377.726		Korea, Dem People's Rep	289.535	334.214	387.273	395.877	413.332	434.013	454.732	466.164	467.659		Korea, Dem People's Rep	396.256	2417.55	4643.26	7061.9	9562.86
Korea, Republic of	499.277	548.593	601.817	623.85	646.26	670.302	676.172	687.249	688.512		Korea, Republic of	428.462	463.829	499.632	507.753	512.87	524.92	543.878	530.374	536.165		Korea, Republic of	428.462	492.684	569.655	598.45	614.809	636.792	650.387	649.366	648.968		Korea, Republic of	428.462	487.619	560.175	586.076	600.83	624.084	627.889	637.111	636.975		Korea, Republic of	499.277	3044.98	5841.17	8872.29	12013.9
Kuwait	0.86463	0.953214	1.02977	1.03536	1.04496	1.07041	1.08561	1.10119	1.0961		Kuwait	0.587358	0.736004	0.900443	0.912343	0.892662	0.891138	0.883294	0.870511	0.886808		Kuwait	0.587358	0.678699	0.787017	0.774857	0.784857	0.801411	0.806968	0.826945	0.82487		Kuwait	0.587358	0.668755	0.765863	0.762154	0.777921	0.783729	0.793141	0.821889	0.819796		Kuwait	0.86463	5.27636	10.119	15.2734	20.4598
Laos	467.706	533.538	610.329	626.052	645.009	667.6	682.126	687.854	686.279		Laos	352.438	442.991	558.839	587.965	592.367	610.782	627.031	631.264	637.093		Laos	352.438	422.859	511.666	529.604	545.627	563.621	583.209	588.839	587.171		Laos	352.438	421.375	508.331	522.647	536.57	555.345	574.039	579.103	577.738		Laos	467.706	2872.07	5616.55	8683.92	11833.1
Lebanon	6.72935	7.79272	9.36501	9.83372	10.2717	10.7297	10.8326	10.7922	10.5364		Lebanon	5.68992	4.91327	4.0155	3.7009	3.59107	3.65928	3.58586	3.59902	3.60208		Lebanon	5.68992	6.43208	7.45381	7.64505	7.85495	8.10833	8.20252	8.2644	8.12167		Lebanon	5.68992	6.34376	7.2654	7.47396	7.64571	7.93018	8.02778	8.06173	7.91856		Lebanon	6.72935	41.4395	81.9754	129.269	178.876
Timor-Leste	3.84945	4.21254	4.57567	4.62869	4.68832	4.76739	4.8348	4.91445	4.89961		Timor-Leste	2.60104	3.23398	3.98643	4.06675	3.93859	3.95543	3.91079	3.86169	3.89477		Timor-Leste	2.60104	3.00199	3.46983	3.43504	3.49321	3.53168	3.56222	3.66342	3.6615		Timor-Leste	2.60104	3.00179	3.45175	3.40409	3.45213	3.50078	3.54019	3.63179	3.6298		Timor-Leste	3.84945	23.4598	44.8856	67.817	91.0201
Malaysia	1368.88	1565.19	1786.02	1828.37	1872.76	1923.27	1908.78	1943.79	1917.2		Malaysia	1134.09	1138.06	1124.49	1010.59	918.78	876.753	827.028	756.101	726.246		Malaysia	1134.09	1341.47	1593.79	1655.69	1673.54	1710	1703.24	1729.36	1745.5		Malaysia	1134.09	1306.23	1517.8	1566.18	1574.52	1622.23	1621.26	1669.98	1655.81		Malaysia	1368.88	8409.58	16456.3	25428.8	34615
Mongolia	40.3958	43.4513	46.6299	47.4245	48.3987	49.6015	50.5725	51.8079	51.6584		Mongolia	29.8417	35.6096	42.431	43.5185	43.5124	43.987	45.2752	43.95	44.5439		Mongolia	29.8417	33.621	37.9708	38.1759	39.1207	40.0582	41.3113	41.9451	41.8058		Mongolia	29.8417	33.5874	37.8787	38.0926	39.0556	39.7334	40.4533	41.7341	41.553		Mongolia	40.3958	245.43	465.865	699.81	937.906
Myanmar	2020.97	2206.73	2406.02	2423.22	2448.44	2481.82	2504.14	2533.47	2514.27		Myanmar	1429.47	1704.47	2026.57	2515.81	2462.09	2459.23	2452.17	2399.74	2411.75		Myanmar	1429.47	1635.89	1876.19	1863.85	1890.03	1907.6	1921.05	1949.12	1935.81		Myanmar	1429.47	1617.48	1828.06	1802.69	1820.82	1833.25	1843.33	1874.52	1855.67		Myanmar	2020.97	12311.6	23544.5	35591.8	47733.1
Nepal	651.815	715.003	781.476	801.287	824.652	851.794	880.654	911.198	930.934		Nepal	467.328	566.782	685.735	706.541	701.404	717.3	730.017	740.841	764.432		Nepal	467.328	537.656	618.744	627.338	648.44	668.503	689.088	719.473	738.01		Nepal	467.328	536.973	616.349	623.036	642.234	663.049	685.403	714.662	733.216		Nepal	651.815	3974.08	7615.57	11542.8	15572.6
Oman	2.05268	2.23555	2.41036	2.41834	2.44071	2.48483	2.5171	2.55449	2.54303		Oman	1.38887	1.67391	1.97599	2.00046	1.93497	1.92489	1.90391	1.87478	1.88257		Oman	1.38887	1.56941	1.78361	1.75079	1.76781	1.77838	1.78874	1.83418	1.82794		Oman	1.38887	1.56613	1.74903	1.70804	1.72349	1.74906	1.76891	1.80958	1.80343		Oman	2.05268	12.4989	23.8515	35.9113	48.0253
Pakistan	2020.31	2188.62	2370.5	2409.55	2447.26	2488.64	2524.51	2566.26	2568.89		Pakistan	1556.98	1745.56	1955.21	1971.11	1920.34	1901.8	1868.06	1799.47	1771.28		Pakistan	1556.98	1723.1	1913.26	1914.52	1939.36	1954.37	1961.5	1977.73	1951.44		Pakistan	1556.98	1710.67	1883.23	1874.24	1888.4	1892.98	1891.27	1915.29	1903.97		Pakistan	2020.31	12290.2	23415.2	35306.7	47392.2
Philippines	974.036	1041.29	1116.43	1131.76	1148.81	1169.26	1184.02	1204.83	1193.28		Philippines	760.864	880.831	1026.52	1048.28	1047.98	1053.76	1082.55	1047.13	1057.48		Philippines	760.864	845.677	948.863	954.368	971.764	988.542	1013.16	1020.39	1010.84		Philippines	760.864	841.949	939.63	944.666	962.603	972.26	983.608	1008.01	997.924		Philippines	974.036	5911.47	11193.1	16790.5	22466.4
Qatar	0.295968	0.364638	0.42907	0.449853	0.471747	0.50666	0.524053	0.541816	0.551517		Qatar	0.223577	0.315029	0.409048	0.440466	0.456686	0.466852	0.469791	0.46934	0.487128		Qatar	0.223577	0.194856	0.158386	0.161604	0.161318	0.156052	0.155482	0.155793	0.153612		Qatar	0.223577	0.273581	0.3414	0.353562	0.37897	0.391188	0.404192	0.430891	0.439439		Qatar	0.295968	1.84448	3.7321	5.89824	8.1694
Saudi Arabia	15.9632	17.048	18.1034	18.2463	18.4424	18.6772	18.9789	19.253	19.265		Saudi Arabia	11.9243	13.8824	16.1785	16.4274	16.0237	16.0195	15.9747	15.8395	16.05		Saudi Arabia	11.9243	13.1507	14.5173	14.4092	14.6015	14.7098	14.8454	15.2111	15.2466		Saudi Arabia	11.9243	13.168	14.5166	14.3886	14.5489	14.6559	14.8644	15.208	15.2218		Saudi Arabia	15.9632	96.864	183.159	273.819	365.247
Singapore	0.633907	0.647868	0.666656	0.65164	0.644192	0.644192	0.65025	0.65164	0.645128		Singapore	0.42766	0.496217	0.579819	0.571594	0.539882	0.531602	0.522944	0.509044	0.509906		Singapore	0.42766	0.461417	0.503679	0.481244	0.477782	0.475022	0.475684	0.482634	0.479106		Singapore	0.42766	0.461417	0.502269	0.478464	0.473642	0.470882	0.474294	0.479854	0.476306		Singapore	0.633907	3.8174	7.07553	10.3938	13.6445
Sri Lanka	265.252	281.606	297.732	299.648	302.615	306.784	315.184	321.189	319.039		Sri Lanka	189.804	217.347	249.352	249.647	242.709	240.391	242.643	233.265	233.993		Sri Lanka	189.804	211.958	237.179	235.354	238.611	241.319	246.248	249.854	252.165		Sri Lanka	189.804	211.318	235.342	233.064	236.223	237.614	244.649	247.17	249.355		Sri Lanka	265.252	1607.86	3032.02	4522.6	6023.81
Syrian Arab Republic	6.91295	7.84695	9.0416	9.43358	9.80397	10.1679	10.2536	10.3277	10.1182		Syrian Arab Republic	5.66317	5.83924	5.97398	5.89261	5.72412	5.70922	5.99187	5.77189	5.75761		Syrian Arab Republic	5.66317	6.38243	7.2752	7.42782	7.63845	7.93064	8.19396	8.19098	8.03652		Syrian Arab Republic	5.66317	5.68483	5.66406	5.54564	5.45237	5.52881	5.61003	5.72134	5.54781		Syrian Arab Republic	6.91295	42.4117	82.8411	128.441	175.979
Thailand	2690.88	3038.52	3431.84	3469.62	3515.49	3575.48	3555.85	3564.12	3518.06		Thailand	2131.31	2358.94	2620.08	2573.66	2521.3	2511.65	2503.42	2387.3	2354.03		Thailand	2131.31	2319.18	2562.81	2523.05	2504.91	2517.77	2511.79	2467.74	2390.7		Thailand	2131.31	2299.27	2519.14	2484.11	2465.47	2484.64	2450.47	2439.4	2367.66		Thailand	2690.88	16492.9	32078.8	49275.8	66669.8
Turkey	2548.89	2981.71	3494.18	3604.36	3693.03	3760.69	3698.99	3676.27	3648.11		Turkey	2175.96	2470.08	2803.94	2788.99	2746.17	2764.87	2742.56	2685.39	2641.6		Turkey	2175.96	2264.59	2315.18	2230.44	2095.95	1921.4	1709.47	1655.01	1601.58		Turkey	2175.96	2198.18	2163.09	2036.46	1865.43	1674.45	1382.57	1147.71	1099.92		Turkey	2548.89	15726.1	31147.2	48728.3	66838.7
United Arab Emirates	1.14588	1.31206	1.45899	1.5106	1.56041	1.60297	1.63515	1.66774	1.68056		United Arab Emirates	0.869972	1.09102	1.32929	1.39079	1.38377	1.4	1.41415	1.41091	1.42505		United Arab Emirates	0.869972	0.870558	0.851012	0.695212	0.670363	0.708134	0.734281	0.779742	0.795238		United Arab Emirates	0.869972	0.870453	0.829726	0.687076	0.661025	0.687349	0.720698	0.760467	0.786679		United Arab Emirates	1.14588	7.04145	13.7487	21.0953	28.6981
Viet Nam	2639.86	2995.8	3393.19	3465.44	3545.83	3640.81	3641.06	3660.64	3653.66		Viet Nam	2079.89	2299.3	2584.32	2545.22	2499.14	2516.09	2463.28	2393.61	2370.52		Viet Nam	2079.89	2486.68	2985.92	3073.96	3113.29	3179.64	3176.84	3170.06	3155.41		Viet Nam	2079.89	2458.09	2927.33	2996.16	3020.51	3110.54	3092.64	3100.92	3088.86		Viet Nam	2639.86	16195.1	31571.5	48609.7	66017.3
Yemen	23.5061	25.6442	27.7902	28.0096	28.3174	28.7836	29.2471	29.7078	29.5968		Yemen	15.8654	19.4988	23.7711	24.1884	23.3789	23.3966	23.1888	22.8655	23.0711		Yemen	15.8654	18.0161	20.527	20.2474	20.5379	20.7867	20.9358	21.5146	21.4821		Yemen	15.8654	18.2197	20.8798	20.5254	20.809	21.0621	21.329	21.896	21.8614		Yemen	23.5061	143.175	273.541	412.712	553.068
Armenia	65.8915	71.2045	76.4892	76.8307	77.4954	78.5051	79.5947	80.7027	80.2471		Armenia	44.5061	53.8121	64.6912	65.522	63.153	62.9701	62.2403	61.2922	61.6642		Armenia	44.5061	50.7306	57.7694	56.7178	57.4547	57.8742	58.2244	59.7604	59.5812		Armenia	44.5061	50.7284	57.5933	56.3877	56.9457	57.3547	58.0372	59.4021	59.2294		Armenia	65.8915	400.662	761.969	1144.76	1529.57
Azerbaijan, Republic of	18.2119	19.6447	21.0679	21.2187	21.4795	21.844	22.2545	22.683	22.6786		Azerbaijan, Republic of	12.3468	14.8422	17.7345	17.9934	17.3799	17.3846	17.2666	17.0725	17.2458		Azerbaijan, Republic of	12.3468	14.0243	15.9147	15.686	15.9579	16.1433	16.3308	16.8495	16.9148		Azerbaijan, Republic of	12.3468	14.0223	15.8676	15.5965	15.8076	15.9901	16.2712	16.7492	16.8026		Azerbaijan, Republic of	18.2119	110.704	210.351	315.841	422.196
Georgia	35.5502	40.4722	48.0196	48.2947	49.8974	51.8712	53.4987	55.6409	58.3334		Georgia	27.5394	29.4076	31.5253	29.21	28.9415	34.2975	34.0624	33.9327	34.2768		Georgia	27.5394	32.9389	41.0092	41.1945	42.5314	44.0251	45.1551	46.9371	48.6917		Georgia	27.5394	32.6825	40.511	40.6315	41.8083	43.357	44.5695	46.3315	48.1347		Georgia	35.5502	218.223	428.132	668.505	911.581
Kazakhstan	51.864	58.5293	66.1698	69.2534	72.5998	75.9901	77.1424	77.9872	77.2915		Kazakhstan	43.2973	53.2495	66.1722	69.5036	71.8802	74.1914	77.5993	78.2325	80.1515		Kazakhstan	43.2973	47.0458	51.9036	53.1623	55.4317	58.0594	60.0769	60.9093	60.5267		Kazakhstan	43.2973	50.4485	59.7524	62.493	65.0378	68.4352	69.9247	71.261	70.8273		Kazakhstan	51.864	317.85	618.137	952.069	1301.68
Kyrgyzstan	18.8994	26.7238	38.075	24.965	24.5636	25.7557	26.0735	26.2088	26.0402		Kyrgyzstan	16.1622	23.8332	35.3206	24.4246	24.1495	25.3263	25.7316	26.1233	26.7898		Kyrgyzstan	16.1622	22.8018	32.1813	19.4864	18.9608	19.69	20.1538	20.4177	20.3648		Kyrgyzstan	16.1622	22.7741	32.2025	19.5045	18.8951	19.6764	20.0846	20.3646	20.2991		Kyrgyzstan	18.8994	121.221	266.191	443.456	567.88
Tajikistan	156.448	170.392	184.483	185.702	187.729	190.59	193.465	196.362	195.481		Tajikistan	105.553	130.079	159.379	161.778	156.271	156.213	154.525	152.355	153.453		Tajikistan	105.553	120.709	137.911	135.684	137.75	139.034	140.009	143.869	143.603		Tajikistan	105.553	120.687	137.463	134.837	136.502	137.767	139.534	142.981	142.706		Tajikistan	156.448	952.63	1818.68	2742.31	3672.85
Turkmenistan	0.0256122	0.0470892	0.0617076	0.06143	0.0731312	0.0729339	0.0766393	0.0759878	0.0859708		Turkmenistan	0.0215146	0.0421907	0.0471311	0.0581954	0.0574745	0.0570832	0.0683847	0.066315	0.0656412		Turkmenistan	0.0215146	0.0234646	0.0448457	0.0448183	0.0445326	0.0553365	0.0584988	0.0574599	0.0562485		Turkmenistan	0.0215146	0.0233646	0.0365058	0.0443338	0.0549175	0.0547087	0.0538844	0.0534218	0.0625935		Turkmenistan	0.0256122	0.17515	0.425215	0.733475	1.05233
Uzbekistan	1.89198	2.02139	2.15802	2.17134	2.19943	2.22229	2.26842	2.31298	2.28301		Uzbekistan	1.41939	1.67403	1.97228	2.00133	2.01508	1.99667	2.09568	1.96874	2.00418		Uzbekistan	1.41939	1.58788	1.76402	1.76897	1.80011	1.83262	1.90433	1.89793	1.86969		Uzbekistan	1.41939	1.58324	1.7608	1.76417	1.79733	1.7976	1.82353	1.87603	1.85644		Uzbekistan	1.89198	11.4813	21.7249	32.5283	43.4131
OCEANIA	4972.66	5356.81	5733.73	5516.92	5309.7	5126.86	4761.36	4457.57	4181.29		OCEANIA	3871.05	4213.34	4535.49	4206.89	3854.26	3638.84	3383.85	3116.78	2921.19		OCEANIA	3871.05	4482.24	5176.82	5057.35	4783.97	4583.97	4242.3	3923.62	3656.97		OCEANIA	3871.05	4418.68	5068.56	4917.43	4626.34	4481.61	4126.07	3835.77	3579.37		OCEANIA	4972.66	30220.1	57381.1	85832.9	113210
Australia	2338.56	2576.62	2838.99	2834.04	2827.92	2828.38	2716.81	2625.33	2526.13		Australia	1825.97	1856.9	1884.85	1822.64	1743.19	1737.3	1692.71	1613.45	1564.12		Australia	1825.97	2166.5	2584.82	2630.82	2586.39	2572.65	2475.63	2362.62	2262.08		Australia	1825.97	2135.65	2529.52	2555.33	2496	2513.6	2398.5	2303.64	2208.02		Australia	2338.56	14269.4	27414.9	41604.9	55768.9
Cook Islands	0.0694729	0.0901717	0.11446	0.113732	0.113036	0.112519	0.112795	0.110783	0.100641		Cook Islands	0.0544483	0.0835787	0.113984	0.104955	0.102614	0.101953	0.101123	0.0976133	0.0958995		Cook Islands	0.0544483	0.0751034	0.0997864	0.107162	0.105776	0.104989	0.0977686	0.0949297	0.0920983		Cook Islands	0.0544483	0.0745034	0.092556	0.092436	0.096997	0.0966982	0.0940738	0.0919913	0.0893318		Cook Islands	0.0694729	0.437536	0.912683	1.48425	2.05222
Fiji Islands	44.8157	53.2833	63.3569	63.1445	62.9145	62.8176	60.1747	58.0495	56.227		Fiji Islands	35.3652	40.8275	47.0003	45.5239	43.3891	42.3688	41.2115	40.4565	39.9051		Fiji Islands	35.3652	44.7918	57.0318	57.9644	56.8221	56.385	54.0524	51.3592	49.1259		Fiji Islands	35.3652	44.1425	55.8031	56.2958	54.837	55.1224	52.399	50.1227	48.096		Fiji Islands	44.8157	277.362	553.852	870.424	1185.92
French Polynesia	0.196529	0.224606	0.25192	0.252082	0.26016	0.26003	0.262209	0.26681	0.257506		French Polynesia	0.111845	0.150251	0.20407	0.204141	0.197594	0.194274	0.204894	0.18914	0.189381		French Polynesia	0.111845	0.144816	0.173159	0.178002	0.185484	0.184984	0.189598	0.187769	0.181557		French Polynesia	0.111845	0.136037	0.170913	0.166401	0.174101	0.180019	0.180453	0.184285	0.178003		French Polynesia	0.196529	1.20725	2.35759	3.61735	4.88584
New Caledonia	0.889022	0.937284	0.984829	0.998548	1.01785	1.02833	1.04098	1.05219	1.03507		New Caledonia	0.609018	0.640236	0.687992	0.698954	0.68898	0.697447	0.702269	0.670583	0.681706		New Caledonia	0.609018	0.6928	0.787458	0.792342	0.799431	0.814081	0.829663	0.829686	0.813583		New Caledonia	0.609018	0.68871	0.770362	0.772432	0.787381	0.791143	0.805883	0.817717	0.801895		New Caledonia	0.889022	5.38239	10.1164	15.0542	20.0663
New Zealand	1962.89	1980.26	1943.25	1743.77	1553.03	1375.93	1157.34	973.381	829.283		New Zealand	1563.83	1706.03	1778.89	1539.15	1314.16	1114.79	931.789	780.051	655.325		New Zealand	1563.83	1694.28	1790	1626.72	1418.2	1243.69	1032.43	858.151	724.051		New Zealand	1563.83	1669.53	1752.85	1583.89	1376.82	1217.18	1013.1	845.218	714.868		New Zealand	1962.89	11794.7	21659	31175.8	39703.9
Papua New Guinea	409.121	489.457	584.628	583.763	584.489	587.992	574.779	564.836	549.339		Papua New Guinea	275.618	399.034	566.559	558.713	532.892	533.464	521.546	502.674	494.146		Papua New Guinea	275.618	366.707	486.007	488.767	483.735	483.016	469.193	457.505	442.467		Papua New Guinea	275.618	362.404	476.908	475.953	467.909	472.207	456.93	447.004	432.698		Papua New Guinea	409.121	2535.06	5077.52	7999.79	10919.3
Samoa	1.85117	2.08177	2.31293	2.31452	2.33037	2.35776	2.39183	2.42913	2.38728		Samoa	0.840428	1.27245	1.78156	1.79999	1.69711	1.66475	1.64634	1.55338	1.55157		Samoa	0.840428	1.13017	1.45728	1.39004	1.40994	1.41235	1.43758	1.47681	1.43767		Samoa	0.840428	1.11967	1.43606	1.37045	1.385	1.38037	1.39617	1.45459	1.41508		Samoa	1.85117	11.3376	21.9776	33.5439	45.1323
Solomon Islands	209.102	247.317	291.805	279.965	268.821	259.011	239.568	223.308	208.031		Solomon Islands	165.373	203.437	248.366	230.533	210.438	200.681	186.428	170.452	158.062		Solomon Islands	165.373	203.278	250.167	243.909	229.335	218.577	201.356	184.434	170.02		Solomon Islands	165.373	200.335	244.812	236.978	221.489	214.078	195.815	180.452	166.667		Solomon Islands	209.102	1292.82	2573.9	4021.08	5409.76
Tonga	0.0627697	0.0852605	0.0955903	0.104353	0.103707	0.10355	0.105736	0.105454	0.10263		Tonga	0.0327206	0.0604904	0.0785409	0.0896012	0.0848802	0.0832889	0.0817392	0.0796021	0.0871729		Tonga	0.0327206	0.0492551	0.0765127	0.0743152	0.0739295	0.0733423	0.0741949	0.074156	0.0801192		Tonga	0.0327206	0.0412206	0.0610277	0.0585077	0.0727233	0.0721145	0.0727927	0.0731701	0.0709906		Tonga	0.0627697	0.399109	0.835741	1.32246	1.84358
Vanuatu	5.10981	6.44749	7.94382	8.46182	8.69738	8.86355	8.76855	8.69768	8.39663		Vanuatu	3.23994	4.9032	6.96615	7.43501	7.41903	7.49284	7.43042	7.11562	7.03007		Vanuatu	3.23994	4.58622	6.20905	6.62633	6.92267	7.06357	7.01045	6.88424	6.62263		Vanuatu	3.23994	4.55567	6.14058	6.52508	6.7649	6.9023	6.77934	6.71233	6.46869		Vanuatu	5.10981	31.9966	65.7303	105.967	148.512
EUROPE	40453.5	46157.6	52294.5	52509.1	53098	53358.1	52747.9	52146.9	51189		EUROPE	29425.7	38301.4	48945	48749.8	48497.7	48269.2	47578.8	46303.2	45739.7		EUROPE	29425.7	35977.4	43504.5	44184.8	44408.5	43945	43172.6	42216.2	41019.4		EUROPE	29425.7	35965.6	43790.2	44142	44341.8	44289.7	43261.1	42567.4	41411.6		EUROPE	40453.5	248425	485350	747038	1.01017e+06
Albania	29.1005	33.3011	37.6201	37.8827	38.3592	39.0961	25.1405	25.8186	24.9543		Albania	12.3891	18.9895	25.9148	24.9169	22.5743	22.8181	23.2498	22.1454	22.8983		Albania	12.3891	17.4131	23.2674	22.5515	22.9812	23.2428	23.6136	9.43148	8.5964		Albania	12.3891	17.325	22.9748	22.1169	22.4455	22.5964	22.8329	8.9399	8.09945		Albania	29.1005	178.803	349.628	537.991	727.881
Austria	1058.91	1171.96	1283.34	1268.06	1254.25	1245.18	1195.09	1154.58	1109.05		Austria	808.466	929.979	1045.39	995.058	930.474	896.566	850.022	794.889	756.119		Austria	808.466	944.379	1094.07	1089.95	1057.72	1037.37	987.897	939.774	894.297		Austria	808.466	932.504	1073.57	1062.35	1025.59	1018.54	965.155	922.912	879.903		Austria	1058.91	6466.53	12437.7	18839.2	25165.6
Belgium	325.86	246.443	164.611	123.674	82.535	41.2177	0.0283799	0.0284899	0.0276099		Belgium	254.35	212.918	162.737	114.956	68.335	19.7109	0.00832063	0.00782063	0.00772063		Belgium	254.35	202.95	144.848	107.868	68.2074	27.0221	0.00926888	0.00961888	0.00926888		Belgium	254.35	200.708	142.244	105.898	67.3954	29.7092	0.0118271	0.0121871	0.0117371		Belgium	325.86	1875.74	3026.13	3808.24	4385.47
Bosnia and Herzegovina	181.694	234.307	303.193	318.007	332.143	347.758	348.988	351.908	347.002		Bosnia and Herzegovina	117.742	170.861	240.096	249.17	250.238	260.573	261.318	257.833	258.281		Bosnia and Herzegovina	117.742	156.034	202.506	207.995	213.439	221.123	220.645	219.05	213.642		Bosnia and Herzegovina	117.742	149.64	187.048	192.085	195.745	203.453	201.332	201.023	196.049		Bosnia and Herzegovina	181.694	1142.78	2383.2	3913.97	5518.15
Bulgaria	226.505	275.6	332.034	350.913	367.777	385.551	388.519	393.546	391.87		Bulgaria	134.582	203.436	290.592	305.613	310.748	323.064	325.38	319.792	322.458		Bulgaria	134.582	191.553	264.301	278.038	293.291	304.348	303.791	302.754	298.496		Bulgaria	134.582	187.838	256.189	268.932	280.963	295.619	292.89	293.537	289.689		Bulgaria	226.505	1408.12	2842.56	4521.61	6293.03
Croatia	204.425	222.91	232.695	234.953	237.903	242.063	236.365	232.407	226.132		Croatia	131.139	170.441	209.881	206.476	196.008	197.406	192.817	184.718	180.909		Croatia	131.139	160.989	193.529	198.424	197.152	198.429	192.201	185.771	178.943		Croatia	131.139	159.022	188.759	191.752	189.024	193.191	185.756	180.546	174.18		Croatia	204.425	1245.03	2369.37	3535.1	4712.81
Czech Republic	906.299	1004.73	1085.47	1024.74	990.743	947.075	846.691	751.478	775.727		Czech Republic	647.727	859.867	1089.96	952.646	839.654	785.068	723.022	611.056	494.395		Czech Republic	647.727	795.879	947.844	875.26	816.259	779.933	697.419	611.422	485.885		Czech Republic	647.727	782.339	925.404	853.597	797.105	768.323	682.814	601.528	479.278		Czech Republic	906.299	5536.23	10640.6	16007.2	21096.9
Denmark	111.756	117.358	141.716	133.868	130.438	127.241	120.782	114.842	104.477		Denmark	59.382	83.6519	126.485	121.511	112.56	107.714	103.855	92.1342	85.8063		Denmark	59.382	73.5007	107.755	102.058	98.5051	95.3753	91.2316	85.0826	77.0277		Denmark	59.382	72.2137	105.621	99.346	95.614	92.696	87.0246	83.0853	75.2173		Denmark	111.756	676.14	1287.29	1988.02	2653.93
Finland	4304.72	5079.31	5952.31	6124.55	6221.51	6372.03	6478.58	6602.6	6578.55		Finland	3387.13	4453.81	5786.94	5930	5976.89	6224.42	6256.97	6271.52	6295.98		Finland	3387.13	4284.83	5380.72	5528.12	5632.49	5790.68	5845.04	5840.11	5792.97		Finland	3387.13	4221.23	5255.46	5420.69	5478.08	5665.59	5730.61	5733.35	5694.01		Finland	4304.72	26602.9	52872.5	82806.2	113526
France	1673.25	1887.52	2072.53	2069.06	2091.86	2131.15	2093.75	2056.68	1976.74		France	960.203	1356.27	1789.94	1777.72	1703.98	1720.94	1672.99	1591	1550.73		France	960.203	1257.16	1563.93	1556.29	1553.58	1565.84	1520.75	1477.23	1416.58		France	960.203	1233.07	1515.98	1503.4	1490.15	1520.89	1467.99	1433.78	1374.36		France	1673.25	10253.8	19876.4	30235.5	40603.6
Germany	3722.33	4015.91	4296.22	4147.6	3990.19	3853.35	3568.67	3285.25	3016.23		Germany	2835.39	3464.99	4157.62	4087.48	3868.32	3721.71	3426.46	3158.4	2919.48		Germany	2835.39	3255.49	3733.49	3697.32	3529.82	3375.77	3110.29	2865.63	2619.72		Germany	2835.39	3225.51	3673.81	3612.18	3428.83	3297.06	3041.38	2807.72	2571.91		Germany	3722.33	22627.5	42987.4	64319.9	84900.5
Greece	51.7429	55.85	58.6476	60.4751	63.019	65.1251	65.3402	65.2864	63.0075		Greece	31.0336	37.7198	42.4128	38.2416	37.2733	38.2476	38.5398	36.6267	36.1565		Greece	31.0336	38.1678	45.5508	46.0071	47.8335	48.7986	48.153	47.4458	44.9747		Greece	31.0336	37.7337	44.5524	44.8851	46.4917	47.4235	46.6919	46.3354	43.932		Greece	51.7429	314.564	596.612	891.677	1196.6
Hungary	187.574	247.641	228.721	231.22	234.542	239.163	236.907	237.774	230.596		Hungary	108.545	156.751	213.66	216.952	209.894	210.847	215.854	200.237	199.152		Hungary	108.545	180.724	177.123	178.336	181.069	184.696	185.849	180.65	172.85		Hungary	108.545	177.736	172.433	173.549	174.983	177.904	174.142	174.646	167.017		Hungary	187.574	1185.51	2404.8	3550.9	4710.32
Luxembourg	21.5123	18.6291	15.5135	14.3276	13.1811	12.3831	11.7734	10.6189	8.82022		Luxembourg	16.4667	16.1589	14.9985	13.9514	12.5652	11.6982	11.5191	9.32023	7.68993		Luxembourg	16.4667	15.238	13.6154	12.7501	11.5924	11.4009	10.5264	8.94586	7.08566		Luxembourg	16.4667	15.0273	13.3266	12.4242	11.3101	11.0962	9.88822	8.71026	6.85331		Luxembourg	21.5123	126.19	216.22	292.602	363.094
Ireland	219.387	222.817	220.672	213.753	209.137	204.722	192.396	180.541	163.342		Ireland	174.252	191.756	205.894	195.186	186.299	179.547	167.874	151.743	134.319		Ireland	174.252	184.786	190.1	182.537	175.558	169.447	158.342	144.808	126.777		Ireland	174.252	181.862	186.19	178.827	171.412	166.08	154.363	142.065	124.636		Ireland	219.387	1319.75	2431.69	3528.13	4592.28
Italy	467.778	539.374	609.083	625.7	645.085	666.406	674.309	667.865	643.601		Italy	269.329	349.316	424.297	407.465	384.382	393.214	395.143	385.932	385.502		Italy	269.329	355.17	456.98	459.735	472.671	485.733	489.406	485.817	463.244		Italy	269.329	351.279	446.943	449.638	459.579	475.022	477.557	475.042	453.529		Italy	467.778	2878.26	5644.84	8706.87	11854.8
Macedonia,The Fmr Yug Rp	20.6049	24.0653	27.6929	28.3582	29.1798	30.2173	30.984	31.7385	31.3915		Macedonia,The Fmr Yug Rp	9.63013	13.5683	18.0202	17.9709	16.5304	15.9013	14.8664	13.7724	14.3005		Macedonia,The Fmr Yug Rp	9.63013	13.3126	17.6026	17.468	18.1352	18.7029	19.0796	19.8627	19.7186		Macedonia,The Fmr Yug Rp	9.63013	13.2338	17.3771	17.1727	17.7225	18.2768	18.7195	19.5067	19.367		Macedonia,The Fmr Yug Rp	20.6049	127.09	251.044	390.174	532.786
Montenegro	27.9213	33.0489	40.2732	44.0641	50.4001	57.1336	58.1189	59.6702	60.4633		Montenegro	11.7671	18.4068	23.8742	24.1033	22.4386	22.705	22.1837	21.204	21.1165		Montenegro	11.7671	17.8353	26.4075	29.037	33.9341	40.8341	40.7571	41.0029	40.3519		Montenegro	11.7671	17.6386	25.9802	28.338	32.9114	39.5238	39.2465	39.6125	38.9951		Montenegro	27.9213	172.655	345.124	550.281	776.937
Netherlands	68.9279	51.9757	43.1626	59.8141	55.5798	53.4032	47.2204	12.3957	7.62788		Netherlands	24.865	25.9817	30.404	47.9864	40.3617	35.4823	8.90973	6.37538	3.59936		Netherlands	24.865	19.2068	18.3789	35.0548	32.1081	30.7289	25.9907	6.55046	3.99754		Netherlands	24.865	18.8364	17.9223	34.4507	31.368	30.0838	25.6311	6.46053	3.94368		Netherlands	68.9279	396.615	647.681	880.145	1174.98
Norway	638.444	793.714	993.67	1062.04	1097.57	1135.75	1122.95	1115.9	1102.43		Norway	460.082	656.451	930.932	998.783	1000.67	1036.64	1043.37	1024.72	1023.12		Norway	460.082	614.181	818.951	893.725	907.354	932.127	921.692	901.642	883.804		Norway	460.082	607.382	805.559	864.478	871.35	907.757	888.963	875.732	859.57		Norway	638.444	3985.93	8154.46	13191.2	18536.9
Poland	2223.46	2271.21	2201.02	1954.22	2084.54	1459.88	1647.29	1507.81	1361.41		Poland	1593.53	1851.64	1996.83	1782.19	1953.29	1354.33	1198.7	1065.57	955.5		Poland	1593.53	1761.03	1827.83	1648.52	1843.1	1250.84	1105.06	989.79	876.376		Poland	1593.53	1741.41	1801.03	1615.95	1797.49	1220.15	1074.27	970.001	861.1		Poland	2223.46	13388.5	24674.3	35432.6	45334
Portugal	924.693	1053.37	1200.6	1242.97	1297.17	1351.88	1331.21	1317.75	1293.61		Portugal	732.738	822.762	909.877	895.784	878.011	862.173	838.56	790.094	748.893		Portugal	732.738	878.514	1056.92	1100.25	1143.29	1151.02	1125.66	1094.22	1064.2		Portugal	732.738	866.798	1036.17	1077.51	1115.73	1130.22	1100.08	1077.06	1049.24		Portugal	924.693	5676.84	11090.9	17136.3	23405.4
Romania	889.601	984.622	1090.03	1108.05	1148.46	1200.9	1209.87	1209.46	1170.36		Romania	667.378	835.596	1038.85	1072.03	1094.61	1147.36	1171.51	1155.88	1140.1		Romania	667.378	792.118	936.476	972.59	1012.32	1061.99	1078.97	1076.29	1042.83		Romania	667.378	783.577	919.702	948.879	982.544	1035.13	1043.42	1044.24	1006.19		Romania	889.601	5432.63	10461.1	15929.3	21510
Slovakia	490.158	477.094	454.187	393.611	348.619	314.783	275.188	298.343	251.234		Slovakia	358.466	397.66	422.871	367.077	320.002	286.808	250.683	274.932	227.778		Slovakia	358.466	379.541	387.713	340.779	301.221	270.205	234.922	261.287	216.206		Slovakia	358.466	374.782	381.493	332.471	291.683	264.641	229.216	257.447	214.586		Slovakia	490.158	2927.89	5290.45	7500.81	9423.87
Slovenia	223.232	214.297	205.095	197.072	187.403	181.665	168.247	154.038	138.098		Slovenia	153.043	164.2	171.889	154.738	132.439	118.838	103.67	89.8745	77.3576		Slovenia	153.043	163.626	176.334	172.746	161.753	154.149	141.143	127.528	112.78		Slovenia	153.043	160.423	170.173	167.155	156.313	150.106	137.254	125.023	110.923		Slovenia	223.232	1330.46	2392.74	3410.19	4385.88
Spain	832.082	981.433	1147.29	1174.21	1205.83	1294.45	1287.71	1280.91	1264.38		Spain	590.169	769.829	964.911	961.38	962.334	997.191	1000.74	978.77	974.777		Spain	590.169	768.467	985.193	1029.18	1057.38	1089.39	1124.17	1100.05	1077.61		Spain	590.169	755.23	957.185	990.998	1011.26	1069	1083.84	1068.18	1047.68		Spain	832.082	5141.84	10214.9	15978.2	21880.9
Sweden	5081.89	5917.2	6830.04	7031.9	7269.43	7545.89	7564.16	7583.77	7565.35		Sweden	4035.36	5218.26	6655.58	6824.48	6944.08	7201.79	7234.1	7259	7299.73		Sweden	4035.36	5025.64	6197.3	6372.57	6529.2	6742.83	6760.26	6762.68	6719.19		Sweden	4035.36	4952.31	6055.05	6250.7	6375.87	6621.69	6624.83	6638.34	6603.6		Sweden	5081.89	31326.6	61825.5	96177.5	131575
Switzerland	256.133	286.505	316.099	321.422	327.352	337.708	337.333	334.52	321.271		Switzerland	192.556	233.618	278.004	277.877	273.465	274.791	270.686	262.061	251.323		Switzerland	192.556	229.036	269.394	275.713	279.248	284.318	281.224	275.381	261.185		Switzerland	192.556	226.319	264.522	269.131	270.974	277.306	274.044	268.556	254.819		Switzerland	256.133	1567.17	3029.29	4615.11	6228.15
United Kingdom	711.181	772.866	815.812	801.688	797.512	797.559	765.293	733.767	695.841		United Kingdom	552.463	666.768	778.246	760.913	737.091	733.73	708.302	670.746	643.143		United Kingdom	552.463	637.536	714.202	698.591	685.455	678.995	650.316	618.758	583.403		United Kingdom	552.463	627.198	694.832	682.093	667.78	663.806	632.718	605.563	571.313		United Kingdom	711.181	4328.77	8236.04	12301	16305.2
Serbia	169.139	209.049	253.495	261.511	271.792	281.895	284.038	286.032	279.437		Serbia	59.2703	117.946	188.861	196.864	190.686	196.465	194.841	185.738	182.732		Serbia	59.2703	104.456	159.554	160.505	168.22	174.631	173.555	174.26	165.189		Serbia	59.2703	102.794	155.482	156.037	162.273	169.042	167.973	168.717	159.705		Serbia	169.139	1054.75	2144.44	3419.93	4737.76
Belarus	917.83	1113.03	1342.12	1383.3	1432.83	1500.17	1622.16	1876.45	2257.1		Belarus	564.701	873.427	1285.81	1304.89	1325.41	1381.65	1489.74	1631.81	1975.22		Belarus	564.701	792.279	1086.81	1131.94	1168.03	1218.22	1316.96	1493.29	1787.64		Belarus	564.701	779.089	1060.35	1097.88	1127.76	1176.22	1257.07	1453.88	1746.57		Belarus	917.83	5702.18	11496.4	18248.2	25214.2
Estonia	436.721	530.35	636.182	636.544	637.821	641.937	619.548	602.418	580.445		Estonia	287.721	432.989	614.884	615.392	584.327	583.609	565.718	537.22	521.553		Estonia	287.721	396.569	534.582	543.141	533.309	530.568	508.159	484.991	462.233		Estonia	287.721	389.778	521.528	525.201	511.91	517.261	491.619	472.301	450.932		Estonia	436.721	2713.95	5471.54	8652.81	11836.8
Latvia	623.282	727.245	838.721	831.585	825.45	822.759	786.309	758.854	725.411		Latvia	440.318	615.93	838.421	810.069	765.265	757.377	736.492	690.261	665.668		Latvia	440.318	571.178	730.351	736.637	716.85	707.77	676.775	638.405	603.796		Latvia	440.318	561.437	712.381	712.968	689.821	689.904	651.213	622.003	589.286		Latvia	623.282	3843.65	7591.36	11777.8	15929.6
Lithuania	283.319	327.254	372.255	375.356	379.248	384.845	374.401	366.759	356.16		Lithuania	187.614	268.506	369.667	364.941	348.202	351.368	343.775	330.027	323.339		Lithuania	187.614	245.318	313.764	321.618	318.7	320	309.105	297.596	286.145		Lithuania	187.614	241.125	306.076	310.914	305.746	311.806	298.944	289.47	278.778		Lithuania	283.319	1743.85	3425.12	5289.5	7170.17
Moldova, Republic of	14.8771	19.2724	23.842	23.9629	24.3885	25.1393	25.8098	26.5307	25.8743		Moldova, Republic of	-3.02676	5.35623	15.6432	16.1828	14.0298	13.7932	13.0876	11.9743	12.118		Moldova, Republic of	-3.02676	2.0597	8.04324	6.98522	7.3666	7.54425	7.62697	8.58548	8.10066		Moldova, Republic of	-3.02676	2.04169	7.88742	6.70701	6.94178	7.10887	7.39628	8.28725	7.806		Moldova, Republic of	14.8771	93.6576	194.589	313.92	434.16
Russian Federation	11335.2	13247.2	15490.5	15619.7	15704.1	15949.9	15621.2	15361.3	14938.7		Russian Federation	8244.41	11092.9	14716.7	14722.3	14881.9	14842.6	14765.9	14311	14124.8		Russian Federation	8244.41	9969.13	11994.4	12416.8	12361.3	12174.9	11996	11652.7	11245.9		Russian Federation	8244.41	10323.5	12976.8	13143.5	13247.5	13238.4	12911.6	12676.1	12257.7		Russian Federation	11335.2	69923.2	138403	215984	294167
Ukraine	592	749.161	938.081	978.964	1020.65	1070.64	1085.49	1097.25	1102.3		Ukraine	314.515	542.685	867.892	896.559	902.384	941.083	937.97	904.835	903.649		Ukraine	314.515	482.149	704.708	737.753	758.138	786.054	790.069	787.419	757.69		Ukraine	314.515	475.697	692.247	717.807	732.116	766.987	762.596	767.665	740.786		Ukraine	592	3709.16	7643.88	12375.2	17311.7
WORLD	247253	276795	311476	314318	318986	323774	320718	317816	310923		WORLD	192226	232189	281375	282793	279125	280147	277151	268881	265652		WORLD	192226	223864	262705	264543	266783	269231	266181	262274	255511		WORLD	192226	223095	261523	262460	263922	267413	263458	260783	254292		WORLD	247253	1.51306e+06	2.93172e+06	4.49194e+06	6.0682e+06
[truncated: 72 more columns]

## Sheet: Rndwd_Prod_Val_5%_Lower_Cost
Annual	REF (cost doesn't change in the REF scenario)											BF											AF											BAC										Cumulative	REF (cost doesn't change in the REF scenario)
Million 2018 $	2020	2025	2030	2035	2040	2045	2050	2055	2060		Million 2018 $	2020	2025	2030	2035	2040	2045	2050	2055	2060		Million 2018 $	2020	2025	2030	2035	2040	2045	2050	2055	2060		Million 2018 $	2020	2025	2030	2035	2040	2045	2050	2055	2060		Million 2018 $	2020	2025	2030	2035	2040
AFRICA	32989.5	35308.3	38174.9	38394.1	38780.8	39344.8	39602.9	40011.2	38255		AFRICA	33594.4	38034.9	43582.9	44029.4	43081	42515.7	41930.8	40111.5	40441		AFRICA	33594.4	36513	40386.3	40194.1	40703.7	41126.7	41308.7	41811.4	39958.7		AFRICA	33594.4	36454.7	40207.8	39920	40351	40746.7	40916	41529.3	39690.3		AFRICA	32989.5	200256	379664	570757	763114
Algeria	352.081	385.657	419.836	427.159	435.267	444.453	453.42	462.436	461.811		Algeria	359.16	409.401	465.236	473.009	463.041	465.394	463.982	460.598	465.422		Algeria	359.16	399.41	445.097	446.318	456.556	463.793	469.815	482.055	484.706		Algeria	359.16	399.704	444.895	445.448	454.724	462.075	469.869	481.657	484.242		Algeria	352.081	2146.06	4108.53	6215.03	8358.94
Angola	278.457	299.45	321.626	322.622	324.704	328.124	331.641	338.222	334.176		Angola	283.156	325.119	374.751	378.805	374.558	373.238	382.329	369.23	372.961		Angola	283.156	307.83	336.122	334.597	338.098	341.473	349.677	352.861	350.361		Angola	283.156	310.676	342.443	340.532	344.229	345.331	348.569	356.943	354.136		Angola	278.457	1691.73	3211.16	4820.29	6435.48
Benin	292.99	317.441	342.289	342.319	344.178	348.053	352.465	357.893	355.559		Benin	298.633	347.768	406.387	409.782	399.457	398.71	398.748	393.114	396.58		Benin	298.633	329.943	365.813	361.797	364.903	367.499	371.154	378.051	378.027		Benin	298.633	329.496	364.271	359.495	362.128	364.285	368.028	375.783	375.751		Benin	292.99	1782.39	3394.44	5105.92	6819.38
Botswana	35.7119	38.2128	40.7247	40.9627	41.3543	41.9319	42.5062	43.3343	42.817		Botswana	36.3585	41.5643	47.618	48.3193	47.7463	47.7263	48.5916	47.2162	47.659		Botswana	36.3585	39.3562	42.7581	42.5442	43.1485	43.6917	44.5909	45.158	44.8957		Botswana	36.3585	39.568	43.1486	42.882	43.5	43.7918	44.3223	45.4616	45.182		Botswana	35.7119	216.772	410.348	614.209	819.414
Burkina Faso	840.983	887.399	933.237	938.323	946.446	957.975	971.03	986.707	981.29		Burkina Faso	853.099	953.082	1069.8	1083.52	1068.48	1069.74	1078.57	1063.29	1073		Burkina Faso	853.099	914.9	984.327	979.829	991.988	1001.8	1016.27	1032.69	1032.55		Burkina Faso	853.099	914.063	981.148	975.262	986.729	993.907	1005.94	1027.26	1026.97		Burkina Faso	840.983	5092.31	9575.14	14246.4	18946.2
Burundi	267.339	287.528	307.523	310.1	316.275	321.913	328.096	335.21	334.416		Burundi	272.506	313.028	360.051	365.914	361.936	363.54	366.71	362.619	367.571		Burundi	272.506	298.443	327.467	326.147	333.876	338.689	344.815	352.97	354.429		Burundi	272.506	298.15	326.28	324.329	331.629	335.71	341.428	350.843	352.245		Burundi	267.339	1624.22	3081.86	4622.05	6178.73
Cameroon	728.56	805.143	888.93	882.831	879.534	880.734	885.611	884.583	868.311		Cameroon	740.088	810.589	895.451	891.719	866.142	867.425	862.168	846.965	846.628		Cameroon	740.088	817.905	909.616	903.48	898.682	896.703	894.613	900.857	890.387		Cameroon	740.088	795.865	861.933	852.781	846.878	851.431	850.528	855.771	845.785		Cameroon	728.56	4447.94	8557.44	12996	17406.9
Cape Verde	7.2556	7.81077	8.34889	8.36842	8.3911	8.48085	8.60392	8.72294	8.65519		Cape Verde	7.40539	8.53877	9.79817	9.93859	9.64824	9.62622	9.599	9.49514	9.58845		Cape Verde	7.40539	8.05861	8.87998	8.80296	8.85699	8.96241	9.00165	9.19463	9.18325		Cape Verde	7.40539	8.05856	8.8115	8.69373	8.77877	8.87325	8.95165	9.16364	9.15177		Cape Verde	7.2556	44.0888	83.6807	125.445	167.309
Central African Republic	141.581	153.663	166.645	166.502	166.821	167.804	167.118	167.554	164.147		Central African Republic	143.811	168.17	197.943	198.048	193.756	193.118	194.057	187.738	187.391		Central African Republic	143.811	154.784	167.648	167.171	167.69	168.514	169.367	169.024	166.63		Central African Republic	143.811	158.708	176.416	175.481	175.56	176.072	175.132	176.282	173.542		Central African Republic	141.581	861.569	1642.87	2475.95	3308.78
Chad	365.314	392.549	419.995	420.768	423.237	427.633	432.671	439.495	434.082		Chad	372.206	428.624	494.915	500.359	490.617	489.029	493.112	481.138	484.439		Chad	372.206	405.35	442.792	438.415	442.995	446.467	452.89	459.07	456.42		Chad	372.206	406.809	445.265	440.158	444.586	446.338	450.775	460.635	457.916		Chad	365.314	2219.12	4209.31	6310.06	8416.36
Congo, Republic of	241.771	255.015	269.284	267.916	267.112	267.355	261.433	257.728	250.343		Congo, Republic of	244.744	257.522	279.272	270.414	263.425	262.676	262.335	252.53	249.973		Congo, Republic of	244.744	267.09	294.183	295.404	292.715	292.324	288.198	281.451	274.108		Congo, Republic of	244.744	257.057	273.398	273.221	270.141	270.84	264.815	261.656	255.042		Congo, Republic of	241.771	1463.87	2753.21	4098.27	5437.04
Côte d'Ivoire	527.923	564.314	603.203	606.998	615.148	627.442	638.604	651.223	655.491		Côte d'Ivoire	536.953	609.505	696.266	702.73	691.559	698.728	702.172	704.123	715.363		Côte d'Ivoire	536.953	585.02	643.074	641.531	650.442	660.491	669.448	685.68	693.165		Côte d'Ivoire	536.953	583.841	638.594	635.765	643.503	654.771	665.1	680.874	688.633		Côte d'Ivoire	527.923	3203.93	6064.39	9084.2	12127.3
Djibouti	15.2749	16.5819	17.8603	17.9809	18.1788	18.4853	18.8687	19.2974	19.3846		Djibouti	15.5906	18.1875	21.2578	21.58	21.0795	21.1991	21.2041	21.1957	21.6084		Djibouti	15.5906	17.2152	19.06	18.8958	19.1916	19.4343	19.7245	20.351	20.6067		Djibouti	15.5906	17.215	19.0097	18.8035	19.0695	19.3056	19.6696	20.2564	20.5241		Djibouti	15.2749	92.9561	177.144	266.566	356.668
Egypt	680.586	249.827	269.106	270.107	272.357	275.899	279.949	284.059	282.264		Egypt	694.463	274.067	320.088	324.24	315.844	316.12	314.2	311.532	314.053		Egypt	694.463	259.512	286.908	283.783	287.471	289.932	292.216	299.096	299.474		Egypt	694.463	259.512	286.293	282.538	285.58	288.016	291.57	297.786	298.149		Egypt	680.586	3652.76	4921.17	6267.7	7620.48
Equatorial Guinea	100.79	110.881	122.07	119.266	116.751	114.748	109.411	104.999	100.393		Equatorial Guinea	101.952	110.098	119.896	115.674	109.657	107.721	103.933	99.2571	96.0609		Equatorial Guinea	101.952	116.273	133.958	132.67	128.584	125.889	120.383	115.068	110.142		Equatorial Guinea	101.952	115.116	131.83	129.834	125.224	123.743	117.813	113.017	108.289		Equatorial Guinea	100.79	614.829	1180.42	1787.97	2381.78
Ethiopia	4528.58	4901.75	5274.94	5298.28	5344.75	5416.13	5498.8	5589.44	5551.75		Ethiopia	4619.63	5356.76	6226.03	6310.25	6166.75	6171.14	6170.8	6096.54	6152.46		Ethiopia	4619.63	5089.58	5620.3	5568.4	5642.98	5696.64	5762	5888.21	5891.54		Ethiopia	4619.63	5088.63	5607.25	5544.05	5609.04	5655.4	5729.49	5861.09	5863.79		Ethiopia	4528.58	27544.7	52426.6	78824.6	105363
Gabon	226.51	228.446	234.744	223.357	207.872	193.419	180.294	171.35	165.04		Gabon	229.15	227.195	228.733	210.093	192.961	183.022	174.213	167.647	165.694		Gabon	229.15	235.056	246.734	241.628	228.543	211.073	195.754	185.213	177.941		Gabon	229.15	233.684	244.352	231.876	214.652	200.16	186.574	177.767	171.84		Gabon	226.51	1360.99	2509.52	3671.85	4773.16
Gambia	66.2665	72.7597	79.8005	77.6333	75.7252	74.2434	72.2533	70.6291	68.2699		Gambia	67.0696	75.4789	85.3536	83.0208	78.8482	76.8501	74.3215	71.4527	69.6642		Gambia	67.0696	73.3639	80.5966	78.1341	76.1023	74.3039	72.1034	70.5896	68.3265		Gambia	67.0696	73.0904	80.0319	77.3634	75.1971	73.6558	71.5593	70.1195	67.9113		Gambia	66.2665	404.092	774.932	1171.77	1558.03
Ghana	1984.2	2147.72	2312.07	2328.96	2350.72	2381.99	2417.13	2458.54	2452.53		Ghana	2023.1	2350.77	2739.54	2780.24	2723.45	2730.7	2724.1	2700.02	2730.02		Ghana	2023.1	2233.34	2472.85	2460.6	2494.95	2518.97	2542.06	2598.39	2608.02		Ghana	2023.1	2230.84	2463.45	2446.33	2474.65	2496.81	2526.12	2582.83	2592.84		Ghana	1984.2	12068.7	22971.7	34548.9	46215.5
Guinea	530.52	570.755	610.858	614.874	621.721	631.63	641.788	653.426	649.947		Guinea	540.921	624.296	722.339	733.354	719.612	721.952	725.002	716.038	723.917		Guinea	540.921	593.071	651.956	647.949	658.031	666.234	675.589	690.132	691.217		Guinea	540.921	592.607	649.773	644.489	653.599	660.617	669.9	686.178	687.159		Guinea	530.52	3223.35	6117.23	9175.54	12256.8
Guinea-Bissau	122.536	132.33	142.15	142.882	144.244	146.258	148.526	151.15	150.141		Guinea-Bissau	124.943	144.024	166.411	168.722	165.314	165.482	166.132	163.774	165.388		Guinea-Bissau	124.943	137.465	151.63	150.461	152.578	154.187	156.323	159.558	159.62		Guinea-Bissau	124.943	137.356	151.118	149.658	151.564	152.863	154.934	158.628	158.667		Guinea-Bissau	122.536	745.01	1416.48	2127.96	2843.74
Kenya	1119.38	1226.98	1337.09	1352.86	1372.19	1395.9	1409.32	1418.94	1391.82		Kenya	1141.54	1327.54	1540.38	1563.78	1529.02	1532.28	1522.49	1500.58	1504.17		Kenya	1141.54	1272.44	1421.45	1420.59	1446.64	1466.37	1475.27	1496.22	1479.83		Kenya	1141.54	1271.64	1416.47	1411.99	1434.52	1453	1464.19	1482.51	1464.35		Kenya	1119.38	6823.89	13068.9	19770.1	26553.8
Lesotho	108.613	115.916	123.141	124.002	125.314	127.096	129.121	131.176	131.103		Lesotho	110.329	123.464	138.821	140.608	137.914	138.203	137.652	136.683	137.304		Lesotho	110.329	117.928	126.382	125.493	126.937	127.873	128.691	130.951	130.724		Lesotho	110.329	117.473	125.156	124.055	125.268	126.2	127.455	129.462	129.229		Lesotho	108.613	658.983	1245.79	1862.36	2483.68
Liberia	373.721	408.942	445.147	450.01	458.12	469.558	479.635	490.644	493.019		Liberia	381.107	441.828	515.21	525.138	517.486	524.316	526.501	526.972	536.559		Liberia	381.107	422.162	469.615	469.114	479.576	489.653	497.655	512.671	518.545		Liberia	381.107	417.841	459.804	458.043	467.064	476.693	485.834	499.711	505.163		Liberia	373.721	2277.55	4358.46	6589.06	8847.22
Libyan Arab Jamahiriya	49.8028	54.6632	59.827	60.5963	61.5858	62.8616	63.8439	65.038	64.8482		Libyan Arab Jamahiriya	50.7251	55.4252	58.1065	44.717	43.5112	43.4998	43.2336	42.8627	43.2086		Libyan Arab Jamahiriya	50.7251	56.5336	63.1735	63.355	64.4038	65.4113	66.3518	67.5868	67.7159		Libyan Arab Jamahiriya	50.7251	56.7914	63.8277	63.9757	65.0135	66.1444	67.049	68.6242	68.8379		Libyan Arab Jamahiriya	49.8028	303.677	582.157	882.061	1186.03
Madagascar	571.829	621.902	672.345	676.705	684.168	694.725	705.992	717.608	714.894		Madagascar	583.505	675.349	783.57	795.354	777.156	780.029	777.335	778.114	786.378		Madagascar	583.505	645.49	715.744	710.384	721.4	729.453	736.558	754.859	757.529		Madagascar	583.505	644.527	712.148	705.174	714.286	722.314	732.45	749.247	751.914		Madagascar	571.829	3481.05	6641	10007.1	13398.1
Malawi	344.428	371.743	400.939	406.842	415.089	426.479	438.272	455.741	461.779		Malawi	350.276	391.212	433.938	434.648	407.13	96.0371	95.6659	95.0632	96.0428		Malawi	350.276	384.809	424.864	427.349	437.282	448.298	462.297	466.796	460.421		Malawi	350.276	383.622	421.841	423.709	433.805	442.045	449.888	460.316	453.485		Malawi	344.428	2093.88	3981.79	5992.39	8034.84
Mali	291.276	318.379	347.625	355.18	364.864	376.982	386.027	396.538	398.887		Mali	296.548	346.2	406.075	417.413	417.87	426.829	435.461	433.73	442.929		Mali	296.548	329.285	367.186	371.352	382.321	393.551	403.11	413.375	417.348		Mali	296.548	329.619	368.083	371.775	382.622	393.5	402.273	415.193	419.858		Mali	291.276	1774.76	3395.9	5141.58	6927.16
Mauritania	85.002	93.1845	101.609	102.569	103.942	105.78	107.775	109.792	109.63		Mauritania	86.728	102.193	120.665	122.983	120.452	121.185	121.018	120.657	122.201		Mauritania	86.728	96.8102	108.412	108.029	109.918	111.381	112.672	115.757	116.419		Mauritania	86.728	96.782	108.132	107.465	109.089	110.569	112.325	115.176	115.827		Mauritania	85.002	518.194	992.541	1501.55	2015.77
Mauritius	0.212605	0.250437	0.27741	0.279472	0.282526	0.293631	0.297507	0.301716	0.300341		Mauritius	0.21675	0.252573	0.279054	0.284067	0.286307	0.288075	0.288985	0.282375	0.285721		Mauritius	0.21675	0.251071	0.294769	0.293831	0.298005	0.308509	0.311558	0.317489	0.317967		Mauritius	0.21675	0.250921	0.272971	0.283171	0.295838	0.29459	0.298275	0.304481	0.305151		Mauritius	0.212605	1.31346	2.59262	3.98173	5.38215
Morocco	372.284	400.932	429.905	437.994	447.704	459.428	470.848	482.43	487.117		Morocco	377.821	412.935	452.208	460.721	454.107	457.941	459.096	459.365	465.39		Morocco	377.821	411.582	449.31	452.664	463.768	474.052	483.524	498.427	505.703		Morocco	377.821	411.281	448	450.674	460.838	471.153	481.976	496.079	503.304		Morocco	372.284	2262.35	4295.98	6453.6	8653.28
Mozambique	889.341	972.963	1062.4	1066.56	1074.43	1086.88	1094.07	1106.22	1092.19		Mozambique	905.131	1047.29	1216.35	1227.98	1204.73	1205.24	1213.16	1185.95	1192.69		Mozambique	905.131	993.947	1095.91	1091.87	1102.59	1112.57	1124.11	1135.27	1128.13		Mozambique	905.131	998.437	1105.57	1099.2	1108.4	1116.51	1122.71	1141.57	1134.04		Mozambique	889.341	5419.67	10373.9	15690.1	21030.8
Niger	498.417	538.206	578.224	581.164	586.568	594.683	603.46	614.002	608.749		Niger	508.118	588.974	684.392	694.176	681.005	681.424	685.434	673.432	679.625		Niger	508.118	553.088	603.268	598.226	606.027	611.852	619.912	630.568	628.351		Niger	508.118	558.271	613.898	608.096	615.926	620.788	628.678	643.543	642.341		Niger	498.417	3030.29	5761.34	8655.39	11566.6
Nigeria	3309.48	3648.05	4013.57	4098.47	4200.37	4327.87	4435.6	4555.36	4596.93		Nigeria	3369.7	3931.19	4600.76	4709.21	4683.87	4768.36	4835.33	4840.3	4937.14		Nigeria	3369.7	3762.48	4220	4261.56	4373.6	4489.86	4590.19	4720.17	4780		Nigeria	3369.7	3757.19	4203.55	4234.38	4338.14	4452.11	4549.78	4687.8	4746.84		Nigeria	3309.48	20195.5	38801.3	58954	79548.3
Réunion	4.45792	4.52853	4.64847	4.65947	4.69933	4.75011	4.81517	4.87495	4.83365		Réunion	4.54386	4.8256	5.29175	5.3316	5.19165	5.18464	5.14002	5.08791	5.10305		Réunion	4.54386	4.70074	4.95324	4.92053	4.97258	5.01587	5.05886	5.15581	5.13887		Réunion	4.54386	4.6981	4.93981	4.89616	4.93811	4.98014	5.02751	5.12077	5.11336		Réunion	4.45792	26.8181	49.5807	72.8341	96.1713
Rwanda	248.727	269.608	290.779	292.993	296.092	309.109	313.725	318.562	316.31		Rwanda	253.275	271.216	87.4909	88.6214	86.321	86.3908	85.9667	85.3351	86.1234		Rwanda	253.275	275.325	306.321	304.404	306.849	307.35	306.769	299.099	81.0454		Rwanda	253.275	274.931	305.118	302.59	304.609	304.75	303.881	297.27	80.6867		Rwanda	248.727	1513.24	2882.45	4338.56	5806.63
Sao Tome and Principe	6.62285	7.24461	7.88958	7.91906	7.90352	7.92596	7.94857	8.00505	7.93172		Sao Tome and Principe	6.73517	7.46442	8.2743	8.28205	8.06599	8.01979	7.97614	7.84852	7.83652		Sao Tome and Principe	6.73517	7.51	8.38087	8.37588	8.40322	8.39028	8.38937	8.46427	8.4196		Sao Tome and Principe	6.73517	7.49504	8.34347	8.32849	8.31105	8.30437	8.31457	8.40012	8.3576		Sao Tome and Principe	6.62285	40.3589	77.2269	116.704	156.284
Senegal	285.713	307.358	329.553	330.894	333.425	337.461	341.555	347.473	343.16		Senegal	290.861	330.389	376.434	381.269	375.771	375.173	380.788	370.53	373.678		Senegal	290.861	318.048	348.927	346.654	350.83	354.452	360.884	365.302	363.118		Senegal	290.861	317.404	347.062	344.346	348.514	350.352	354.158	362.467	360.197		Senegal	285.713	1735.92	3294.91	4944.02	6601.02
Sierra Leone	244.795	265.426	286.198	286.795	288.64	291.843	295.37	299.323	296.76		Sierra Leone	249.677	290.005	337.746	341.321	332.642	332.373	331.302	326.94	329.196		Sierra Leone	249.677	275.806	305.52	302.245	305.412	307.581	309.997	315.925	315.461		Sierra Leone	249.677	275.633	304.589	300.658	303.226	305.208	308.204	314.264	313.788		Sierra Leone	244.795	1489.4	2837.3	4268.89	5704.71
Somalia	594.786	646.835	699.018	702.325	708.835	718.741	729.84	741.369	736.974		Somalia	607.005	700.925	811.161	822.41	802.358	803.695	800.368	793.506	800.653		Somalia	607.005	665.282	730.572	723.443	733.456	740.479	747.339	765.127	766.487		Somalia	607.005	671.443	742.672	733.922	742.575	749.544	759.424	776.445	777.938		Somalia	594.786	3620.77	6907.13	10405.5	13923.7
South Africa	1778.4	1926.31	2086.68	2020.01	1963.44	1921.22	1839.25	1774.54	1685.33		South Africa	1799.27	1956.28	2115.34	2001.18	1845.73	1725.37	1626.1	1514.63	1438.96		South Africa	1799.27	1972.51	2167.08	2101.53	2017.14	1955.49	1869.21	1787.13	1695.23		South Africa	1799.27	1947.26	2114.49	2039.73	1940.65	1891.58	1797.65	1730.29	1641.75		South Africa	1778.4	10818.3	20610.2	30977	41020.5
Sudan	829.674	890.552	951.99	961.904	975.056	991.764	802.583	817.974	814.32		Sudan	842.515	956.672	1091.25	1110.54	1097.32	901.798	905.225	896.059	906.623		Sudan	842.515	916.241	998.972	998.293	1015.45	1029.7	839.284	859.261	861.516		Sudan	842.515	916.818	998.813	996.651	1012.58	1025.67	835.67	857.06	859.284		Sudan	829.674	5038.92	9553.12	14323	19145.7
Swaziland	96.3707	108.548	120.353	122.724	140.218	144.315	139.605	132.08	119.842		Swaziland	97.7793	98.1342	95.6246	92.525	84.0515	13.6387	4.88747	0	0.00593634		Swaziland	97.7793	112.566	128.472	129.504	146.939	149.448	143.508	134.557	120.813		Swaziland	97.7793	112.125	127.634	128.023	145.231	147.41	141.084	132.704	119.073		Swaziland	96.3707	590.402	1144.95	1749.09	2380.2
Tanzania, United Rep of	1133.41	1214.88	1295.37	1300.2	1311.7	1328.96	1347.98	1371.42	1359.08		Tanzania, United Rep of	1154.84	1320.97	1514.06	1533.65	1506.06	1506.05	1518.11	1489.38	1501.99		Tanzania, United Rep of	1154.84	1262.06	1382.34	1371.37	1389.59	1403.94	1425.48	1450.11	1446.76		Tanzania, United Rep of	1154.84	1260.55	1376.82	1363.43	1380.41	1390.47	1407.77	1440.76	1437.15		Tanzania, United Rep of	1133.41	6881.92	13036.8	19518.5	26031
Togo	190.768	207.161	224.026	224.508	225.855	228.506	231.725	235.438	234.479		Togo	194.506	223.711	258.038	260.919	254.983	255.54	255.563	253.476	256.32		Togo	194.506	214.429	237.128	234.849	237.209	239.176	241.614	246.939	247.632		Togo	194.506	214.186	236.23	233.374	235.342	237.252	240.202	245.575	246.287		Togo	190.768	1161	2213.67	3334.29	4458.17
Tunisia	170.464	189.302	215.878	224.212	233.046	242.99	251.014	259.273	263.264		Tunisia	173.662	207.412	242.176	249.677	247.743	250.464	249.682	242.387	233.981		Tunisia	173.662	195.834	228.213	234.55	244.23	253.513	260.724	269.418	273.944		Tunisia	173.662	195.48	227.404	233.185	242.42	251.538	258.654	267.675	272.103		Tunisia	170.464	1041.62	2014.71	3102.43	4232.33
Uganda	1944.97	2103.3	2261.48	2269.25	2281.74	2295.66	2289.38	2151.03	647.169		Uganda	1982.26	2287.52	2641.26	2665.26	2591.83	2549.05	1914.66	636.025	642.214		Uganda	1982.26	2184.38	2411.69	2391.79	2414.28	2420.81	2409.72	2271.36	686.592		Uganda	1982.26	2182.2	2403.06	2378.26	2397.21	2400.45	2389.28	2258.24	683.576		Uganda	1944.97	11828.1	22502.8	33818	45176.8
Congo, Dem Republic of	3665.96	3999.7	4345.89	4383.56	4442.14	4523.79	4610.95	4694.61	4664.7		Congo, Dem Republic of	3737.75	4369.71	5125.73	5215.76	5132.61	5159.9	5202.52	5128.07	5181.96		Congo, Dem Republic of	3737.75	4147.47	4618.63	4599.59	4681.7	4751.88	4836.14	4935.54	4937.87		Congo, Dem Republic of	3737.75	4151.36	4619.19	4591.44	4667.91	4727.9	4808.7	4925.77	4927.68		Congo, Dem Republic of	3665.96	22329.5	42674.2	64441.3	86417.7
Zambia	1020.09	1103.71	1188.33	1197.05	1211.55	1232.23	1254.06	1279.31	1275.11		Zambia	1039.84	1206.07	1402.9	1424.17	1399.28	1405.09	1414.62	1399.03	1417.23		Zambia	1039.84	1147.69	1270.73	1263.84	1283.93	1301.11	1321.95	1351.95	1356.48		Zambia	1039.84	1146.4	1265.81	1256.54	1274.95	1289.78	1309.85	1343.95	1348.33		Zambia	1020.09	6204.15	11807.3	17757.7	23757.4
Zimbabwe	425.255	466.5	509.431	523.597	541.034	562.353	578.624	596.131	603.63		Zimbabwe	433.207	505.961	592.243	611.775	612.642	629.177	638.921	643.708	659.745		Zimbabwe	433.207	483.409	540.958	549.882	570.159	590.619	605.996	627.457	639.418		Zimbabwe	433.207	482.956	539.156	546.797	565.882	586.164	602.199	623.772	635.676		Zimbabwe	425.255	2592.78	4968.21	7529.53	10165
NORTH/CENTRAL AMERICA	49278.4	56273.1	64460.8	64779.4	65203.7	65286.2	62777.8	60547.3	58024.2		NORTH/CENTRAL AMERICA	50012.7	60295	72999.8	73899	73730.1	74399.3	72726.6	69839.8	67634.7		NORTH/CENTRAL AMERICA	50012.7	58081.1	67811.9	69173.4	69660.8	70346.6	67784.4	64915.4	62253.8		NORTH/CENTRAL AMERICA	50012.7	58250.2	68383.9	69231.5	69393.5	70332.8	67689.3	65289.1	62688.8		NORTH/CENTRAL AMERICA	49278.4	302665	592219	914841	1.23916e+06
Bahamas	1.13942	1.26523	1.38377	1.38451	1.39587	1.4144	1.43599	1.45421	1.44161		Bahamas	1.17593	1.39125	1.62148	1.65605	1.59755	1.60529	1.59538	1.56348	1.57676		Bahamas	1.17593	1.32286	1.49733	1.48618	1.50571	1.51819	1.53029	1.5635	1.56333		Bahamas	1.17593	1.32271	1.48487	1.46717	1.4831	1.49547	1.51045	1.54467	1.54461		Bahamas	1.13942	6.96235	13.407	20.3266	27.2605
Barbados	0.731113	0.813383	0.899713	0.919691	0.926111	0.956591	0.948538	0.95065	0.945051		Barbados	0.742964	0.636887	0.525277	0.500299	0.471373	0.454486	0.445424	0.420756	0.418288		Barbados	0.742964	0.851989	0.963005	0.985762	1.00227	1.03322	1.04092	1.02669	1.02239		Barbados	0.742964	0.848444	0.956279	0.976666	0.991961	1.02338	1.01011	1.00691	1.0138		Barbados	0.731113	4.46895	8.62219	13.1407	17.7456
Belize	7.36261	7.93115	8.51355	8.49824	8.54395	8.63214	8.61941	8.63276	8.51233		Belize	7.54113	8.12064	8.84537	8.89985	8.69477	8.72142	8.63601	8.53794	8.51967		Belize	7.54113	8.33854	9.25887	9.16995	9.21726	9.27672	9.25177	9.3084	9.23592		Belize	7.54113	8.29213	9.15705	9.07012	9.09573	9.17481	9.17305	9.21611	9.14794		Belize	7.36261	44.7442	84.9823	127.535	170.072
Canada	14973.5	16820.6	18963.3	18997.2	19342.5	19881.2	19440.8	18919.2	18259.8		Canada	15142.3	18021.5	21638.1	21612.4	21738.2	22395	22427.4	21937.1	21400		Canada	15142.3	16929.5	19058.6	19338.2	19691.7	20120	19662.5	18994.5	18371		Canada	15142.3	17360.2	20155.1	20219.6	20438.3	21016.3	20699.8	20207.7	19562.7		Canada	14973.5	91688.2	177934	272784	368116
Saint Lucia	0.360489	0.400999	0.445394	0.460102	0.461445	0.464971	0.472484	0.4766	0.473859		Saint Lucia	0.371495	0.446543	0.538673	0.55533	0.54267	0.540331	0.539484	0.542682	0.543826		Saint Lucia	0.371495	0.413136	0.480744	0.489704	0.493186	0.4948	0.500115	0.519766	0.520643		Saint Lucia	0.371495	0.412975	0.470742	0.474835	0.489254	0.490884	0.497695	0.505301	0.506377		Saint Lucia	0.360489	2.20345	4.25284	6.49452	8.79637
Costa Rica	213.074	234.266	256.882	258.578	261.481	264.621	264.909	265.726	261.889		Costa Rica	218.032	245.548	276.765	279.344	273.764	276.732	277.611	273.355	274.565		Costa Rica	218.032	246.935	281.437	283.073	285.436	288.191	287.983	287.448	283.763		Costa Rica	218.032	245.463	278.178	279.397	280.591	283.916	282.528	283.693	280.097		Costa Rica	213.074	1299.64	2493.59	3779.69	5075.49
Cuba	92.155	99.8504	108.232	108.835	109.454	110.138	109.305	109.038	104.918		Cuba	94.0627	105.073	116.749	115.329	113.932	113.154	114.844	108.918	108.03		Cuba	94.0627	104.582	117.11	117.334	118.172	118.955	119.729	118.16	115.15		Cuba	94.0627	104.073	116.109	116.183	117.135	117.21	116.258	116.727	113.59		Cuba	92.155	560.625	1068.26	1610.02	2154.82
Dominica	0.250891	0.289108	0.313676	0.325134	0.327185	0.330764	0.334468	0.348802	0.341408		Dominica	0.258616	0.321375	0.374616	0.378952	0.380108	0.379789	0.377772	0.372684	0.381625		Dominica	0.258616	0.29545	0.349947	0.346143	0.349759	0.352095	0.365322	0.371795	0.366654		Dominica	0.258616	0.284966	0.329053	0.324395	0.346963	0.349247	0.352375	0.358905	0.353975		Dominica	0.250891	1.54356	3.01367	4.59351	6.22123
Dominican Republic	36.9925	40.3053	43.5962	44.2619	44.7962	45.5744	46.1916	46.983	46.789		Dominican Republic	38.0767	43.6149	50.3656	52.2994	50.6188	50.2579	50.0282	49.5928	50.0715		Dominican Republic	38.0767	42.368	47.2254	47.4689	48.1949	48.8028	49.1889	50.2658	50.4714		Dominican Republic	38.0767	42.2978	46.9925	47.1069	47.6915	48.3603	48.8959	49.935	50.1436		Dominican Republic	36.9925	225.268	430.085	648.732	870.575
El Salvador	157.18	174.331	191.66	193.403	196.464	200.305	203.126	206.435	205.206		El Salvador	161.89	181.178	204.214	204.272	197.007	196.943	195.656	193.399	194.034		El Salvador	161.89	182.201	204.603	204.074	207.23	210.26	212.543	217.009	217.144		El Salvador	161.89	182.048	203.897	202.493	205.569	208.8	211.575	215.59	216.028		El Salvador	157.18	960.229	1849.21	2809.26	3779.33
Guatemala	724.697	797.618	871.719	873.806	879.749	891.094	902.463	914.459	905.078		Guatemala	747.214	884.663	1047.33	1059.77	1029.25	1029.76	1021.35	1011.09	1017.72		Guatemala	747.214	839.639	945.621	935.271	945.476	951.758	957.31	979.064	977.99		Guatemala	747.214	838.767	941.723	928.596	936.094	943.641	953.524	973.216	971.883		Guatemala	724.697	4421.1	8483.29	12844	17218.9
Haiti	73.5421	80.8385	88.1825	88.5172	89.3142	90.5842	91.9063	93.289	92.4246		Haiti	75.8398	88.8314	104.108	105.55	102.607	102.669	102.043	100.85	101.645		Haiti	75.8398	84.7941	94.9147	93.7919	95.103	96.0055	96.7993	99.0995	99.0312		Haiti	75.8398	84.6133	94.3121	92.9788	94.0465	94.907	96.0826	98.2356	98.1537		Haiti	73.5421	448.549	860.086	1301.33	1744.72
Honduras	313.739	344.049	374.786	375.603	378.407	383.403	387.382	391.468	386.906		Honduras	323.152	375.897	438.148	442.116	429.945	430.458	427.055	422.025	424.591		Honduras	323.152	362.436	407.649	402.79	407.278	410.765	412.732	420.762	419.351		Honduras	323.152	361.682	405.312	399.886	403.271	406.783	410.302	417.691	416.284		Honduras	313.739	1912.75	3663.73	5538.48	7419.3
Jamaica	36.8288	41.4553	46.0908	46.8565	47.4996	48.3473	48.6254	49.1225	48.054		Jamaica	37.6311	45.3998	54.3895	55.8572	56.0098	56.4517	57.7383	55.8184	56.0785		Jamaica	37.6311	43.6309	50.4247	51.0288	51.822	52.7114	53.7149	53.7385	52.9284		Jamaica	37.6311	43.3528	49.7392	50.3681	51.1863	51.7428	52.0654	52.9564	52.135		Jamaica	36.8288	225.599	437.511	668.731	903.656
Martinique	0.348891	0.374479	0.386384	0.386243	0.391691	0.406029	0.410153	0.414568	0.399202		Martinique	0.35979	0.417778	0.469879	0.474334	0.464078	0.46238	0.469737	0.46243	0.464218		Martinique	0.35979	0.385573	0.417813	0.411528	0.419348	0.432517	0.43445	0.442473	0.440505		Martinique	0.35979	0.385473	0.408083	0.400785	0.416121	0.417965	0.421493	0.429303	0.427506		Martinique	0.348891	2.11893	4.00324	5.93502	7.87168
Mexico	1874.63	2120.05	2395.76	2418.43	2440.91	2476.25	2478.18	2478.09	2433.55		Mexico	1924.18	2321.55	2810.21	2857.2	2809.58	2832.24	2804.59	2770.6	2771.5		Mexico	1924.18	2230.38	2609.06	2610.32	2637.7	2665.56	2661.1	2683.76	2657.01		Mexico	1924.18	2218.12	2576.86	2577.05	2596.88	2626.89	2629.22	2649.33	2623.18		Mexico	1874.63	11493.2	22369.2	34370.7	46485.3
Netherlands Antilles	0.00326667	0.00353667	0.00379667	0.00375667	0.00373667	0.00373667	0.00749334	0.00751334	0.00735334		Netherlands Antilles	0.00337249	0.00396249	0.00465249	0.00465249	0.00445249	0.00439249	0.00430249	0.00420249	0.00418249		Netherlands Antilles	0.00337249	0.00372249	0.00411249	0.00400249	0.00400249	0.00398249	0.00792498	0.00802498	0.00792498		Netherlands Antilles	0.00337249	0.00372249	0.00410249	0.00398249	0.00397249	0.00395249	0.00395249	0.00399249	0.00394249		Netherlands Antilles	0.00326667	0.01987	0.0378134	0.0567567	0.07552
Nicaragua	212.711	234.319	255.891	256.161	257.436	259.909	262.449	265.123	261.889		Nicaragua	219.42	255.327	296.717	298.647	288.929	288.173	285.172	281.51	283.102		Nicaragua	219.42	244.236	271.829	267.292	269.69	271.027	272.081	277.877	277.066		Nicaragua	219.42	244.065	270.874	265.748	267.473	268.831	271.179	276.319	275.51		Nicaragua	212.711	1297.87	2491.04	3770.77	5052.85
Panama	51.6702	58.4752	66.1093	66.1849	66.4782	67.2202	67.8268	68.4381	67.9554		Panama	53.0098	57.0255	61.0771	61.5079	60.4551	61.4051	60.8351	60.2885	60.8038		Panama	53.0098	59.8268	67.9807	67.8429	68.0865	68.4317	68.3779	69.3685	69.3105		Panama	53.0098	59.2586	66.6663	66.2479	66.4126	66.95	67.2064	68.1202	68.0094		Panama	51.6702	316.826	616.836	947.459	1278.68
Saint Vincent/Grenadines	0.262489	0.291363	0.327698	0.328323	0.330359	0.345397	0.348844	0.35263	0.348853		Saint Vincent/Grenadines	0.27032	0.323706	0.377191	0.393976	0.383456	0.378737	0.376776	0.371738	0.38565		Saint Vincent/Grenadines	0.27032	0.297739	0.353257	0.349461	0.365106	0.36736	0.369353	0.375757	0.385919		Saint Vincent/Grenadines	0.27032	0.297578	0.343564	0.338907	0.350217	0.364405	0.367262	0.373549	0.372332		Saint Vincent/Grenadines	0.262489	1.60381	3.09696	4.73607	6.37972
Trinidad and Tobago	9.54743	9.89717	9.9909	10.2635	10.2934	10.3709	10.2117	10.074	9.90258		Trinidad and Tobago	9.67166	8.03868	6.04342	5.99799	5.85185	5.81098	5.6679	5.52169	5.42592		Trinidad and Tobago	9.67166	10.1958	10.5518	11.0738	11.058	11.1047	10.9615	10.8518	10.6884		Trinidad and Tobago	9.67166	10.1523	10.4747	10.9256	10.866	10.9552	10.8043	10.6988	10.5452		Trinidad and Tobago	9.54743	57.6343	107.214	157.441	208.788
United States of America	30497.7	35205.7	40776.3	41029	41066.6	40544.6	38451.9	36717.2	34927.3		United States of America	30957.5	37649.7	45882.8	46735.8	46561.4	46547.7	44884.2	42557.5	40874.8		United States of America	30957.5	36688.4	43631.5	44730.6	44810.5	45019.5	42905.9	40639.9	38639.3		United States of America	30957.5	36444.2	43154.5	43962	43864.7	44174.3	41826.6	39855.4	37937.2		United States of America	30497.7	187694	369293	573427	778610
SOUTH AMERICA	28636.9	29885.8	31404.6	30929.5	30515.3	30348.6	29844.1	29526	29192.4		SOUTH AMERICA	28840	31241.4	34347.8	33887.8	32728.5	32251.1	31620.6	30814.2	30628		SOUTH AMERICA	28840	30404.2	32554.8	32352	31762.4	31263.6	30636.9	30147.6	29738.4		SOUTH AMERICA	28840	30431.6	32686.1	32432	31751.5	31488	30827.7	30510.7	30235.5		SOUTH AMERICA	28636.9	173070	324018	480566	634799
Argentina	1362.64	1522.7	1717.57	1738.32	1757.2	1776.64	1751.85	1733.93	1708.74		Argentina	1371.08	1576.69	1830.72	1850.47	1845.18	1867.38	1850.47	1814.26	1788.4		Argentina	1371.08	1548.29	1772.7	1805.25	1820.24	1837.54	1817.53	1791.75	1766.35		Argentina	1371.08	1548.96	1778.8	1806.39	1816.04	1839.18	1812.48	1791.23	1769.19		Argentina	1362.64	8335.88	16144.2	24752.8	33463.3
Bolivia	199.694	213.771	228.26	232.451	256.534	263.61	267.993	272.572	275.954		Bolivia	201.374	224.42	250.889	273.007	273.424	279.294	281.923	283.445	289.048		Bolivia	201.374	217.769	236.207	239.519	263.29	269.814	273.705	279.033	283.26		Bolivia	201.374	218.575	238.134	241.049	264.872	271.934	276.114	281.611	286.131		Bolivia	199.694	1212.24	2295.59	3441.08	4627.41
Brazil	18337	18943.3	19749.1	19504.3	19336.7	19407.2	19386.7	19466.6	19591.3		Brazil	18463.7	19836.7	21644.8	21559.9	21051.9	20911.2	20757.1	20524.2	20723.6		Brazil	18463.7	19244.8	20303.8	20222.8	20000.8	19818.1	19697.8	19676.7	19723.3		Brazil	18463.7	19300.8	20490.9	20410.4	20122.5	20102.8	19985.8	20095	20264.7		Brazil	18337	110628	206151	304651	402005
Chile	4855.08	5023.65	5203.05	5015.87	4826.21	4644.03	4324.32	4045.17	3761.88		Chile	4885.34	5242.24	5720.58	5401.48	5003	4778.11	4466.95	4116.65	3835.57		Chile	4885.34	5136.26	5560.95	5511.36	5235.21	5004.1	4659.19	4324.47	4013		Chile	4885.34	5115.11	5526.46	5419.21	5127.9	4949.82	4591.44	4282.88	3980.96		Chile	4855.08	29299	54596.7	80424.7	105314
Colombia	579.405	628.203	684.837	687.582	689.098	692.575	690.442	692.877	680.955		Colombia	584.317	672.574	781.497	791.622	781.109	779.197	782.628	759.19	758.989		Colombia	584.317	647.075	724.65	727.312	730.997	734.081	737.102	734.706	724.906		Colombia	584.317	644.547	718.749	719.62	721.503	722.541	720.046	725.618	716.553		Colombia	579.405	3525.23	6722.88	10149.8	13589.2
Ecuador	479.514	513.186	549.042	546.852	548.083	554.542	554.13	550.352	534.93		Ecuador	483.341	502.792	528.547	519.851	505.217	502.815	503.796	491.105	490.659		Ecuador	483.341	520.318	564.785	563.049	566.324	573.508	575.974	572.504	559.855		Ecuador	483.341	516.19	557.558	554.274	558.106	563.778	560.875	560.075	548.233		Ecuador	479.514	2910.76	5512.54	8255.56	10991.1
French Guiana	13.4349	14.0583	14.7115	14.5926	14.5327	14.5488	14.4566	14.4141	14.1806		French Guiana	13.5462	14.447	15.4733	15.2585	15.4995	15.1545	14.7335	14.0548	13.7186		French Guiana	13.5462	14.417	15.4302	15.2443	15.1935	15.1745	15.0978	15.0576	14.8708		French Guiana	13.5462	14.3813	15.356	15.1396	15.0695	15.0561	14.9528	14.9598	14.7674		French Guiana	13.4349	81.233	152.178	225.617	298.52
Guyana	72.6546	81.5792	92.0824	91.9438	92.144	92.8584	92.2007	91.5213	88.9343		Guyana	73.2496	86.7512	104.651	108.606	105.721	106.127	105.581	104.219	104.848		Guyana	73.2496	83.7403	97.775	99.274	99.0434	99.4549	98.7756	98.7387	97.4925		Guyana	73.2496	83.521	97.286	97.7976	97.248	98.1398	97.2808	97.5212	96.0778		Guyana	72.6546	444.852	863.252	1323.53	1783.44
Paraguay	563.474	610.479	660.59	674.773	691.687	711.76	722.706	735.666	738.343		Paraguay	568.309	646.974	739.806	757.442	760.29	776.152	787.171	785.192	797.22		Paraguay	568.309	622.317	684.256	695.518	713.382	732.212	744.468	757.22	762.45		Paraguay	568.309	623.236	686.278	696.318	713.505	732.47	742.875	758.62	764.152		Paraguay	563.474	3427.85	6530.35	9847.49	13238.3
Peru	579.512	626.106	673.679	679.974	686.928	695.126	698.561	702.144	697.063		Peru	583.683	659.76	748.089	758.667	750.49	754.647	752.466	745.927	747.722		Peru	583.683	638.743	700.123	703.082	711.523	718.401	720.57	726.982	724.861		Peru	583.683	638.004	697.963	699.67	707.043	714.326	717.184	723.659	721.677		Peru	579.512	3523.67	6701.77	10076.5	13483.3
Suriname	74.4833	87.7312	103.728	102.769	101.939	101.436	97.4471	94.169	90.8173		Suriname	74.9089	74.8786	75.7962	74.0286	71.3127	71.1534	69.6204	67.2426	65.698		Suriname	74.9089	85.1793	98.0567	98.8502	96.991	96.2185	92.9436	89.371	86.2806		Suriname	74.9089	79.0615	84.8935	85.0667	83.0205	83.2006	79.9145	77.212	74.6062		Suriname	74.4833	460.148	914.801	1432.48	1945.5
Uruguay	1145.19	1205.49	1265.57	1169.8	1035.66	905.902	753.021	632.105	517.625		Uruguay	1159.31	1262.11	1387.87	1247.91	1035.48	872.37	707.964	577.392	477.824		Uruguay	1159.31	1218.64	1309.69	1176.88	1006.13	851.893	688.089	563.734	465.886		Uruguay	1159.31	1223.82	1310.24	1197.22	1026.18	886.707	720.386	588.913	486.279		Uruguay	1145.19	6931.46	13019	19251.1	24965.9
Venezuela, Boliv Rep of	374.788	415.581	462.446	470.239	478.595	488.379	490.292	494.47	491.667		Venezuela, Boliv Rep of	377.864	441.081	519.115	529.568	529.935	537.571	540.217	531.337	534.67		Venezuela, Boliv Rep of	377.864	426.674	486.375	493.882	503.28	513.127	515.696	517.287	515.919		Venezuela, Boliv Rep of	377.864	425.413	483.487	489.788	498.526	508.039	508.334	513.394	512.188		Venezuela, Boliv Rep of	374.788	2289.52	4414.3	6734.32	9093.87
ASIA	90922.2	103814	119407	122189	126078	130310	130984	131128	130081		ASIA	91745.5	106493	124798	126502	126322	128798	129757	128318	128034		ASIA	91745.5	105017	121655	122620	125259	128603	129907	130219	129509		ASIA	91745.5	104204	119809	120897	123243	126706	127510	128052	127366		ASIA	90922.2	558425	1.09309e+06	1.6929e+06	2.30774e+06
Afghanistan	230.827	252.379	277.173	281.814	283.721	283.355	282.508	284.133	278.004		Afghanistan	233.169	233.666	35.1983	35.7304	34.9645	35.0948	35.0212	34.8661	35.2567		Afghanistan	233.169	244.988	251.818	244.324	232.473	213.714	155.958	30.5405	30.6852		Afghanistan	233.169	240.61	239.826	226.691	197.137	30.2394	30.6994	31.4217	31.5686		Afghanistan	230.827	1406.51	2693.2	4083.71	5494.69
Bahrain	0.414279	0.50032	0.594772	0.620379	0.647539	0.682372	0.705519	0.723213	0.724609		Bahrain	0.419024	0.556529	0.698171	0.737809	0.743905	0.775765	0.785522	0.784991	0.794326		Bahrain	0.419024	0.526914	0.634412	0.667464	0.691135	0.713105	0.728462	0.750271	0.766832		Bahrain	0.419024	0.526664	0.623522	0.649257	0.693288	0.709207	0.7259	0.747295	0.752364		Bahrain	0.414279	2.57172	5.16777	8.16723	11.2963
Bangladesh	1150.32	1244.97	1339.91	1351.27	1367.68	1388.78	1411.77	1435.3	1431.96		Bangladesh	1167.48	1347.11	1559.07	1584.45	1552.76	1559.38	1557.35	1549.63	1566.04		Bangladesh	1167.48	1283.57	1414.26	1408.06	1430.91	1447.42	1463.32	1498.61	1505.15		Bangladesh	1167.48	1283.5	1411.52	1402.39	1421.97	1438.45	1459.25	1492.18	1498.57		Bangladesh	1150.32	6996.56	13316.3	20027.2	26800
Bhutan	233.202	252.496	272.098	274.081	277.156	281.402	286.136	291.141	290.344		Bhutan	236.653	272.865	315.712	320.567	314.488	315.73	316.159	314.034	317.552		Bhutan	236.653	260.642	287.902	286.389	290.755	294.147	297.83	304.79	305.953		Bhutan	236.653	260.543	287.166	285.072	288.93	292.105	296.43	303.365	304.506		Bhutan	233.202	1418.5	2700.59	4063.06	5436.54
Brunei Darussalam	8.09464	7.57055	7.10571	7.09993	7.07265	7.04892	7.1505	7.26595	7.30681		Brunei Darussalam	8.15048	7.66134	7.17626	7.04478	6.86424	6.68639	6.79005	6.65563	6.80961		Brunei Darussalam	8.15048	7.7524	7.42982	7.45869	7.41529	7.38801	7.54765	7.61246	7.65953		Brunei Darussalam	8.15048	7.71663	7.37417	7.389	7.34381	7.31468	7.41808	7.54304	7.59259		Brunei Darussalam	8.09464	48.0437	85.4316	120.954	156.427
Cambodia	446.681	478.647	512.056	514.499	518.311	524.234	528.308	532.246	528.334		Cambodia	451.83	505.601	568.63	574.579	564.762	566.751	563.601	559.693	562.282		Cambodia	451.83	491.297	537.129	534.114	539.29	543.628	545.636	553.385	552.34		Cambodia	451.83	491.289	536.63	533.403	537.618	542.029	545.618	552.54	551.431		Cambodia	446.681	2712.05	5138.69	7701.42	10277.7
China	38863	45632.2	54367	56209.9	58745.7	61428.2	61697.2	61630.2	60632.2		China	39159.7	47694.9	59027.3	60337.6	61335.1	63790.9	65275.5	64853.9	64677.3		China	39159.7	46147.7	55428.6	56039.4	57921.1	60193.7	61427	61706.1	61042.7		China	39159.7	45757.3	54525.3	55380.1	57071.3	59646.2	60460.1	60885.7	60178.1		China	38863	239947	476843	750521	1.03411e+06
Cyprus	1.36608	1.30096	1.15375	1.024	0.920475	0.971303	1.03307	1.07213	1.07387		Cyprus	1.37826	1.35281	1.24735	1.14211	0.930833	0.88186	0.933816	1.00331	1.02679		Cyprus	1.37826	1.31615	1.22736	1.08927	1.02404	1.09842	1.14877	1.19621	1.1997		Cyprus	1.37826	1.31325	1.20093	1.0732	0.997836	1.07977	1.14144	1.17166	1.17584		Cyprus	1.36608	8.13137	14.489	20.128	25.1444
Maldives	0.696707	0.774492	0.840649	0.843148	0.853566	0.874355	0.884458	0.899601	0.893343		Maldives	0.707158	0.839354	0.980483	0.99113	0.98537	0.985313	0.980348	0.988159	0.99396		Maldives	0.707158	0.790219	0.888658	0.880295	0.894585	0.912807	0.918641	0.940759	0.940272		Maldives	0.707158	0.778845	0.865043	0.866982	0.888879	0.894955	0.903815	0.936563	0.936078		Maldives	0.696707	4.25803	8.19664	12.4024	16.6285
India	21716.4	24086.6	26716.8	26905	27368.8	28047.5	28468.6	28543.2	28793.7		India	21945.4	24857.8	28092	28026.1	27164.7	26819.5	26403.7	26190.7	26258.6		India	21945.4	24540.4	27553.9	27434.4	27687.2	28206.1	28488.4	28701.8	28995.2		India	21945.4	24566.7	27614.8	27477.4	27826.6	28420.9	28775.9	28950.4	29351.9		India	21716.4	132669	255732	389504	524493
Indonesia	8234.13	9436.75	10839	11076.6	11407.5	11664.1	11549.9	11511.7	11390.7		Indonesia	8310.33	9361.23	10696.9	10675.9	10674.5	10873.5	10840.5	10607.7	10560.7		Indonesia	8310.33	9627.5	11214.2	11496	11833.2	12211.5	12151.6	12029.6	11911.9		Indonesia	8310.33	9417.46	10748.1	11021.7	11270	11499.6	11358.7	11310.6	11201.1		Indonesia	8234.13	50607.4	99193.4	153626	209340
Iran, Islamic Rep of	239.381	275.528	325.177	339.078	344.197	345.695	339.099	337.32	335.623		Iran, Islamic Rep of	240.882	274.821	317.145	322.081	321.302	319.996	314.358	310.654	312.536		Iran, Islamic Rep of	240.882	282.712	343.652	364.11	370.868	370.974	363.66	361.039	354.171		Iran, Islamic Rep of	240.882	280.082	337.189	355.238	359.332	359.68	351.217	349.874	345.058		Iran, Islamic Rep of	239.381	1472.43	2899.72	4539.51	6240.02
Iraq	28.9894	33.1817	39.4299	40.4845	41.5152	42.6351	41.9593	41.3718	40.4513		Iraq	29.2179	33.8323	40.2822	41.0863	41.4537	42.2504	41.8365	40.5277	39.8199		Iraq	29.2179	32.8544	37.9371	38.823	39.4846	40.2414	39.5939	38.647	37.5835		Iraq	29.2179	32.5188	37.0625	37.7736	38.2862	38.9552	37.9911	37.1673	36.022		Iraq	28.9894	178.129	350.285	548.49	751.943
Israel	12.7522	12.4463	11.9696	10.5817	9.49174	8.4053	7.40663	6.6319	5.90108		Israel	12.8322	10.3108	7.26291	5.47504	4.34955	3.4212	2.38462	1.57432	0.00626917		Israel	12.8322	13.0402	13.2132	11.8758	10.7044	9.23066	7.88087	6.83544	5.97358		Israel	12.8322	12.8569	12.8906	11.6206	10.3835	9.02214	7.72522	6.74006	5.87682		Israel	12.7522	76.2071	137.962	196.422	248.241
Japan	2745.3	3048.2	3350.78	3426.2	3517.8	3612.75	3626.01	3562	3519.03		Japan	2764.08	3027.48	3284.39	3326.52	3374.27	3445.7	3426.89	3335.49	3244.06		Japan	2764.08	3173.43	3629.38	3708.71	3763.08	3819.11	3797.64	3740.65	3630.84		Japan	2764.08	3138.24	3556.96	3651.8	3703.12	3775.07	3762.33	3720.98	3572.44		Japan	2745.3	16774.7	32318.3	49147.6	66370.2
Jordan	15.4245	16.7112	17.9999	18.13	18.3286	18.6243	18.9268	19.2407	19.1843		Jordan	15.6573	18.1404	21.0796	21.4124	20.9923	21.0745	21.061	20.9141	21.1318		Jordan	15.6573	17.1317	18.7899	18.6816	18.975	19.1848	19.3982	19.8733	19.924		Jordan	15.6573	17.1286	18.7468	18.5888	18.8465	19.0572	19.3262	19.7738	19.8281		Jordan	15.4245	93.8335	178.678	268.808	359.656
Korea, Dem People's Rep	396.256	436.27	480.627	496.135	516.419	542.272	559.317	570.883	572.244		Korea, Dem People's Rep	401.266	468.639	550.421	570.118	579.962	603.155	633.426	638.752	650.482		Korea, Dem People's Rep	401.266	432.309	467.391	467.603	474.707	482.154	490.502	499.086	500.951		Korea, Dem People's Rep	401.266	449.091	505.563	517.643	539.108	564.404	590.078	604.271	608.51		Korea, Dem People's Rep	396.256	2417.55	4643.26	7061.9	9562.86
Korea, Republic of	499.277	548.593	601.817	623.85	646.26	670.302	676.172	687.249	688.512		Korea, Republic of	502.601	536.402	570.121	579.792	586.141	600.391	620.953	608.733	616.08		Korea, Republic of	502.601	571.025	652.419	685.006	704.194	729.451	745.211	746.155	747.9		Korea, Republic of	502.601	565.652	642.397	671.881	689.243	716.095	721.858	733.206	735.206		Korea, Republic of	499.277	3044.98	5841.17	8872.29	12013.9
Kuwait	0.86463	0.953214	1.02977	1.03536	1.04496	1.07041	1.08561	1.10119	1.0961		Kuwait	0.877645	1.03344	1.20217	1.21836	1.2044	1.20716	1.20361	1.19512	1.21714		Kuwait	0.877645	0.974706	1.08874	1.08087	1.09516	1.11744	1.12728	1.15155	1.15377		Kuwait	0.877645	0.963332	1.06473	1.06674	1.08823	1.09833	1.11203	1.1465	1.14869		Kuwait	0.86463	5.27636	10.119	15.2734	20.4598
Laos	467.706	533.538	610.329	626.052	645.009	667.6	682.126	687.854	686.279		Laos	473.117	569.709	692.585	727.423	736.062	758.888	779.919	788.106	796.829		Laos	473.117	549.579	645.414	667.832	687.703	709.887	734.624	742.882	743.666		Laos	473.117	548.095	642.08	660.585	678.246	701.129	724.955	732.39	733.459		Laos	467.706	2872.07	5616.55	8683.92	11833.1
Lebanon	6.72935	7.79272	9.36501	9.83372	10.2717	10.7297	10.8326	10.7922	10.5364		Lebanon	6.77814	5.79129	4.69761	4.34869	4.23743	4.31993	4.24508	4.27111	4.28275		Lebanon	6.77814	7.55319	8.63069	8.85053	9.09903	9.39532	9.52096	9.61288	9.47301		Lebanon	6.77814	7.45629	8.42369	8.66657	8.87407	9.20144	9.33335	9.39162	9.24988		Lebanon	6.72935	41.4395	81.9754	129.269	178.876
Timor-Leste	3.84945	4.21254	4.57567	4.62869	4.68832	4.76739	4.8348	4.91445	4.89961		Timor-Leste	3.90805	4.57245	5.35636	5.46241	5.35857	5.40115	5.37653	5.34888	5.40341		Timor-Leste	3.90805	4.33903	4.83975	4.83071	4.91319	4.97597	5.02796	5.1506	5.17014		Timor-Leste	3.90805	4.33883	4.82024	4.79833	4.87068	4.94507	5.00449	5.11754	5.13701		Timor-Leste	3.84945	23.4598	44.8856	67.817	91.0201
Malaysia	1368.88	1565.19	1786.02	1828.37	1872.76	1923.27	1908.78	1943.79	1917.2		Malaysia	1379.9	1357.02	1316.65	1187.23	1084.21	1036.82	979.764	901.978	868.936		Malaysia	1379.9	1602.6	1871.38	1943.19	1966.88	2011.19	2007.76	2044.99	2071.03		Malaysia	1379.9	1562.5	1785.49	1842.48	1855.47	1911.98	1916.76	1978.7	1968.81		Malaysia	1368.88	8409.58	16456.3	25428.8	34615
Mongolia	40.3958	43.4513	46.6299	47.4245	48.3987	49.6015	50.5725	51.8079	51.6584		Mongolia	40.8912	46.8707	53.9067	55.2258	55.4571	56.1762	57.6732	56.5596	57.3609		Mongolia	40.8912	44.8579	49.3949	49.8131	50.9868	52.1573	53.6306	54.4818	54.5585		Mongolia	40.8912	44.8414	49.3386	49.7771	50.9688	51.8811	52.8184	54.3151	54.3457		Mongolia	40.3958	245.43	465.865	699.81	937.906
Myanmar	2020.97	2206.73	2406.02	2423.22	2448.44	2481.82	2504.14	2533.47	2514.27		Myanmar	2048.73	2325.62	2649.5	3146.01	3099.63	3104.11	3102.91	3055.94	3075.09		Myanmar	2048.73	2266.63	2519.05	2516.16	2551.72	2578.3	2599.45	2635.56	2630.62		Myanmar	2048.73	2244.28	2462.32	2444.97	2471.59	2492.52	2509.83	2548.12	2536.35		Myanmar	2020.97	12311.6	23544.5	35591.8	47733.1
Nepal	651.815	715.003	781.476	801.287	824.652	851.794	880.654	911.198	930.934		Nepal	660.475	763.265	885.689	911.104	910.737	931.578	949.7	966.18	995.688		Nepal	660.475	734.9	820.2	833.522	859.528	884.659	910.816	947.057	971.747		Nepal	660.475	734.231	817.837	829.254	853.352	879.234	907.163	942.273	966.98		Nepal	651.815	3974.08	7615.57	11542.8	15572.6
Oman	2.05268	2.23555	2.41036	2.41834	2.44071	2.48483	2.5171	2.55449	2.54303		Oman	2.08384	2.36602	2.65666	2.68972	2.6328	2.62987	2.61748	2.59692	2.61187		Oman	2.08384	2.26868	2.48716	2.46292	2.48709	2.50624	2.52518	2.57921	2.58154		Oman	2.08384	2.26397	2.44543	2.41159	2.43563	2.4712	2.49963	2.54888	2.55132		Oman	2.05268	12.4989	23.8515	35.9113	48.0253
Pakistan	2020.31	2188.62	2370.5	2409.55	2447.26	2488.64	2524.51	2566.26	2568.89		Pakistan	2042.06	2226.86	2431.21	2452.16	2405.66	2390.13	2357.62	2288.62	2260.58		Pakistan	2042.06	2215.38	2412.91	2421.99	2454	2475.49	2488.17	2509.34	2486.56		Pakistan	2042.06	2201.28	2379.44	2377.43	2397.7	2407.38	2409.8	2439.3	2433.44		Pakistan	2020.31	12290.2	23415.2	35306.7	47392.2
Philippines	974.036	1041.29	1116.43	1131.76	1148.81	1169.26	1184.02	1204.83	1193.28		Philippines	984.043	1108.53	1259.35	1285.47	1289.37	1299.48	1331.71	1299.98	1313.93		Philippines	984.043	1073.81	1182.69	1192.39	1213.92	1234.8	1263.03	1273.89	1267.75		Philippines	984.043	1069.94	1173.12	1182.46	1204.48	1218.21	1233.2	1261.18	1254.47		Philippines	974.036	5911.47	11193.1	16790.5	22466.4
Qatar	0.295968	0.364638	0.42907	0.449853	0.471747	0.50666	0.524053	0.541816	0.551517		Qatar	0.299366	0.406548	0.512007	0.552005	0.575375	0.589831	0.59563	0.598038	0.620117		Qatar	0.299366	0.254915	0.201286	0.204504	0.204218	0.197521	0.196952	0.197263	0.195081		Qatar	0.299366	0.35938	0.438639	0.455091	0.487649	0.504157	0.521451	0.55387	0.566708		Qatar	0.295968	1.84448	3.7321	5.89824	8.1694
Saudi Arabia	15.9632	17.048	18.1034	18.2463	18.4424	18.6772	18.9789	19.253	19.265		Saudi Arabia	16.1528	18.1723	20.5257	20.8417	20.501	20.5554	20.5764	20.4999	20.7818		Saudi Arabia	16.1528	17.4378	18.8602	18.8192	19.0745	19.2428	19.44	19.8686	19.9655		Saudi Arabia	16.1528	17.4608	18.8695	18.8115	19.0348	19.2018	19.4733	19.8812	19.9536		Saudi Arabia	15.9632	96.864	183.159	273.819	365.247
Singapore	0.633907	0.647868	0.666656	0.65164	0.644192	0.644192	0.65025	0.65164	0.645128		Singapore	0.643588	0.703565	0.781447	0.770362	0.73722	0.72894	0.721712	0.707812	0.710104		Singapore	0.643588	0.668765	0.705307	0.680012	0.67512	0.67236	0.674452	0.681402	0.679304		Singapore	0.643588	0.668765	0.703897	0.677232	0.67098	0.66822	0.673062	0.678622	0.676504		Singapore	0.633907	3.8174	7.07553	10.3938	13.6445
Sri Lanka	265.252	281.606	297.732	299.648	302.615	306.784	315.184	321.189	319.039		Sri Lanka	268.793	294.557	324.468	325.268	319.002	317.416	320.447	311.866	313.399		Sri Lanka	268.793	291.394	317.06	316.345	320.712	324.543	330.663	335.476	338.988		Sri Lanka	268.793	290.735	315.171	314.009	318.277	320.784	329.017	332.743	336.128		Sri Lanka	265.252	1607.86	3032.02	4522.6	6023.81
Syrian Arab Republic	6.91295	7.84695	9.0416	9.43358	9.80397	10.1679	10.2536	10.3277	10.1182		Syrian Arab Republic	6.97161	7.07189	7.12655	7.04232	6.86525	6.86465	7.17018	6.97308	6.96738		Syrian Arab Republic	6.97161	7.72805	8.66514	8.8478	9.09847	9.43784	9.73835	9.76396	9.62238		Syrian Arab Republic	6.97161	6.92892	6.83665	6.71394	6.61495	6.71427	6.8198	6.94827	6.77903		Syrian Arab Republic	6.91295	42.4117	82.8411	128.441	175.979
Thailand	2690.88	3038.52	3431.84	3469.62	3515.49	3575.48	3555.85	3564.12	3518.06		Thailand	2717.14	2930.06	3177.57	3128.23	3077.82	3073.05	3063.34	2947.75	2914.61		Thailand	2717.14	2899.46	3142.4	3101.14	3084.68	3103.29	3099.2	3056.68	2978.97		Thailand	2717.14	2878.2	3095.47	3060.61	3043.61	3070.45	3038.16	3028.48	2956.81		Thailand	2690.88	16492.9	32078.8	49275.8	66669.8
Turkey	2548.89	2981.71	3494.18	3604.36	3693.03	3760.69	3698.99	3676.27	3648.11		Turkey	2566.39	2867.56	3207.03	3194.09	3152.67	3175.9	3154.53	3097.39	3052.14		Turkey	2566.39	2640.12	2669.4	2573.81	2423.89	2227.35	1989.51	1930.71	1873.04		Turkey	2566.39	2565.32	2498.65	2356.16	2164.71	1948.32	1619.51	1353.26	1300.63		Turkey	2548.89	15726.1	31147.2	48728.3	66838.7
United Arab Emirates	1.14588	1.31206	1.45899	1.5106	1.56041	1.60297	1.63515	1.66774	1.68056		United Arab Emirates	1.15883	1.40562	1.66248	1.73828	1.74269	1.76751	1.79024	1.79415	1.814		United Arab Emirates	1.15883	1.13654	1.08696	0.89112	0.859121	0.906902	0.941629	0.99853	1.02118		United Arab Emirates	1.15883	1.13643	1.06281	0.881554	0.848354	0.883257	0.926616	0.976395	1.01119		United Arab Emirates	1.14588	7.04145	13.7487	21.0953	28.6981
Viet Nam	2639.86	2995.8	3393.19	3465.44	3545.83	3640.81	3641.06	3660.64	3653.66		Viet Nam	2666.14	2868.67	3142.96	3103.12	3063.13	3088.03	3034.27	2965.52	2945.24		Viet Nam	2666.14	3106.26	3642.02	3749	3801.17	3883.86	3890.57	3892.8	3889.08		Viet Nam	2666.14	3074.62	3577.63	3663.98	3699.83	3808.4	3798.69	3817.09	3815.89		Viet Nam	2639.86	16195.1	31571.5	48609.7	66017.3
Yemen	23.5061	25.6442	27.7902	28.0096	28.3174	28.7836	29.2471	29.7078	29.5968		Yemen	23.8648	27.6325	32.0322	32.591	31.9187	32.078	31.9946	31.79	32.1215		Yemen	23.8648	26.1098	28.7295	28.59	29.012	29.4067	29.673	30.3691	30.4567		Yemen	23.8648	26.4049	29.2595	29.0481	29.4747	29.8779	30.2635	30.9578	31.0462		Yemen	23.5061	143.175	273.541	412.712	553.068
Armenia	65.8915	71.2045	76.4892	76.8307	77.4954	78.5051	79.5947	80.7027	80.2471		Armenia	66.8954	76.2329	87.1334	88.2517	86.173	86.2818	85.8251	85.1544	85.8038		Armenia	66.8954	73.446	80.8122	80.0566	81.0952	81.8207	82.4541	84.276	84.3843		Armenia	66.8954	73.4438	80.6347	79.7265	80.5848	81.2998	82.2669	83.9164	84.0325		Armenia	65.8915	400.662	761.969	1144.76	1529.57
Azerbaijan, Republic of	18.2119	19.6447	21.0679	21.2187	21.4795	21.844	22.2545	22.683	22.6786		Azerbaijan, Republic of	18.4872	20.9711	23.8477	24.1895	23.659	23.7509	23.723	23.6204	23.8852		Azerbaijan, Republic of	18.4872	20.2319	22.1894	22.048	22.4128	22.6912	22.9746	23.5919	23.7587		Azerbaijan, Republic of	18.4872	20.2299	22.1423	21.9599	22.2611	22.5366	22.9149	23.4916	23.6451		Azerbaijan, Republic of	18.2119	110.704	210.351	315.841	422.196
Georgia	35.5502	40.4722	48.0196	48.2947	49.8974	51.8712	53.4987	55.6409	58.3334		Georgia	35.9263	37.4584	39.2515	36.6917	36.5505	42.0108	41.8401	41.8034	42.249		Georgia	35.9263	41.7991	50.5915	50.9756	52.6671	54.5813	56.186	58.5815	61.1412		Georgia	35.9263	41.5198	50.0576	50.384	51.9083	53.8717	55.5675	57.9415	60.5556		Georgia	35.5502	218.223	428.132	668.505	911.581
Kazakhstan	51.864	58.5293	66.1698	69.2534	72.5998	75.9901	77.1424	77.9872	77.2915		Kazakhstan	52.2662	62.9563	76.7441	80.5846	83.436	86.1447	90.0159	91.0709	93.3761		Kazakhstan	52.2662	56.039	60.9826	62.4515	65.1213	68.1722	70.5287	71.6457	71.4204		Kazakhstan	52.2662	60.0022	70.0054	73.1836	76.1546	80.071	81.918	83.5375	83.2696		Kazakhstan	51.864	317.85	618.137	952.069	1301.68
Kyrgyzstan	18.8994	26.7238	38.075	24.965	24.5636	25.7557	26.0735	26.2088	26.0402		Kyrgyzstan	19.0279	27.514	40.0911	27.8751	27.6243	28.9699	29.4639	29.9771	30.7766		Kyrgyzstan	19.0279	26.411	36.7387	22.4078	21.8408	22.6844	23.2497	23.6009	23.5952		Kyrgyzstan	19.0279	26.3948	36.7927	22.4532	21.7952	22.6908	23.2034	23.5649	23.5438		Kyrgyzstan	18.8994	121.221	266.191	443.456	567.88
Tajikistan	156.448	170.392	184.483	185.702	187.729	190.59	193.465	196.362	195.481		Tajikistan	158.837	184.417	214.782	218.024	213.376	214.186	213.243	211.826	213.682		Tajikistan	158.837	174.94	193.098	191.711	194.631	196.778	198.496	203.103	203.593		Tajikistan	158.837	174.907	192.628	190.841	193.359	195.489	197.996	202.191	202.671		Tajikistan	156.448	952.63	1818.68	2742.31	3672.85
Turkmenistan	0.0256122	0.0470892	0.0617076	0.06143	0.0731312	0.0729339	0.0766393	0.0759878	0.0859708		Turkmenistan	0.0258045	0.0493406	0.054281	0.0667754	0.0660544	0.0656631	0.0783946	0.0763249	0.0756511		Turkmenistan	0.0258045	0.0277545	0.0519957	0.0519683	0.0516825	0.0639164	0.0685087	0.0674698	0.0662584		Turkmenistan	0.0258045	0.0276545	0.0422257	0.0514837	0.0634975	0.0632887	0.0624643	0.0620017	0.0726034		Turkmenistan	0.0256122	0.17515	0.425215	0.733475	1.05233
Uzbekistan	1.89198	2.02139	2.15802	2.17134	2.19943	2.22229	2.26842	2.31298	2.28301		Uzbekistan	1.91417	2.17882	2.48707	2.52328	2.54703	2.53435	2.64194	2.52071	2.56616		Uzbekistan	1.91417	2.09124	2.27309	2.28662	2.32634	2.36744	2.44629	2.44562	2.42595		Uzbekistan	1.91417	2.08802	2.27416	2.28612	2.32643	2.33385	2.36836	2.42657	2.41699		Uzbekistan	1.89198	11.4813	21.7249	32.5283	43.4131
OCEANIA	4972.66	5356.81	5733.73	5516.92	5309.7	5126.86	4761.36	4457.57	4181.29		OCEANIA	5093.34	5335.71	5560.24	5179.4	4778.25	4523.48	4228.39	3925.23	3699.94		OCEANIA	5093.34	5708.86	6406.02	6260.26	5943.92	5710.7	5318	4954.04	4651.65		OCEANIA	5093.34	5638.33	6286.81	6106.89	5771.03	5597.92	5191.44	4858.3	4566.59		OCEANIA	4972.66	30220.1	57381.1	85832.9	113210
Australia	2338.56	2576.62	2838.99	2834.04	2827.92	2828.38	2716.81	2625.33	2526.13		Australia	2394.71	2347.35	2309.11	2240.18	2154.61	2150.09	2102.07	2016.83	1963.51		Australia	2394.71	2750.09	3187.38	3242.25	3196.33	3184.83	3079.81	2957.37	2849.22		Australia	2394.71	2715.87	3126.37	3159.18	3096.5	3119.62	2994.89	2892.26	2789.14		Australia	2338.56	14269.4	27414.9	41604.9	55768.9
Cook Islands	0.0694729	0.0901717	0.11446	0.113732	0.113036	0.112519	0.112795	0.110783	0.100641		Cook Islands	0.0711187	0.104796	0.138232	0.127687	0.125346	0.124685	0.123855	0.120346	0.118632		Cook Islands	0.0711187	0.0948048	0.122519	0.131409	0.130024	0.129236	0.122016	0.119178	0.116346		Cook Islands	0.0711187	0.0942048	0.113773	0.113653	0.119729	0.119431	0.116806	0.114724	0.112064		Cook Islands	0.0694729	0.437536	0.912683	1.48425	2.05222
Fiji Islands	44.8157	53.2833	63.3569	63.1445	62.9145	62.8176	60.1747	58.0495	56.227		Fiji Islands	45.8509	51.0116	56.9025	55.2776	52.9382	51.7527	50.4924	49.8283	49.3269		Fiji Islands	45.8509	56.2913	69.7134	70.8097	69.5992	69.1772	66.6234	63.6771	61.2589		Fiji Islands	45.8509	55.5708	68.3589	68.9744	67.408	67.7844	64.8048	62.3178	60.132		Fiji Islands	44.8157	277.362	553.852	870.424	1185.92
French Polynesia	0.196529	0.224606	0.25192	0.252082	0.26016	0.26003	0.262209	0.26681	0.257506		French Polynesia	0.205806	0.244211	0.299546	0.299617	0.294585	0.292781	0.304916	0.290678	0.292434		French Polynesia	0.205806	0.241808	0.27015	0.278024	0.288537	0.288038	0.294167	0.292338	0.287642		French Polynesia	0.205806	0.231513	0.267904	0.264908	0.275639	0.283072	0.285022	0.288854	0.284087		French Polynesia	0.196529	1.20725	2.35759	3.61735	4.88584
New Caledonia	0.889022	0.937284	0.984829	0.998548	1.01785	1.02833	1.04098	1.05219	1.03507		New Caledonia	0.919694	0.929695	0.959265	0.974774	0.969346	0.983875	0.991728	0.963073	0.980258		New Caledonia	0.919694	1.00196	1.0951	1.10605	1.11768	1.13688	1.15852	1.16309	1.15002		New Caledonia	0.919694	0.99787	1.07649	1.08462	1.10563	1.11243	1.13474	1.15112	1.13833		New Caledonia	0.889022	5.38239	10.1164	15.0542	20.0663
New Zealand	1962.89	1980.26	1943.25	1743.77	1553.03	1375.93	1157.34	973.381	829.283		New Zealand	2006.6	2113.03	2137.74	1854.68	1590.29	1350.01	1131.73	951.814	802.402		New Zealand	2006.6	2111.61	2173.56	1973.82	1725.12	1515.17	1263.46	1056.02	895.704		New Zealand	2006.6	2084.14	2132.74	1927.16	1680.43	1485.98	1243.55	1042.81	886.491		New Zealand	1962.89	11794.7	21659	31175.8	39703.9
Papua New Guinea	409.121	489.457	584.628	583.763	584.489	587.992	574.779	564.836	549.339		Papua New Guinea	423.745	559.829	742.723	735.521	709.783	712.465	701.483	682.95	675.33		Papua New Guinea	423.745	525.326	657.108	662.365	658.374	659.424	645.802	634.167	619.536		Papua New Guinea	423.745	520.549	647.117	648.364	641.054	647.62	632.283	622.657	608.768		Papua New Guinea	409.121	2535.06	5077.52	7999.79	10919.3
Samoa	1.85117	2.08177	2.31293	2.31452	2.33037	2.35776	2.39183	2.42913	2.38728		Samoa	1.96189	2.39088	2.89696	2.92752	2.8413	2.82259	2.81781	2.7385	2.74881		Samoa	1.96189	2.2683	2.61208	2.55696	2.59202	2.60959	2.64997	2.70284	2.67734		Samoa	1.96189	2.25629	2.58935	2.53738	2.56708	2.57761	2.60705	2.68063	2.65476		Samoa	1.85117	11.3376	21.9776	33.5439	45.1323
Solomon Islands	209.102	247.317	291.805	279.965	268.821	259.011	239.568	223.308	208.031		Solomon Islands	213.892	253.549	299.949	279.28	256.203	244.606	228.049	209.638	195.204		Solomon Islands	213.892	254.998	305.382	297.617	280.645	267.989	248.128	228.662	212.051		Solomon Islands	213.892	251.729	299.477	290.002	272.008	263.057	242.064	224.339	208.406		Solomon Islands	209.102	1292.82	2573.9	4021.08	5409.76
Tonga	0.0627697	0.0852605	0.0955903	0.104353	0.103707	0.10355	0.105736	0.105454	0.10263		Tonga	0.0660614	0.0968622	0.114913	0.129004	0.124283	0.122692	0.121142	0.12052	0.129607		Tonga	0.0660614	0.0841115	0.115915	0.113718	0.113332	0.112745	0.115113	0.115074	0.122553		Tonga	0.0660614	0.0745614	0.0973995	0.0948795	0.112126	0.111517	0.113711	0.114088	0.111909		Tonga	0.0627697	0.399109	0.835741	1.32246	1.84358
Vanuatu	5.10981	6.44749	7.94382	8.46182	8.69738	8.86355	8.76855	8.69768	8.39663		Vanuatu	5.31465	7.1628	9.40912	10.0083	10.0742	10.2162	10.1962	9.93595	9.89587		Vanuatu	5.31465	6.8534	8.66414	9.21327	9.6157	9.83086	9.82624	9.75004	9.53086		Vanuatu	5.31465	6.82285	8.59719	9.11354	9.45035	9.66201	9.583	9.56448	9.35873		Vanuatu	5.10981	31.9966	65.7303	105.967	148.512
EUROPE	40453.5	46157.6	52294.5	52509.1	53098	53358.1	52747.9	52146.9	51189		EUROPE	42162.4	51503.7	62594.3	62545.6	62532	62472.7	61807.3	60675	60272		EUROPE	42162.4	48969.1	56730	57590.8	57952.6	57597.8	56921.2	56080	55002		EUROPE	42162.4	49074.9	57273.3	57767.5	58147.6	58249.3	57341.3	56768.2	55736.5		EUROPE	40453.5	248425	485350	747038	1.01017e+06
Albania	29.1005	33.3011	37.6201	37.8827	38.3592	39.0961	25.1405	25.8186	24.9543		Albania	31.6901	37.4607	43.438	41.5992	38.744	39.7339	40.8077	40.3374	42.0337		Albania	31.6901	37.0943	43.3162	42.9789	43.7651	44.3816	45.079	31.2881	30.8537		Albania	31.6901	37.0015	43.0141	42.5316	43.212	43.7242	44.2809	30.7808	30.341		Albania	29.1005	178.803	349.628	537.991	727.881
Austria	1058.91	1171.96	1283.34	1268.06	1254.25	1245.18	1195.09	1154.58	1109.05		Austria	1097.72	1206.99	1306.03	1247.32	1172.35	1131.01	1076.28	1012.33	967.195		Austria	1097.72	1235.66	1385.19	1378.66	1342.07	1318.77	1263.15	1209.92	1158.97		Austria	1097.72	1222.47	1362.7	1348.27	1306.84	1298.31	1238.69	1192.09	1143.85		Austria	1058.91	6466.53	12437.7	18839.2	25165.6
Belgium	325.86	246.443	164.611	123.674	82.535	41.2177	0.0283799	0.0284899	0.0276099		Belgium	336.941	273.265	203.442	144.467	86.0348	24.8663	0.0162083	0.0157083	0.0156083		Belgium	336.941	262.822	184.304	137.461	86.6992	34.1967	0.0203116	0.0206616	0.0203116		Belgium	336.941	260.414	181.504	135.438	85.9739	37.7183	0.0260249	0.0263849	0.0259349		Belgium	325.86	1875.74	3026.13	3808.24	4385.47
Bosnia and Herzegovina	181.694	234.307	303.193	318.007	332.143	347.758	348.988	351.908	347.002		Bosnia and Herzegovina	191.604	251.52	328.179	342.061	346.241	361.134	364.294	363.927	367.737		Bosnia and Herzegovina	191.604	233.29	283.105	290.838	300.018	311.764	314.171	316.156	312.944		Bosnia and Herzegovina	191.604	224.669	262.946	270.241	277.227	288.551	289.201	292.116	289.123		Bosnia and Herzegovina	181.694	1142.78	2383.2	3913.97	5518.15
Bulgaria	226.505	275.6	332.034	350.913	367.777	385.551	388.519	393.546	391.87		Bulgaria	240.749	316.121	410.689	434.479	450.057	469.756	477.162	475.943	484.956		Bulgaria	240.749	305.505	387.415	409.391	433.545	451.912	457.283	463.156	464.412		Bulgaria	240.749	301.238	378.138	399.119	419.53	441.922	445.049	452.744	454.37		Bulgaria	226.505	1408.12	2842.56	4521.61	6293.03
Croatia	204.425	222.91	232.695	234.953	237.903	242.063	236.365	232.407	226.132		Croatia	215.781	251.618	286.574	283.696	272.176	274.624	270.18	261.864	258.743		Croatia	215.781	242.211	271.255	277.613	277.53	280.383	274.764	269.319	263.027		Croatia	215.781	240.114	265.903	270.046	268.352	274.469	267.589	263.527	257.726		Croatia	204.425	1245.03	2369.37	3535.1	4712.81
Czech Republic	906.299	1004.73	1085.47	1024.74	990.743	947.075	846.691	751.478	775.727		Czech Republic	946.367	1169.66	1404.01	1235.39	1100.14	1031.98	957.279	820.388	673.507		Czech Republic	946.367	1096.51	1245.18	1151.84	1080.57	1036.52	936.79	823.861	665.466		Czech Republic	946.367	1081.25	1220.24	1128.95	1061.5	1025.05	922.321	814.207	659.288		Czech Republic	906.299	5536.23	10640.6	16007.2	21096.9
Denmark	111.756	117.358	141.716	133.868	130.438	127.241	120.782	114.842	104.477		Denmark	119.872	142.353	180.957	174.664	164.283	158.148	152.408	138.176	128.687		Denmark	119.872	131.604	161.788	154.665	149.947	145.53	139.447	130.826	119.621		Denmark	119.872	130.186	159.497	151.75	146.819	142.738	135.104	128.759	117.76		Denmark	111.756	676.14	1287.29	1988.02	2653.93
Finland	4304.72	5079.31	5952.31	6124.55	6221.51	6372.03	6478.58	6602.6	6578.55		Finland	4446.91	5615.13	7053.02	7244.89	7335.65	7643.9	7709.78	7767.27	7829.22		Finland	4446.91	5441.66	6637.26	6815.43	6960.62	7166.47	7266.96	7302.3	7287.55		Finland	4446.91	5370.58	6497.68	6702.68	6794.66	7028.45	7147.17	7188.73	7181.8		Finland	4304.72	26602.9	52872.5	82806.2	113526
France	1673.25	1887.52	2072.53	2069.06	2091.86	2131.15	2093.75	2056.68	1976.74		France	1783.74	2172.88	2594.87	2590.77	2526.87	2559.29	2516.19	2438.21	2402.4		France	1783.74	2078.98	2376.13	2375.75	2383.84	2410.01	2370.4	2331.31	2276.6		France	1783.74	2051.39	2321.44	2317.69	2314.37	2361.08	2312.89	2283.97	2229.94		France	1673.25	10253.8	19876.4	30235.5	40603.6
Germany	3722.33	4015.91	4296.22	4147.6	3990.19	3853.35	3568.67	3285.25	3016.23		Germany	3859.77	4503.82	5200.61	5127.82	4887.65	4713.72	4367.1	4055.37	3766.69		Germany	3859.77	4273.33	4743.67	4697.36	4498.08	4308.28	3987.51	3686.53	3394.63		Germany	3859.77	4241.76	4679.59	4605.64	4388.88	4221.06	3913.68	3624.6	3343.96		Germany	3722.33	22627.5	42987.4	64319.9	84900.5
Greece	51.7429	55.85	58.6476	60.4751	63.019	65.1251	65.3402	65.2864	63.0075		Greece	54.952	59.7405	61.8275	55.3152	54.6592	56.3828	57.1719	55.5996	55.6374		Greece	54.952	61.7187	68.5779	69.8782	73.0266	75.1102	75.288	75.1803	73.0467		Greece	54.952	61.2167	67.4549	68.5858	71.5018	73.5395	73.696	73.9531	71.9016		Greece	51.7429	314.564	596.612	891.677	1196.6
Hungary	187.574	247.641	228.721	231.22	234.542	239.163	236.907	237.774	230.596		Hungary	199.82	251.167	310.749	316.945	309.698	312.966	319.342	304.733	305.932		Hungary	199.82	272.055	268.463	270.91	275.363	281.233	283.938	280.344	274.518		Hungary	199.82	268.772	263.403	265.974	268.791	273.783	271.346	273.423	267.569		Hungary	187.574	1185.51	2404.8	3550.9	4710.32
Luxembourg	21.5123	18.6291	15.5135	14.3276	13.1811	12.3831	11.7734	10.6189	8.82022		Luxembourg	22.2941	21.0839	18.9707	17.6065	15.8417	14.7933	14.4407	11.9105	9.88584		Luxembourg	22.2941	20.1016	17.5387	16.3516	14.7963	14.5323	13.3975	11.5062	9.25318		Luxembourg	22.2941	19.8735	17.2325	16.0052	14.492	14.2229	12.753	11.2627	9.00979		Luxembourg	21.5123	126.19	216.22	292.602	363.094
Ireland	219.387	222.817	220.672	213.753	209.137	204.722	192.396	180.541	163.342		Ireland	226.381	240.581	250.69	238.347	228.441	220.408	206.37	187.714	166.594		Ireland	226.381	233.456	234.244	224.954	216.889	209.606	196.502	180.649	158.989		Ireland	226.381	230.177	229.967	221.046	212.507	206.001	192.434	177.756	156.758		Ireland	219.387	1319.75	2431.69	3528.13	4592.28
Italy	467.778	539.374	609.083	625.7	645.085	666.406	674.309	667.865	643.601		Italy	498.529	570.037	632.368	606.156	579.384	595.914	603.674	599.677	605.84		Italy	498.529	594.837	705.991	715.788	735.678	755.612	764.522	763.252	741.342		Italy	498.529	590.457	694.773	705.017	721.693	744.301	751.87	751.604	730.872		Italy	467.778	2878.26	5644.84	8706.87	11854.8
Macedonia,The Fmr Yug Rp	20.6049	24.0653	27.6929	28.3582	29.1798	30.2173	30.984	31.7385	31.3915		Macedonia,The Fmr Yug Rp	22.3056	25.8667	29.9147	29.7644	28.1236	27.1223	25.4374	23.908	25.0056		Macedonia,The Fmr Yug Rp	22.3056	26.3603	30.991	31.194	32.202	33.1073	33.7806	34.8587	34.9859		Macedonia,The Fmr Yug Rp	22.3056	26.2736	30.7514	30.8925	31.7782	32.667	33.4094	34.4885	34.6201		Macedonia,The Fmr Yug Rp	20.6049	127.09	251.044	390.174	532.786
Montenegro	27.9213	33.0489	40.2732	44.0641	50.4001	57.1336	58.1189	59.6702	60.4633		Montenegro	30.4245	36.3149	40.648	41.1201	39.6841	40.3039	40.0744	39.355	39.5625		Montenegro	30.4245	36.8792	46.3143	50.362	57.3714	67.1709	68.531	70.5531	72.2605		Montenegro	30.4245	36.6825	45.8854	49.6646	56.3487	65.7296	66.8406	69.0128	70.7491		Montenegro	27.9213	172.655	345.124	550.281	776.937
Netherlands	68.9279	51.9757	43.1626	59.8141	55.5798	53.4032	47.2204	12.3957	7.62788		Netherlands	75.756	67.6095	65.4172	80.7295	71.368	63.9346	17.3558	12.8054	7.27657		Netherlands	75.756	60.6279	53.359	67.8642	63.3336	60.3296	52.9381	14.0705	8.76009		Netherlands	75.756	60.2118	52.8944	67.2569	62.5936	59.7019	52.5957	13.9869	8.71412		Netherlands	68.9279	396.615	647.681	880.145	1174.98
Norway	638.444	793.714	993.67	1062.04	1097.57	1135.75	1122.95	1115.9	1102.43		Norway	666.083	886.384	1190.96	1287.69	1299.58	1347.89	1363.11	1350.33	1356.43		Norway	666.083	840.01	1068.37	1163.63	1185.68	1220.56	1215.25	1199.33	1186.22		Norway	666.083	833.044	1054.44	1130.99	1145.32	1193.23	1178.69	1170.29	1158.83		Norway	638.444	3985.93	8154.46	13191.2	18536.9
Poland	2223.46	2271.21	2201.02	1954.22	2084.54	1459.88	1647.29	1507.81	1361.41		Poland	2321.07	2522.12	2584.42	2306.79	2425.31	1781.81	1588.89	1431.46	1295.4		Poland	2321.07	2430.43	2415.42	2168.52	2308.64	1670.32	1490.99	1351.79	1213.75		Poland	2321.07	2410.55	2388.62	2135.73	2260.16	1636.72	1459.35	1331.45	1198.45		Poland	2223.46	13388.5	24674.3	35432.6	45334
Portugal	924.693	1053.37	1200.6	1242.97	1297.17	1351.88	1331.21	1317.75	1293.61		Portugal	954.438	1034.01	1108.85	1094.78	1078.01	1060.04	1031.11	977.458	930.321		Portugal	954.438	1110.04	1299.45	1351.4	1406.83	1418.35	1393.09	1361.81	1331.9		Portugal	954.438	1097.14	1276.77	1327.33	1377.69	1395.99	1366.16	1344.1	1316.54		Portugal	924.693	5676.84	11090.9	17136.3	23405.4
Romania	889.601	984.622	1090.03	1108.05	1148.46	1200.9	1209.87	1209.46	1170.36		Romania	924.037	1100.67	1312.34	1356.21	1390.94	1457.62	1490.77	1481.33	1467.29		Romania	924.037	1052.49	1199.85	1245.21	1298.54	1362.98	1390.01	1394.55	1361.96		Romania	924.037	1043.24	1181.66	1219.23	1265.83	1333.11	1351.19	1358.47	1319.86		Romania	889.601	5432.63	10461.1	15929.3	21510
Slovakia	490.158	477.094	454.187	393.611	348.619	314.783	275.188	298.343	251.234		Slovakia	510.565	532.204	537.039	468.256	411.002	368.594	323.265	337.336	280.188		Slovakia	510.565	513.807	501.014	440.181	390.5	350.752	306.747	323.306	268.741		Slovakia	510.565	508.795	494.573	431.375	380.215	344.74	300.856	319.406	267.407		Slovakia	490.158	2927.89	5290.45	7500.81	9423.87
Slovenia	223.232	214.297	205.095	197.072	187.403	181.665	168.247	154.038	138.098		Slovenia	234.109	232.938	229.258	204.372	176.329	157.939	137.85	120.573	104.236		Slovenia	234.109	235.283	240.069	231.457	217.589	207.733	191.515	174.766	156.29		Slovenia	234.109	231.598	232.911	225.202	211.653	203.291	187.582	172.306	154.588		Slovenia	223.232	1330.46	2392.74	3410.19	4385.88
Spain	832.082	981.433	1147.29	1174.21	1205.83	1294.45	1287.71	1280.91	1264.38		Spain	869.569	1054.29	1249.65	1251.08	1261.46	1308.81	1319.65	1302.59	1305.75		Spain	869.569	1065.1	1299.17	1356.25	1399.26	1446.13	1503.76	1487.59	1472.38		Spain	869.569	1050.17	1267.29	1313.06	1347.1	1424.81	1458.85	1451.85	1438.52		Spain	832.082	5141.84	10214.9	15978.2	21880.9
Sweden	5081.89	5917.2	6830.04	7031.9	7269.43	7545.89	7564.16	7583.77	7565.35		Sweden	5244.06	6533.32	8073.13	8297.47	8477.96	8797.38	8861.87	8933.35	9012.65		Sweden	5244.06	6335.2	7603.12	7813.38	8022.59	8294.94	8351.04	8396.67	8385.54		Sweden	5244.06	6253.29	7444.68	7685.52	7860.95	8163.97	8209.15	8264.04	8261.66		Sweden	5081.89	31326.6	61825.5	96177.5	131575
Switzerland	256.133	286.505	316.099	321.422	327.352	337.708	337.333	334.52	321.271		Switzerland	265.985	307.484	351.528	352.294	348.906	351.019	347.205	338.359	326.2		Switzerland	265.985	304.177	345.729	353.664	358.7	365.519	363.374	357.987	342.571		Switzerland	265.985	301.16	340.37	346.47	349.62	357.648	355.53	350.428	335.464		Switzerland	256.133	1567.17	3029.29	4615.11	6228.15
United Kingdom	711.181	772.866	815.812	801.688	797.512	797.559	765.293	733.767	695.841		United Kingdom	735.776	852.498	961.627	943.054	918.509	915.747	887.097	846.91	816.221		United Kingdom	735.776	821.617	894.755	876.234	862.501	856.154	824.441	790.169	751.307		United Kingdom	735.776	810.016	873.056	858.523	843.656	839.664	805.927	775.999	738.255		United Kingdom	711.181	4328.77	8236.04	12301	16305.2
Serbia	169.139	209.049	253.495	261.511	271.792	281.895	284.038	286.032	279.437		Serbia	186.165	247.639	321.512	333.339	331.448	342.02	344.772	340.279	342.596		Serbia	186.165	235.68	295.585	300.22	312.269	323.311	326.226	331.348	327.324		Serbia	186.165	233.833	291.138	295.566	306.068	317.426	320.301	325.4	321.407		Serbia	169.139	1054.75	2144.44	3419.93	4737.76
Belarus	917.83	1113.03	1342.12	1383.3	1432.83	1500.17	1622.16	1876.45	2257.1		Belarus	972.551	1316.24	1769.34	1801.36	1843.66	1924.93	2070.57	2285.95	2750.91		Belarus	972.551	1228.45	1555.36	1618.31	1673.1	1745.4	1884.84	2137	2554.92		Belarus	972.551	1214	1526.7	1581.71	1629.36	1699.28	1821.78	2095.13	2511.95		Belarus	917.83	5702.18	11496.4	18248.2	25214.2
Estonia	436.721	530.35	636.182	636.544	637.821	641.937	619.548	602.418	580.445		Estonia	459.81	623.022	822.43	829.434	801.387	801.811	782.358	751.258	735.451		Estonia	459.81	582.979	736.907	749.737	740.444	739.24	715.716	692.277	668.454		Estonia	459.81	575.326	722.372	729.517	716.424	724.42	697.562	678.511	656.203		Estonia	436.721	2713.95	5471.54	8652.81	11836.8
Latvia	623.282	727.245	838.721	831.585	825.45	822.759	786.309	758.854	725.411		Latvia	651.634	845.908	1087.96	1057.74	1006.16	997.488	972.957	921.935	894.756		Latvia	651.634	795.542	967.427	974.269	952.375	942.714	907.794	865.992	828.131		Latvia	651.634	784.575	947.462	947.916	922.225	923.149	880.257	848.32	812.542		Latvia	623.282	3843.65	7591.36	11777.8	15929.6
Lithuania	283.319	327.254	372.255	375.356	379.248	384.845	374.401	366.759	356.16		Lithuania	298.15	386.492	495.486	493.457	476.023	481.137	473.914	459.859	454.272		Lithuania	298.15	360.093	432.367	442.387	440.891	444.244	433.795	423.175	412.121		Lithuania	298.15	355.314	423.755	430.297	426.308	435.04	422.518	414.218	403.97		Lithuania	283.319	1743.85	3425.12	5289.5	7170.17
Moldova, Republic of	14.8771	19.2724	23.842	23.9629	24.3885	25.1393	25.8098	26.5307	25.8743		Moldova, Republic of	17.6515	26.5345	37.3405	38.2572	36.4891	36.6499	36.2819	35.5236	36.0207		Moldova, Republic of	17.6515	23.197	29.6569	28.9554	29.7107	30.2733	30.6888	31.9912	31.844		Moldova, Republic of	17.6515	23.19	29.5216	28.7056	29.3143	29.8663	30.4913	31.7246	31.5825		Moldova, Republic of	14.8771	93.6576	194.589	313.92	434.16
Russian Federation	11335.2	13247.2	15490.5	15619.7	15704.1	15949.9	15621.2	15361.3	14938.7		Russian Federation	11814.2	14890.1	18768.9	18847.7	19163.7	19151.4	19098.8	18707.6	18563.1		Russian Federation	11814.2	13555.7	15605.4	16136.3	16123.9	15919.3	15767.8	15463.8	15074.9		Russian Federation	11814.2	14067.1	16919.4	17142.3	17351.8	17357.4	17070.9	16876.7	16479.5		Russian Federation	11335.2	69923.2	138403	215984	294167
Ukraine	592	749.161	938.081	978.964	1020.65	1070.64	1085.49	1097.25	1102.3		Ukraine	634.999	898.633	1270.06	1329.26	1377.67	1450.38	1461.41	1443.35	1463.25		Ukraine	634.999	834.644	1096.25	1161.45	1203.71	1255	1279.68	1301.33	1286.42		Ukraine	634.999	827.905	1083.59	1141.22	1176.92	1236.54	1253.27	1282.78	1271.42		Ukraine	592	3709.16	7643.88	12375.2	17311.7
WORLD	247253	276795	311476	314318	318986	323774	320718	317816	310923		WORLD	251448	292904	343883	346043	343172	344960	342071	333684	330710		WORLD	251448	284694	325544	328191	331282	334648	331876	328128	321113		WORLD	251448	284054	324647	326355	328658	333121	329476	327007	320284		WORLD	247253	1.51306e+06	2.93172e+06	4.49194e+06	6.0682e+06
[truncated: 72 more columns]

## Sheet: Rndwd_Prod_Val_10%_Lower_Cost
Annual	REF (cost doesn't change in the REF scenario)											BF											AF											BAC										Cumulative	REF (cost doesn't change in the REF scenario)
Million 2018 $	2020	2025	2030	2035	2040	2045	2050	2055	2060		Million 2018 $	2020	2025	2030	2035	2040	2045	2050	2055	2060		Million 2018 $	2020	2025	2030	2035	2040	2045	2050	2055	2060		Million 2018 $	2020	2025	2030	2035	2040	2045	2050	2055	2060		Million 2018 $	2020	2025	2030	2035	2040
AFRICA	32989.5	35308.3	38174.9	38394.1	38780.8	39344.8	39602.9	40011.2	38255		AFRICA	34199.3	38635.6	44185.7	44639.2	43697.5	43134.9	42549.4	40717.4	41054.8		AFRICA	34199.3	37116.9	40998.3	40814.3	41332.1	41763.5	41952.8	42461.1	40588.2		AFRICA	34199.3	37058.6	40820	40540.3	40979.2	41383.5	41560.3	42179	40319.9		AFRICA	32989.5	200256	379664	570757	763114
Algeria	352.081	385.657	419.836	427.159	435.267	444.453	453.42	462.436	461.811		Algeria	366.238	416.453	472.227	480.112	470.258	472.727	471.421	468.144	473.079		Algeria	366.238	406.613	452.424	453.792	464.174	471.547	477.695	490.062	492.841		Algeria	366.238	406.912	452.233	452.935	462.356	469.844	477.767	489.683	492.396		Algeria	352.081	2146.06	4108.53	6215.03	8358.94
Angola	278.457	299.45	321.626	322.622	324.704	328.124	331.641	338.222	334.176		Angola	287.856	329.889	379.594	383.701	379.505	378.24	387.394	374.36	378.161		Angola	287.856	312.565	340.891	339.421	342.974	346.403	354.673	357.925	355.495		Angola	287.856	315.454	347.304	345.448	349.198	350.355	353.655	362.093	359.355		Angola	278.457	1691.73	3211.16	4820.29	6435.48
Benin	292.99	317.441	342.289	342.319	344.178	348.053	352.465	357.893	355.559		Benin	304.275	353.496	412.206	415.66	405.395	404.713	404.819	399.259	402.803		Benin	304.275	335.665	371.618	367.663	370.832	373.495	377.22	384.191	384.245		Benin	304.275	335.217	370.073	365.359	368.054	370.279	374.092	381.922	381.969		Benin	292.99	1782.39	3394.44	5105.92	6819.38
Botswana	35.7119	38.2128	40.7247	40.9627	41.3543	41.9319	42.5062	43.3343	42.817		Botswana	37.0052	42.2158	48.274	48.9843	48.4205	48.41	49.284	47.9175	48.3692		Botswana	37.0052	40.0035	43.4058	43.2009	43.8142	44.3668	45.2745	45.8505	45.5969		Botswana	37.0052	40.22	43.8059	43.5483	44.1755	44.4768	45.016	46.1643	45.8936		Botswana	35.7119	216.772	410.348	614.209	819.414
Burkina Faso	840.983	887.399	933.237	938.323	946.446	957.975	971.03	986.707	981.29		Burkina Faso	865.215	965.261	1082.04	1095.92	1081.02	1082.44	1091.43	1076.31	1086.18		Burkina Faso	865.215	927.079	996.568	992.221	1004.53	1014.5	1029.13	1045.7	1045.73		Burkina Faso	865.215	926.242	993.389	987.654	999.274	1006.6	1018.79	1040.27	1040.15		Burkina Faso	840.983	5092.31	9575.14	14246.4	18946.2
Burundi	267.339	287.528	307.523	310.1	316.275	321.913	328.096	335.21	334.416		Burundi	277.672	318.217	365.258	371.202	367.306	368.996	372.254	368.253	373.298		Burundi	277.672	303.648	332.707	331.471	339.285	344.187	350.404	358.652	360.207		Burundi	277.672	303.355	331.52	329.653	337.038	341.208	347.017	356.526	358.023		Burundi	267.339	1624.22	3081.86	4622.05	6178.73
Cameroon	728.56	805.143	888.93	882.831	879.534	880.734	885.611	884.583	868.311		Cameroon	751.616	821.882	906.548	902.867	877.347	878.766	873.595	858.503	858.269		Cameroon	751.616	829.575	921.452	915.415	910.67	908.771	906.771	913.152	902.774		Cameroon	751.616	807.351	873.406	864.345	858.493	863.172	862.375	867.72	857.821		Cameroon	728.56	4447.94	8557.44	12996	17406.9
Cape Verde	7.2556	7.81077	8.34889	8.36842	8.3911	8.48085	8.60392	8.72294	8.65519		Cape Verde	7.55518	8.6888	9.94788	10.0903	9.80153	9.78119	9.75613	9.65402	9.7494		Cape Verde	7.55518	8.20864	9.03104	8.95602	9.01149	9.11906	9.15997	9.35479	9.34515		Cape Verde	7.55518	8.20859	8.96217	8.84623	8.9331	9.02966	9.10973	9.32387	9.31376		Cape Verde	7.2556	44.0888	83.6807	125.445	167.309
Central African Republic	141.581	153.663	166.645	166.502	166.821	167.804	167.118	167.554	164.147		Central African Republic	146.04	170.457	200.295	200.416	196.138	195.523	196.48	190.176	189.847		Central African Republic	146.04	157.009	169.871	169.419	169.958	170.804	171.674	171.347	168.971		Central African Republic	146.04	160.974	178.724	177.813	177.909	178.446	177.519	178.685	175.962		Central African Republic	141.581	861.569	1642.87	2475.95	3308.78
Chad	365.314	392.549	419.995	420.768	423.237	427.633	432.671	439.495	434.082		Chad	379.098	435.591	501.957	507.475	497.808	496.294	500.454	488.558	491.938		Chad	379.098	412.277	449.754	445.449	450.102	453.648	460.146	466.402	463.829		Chad	379.098	413.77	452.294	447.261	451.764	453.591	458.104	468.042	465.402		Chad	365.314	2219.12	4209.31	6310.06	8416.36
Congo, Republic of	241.771	255.015	269.284	267.916	267.112	267.355	261.433	257.728	250.343		Congo, Republic of	247.717	260.352	282.023	273.119	266.123	265.394	265.058	255.25	252.699		Congo, Republic of	247.717	270.075	297.192	298.441	295.755	295.379	291.242	284.483	277.133		Congo, Republic of	247.717	259.964	276.257	276.102	273.02	273.743	267.706	264.541	257.923		Congo, Republic of	241.771	1463.87	2753.21	4098.27	5437.04
Côte d'Ivoire	527.923	564.314	603.203	606.998	615.148	627.442	638.604	651.223	655.491		Côte d'Ivoire	545.983	618.536	705.313	711.88	700.834	708.145	711.742	713.857	725.264		Côte d'Ivoire	545.983	594.073	652.181	650.743	659.78	669.974	679.091	695.492	703.156		Côte d'Ivoire	545.983	592.893	647.686	644.964	652.831	664.247	674.735	690.681	698.621		Côte d'Ivoire	527.923	3203.93	6064.39	9084.2	12127.3
Djibouti	15.2749	16.5819	17.8603	17.9809	18.1788	18.4853	18.8687	19.2974	19.3846		Djibouti	15.9064	18.5076	21.5822	21.9094	21.4141	21.5395	21.5508	21.5496	21.9708		Djibouti	15.9064	17.5352	19.3845	19.2252	19.5262	19.7746	20.0713	20.705	20.9691		Djibouti	15.9064	17.535	19.3341	19.1328	19.4042	19.6459	20.0164	20.6105	20.8867		Djibouti	15.2749	92.9561	177.144	266.566	356.668
Egypt	680.586	249.827	269.106	270.107	272.357	275.899	279.949	284.059	282.264		Egypt	708.34	278.901	324.986	329.202	320.871	321.211	319.355	316.751	319.335		Egypt	708.34	264.347	291.806	288.745	292.498	295.024	297.371	304.314	304.757		Egypt	708.34	264.347	291.192	287.5	290.606	293.108	296.724	303.005	303.432		Egypt	680.586	3652.76	4921.17	6267.7	7620.48
Equatorial Guinea	100.79	110.881	122.07	119.266	116.751	114.748	109.411	104.999	100.393		Equatorial Guinea	103.115	111.223	120.988	116.744	110.701	108.756	104.952	100.256	97.0452		Equatorial Guinea	103.115	117.478	135.214	133.919	129.812	127.104	121.57	116.228	111.28		Equatorial Guinea	103.115	116.315	133.076	131.071	126.437	124.948	118.989	114.168	109.418		Equatorial Guinea	100.79	614.829	1180.42	1787.97	2381.78
Ethiopia	4528.58	4901.75	5274.94	5298.28	5344.75	5416.13	5498.8	5589.44	5551.75		Ethiopia	4710.67	5448.83	6319.12	6404.59	6262.34	6268	6268.96	6196.01	6253.25		Ethiopia	4710.67	5181.81	5713.74	5663.09	5738.94	5793.88	5860.54	5988.07	5992.74		Ethiopia	4710.67	5180.89	5700.74	5638.8	5705.05	5752.69	5828.08	5961.01	5965.05		Ethiopia	4528.58	27544.7	52426.6	78824.6	105363
Gabon	226.51	228.446	234.744	223.357	207.872	193.419	180.294	171.35	165.04		Gabon	231.79	229.574	230.899	212.136	194.914	184.911	176.057	169.47	167.521		Gabon	231.79	237.563	249.154	244.019	230.85	213.256	197.842	187.239	179.938		Gabon	231.79	236.187	246.765	234.206	216.867	202.267	188.6	179.741	173.794		Gabon	226.51	1360.99	2509.52	3671.85	4773.16
Gambia	66.2665	72.7597	79.8005	77.6333	75.7252	74.2434	72.2533	70.6291	68.2699		Gambia	67.8727	76.2898	86.1723	83.8251	79.6386	77.6311	75.091	72.2102	70.4101		Gambia	67.8727	74.18	81.4261	78.9533	76.9087	75.0997	72.886	71.3593	69.0837		Gambia	67.8727	73.9052	80.8593	78.1801	76.0007	74.45	72.3403	70.8882	68.6677		Gambia	66.2665	404.092	774.932	1171.77	1558.03
Ghana	1984.2	2147.72	2312.07	2328.96	2350.72	2381.99	2417.13	2458.54	2452.53		Ghana	2062	2390.14	2779.4	2820.68	2764.48	2772.31	2766.25	2742.77	2773.4		Ghana	2062	2272.72	2512.74	2501.08	2536.01	2560.6	2584.25	2641.18	2651.46		Ghana	2062	2270.22	2503.33	2486.81	2515.69	2538.41	2568.28	2625.61	2636.27		Ghana	1984.2	12068.7	22971.7	34548.9	46215.5
Guinea	530.52	570.755	610.858	614.874	621.721	631.63	641.788	653.426	649.947		Guinea	551.323	634.78	732.908	744.074	730.486	732.985	736.187	727.379	735.418		Guinea	551.323	603.56	662.532	658.676	668.913	677.275	686.782	701.481	702.726		Guinea	551.323	603.095	660.349	655.215	664.481	671.658	681.093	697.527	698.667		Guinea	530.52	3223.35	6117.23	9175.54	12256.8
Guinea-Bissau	122.536	132.33	142.15	142.882	144.244	146.258	148.526	151.15	150.141		Guinea-Bissau	127.349	146.447	168.851	171.195	167.819	168.021	168.705	166.382	168.032		Guinea-Bissau	127.349	139.901	154.095	152.96	155.11	156.754	158.924	162.194	162.292		Guinea-Bissau	127.349	139.792	153.584	152.156	154.096	155.429	157.535	161.264	161.34		Guinea-Bissau	122.536	745.01	1416.48	2127.96	2843.74
Kenya	1119.38	1226.98	1337.09	1352.86	1372.19	1395.9	1409.32	1418.94	1391.82		Kenya	1163.7	1349.93	1562.93	1586.67	1552.24	1555.83	1546.3	1524.65	1528.48		Kenya	1163.7	1295.01	1444.44	1443.98	1470.43	1490.56	1499.75	1520.95	1504.75		Kenya	1163.7	1294.21	1439.45	1435.37	1458.29	1477.16	1488.64	1507.19	1489.19		Kenya	1119.38	6823.89	13068.9	19770.1	26553.8
Lesotho	108.613	115.916	123.141	124.002	125.314	127.096	129.121	131.176	131.103		Lesotho	112.045	125.186	140.548	142.357	139.685	139.995	139.463	138.512	139.147		Lesotho	112.045	119.644	128.1	127.23	128.695	129.65	130.485	132.761	132.547		Lesotho	112.045	119.183	126.86	125.779	127.011	127.963	129.235	131.258	131.038		Lesotho	108.613	658.983	1245.79	1862.36	2483.68
Liberia	373.721	408.942	445.147	450.01	458.12	469.558	479.635	490.644	493.019		Liberia	388.492	449.293	522.769	532.834	525.331	532.322	534.65	535.273	545.018		Liberia	388.492	429.666	477.246	476.883	487.496	497.736	505.884	521.055	527.09		Liberia	388.492	425.283	467.315	465.688	474.856	484.643	493.926	507.952	513.56		Liberia	373.721	2277.55	4358.46	6589.06	8847.22
Libyan Arab Jamahiriya	49.8028	54.6632	59.827	60.5963	61.5858	62.8616	63.8439	65.038	64.8482		Libyan Arab Jamahiriya	51.6475	56.3197	58.9417	45.4013	44.2036	44.2004	43.9428	43.5806	43.9354		Libyan Arab Jamahiriya	51.6475	57.4723	64.1285	64.3269	65.3912	66.4152	67.3712	68.6219	68.7672		Libyan Arab Jamahiriya	51.6475	57.7337	64.7914	64.9573	66.0114	67.1607	68.0815	69.6736	69.9045		Libyan Arab Jamahiriya	49.8028	303.677	582.157	882.061	1186.03
Madagascar	571.829	621.902	672.345	676.705	684.168	694.725	705.992	717.608	714.894		Madagascar	595.181	687.104	795.405	807.365	789.348	792.404	789.886	790.845	799.292		Madagascar	595.181	657.341	727.775	722.596	733.796	742.035	749.319	767.802	770.658		Madagascar	595.181	656.363	724.147	717.353	726.648	734.861	745.175	762.154	765.008		Madagascar	571.829	3481.05	6641	10007.1	13398.1
Malawi	344.428	371.743	400.939	406.842	415.089	426.479	438.272	455.741	461.779		Malawi	356.124	396.996	439.605	440.32	412.573	97.5839	97.2353	96.6554	97.6583		Malawi	356.124	390.74	430.88	433.472	443.519	454.662	468.774	473.355	467.027		Malawi	356.124	389.551	427.853	429.827	440.037	448.403	456.349	466.853	460.064		Malawi	344.428	2093.88	3981.79	5992.39	8034.84
Mali	291.276	318.379	347.625	355.18	364.864	376.982	386.027	396.538	398.887		Mali	301.821	351.576	411.565	423.029	423.623	432.728	441.487	439.878	449.207		Mali	301.821	334.647	372.643	376.932	388.03	399.4	409.076	419.462	423.561		Mali	301.821	334.994	373.57	377.387	388.368	399.389	408.283	421.33	426.127		Mali	291.276	1774.76	3395.9	5141.58	6927.16
Mauritania	85.002	93.1845	101.609	102.569	103.942	105.78	107.775	109.792	109.63		Mauritania	88.4541	103.956	122.466	124.816	122.315	123.079	122.942	122.612	124.188		Mauritania	88.4541	98.5729	110.212	109.861	111.78	113.274	114.595	117.711	118.404		Mauritania	88.4541	98.5446	109.932	109.296	110.951	112.461	114.248	117.13	117.812		Mauritania	85.002	518.194	992.541	1501.55	2015.77
Mauritius	0.212605	0.250437	0.27741	0.279472	0.282526	0.293631	0.297507	0.301716	0.300341		Mauritius	0.220895	0.256718	0.28304	0.288133	0.290453	0.2923	0.29329	0.28668	0.290105		Mauritius	0.220895	0.255375	0.299233	0.298375	0.302628	0.313212	0.316341	0.322351	0.322909		Mauritius	0.220895	0.255225	0.277275	0.287636	0.300462	0.299213	0.302978	0.309264	0.310014		Mauritius	0.212605	1.31346	2.59262	3.98173	5.38215
Morocco	372.284	400.932	429.905	437.994	447.704	459.428	470.848	482.43	487.117		Morocco	383.358	418.409	457.597	466.203	459.675	463.6	464.844	465.202	471.317		Morocco	383.358	417.208	455.024	458.494	469.719	480.127	489.722	504.751	512.154		Morocco	383.358	416.907	453.711	456.503	466.787	477.226	488.172	502.4	509.753		Morocco	372.284	2262.35	4295.98	6453.6	8653.28
Mozambique	889.341	972.963	1062.4	1066.56	1074.43	1086.88	1094.07	1106.22	1092.19		Mozambique	920.92	1063.31	1232.61	1244.44	1221.38	1222.11	1230.23	1203.22	1210.16		Mozambique	920.92	1009.91	1112.06	1108.25	1119.16	1129.35	1141.09	1152.44	1145.5		Mozambique	920.92	1014.47	1121.86	1115.71	1125.11	1133.44	1139.84	1158.89	1151.56		Mozambique	889.341	5419.67	10373.9	15690.1	21030.8
Niger	498.417	538.206	578.224	581.164	586.568	594.683	603.46	614.002	608.749		Niger	517.818	598.815	694.373	704.295	691.264	691.824	695.971	684.106	690.438		Niger	517.818	562.817	613.018	608.103	616.031	621.983	630.162	640.936	638.834		Niger	517.818	568.1	623.855	618.191	626.16	631.162	639.187	654.188	653.124		Niger	498.417	3030.29	5761.34	8655.39	11566.6
Nigeria	3309.48	3648.05	4013.57	4098.47	4200.37	4327.87	4435.6	4555.36	4596.93		Nigeria	3429.92	3992.41	4663.04	4772.75	4748.75	4834.69	4903	4909.36	5007.63		Nigeria	3429.92	3823.87	4282.63	4325.51	4438.92	4556.67	4658.38	4789.81	4851.13		Nigeria	3429.92	3818.58	4266.19	4298.32	4403.46	4518.91	4617.97	4757.42	4817.95		Nigeria	3309.48	20195.5	38801.3	58954	79548.3
Réunion	4.45792	4.52853	4.64847	4.65947	4.69933	4.75011	4.81517	4.87495	4.83365		Réunion	4.62979	4.90731	5.37052	5.41108	5.27201	5.26588	5.22197	5.17082	5.18668		Réunion	4.62979	4.78405	5.03463	5.00303	5.05605	5.10037	5.1444	5.24231	5.22624		Réunion	4.62979	4.7814	5.02121	4.97867	5.02157	5.06464	5.11296	5.20718	5.20073		Réunion	4.45792	26.8181	49.5807	72.8341	96.1713
Rwanda	248.727	269.608	290.779	292.993	296.092	309.109	313.725	318.562	316.31		Rwanda	257.822	275.453	88.8298	89.9775	87.6947	87.7823	87.377	86.7644	87.572		Rwanda	257.822	279.876	310.863	308.991	311.476	312.002	311.426	303.658	82.475		Rwanda	257.822	279.482	309.66	307.178	309.236	309.402	308.538	301.828	82.1163		Rwanda	248.727	1513.24	2882.45	4338.56	5806.63
Sao Tome and Principe	6.62285	7.24461	7.88958	7.91906	7.90352	7.92596	7.94857	8.00505	7.93172		Sao Tome and Principe	6.84749	7.57459	8.38208	8.39047	8.17513	8.12956	8.08678	7.96004	7.94868		Sao Tome and Principe	6.84749	7.62439	8.49717	8.49363	8.52192	8.50969	8.50974	8.58584	8.54236		Sao Tome and Principe	6.84749	7.60943	8.45978	8.44632	8.4296	8.42363	8.43486	8.52161	8.48028		Sao Tome and Principe	6.62285	40.3589	77.2269	116.704	156.284
Senegal	285.713	307.358	329.553	330.894	333.425	337.461	341.555	347.473	343.16		Senegal	296.008	335.55	381.609	386.508	381.075	380.543	386.223	376.033	379.249		Senegal	296.008	323.249	354.181	351.973	356.215	359.904	366.403	370.889	368.774		Senegal	296.008	322.605	352.317	349.666	353.899	355.805	359.677	368.054	365.854		Senegal	285.713	1735.92	3294.91	4944.02	6601.02
Sierra Leone	244.795	265.426	286.198	286.795	288.64	291.843	295.37	299.323	296.76		Sierra Leone	254.559	294.945	342.747	346.38	337.76	337.551	336.542	332.242	334.56		Sierra Leone	254.559	280.756	310.541	307.326	310.552	312.782	315.259	321.248	320.848		Sierra Leone	254.559	280.584	309.61	305.739	308.366	310.409	313.465	319.587	319.174		Sierra Leone	244.795	1489.4	2837.3	4268.89	5704.71
Somalia	594.786	646.835	699.018	702.325	708.835	718.741	729.84	741.369	736.974		Somalia	619.223	713.204	823.501	834.921	815.043	816.557	813.399	806.711	814.033		Somalia	619.223	677.584	742.958	736.002	746.19	753.39	760.421	778.382	779.918		Somalia	619.223	683.856	755.283	746.709	755.542	762.693	772.748	789.949	791.625		Somalia	594.786	3620.77	6907.13	10405.5	13923.7
South Africa	1778.4	1926.31	2086.68	2020.01	1963.44	1921.22	1839.25	1774.54	1685.33		South Africa	1820.14	1976.62	2134.97	2019.88	1863.3	1741.74	1641.59	1529.41	1453.15		South Africa	1820.14	1993.5	2188.11	2121.94	2036.87	1974.7	1887.77	1805.17	1712.66		South Africa	1820.14	1968.09	2135.2	2059.78	1959.85	1910.33	1815.75	1747.91	1658.78		South Africa	1778.4	10818.3	20610.2	30977	41020.5
Sudan	829.674	890.552	951.99	961.904	975.056	991.764	802.583	817.974	814.32		Sudan	855.356	969.76	1104.58	1124.11	1111.11	915.828	919.476	910.534	921.323		Sudan	855.356	929.314	1012.27	1011.82	1029.21	1043.69	853.494	873.693	876.17		Sudan	855.356	929.905	1012.14	1010.21	1026.37	1039.7	849.915	871.528	873.977		Sudan	829.674	5038.92	9553.12	14323	19145.7
Swaziland	96.3707	108.548	120.353	122.724	140.218	144.315	139.605	132.08	119.842		Swaziland	99.1878	99.3643	96.6679	93.4347	84.8173	13.8156	4.9518	0	0.00601606		Swaziland	99.1878	114.041	130	131.011	148.45	150.939	144.919	135.883	122.034		Swaziland	99.1878	113.599	129.16	129.523	146.736	148.891	142.487	134.023	120.288		Swaziland	96.3707	590.402	1144.95	1749.09	2380.2
Tanzania, United Rep of	1133.41	1214.88	1295.37	1300.2	1311.7	1328.96	1347.98	1371.42	1359.08		Tanzania, United Rep of	1176.26	1342.48	1535.65	1555.51	1528.21	1528.48	1540.84	1512.4	1525.3		Tanzania, United Rep of	1176.26	1283.65	1404.09	1393.4	1411.91	1426.55	1448.39	1473.32	1470.27		Tanzania, United Rep of	1176.26	1282.14	1398.58	1385.47	1402.74	1413.08	1430.68	1463.97	1460.66		Tanzania, United Rep of	1133.41	6881.92	13036.8	19518.5	26031
Togo	190.768	207.161	224.026	224.508	225.855	228.506	231.725	235.438	234.479		Togo	198.244	227.464	261.808	264.736	258.849	259.457	259.535	257.504	260.406		Togo	198.244	218.207	240.949	238.716	241.122	243.138	245.63	251.01	251.761		Togo	198.244	217.963	240.049	237.239	239.253	241.213	244.216	249.646	250.415		Togo	190.768	1161	2213.67	3334.29	4458.17
Tunisia	170.464	189.302	215.878	224.212	233.046	242.99	251.014	259.273	263.264		Tunisia	176.86	210.652	245.454	253.027	251.154	253.93	253.182	245.896	237.46		Tunisia	176.86	199.112	231.575	238.009	247.786	257.167	264.462	273.242	277.854		Tunisia	176.86	198.757	230.767	236.645	245.976	255.192	262.392	271.499	276.012		Tunisia	170.464	1041.62	2014.71	3102.43	4232.33
Uganda	1944.97	2103.3	2261.48	2269.25	2281.74	2295.66	2289.38	2151.03	647.169		Uganda	2019.56	2325.13	2679.11	2703.44	2630.21	2587.29	1945.43	646.678	653.017		Uganda	2019.56	2222.12	2449.86	2430.36	2453.2	2459.96	2448.79	2308.26	698.703		Uganda	2019.56	2219.94	2441.23	2416.83	2436.13	2439.6	2428.35	2295.13	695.688		Uganda	1944.97	11828.1	22502.8	33818	45176.8
Congo, Dem Republic of	3665.96	3999.7	4345.89	4383.56	4442.14	4523.79	4610.95	4694.61	4664.7		Congo, Dem Republic of	3809.54	4443.04	5200.66	5291.94	5210.07	5238.71	5282.41	5209.06	5264.08		Congo, Dem Republic of	3809.54	4220.75	4693.48	4675.68	4759.08	4830.6	4915.94	5016.44	5019.9		Congo, Dem Republic of	3809.54	4224.77	4694.29	4667.8	4745.57	4806.9	4888.78	5006.97	5010.01		Congo, Dem Republic of	3665.96	22329.5	42674.2	64441.3	86417.7
Zambia	1020.09	1103.71	1188.33	1197.05	1211.55	1232.23	1254.06	1279.31	1275.11		Zambia	1059.6	1226.08	1423.18	1444.75	1420.17	1426.31	1436.17	1420.93	1439.47		Zambia	1059.6	1167.72	1291.06	1284.47	1304.88	1322.39	1343.56	1373.9	1378.78		Zambia	1059.6	1166.44	1286.14	1277.17	1295.9	1311.07	1331.46	1365.9	1370.64		Zambia	1020.09	6204.15	11807.3	17757.7	23757.4
Zimbabwe	425.255	466.5	509.431	523.597	541.034	562.353	578.624	596.131	603.63		Zimbabwe	441.158	514.043	600.458	620.191	621.269	638.031	647.966	652.95	669.193		Zimbabwe	441.158	491.512	549.217	558.343	578.837	599.528	615.101	636.767	648.941		Zimbabwe	441.158	491.058	547.413	555.258	574.559	595.072	611.302	633.08	645.197		Zimbabwe	425.255	2592.78	4968.21	7529.53	10165
NORTH/CENTRAL AMERICA	49278.4	56273.1	64460.8	64779.4	65203.7	65286.2	62777.8	60547.3	58024.2		NORTH/CENTRAL AMERICA	50747	61075.9	73831.3	74748.9	74594.4	75274.6	73593.6	70692.2	68472.7		NORTH/CENTRAL AMERICA	50747	58855.5	68629.4	70006.9	70507.1	71205.7	68627.8	65740.6	63063.2		NORTH/CENTRAL AMERICA	50747	59029.2	69211.5	70072	70244.9	71196.6	68538.4	66123.1	63507.2		NORTH/CENTRAL AMERICA	49278.4	302665	592219	914841	1.23916e+06
Bahamas	1.13942	1.26523	1.38377	1.38451	1.39587	1.4144	1.43599	1.45421	1.44161		Bahamas	1.21244	1.42776	1.65778	1.69298	1.6349	1.64318	1.63379	1.60221	1.61602		Bahamas	1.21244	1.35989	1.535	1.52438	1.54444	1.55745	1.57008	1.60372	1.60407		Bahamas	1.21244	1.35974	1.52244	1.50527	1.52172	1.53462	1.55003	1.58478	1.58524		Bahamas	1.13942	6.96235	13.407	20.3266	27.2605
Barbados	0.731113	0.813383	0.899713	0.919691	0.926111	0.956591	0.948538	0.95065	0.945051		Barbados	0.754816	0.646728	0.533319	0.50813	0.479098	0.462105	0.452938	0.428269	0.425801		Barbados	0.754816	0.86437	0.975703	0.998778	1.0155	1.04687	1.05478	1.04055	1.03647		Barbados	0.754816	0.860825	0.968978	0.989682	1.00519	1.03703	1.02376	1.02067	1.02787		Barbados	0.731113	4.46895	8.62219	13.1407	17.7456
Belize	7.36261	7.93115	8.51355	8.49824	8.54395	8.63214	8.61941	8.63276	8.51233		Belize	7.71965	8.29228	9.0112	9.06747	8.8644	8.89317	8.80945	8.71328	8.6965		Belize	7.71965	8.51801	9.4395	9.35196	9.40118	9.46286	9.43971	9.49814	9.42746		Belize	7.71965	8.47129	9.33706	9.25181	9.27933	9.36063	9.36078	9.40553	9.33916		Belize	7.36261	44.7442	84.9823	127.535	170.072
Canada	14973.5	16820.6	18963.3	18997.2	19342.5	19881.2	19440.8	18919.2	18259.8		Canada	15311.1	18203.3	21834.7	21810.8	21940.8	22604.3	22639.2	22147.8	21608.1		Canada	15311.1	17103.7	19238.7	19520.5	19878.9	20312.3	19853.2	19182.2	18555.7		Canada	15311.1	17539.6	20346.9	20412	20634.9	21218.6	20902.7	20409.1	19760.9		Canada	14973.5	91688.2	177934	272784	368116
Saint Lucia	0.360489	0.400999	0.445394	0.460102	0.461445	0.464971	0.472484	0.4766	0.473859		Saint Lucia	0.3825	0.45776	0.550102	0.56697	0.554522	0.552289	0.551654	0.555063	0.556313		Saint Lucia	0.3825	0.424247	0.492173	0.50145	0.505038	0.506758	0.512285	0.532147	0.533236		Saint Lucia	0.3825	0.424086	0.482064	0.486475	0.501106	0.502842	0.509864	0.517576	0.518864		Saint Lucia	0.360489	2.20345	4.25284	6.49452	8.79637
Costa Rica	213.074	234.266	256.882	258.578	261.481	264.621	264.909	265.726	261.889		Costa Rica	222.989	250.452	281.614	284.255	278.726	281.783	282.722	278.536	279.809		Costa Rica	222.989	252	286.622	288.339	290.769	293.597	293.433	292.939	289.298		Costa Rica	222.989	250.519	283.346	284.65	285.902	289.305	287.959	289.167	285.616		Costa Rica	213.074	1299.64	2493.59	3779.69	5075.49
Cuba	92.155	99.8504	108.232	108.835	109.454	110.138	109.305	109.038	104.918		Cuba	95.9704	106.97	118.625	117.203	115.823	115.062	116.761	110.843	109.962		Cuba	95.9704	106.524	119.091	119.339	120.199	121.003	121.786	120.225	117.223		Cuba	95.9704	106.014	118.09	118.188	119.162	119.257	118.314	118.791	115.66		Cuba	92.155	560.625	1068.26	1610.02	2154.82
Dominica	0.250891	0.289108	0.313676	0.325134	0.327185	0.330764	0.334468	0.348802	0.341408		Dominica	0.266341	0.329312	0.382552	0.386994	0.388362	0.388149	0.386237	0.381256	0.390302		Dominica	0.266341	0.303281	0.358096	0.354397	0.358119	0.36056	0.373999	0.380578	0.375437		Dominica	0.266341	0.292691	0.336989	0.332438	0.355323	0.357712	0.360946	0.367582	0.362653		Dominica	0.250891	1.54356	3.01367	4.59351	6.22123
Dominican Republic	36.9925	40.3053	43.5962	44.2619	44.7962	45.5744	46.1916	46.983	46.789		Dominican Republic	39.161	44.6935	51.441	53.4013	51.733	51.3833	51.1693	50.7492	51.2441		Dominican Republic	39.161	43.4632	48.3316	48.5967	49.3393	49.9647	50.3668	51.4597	51.683		Dominican Republic	39.161	43.3925	48.0979	48.2337	48.8349	49.5214	50.0727	51.1283	51.3547		Dominican Republic	36.9925	225.268	430.085	648.732	870.575
El Salvador	157.18	174.331	191.66	193.403	196.464	200.305	203.126	206.435	205.206		El Salvador	166.601	185.756	208.674	208.759	201.532	201.522	200.292	198.088	198.77		El Salvador	166.601	186.981	209.446	208.992	212.218	215.324	217.683	222.215	222.418		El Salvador	166.601	186.828	208.739	207.407	210.557	213.867	216.713	220.794	221.304		El Salvador	157.18	960.229	1849.21	2809.26	3779.33
Guatemala	724.697	797.618	871.719	873.806	879.749	891.094	902.463	914.459	905.078		Guatemala	769.731	907.411	1070.31	1083.05	1052.83	1053.65	1045.54	1035.59	1042.53		Guatemala	769.731	862.501	968.844	958.803	969.301	975.881	981.732	1003.8	1003.04		Guatemala	769.731	861.622	964.933	952.111	959.899	967.755	977.94	997.943	996.918		Guatemala	724.697	4421.1	8483.29	12844	17218.9
Haiti	73.5421	80.8385	88.1825	88.5172	89.3142	90.5842	91.9063	93.289	92.4246		Haiti	78.1375	91.1368	106.421	107.895	104.985	105.08	104.485	103.324	104.152		Haiti	78.1375	87.1222	97.2736	96.1834	97.5282	98.4649	99.291	101.624	101.588		Haiti	78.1375	86.9389	96.6657	95.3652	96.4663	97.3607	98.5688	100.754	100.705		Haiti	73.5421	448.549	860.086	1301.33	1744.72
Honduras	313.739	344.049	374.786	375.603	378.407	383.403	387.382	391.468	386.906		Honduras	332.565	385.308	447.564	451.641	439.593	440.235	436.949	432.042	434.731		Honduras	332.565	371.975	417.324	412.581	417.192	420.811	422.897	431.05	429.759		Honduras	332.565	371.215	414.975	409.67	413.177	416.82	420.46	427.971	426.684		Honduras	313.739	1912.75	3663.73	5538.48	7419.3
Jamaica	36.8288	41.4553	46.0908	46.8565	47.4996	48.3473	48.6254	49.1225	48.054		Jamaica	38.4334	46.2342	55.2544	56.7409	56.9092	57.3668	58.6639	56.7554	57.0259		Jamaica	38.4334	44.4662	51.2914	51.9115	52.7187	53.6226	54.6372	54.6714	53.8703		Jamaica	38.4334	44.1869	50.6032	51.2492	52.0812	52.6519	52.9857	53.8872	53.0747		Jamaica	36.8288	225.599	437.511	668.731	903.656
Martinique	0.348891	0.374479	0.386384	0.386243	0.391691	0.406029	0.410153	0.414568	0.399202		Martinique	0.37069	0.428466	0.480143	0.484705	0.47466	0.473067	0.480636	0.473435	0.475329		Martinique	0.37069	0.396155	0.428078	0.421899	0.42993	0.443311	0.445349	0.453479	0.451616		Martinique	0.37069	0.396055	0.418242	0.41105	0.426703	0.428653	0.432287	0.440203	0.438511		Martinique	0.348891	2.11893	4.00324	5.93502	7.87168
Mexico	1874.63	2120.05	2395.76	2418.43	2440.91	2476.25	2478.18	2478.09	2433.55		Mexico	1973.73	2372.44	2862.61	2910.52	2863.76	2887.3	2860.2	2826.85	2828.35		Mexico	1973.73	2281.56	2662.16	2664.21	2692.34	2721.02	2717.13	2740.39	2714.15		Mexico	1973.73	2269.2	2629.73	2630.78	2651.35	2682.15	2685.08	2705.77	2680.12		Mexico	1874.63	11493.2	22369.2	34370.7	46485.3
Netherlands Antilles	0.00326667	0.00353667	0.00379667	0.00375667	0.00373667	0.00373667	0.00749334	0.00751334	0.00735334		Netherlands Antilles	0.00347831	0.00406831	0.00475831	0.00475831	0.00455831	0.00449831	0.00440831	0.00430831	0.00428831		Netherlands Antilles	0.00347831	0.00382831	0.00421831	0.00410831	0.00410831	0.00408831	0.00813662	0.00823662	0.00813662		Netherlands Antilles	0.00347831	0.00382831	0.00420831	0.00408831	0.00407831	0.00405831	0.00405831	0.00409831	0.00404831		Netherlands Antilles	0.00326667	0.01987	0.0378134	0.0567567	0.07552
Nicaragua	212.711	234.319	255.891	256.161	257.436	259.909	262.449	265.123	261.889		Nicaragua	226.128	262.002	303.355	305.346	295.701	295.02	292.094	288.509	290.18		Nicaragua	226.128	250.999	278.644	274.177	276.648	278.062	279.19	285.063	284.331		Nicaragua	226.128	250.827	277.686	272.632	274.43	275.864	278.287	283.503	282.772		Nicaragua	212.711	1297.87	2491.04	3770.77	5052.85
Panama	51.6702	58.4752	66.1093	66.1849	66.4782	67.2202	67.8268	68.4381	67.9554		Panama	54.3494	58.3071	62.2988	62.7428	61.7108	62.6858	62.1294	61.5994	62.133		Panama	54.3494	61.189	69.3697	69.2501	69.5072	69.8685	69.8298	70.8397	70.8014		Panama	54.3494	60.615	68.0433	67.6422	67.8211	68.3754	68.6486	69.5814	69.4893		Panama	51.6702	316.826	616.836	947.459	1278.68
Saint Vincent/Grenadines	0.262489	0.291363	0.327698	0.328323	0.330359	0.345397	0.348844	0.35263	0.348853		Saint Vincent/Grenadines	0.278151	0.331642	0.385127	0.402124	0.39171	0.386991	0.385136	0.380204	0.394327		Saint Vincent/Grenadines	0.278151	0.305569	0.361405	0.357715	0.373572	0.375932	0.378031	0.38454	0.394913		Saint Vincent/Grenadines	0.278151	0.305409	0.351607	0.347055	0.358576	0.372976	0.37594	0.382332	0.381221		Saint Vincent/Grenadines	0.262489	1.60381	3.09696	4.73607	6.37972
Trinidad and Tobago	9.54743	9.89717	9.9909	10.2635	10.2934	10.3709	10.2117	10.074	9.90258		Trinidad and Tobago	9.7959	8.13656	6.11538	6.07016	5.92402	5.88326	5.73975	5.59333	5.49746		Trinidad and Tobago	9.7959	10.3171	10.6681	11.1951	11.1801	11.228	11.0851	10.9761	10.8131		Trinidad and Tobago	9.7959	10.2736	10.5908	11.0464	10.9875	11.0779	10.9273	10.8225	10.6693		Trinidad and Tobago	9.54743	57.6343	107.214	157.441	208.788
United States of America	30497.7	35205.7	40776.3	41029	41066.6	40544.6	38451.9	36717.2	34927.3		United States of America	31417.3	38141.8	46409.3	47277.4	47111.6	47100.5	45425	43083.4	41387.7		United States of America	31417.3	37180.5	44158.1	45269.3	45355.6	45570.8	43441.8	41159.3	39144.7		United States of America	31417.3	36935.8	43679.7	44497.7	44405.9	44720.4	42356.1	40370.2	38438.3		United States of America	30497.7	187694	369293	573427	778610
SOUTH AMERICA	28636.9	29885.8	31404.6	30929.5	30515.3	30348.6	29844.1	29526	29192.4		SOUTH AMERICA	29043.1	31440.1	34543.8	34082.6	32920.9	32442	31809.7	31002.5	30816.7		SOUTH AMERICA	29043.1	30603	32751.4	32548.1	31956.4	31455.7	30827.4	30337.2	29928.4		SOUTH AMERICA	29043.1	30631.2	32884.2	32629.9	31947.2	31682.6	31020.8	30703.4	30429.2		SOUTH AMERICA	28636.9	173070	324018	480566	634799
Argentina	1362.64	1522.7	1717.57	1738.32	1757.2	1776.64	1751.85	1733.93	1708.74		Argentina	1379.52	1585.39	1839.73	1859.64	1854.5	1876.84	1859.96	1823.75	1797.87		Argentina	1379.52	1557.04	1781.84	1814.54	1829.68	1847.12	1827.14	1801.38	1776.02		Argentina	1379.52	1557.74	1788.02	1815.77	1825.56	1848.83	1822.16	1800.94	1778.95		Argentina	1362.64	8335.88	16144.2	24752.8	33463.3
Bolivia	199.694	213.771	228.26	232.451	256.534	263.61	267.993	272.572	275.954		Bolivia	203.054	226.096	252.558	274.71	275.163	281.072	283.733	285.288	290.931		Bolivia	203.054	219.452	237.893	241.239	265.046	271.61	275.534	280.897	285.165		Bolivia	203.054	220.266	239.836	242.786	266.646	273.747	277.962	283.495	288.057		Bolivia	199.694	1212.24	2295.59	3441.08	4627.41
Brazil	18337	18943.3	19749.1	19504.3	19336.7	19407.2	19386.7	19466.6	19591.3		Brazil	18590.3	19959.9	21765.7	21681.3	21173.3	21032.9	20879.3	20647.7	20849.2		Brazil	18590.3	19367.8	20424.1	20343.4	20121.3	19938.5	19818.9	19799.1	19847.7		Brazil	18590.3	19424.4	20612.6	20532.8	20244.6	20225.3	20109.3	20220.1	20392.6		Brazil	18337	110628	206151	304651	402005
Chile	4855.08	5023.65	5203.05	5015.87	4826.21	4644.03	4324.32	4045.17	3761.88		Chile	4915.6	5271.56	5749.3	5429.05	5029.29	4803.54	4491.24	4139.72	3857.57		Chile	4915.6	5165.69	5590.21	5540.46	5263.29	5031.29	4685.12	4349.15	4036.55		Chile	4915.6	5144.55	5555.73	5448.12	5155.75	4976.93	4617.27	4307.53	4004.49		Chile	4855.08	29299	54596.7	80424.7	105314
Colombia	579.405	628.203	684.837	687.582	689.098	692.575	690.442	692.877	680.955		Colombia	589.23	677.61	786.679	796.877	786.41	784.547	788.007	764.603	764.443		Colombia	589.23	652.103	729.82	732.553	736.286	739.415	742.468	740.104	730.34		Colombia	589.23	649.572	723.911	724.849	726.773	727.856	725.392	731	721.975		Colombia	579.405	3525.23	6722.88	10149.8	13589.2
Ecuador	479.514	513.186	549.042	546.852	548.083	554.542	554.13	550.352	534.93		Ecuador	487.169	506.414	531.989	523.274	508.636	506.259	507.26	494.591	494.17		Ecuador	487.169	524.151	568.635	566.93	570.246	577.487	579.986	576.535	563.886		Ecuador	487.169	520.01	561.389	558.133	562.01	567.735	564.854	564.066	552.225		Ecuador	479.514	2910.76	5512.54	8255.56	10991.1
French Guiana	13.4349	14.0583	14.7115	14.5926	14.5327	14.5488	14.4566	14.4141	14.1806		French Guiana	13.6575	14.5545	15.577	15.362	15.6027	15.2574	14.8357	14.156	13.8193		French Guiana	13.6575	14.5274	15.5398	15.3543	15.304	15.2857	15.2094	15.1697	14.9835		French Guiana	13.6575	14.4917	15.4656	15.2496	15.18	15.1673	15.0644	15.0719	14.8801		French Guiana	13.4349	81.233	152.178	225.617	298.52
Guyana	72.6546	81.5792	92.0824	91.9438	92.144	92.8584	92.2007	91.5213	88.9343		Guyana	73.8445	87.3721	105.306	109.284	106.402	106.818	106.28	104.929	105.573		Guyana	73.8445	84.3606	98.4296	99.9427	99.7175	100.138	99.4653	99.4377	98.1966		Guyana	73.8445	84.1414	97.9407	98.463	97.9179	98.8199	97.9671	98.2175	96.7768		Guyana	72.6546	444.852	863.252	1323.53	1783.44
Paraguay	563.474	610.479	660.59	674.773	691.687	711.76	722.706	735.666	738.343		Paraguay	573.144	651.879	744.783	762.527	765.491	781.475	792.59	790.71	802.841		Paraguay	573.144	627.213	689.215	700.585	718.562	737.514	749.865	762.715	768.047		Paraguay	573.144	628.147	691.267	701.416	718.719	737.807	748.308	764.153	769.789		Paraguay	563.474	3427.85	6530.35	9847.49	13238.3
Peru	579.512	626.106	673.679	679.974	686.928	695.126	698.561	702.144	697.063		Peru	587.855	664.02	752.435	763.075	754.956	759.169	757.029	750.532	752.367		Peru	587.855	643.007	704.477	707.498	715.997	722.931	725.142	731.595	729.514		Peru	587.855	642.268	702.316	704.085	711.516	718.855	721.755	728.272	726.33		Peru	579.512	3523.67	6701.77	10076.5	13483.3
Suriname	74.4833	87.7312	103.728	102.769	101.939	101.436	97.4471	94.169	90.8173		Suriname	75.3345	75.2635	76.1471	74.3752	71.6532	71.4945	69.9584	67.5754	66.0275		Suriname	75.3345	85.6234	98.5236	99.3202	97.4568	96.6835	93.4004	89.8188	86.7212		Suriname	75.3345	79.4771	85.3034	85.4781	83.4269	83.6086	80.3143	77.6051	74.993		Suriname	74.4833	460.148	914.801	1432.48	1945.5
Uruguay	1145.19	1205.49	1265.57	1169.8	1035.66	905.902	753.021	632.105	517.625		Uruguay	1173.43	1275.82	1401.25	1260.19	1046.07	881.537	715.73	584.069	483.612		Uruguay	1173.43	1232.23	1322.97	1188.96	1016.75	861.143	695.922	570.474	471.76		Uruguay	1173.43	1237.52	1323.62	1209.6	1037.1	896.35	728.6	595.952	492.4		Uruguay	1145.19	6931.46	13019	19251.1	24965.9
Venezuela, Boliv Rep of	374.788	415.581	462.446	470.239	478.595	488.379	490.292	494.47	491.667		Venezuela, Boliv Rep of	380.94	444.26	522.412	532.932	533.364	541.067	543.748	534.904	538.283		Venezuela, Boliv Rep of	380.94	429.856	489.68	497.254	506.717	516.631	519.235	520.863	519.541		Venezuela, Boliv Rep of	380.94	428.595	486.791	493.157	501.961	511.539	511.869	516.971	515.81		Venezuela, Boliv Rep of	374.788	2289.52	4414.3	6734.32	9093.87
ASIA	90922.2	103814	119407	122189	126078	130310	130984	131128	130081		ASIA	92568.9	107347	125686	127403	127239	129735	130707	129278	129001		ASIA	92568.9	105882	122568	123546	126206	129575	130894	131218	130518		ASIA	92568.9	105066	120716	121819	124185	127672	128491	129043	128368		ASIA	90922.2	558425	1.09309e+06	1.6929e+06	2.30774e+06
Afghanistan	230.827	252.379	277.173	281.814	283.721	283.355	282.508	284.133	278.004		Afghanistan	235.512	235.819	35.6056	36.1438	35.3842	35.5208	35.4537	35.3051	35.7024		Afghanistan	235.512	247.29	254.036	246.514	234.596	215.72	157.539	30.94	31.0906		Afghanistan	235.512	242.887	241.972	228.77	199.01	30.6398	31.1059	31.8343	31.9875		Afghanistan	230.827	1406.51	2693.2	4083.71	5494.69
[truncated: 97 more rows]
[truncated: 72 more columns]

## Sheet: Rndwd_Prod_Val_1SD_Lower_Cost
Annual	REF (cost doesn't change in the REF scenario)											BF											AF											BAC										Cumulative	REF (cost doesn't change in the REF scenario)
[truncated: 188 more rows]
[truncated: 72 more columns]
