# Supplementary material for: Economic costs of global forest protection may be overstated
Source: Nat Commun. 2026 May 20;17:6649. doi: 10.1038/s41467-026-73569-0 (PMC13381589; doi:10.1038/s41467-026-73569-0)
Supplement: Supplementary file 7 — Supplementary Data 5 [file 41467_2026_73569_MOESM7_ESM.xlsx]

## Sheet: Rndwd_Prod_Val_Mean_Cost
Annual	REF											BF											AF											BAC										Cumulative	REF
Million 2018 $	2020	2025	2030	2035	2040	2045	2050	2055	2060		Million 2018 $	2020	2025	2030	2035	2040	2045	2050	2055	2060		Million 2018 $	2020	2025	2030	2035	2040	2045	2050	2055	2060		Million 2018 $	2020	2025	2030	2035	2040	2045	2050	2055	2060		Million 2018 $	2020	2025	2030	2035	2040
AFRICA	32989.5	35308.3	38174.9	38394.1	38780.8	39344.8	39602.9	40011.2	38255		AFRICA	32913	37989.2	44430.5	44807	43564.2	42941.8	42382.2	40236.8	40476.4		AFRICA	32913	36252.2	40641.4	40299.7	40712.3	41055.6	41161.3	41662	39633.3		AFRICA	32913	36134.8	40468.5	39964.3	40362.1	40704	40783.2	41372.4	39359.1		AFRICA	32989.5	200256	379664	570757	763114
Algeria	352.081	385.657	419.836	427.159	435.267	444.453	453.42	462.436	461.811		Algeria	351.057	408.238	473.87	481.106	467.891	469.559	466.509	462.545	466.523		Algeria	351.057	396.542	448.602	447.937	457.242	464.075	471.08	482.607	484.323		Algeria	351.057	395.993	448.65	446.235	455.546	463.067	470.026	481.799	483.469		Algeria	352.081	2146.06	4108.53	6215.03	8358.94
Angola	278.457	299.45	321.626	322.622	324.704	328.124	331.641	338.222	334.176		Angola	277.91	325.366	382.779	386.631	380.767	379.073	383.641	372.711	375.651		Angola	277.91	305.982	338.493	336.084	339.112	342.07	347.098	352.892	349.666		Angola	277.91	308.57	345.252	341.926	345.584	346.455	349.244	357.29	353.528		Angola	278.457	1691.73	3211.16	4820.29	6435.48
Benin	292.99	317.441	342.289	342.319	344.178	348.053	352.465	357.893	355.559		Benin	292.265	347.782	415.505	418.462	405.309	403.817	401.453	395.579	398.089		Benin	292.265	327.711	368.653	363.336	365.566	367.342	370.677	377.377	376.302		Benin	292.265	326.637	367.066	360.241	362.669	364.602	367.499	374.917	373.828		Benin	292.99	1782.39	3394.44	5105.92	6819.38
Botswana	35.7119	38.2128	40.7247	40.9627	41.3543	41.9319	42.5062	43.3343	42.817		Botswana	35.632	41.521	48.6166	49.2646	48.4403	48.3751	48.7466	47.5861	47.9594		Botswana	35.632	39.0472	42.9408	42.6017	43.1347	43.6034	44.2398	45.0487	44.6978		Botswana	35.632	39.2206	43.4147	42.9399	43.5646	43.8467	44.3085	45.4126	45.0459		Botswana	35.7119	216.772	410.348	614.209	819.414
Burkina Faso	840.983	887.399	933.237	938.323	946.446	957.975	971.03	986.707	981.29		Burkina Faso	839.277	952.548	1088.69	1100.95	1080.15	1079.83	1081.68	1067.52	1075.4		Burkina Faso	839.277	909.563	989.156	981.486	991.926	1000.01	1012.11	1030.1	1027.89		Burkina Faso	839.277	907.158	985.712	975.129	986.357	993.198	1003.38	1024.24	1021.85		Burkina Faso	840.983	5092.31	9575.14	14246.4	18946.2
Burundi	267.339	287.528	307.523	310.1	316.275	321.913	328.096	335.21	334.416		Burundi	266.777	312.585	367.182	372.639	366.392	367.519	368.461	364.649	369.003		Burundi	266.777	296.176	329.32	326.9	334.035	338.314	344.087	352.613	353.402		Burundi	266.777	295.26	328.06	324.383	331.679	335.791	340.959	350.327	351.033		Burundi	267.339	1624.22	3081.86	4622.05	6178.73
Cameroon	728.56	805.143	888.93	882.831	879.534	880.734	885.611	884.583	868.311		Cameroon	727.802	811.29	910.34	906.258	874.062	873.908	865.253	849.019	846.162		Cameroon	727.802	813.79	916.486	907.967	900.638	897.667	887.847	891.662	881.754		Cameroon	727.802	791.314	868.307	855.809	848.368	846.955	845.361	848.994	836.394		Cameroon	728.56	4447.94	8557.44	12996	17406.9
Cape Verde	7.2556	7.81077	8.34889	8.36842	8.3911	8.48085	8.60392	8.72294	8.65519		Cape Verde	7.23696	8.46567	9.98517	10.1359	9.78812	9.75897	9.66398	9.56211	9.61658		Cape Verde	7.23696	8.00345	8.94377	8.82036	8.89522	8.94142	8.98977	9.15328	9.15049		Cape Verde	7.23696	7.97542	8.9141	8.71124	8.81625	8.88126	8.95917	9.12258	9.10964		Cape Verde	7.2556	44.0888	83.6807	125.445	167.309
Central African Republic	141.581	153.663	166.645	166.502	166.821	167.804	167.118	167.554	164.147		Central African Republic	141.401	168.437	201.517	201.61	196.309	195.536	195.094	189.281	188.559		Central African Republic	141.401	153.935	168.801	167.908	168.059	168.704	168.745	168.969	166.089		Central African Republic	141.401	157.827	177.803	176.236	176.057	176.178	175.267	176.037	172.842		Central African Republic	141.581	861.569	1642.87	2475.95	3308.78
Chad	365.314	392.549	419.995	420.768	423.237	427.633	432.671	439.495	434.082		Chad	364.288	428.464	506.116	510.677	497.771	495.232	494.931	483.846	486.045		Chad	364.288	402.191	445.3	439.178	442.768	445.241	449.764	457.13	453.251		Chad	364.288	403.091	448.343	440.629	444.856	446.317	449.661	459.148	455.178		Chad	365.314	2219.12	4209.31	6310.06	8416.36
Congo, Republic of	241.771	255.015	269.284	267.916	267.112	267.355	261.433	257.728	250.343		Congo, Republic of	241.796	258.151	283.733	274.216	266.006	265.227	263.619	254.379	251.275		Congo, Republic of	241.796	266.236	296.468	297.274	293.689	293.283	288.225	281.681	273.255		Congo, Republic of	241.796	256.451	275.572	274.882	271.052	270.508	265.17	260.873	253.466		Congo, Republic of	241.771	1463.87	2753.21	4098.27	5437.04
Côte d'Ivoire	527.923	564.314	603.203	606.998	615.148	627.442	638.604	651.223	655.491		Côte d'Ivoire	527.076	609.863	709.911	714.051	696.987	701.574	701.312	699.671	706.961		Côte d'Ivoire	527.076	581.745	646.545	642.216	648.439	656.148	664.007	676.486	679.947		Côte d'Ivoire	527.076	579.996	643.542	636.748	642.33	651.36	658.919	671.537	675.123		Côte d'Ivoire	527.923	3203.93	6064.39	9084.2	12127.3
Djibouti	15.2749	16.5819	17.8603	17.9809	18.1788	18.4853	18.8687	19.2974	19.3846		Djibouti	15.2392	18.1707	21.7687	22.0833	21.4276	21.4951	21.4185	21.3752	21.7466		Djibouti	15.2392	17.0868	19.2146	18.9702	19.245	19.4412	19.7644	20.3479	20.558		Djibouti	15.2392	17.0465	19.1734	18.8457	19.1033	19.3594	19.6762	20.2628	20.4708		Djibouti	15.2749	92.9561	177.144	266.566	356.668
Egypt	680.586	249.827	269.106	270.107	272.357	275.899	279.949	284.059	282.264		Egypt	674.049	245.529	293.888	297.116	287.401	287.113	284.262	281.306	282.977		Egypt	674.049	230.861	259.213	255.305	258.038	259.658	262.261	267.826	267.552		Egypt	674.049	230.318	258.663	253.633	256.344	258.514	261.103	266.654	266.365		Egypt	680.586	3652.76	4921.17	6267.7	7620.48
Equatorial Guinea	100.79	110.881	122.07	119.266	116.751	114.748	109.411	104.999	100.393		Equatorial Guinea	100.851	110.546	121.204	117.15	110.49	108.568	104.849	99.9827	96.5233		Equatorial Guinea	100.851	115.981	135.04	133.588	129.011	126.323	120.933	115.116	109.697		Equatorial Guinea	100.851	115.039	133.03	130.833	125.715	123.486	118.039	112.599	107.496		Equatorial Guinea	100.79	614.829	1180.42	1787.97	2381.78
Ethiopia	4528.58	4901.75	5274.94	5298.28	5344.75	5416.13	5498.8	5589.44	5551.75		Ethiopia	4517.16	5355.08	6372.85	6447.73	6260.42	6254.36	6221.15	6143.13	6187.27		Ethiopia	4517.16	5054.67	5666.79	5592.44	5655.63	5697.73	5765.14	5888.51	5878.86		Ethiopia	4517.16	5042.47	5653.55	5556.29	5621.39	5667.61	5729.59	5860.68	5850.29		Ethiopia	4528.58	27544.7	52426.6	78824.6	105363
Gabon	226.51	228.446	234.744	223.357	207.872	193.419	180.294	171.35	165.04		Gabon	226.936	228.633	233.159	214.119	195.902	185.792	176.689	169.63	167.204		Gabon	226.936	235.629	250.663	246.154	237.39	218.6	201.942	189.792	181.159		Gabon	226.936	234.285	248.158	239.612	224.459	208.075	193.073	182.527	175.146		Gabon	226.51	1360.99	2509.52	3671.85	4773.16
Gambia	66.2665	72.7597	79.8005	77.6333	75.7252	74.2434	72.2533	70.6291	68.2699		Gambia	66.1808	75.6435	86.6982	84.2895	79.5787	77.4477	74.679	71.6427	69.6187		Gambia	66.1808	73.1117	81.1864	78.4785	76.2154	74.2917	72.1108	70.3983	67.9015		Gambia	66.1808	72.8077	80.6374	77.641	75.3261	73.5988	71.4421	69.8362	67.426		Gambia	66.2665	404.092	774.932	1171.77	1558.03
Ghana	1984.2	2147.72	2312.07	2328.96	2350.72	2381.99	2417.13	2458.54	2452.53		Ghana	1979.57	2350.49	2800.7	2837.97	2761.39	2763.77	2745.26	2717.86	2742.27		Ghana	1979.57	2217.94	2491.75	2470.65	2498.78	2517.62	2542.84	2595.66	2599.01		Ghana	1979.57	2211.12	2482.38	2451.52	2478.16	2499.99	2524.23	2579.61	2583.2		Ghana	1984.2	12068.7	22971.7	34548.9	46215.5
Guinea	530.52	570.755	610.858	614.874	621.721	631.63	641.788	653.426	649.947		Guinea	529.186	623.733	738.065	747.861	729.156	730.162	728.739	719.634	725.925		Guinea	529.186	588.576	656.144	649.526	658.125	664.875	673.598	688.106	687.429		Guinea	529.186	586.84	653.851	644.67	653.541	660.271	668.031	683.886	683.098		Guinea	530.52	3223.35	6117.23	9175.54	12256.8
Guinea-Bissau	122.536	132.33	142.15	142.882	144.244	146.258	148.526	151.15	150.141		Guinea-Bissau	122.229	143.88	170.031	172.076	167.535	167.418	167.015	164.668	165.933		Guinea-Bissau	122.229	136.528	152.828	151.08	152.869	154.168	156.137	159.422	159.098		Guinea-Bissau	122.229	136.12	152.285	149.946	151.805	153.072	154.8	158.44	158.079		Guinea-Bissau	122.536	745.01	1416.48	2127.96	2843.74
Kenya	1119.38	1226.98	1337.09	1352.86	1372.19	1395.9	1409.32	1418.94	1391.82		Kenya	1116.64	1324.74	1569.08	1589.23	1544.67	1546.39	1530.92	1507.28	1507.93		Kenya	1116.64	1263.09	1429.25	1421.44	1442.28	1456.5	1462.23	1476.3	1463		Kenya	1116.64	1259.65	1424.4	1410.29	1430.37	1445.86	1449.62	1466.08	1453.08		Kenya	1119.38	6823.89	13068.9	19770.1	26553.8
Lesotho	108.613	115.916	123.141	124.002	125.314	127.096	129.121	131.176	131.103		Lesotho	108.393	123.307	141.268	142.889	139.352	139.436	138.459	137.29	137.688		Lesotho	108.393	117.086	126.802	125.479	126.692	127.392	128.424	130.439	129.971		Lesotho	108.393	116.344	125.419	123.677	124.879	125.787	126.799	128.785	128.315		Lesotho	108.613	658.983	1245.79	1862.36	2483.68
Liberia	373.721	408.942	445.147	450.01	458.12	469.558	479.635	490.644	493.019		Liberia	372.831	441.426	526.132	535.093	523.557	529.266	529.232	528.499	536.645		Liberia	372.831	419.149	473.049	470.618	479.829	488.694	497.205	510.899	515.204		Liberia	372.831	413.508	461.97	457.356	465.978	475.134	483.039	496.31	500.18		Liberia	373.721	2277.55	4358.46	6589.06	8847.22
Libyan Arab Jamahiriya	49.8028	54.6632	59.827	60.5963	61.5858	62.8616	63.8439	65.038	64.8482		Libyan Arab Jamahiriya	49.7157	55.2163	58.7305	45.4404	43.9082	43.8113	43.3766	42.9183	43.1699		Libyan Arab Jamahiriya	49.7157	56.2186	63.7337	63.7185	64.6624	65.5933	66.4859	67.7484	67.7148		Libyan Arab Jamahiriya	49.7157	56.3983	64.3832	64.2812	65.2986	66.3612	67.233	68.7427	68.7991		Libyan Arab Jamahiriya	49.8028	303.677	582.157	882.061	1186.03
Madagascar	571.829	621.902	672.345	676.705	684.168	694.725	705.992	717.608	714.894		Madagascar	570.427	674.512	800.572	811.156	787.212	788.776	788.454	782.458	789.152		Madagascar	570.427	641.084	721.791	713.554	723.068	729.574	738.253	754.975	755.978		Madagascar	570.427	638.529	717.853	706.464	715.581	723.607	732.248	748.974	749.966		Madagascar	571.829	3481.05	6641	10007.1	13398.1
Malawi	344.428	371.743	400.939	406.842	415.089	426.479	438.272	455.741	461.779		Malawi	343.65	389.608	438.654	437.894	408.218	86.714	86.0412	85.3326	86.0298		Malawi	343.65	382.351	427.633	428.705	437.679	445.326	451.463	456.648	448.547		Malawi	343.65	380.491	424.266	424.107	433.425	438.014	441.663	449.802	441.377		Malawi	344.428	2093.88	3981.79	5992.39	8034.84
Mali	291.276	318.379	347.625	355.18	364.864	376.982	386.027	396.538	398.887		Mali	290.662	346.283	414.686	425.378	423.193	431.321	437.042	435.355	443.352		Mali	290.662	327.096	369.573	372.387	382.335	392.64	400.949	411.34	413.902		Mali	290.662	327.007	370.694	372.425	382.8	393.085	400.951	413.071	416.252		Mali	291.276	1774.76	3395.9	5141.58	6927.16
Mauritania	85.002	93.1845	101.609	102.569	103.942	105.78	107.775	109.792	109.63		Mauritania	84.806	102.308	123.751	125.969	122.584	123.138	122.521	121.942	123.261		Mauritania	84.806	96.2495	109.486	108.705	110.388	111.657	113.175	116.015	116.425		Mauritania	84.806	95.9954	109.193	107.918	109.564	111.056	112.573	115.414	115.826		Mauritania	85.002	518.194	992.541	1501.55	2015.77
Mauritius	0.212605	0.250437	0.27741	0.279472	0.282526	0.293631	0.297507	0.301716	0.300341		Mauritius	0.202063	0.243925	0.276026	0.285133	0.278735	0.287261	0.287033	0.284981	0.282995		Mauritius	0.202063	0.238694	0.285592	0.2957	0.29925	0.2975	0.300868	0.318042	0.306509		Mauritius	0.202063	0.238104	0.284669	0.29354	0.297016	0.29564	0.298792	0.304787	0.304715		Mauritius	0.212605	1.31346	2.59262	3.98173	5.38215
Morocco	372.284	400.932	429.905	437.994	447.704	459.428	470.848	482.43	487.117		Morocco	371.365	411.922	458.813	466.883	457.489	460.664	460.655	460.268	465.554		Morocco	371.365	409.273	452.022	454.11	464.401	473.978	484.117	498.03	504.115		Morocco	371.365	408.315	450.733	451.385	461.456	471.747	481.606	495.401	501.506		Morocco	372.284	2262.35	4295.98	6453.6	8653.28
Mozambique	889.341	972.963	1062.4	1066.56	1074.43	1086.88	1094.07	1106.22	1092.19		Mozambique	887.663	1047.81	1241.34	1252.09	1221.77	1220.87	1220.47	1196.93	1199.77		Mozambique	887.663	987.818	1104	1096.56	1105.02	1113.38	1121.72	1135.16	1125.14		Mozambique	887.663	991.077	1114.12	1102.57	1111.07	1117.93	1123.06	1140.62	1130.31		Mozambique	889.341	5419.67	10373.9	15690.1	21030.8
Niger	498.417	538.206	578.224	581.164	586.568	594.683	603.46	614.002	608.749		Niger	497.1	588.825	700.323	708.973	691.193	690.322	689.299	677.76	682.472		Niger	497.1	548.222	605.608	598.087	604.454	608.819	615.383	626.562	622.585		Niger	497.1	553.068	618.267	608.768	616.422	621.014	627.399	641.898	639.027		Niger	498.417	3030.29	5761.34	8655.39	11566.6
Nigeria	3309.48	3648.05	4013.57	4098.47	4200.37	4327.87	4435.6	4555.36	4596.93		Nigeria	3301.96	3927.83	4687.05	4784.84	4725.53	4799.21	4838.98	4834.65	4914.39		Nigeria	3301.96	3736.53	4246.14	4267.92	4366.02	4469.55	4560.79	4679.86	4719.23		Nigeria	3301.96	3725.16	4229.35	4234.34	4330.45	4435.46	4520.2	4645.51	4684.22		Nigeria	3309.48	20195.5	38801.3	58954	79548.3
Réunion	4.45792	4.52853	4.64847	4.65947	4.69933	4.75011	4.81517	4.87495	4.83365		Réunion	4.44065	4.80178	5.35869	5.38998	5.21465	5.18412	5.12862	5.06085	5.07544		Réunion	4.44065	4.65551	4.96082	4.91009	4.9516	4.98526	5.02527	5.11345	5.09467		Réunion	4.44065	4.64324	4.94723	4.86556	4.91681	4.94835	4.98645	5.08689	5.06803		Réunion	4.45792	26.8181	49.5807	72.8341	96.1713
Rwanda	248.727	269.608	290.779	292.993	296.092	309.109	313.725	318.562	316.31		Rwanda	248.208	267.549	79.9929	80.8664	78.2174	78.1355	77.4494	76.7316	77.2775		Rwanda	248.208	273.059	307.162	303.909	305.308	304.831	303.2	295.327	72.2577		Rwanda	248.208	272.186	305.909	301.543	302.994	302.5	300.435	293.324	71.9373		Rwanda	248.727	1513.24	2882.45	4338.56	5806.63
Sao Tome and Principe	6.62285	7.24461	7.88958	7.91906	7.90352	7.92596	7.94857	8.00505	7.93172		Sao Tome and Principe	6.61605	7.43478	8.34997	8.35629	8.07664	8.02061	7.93161	7.79253	7.76456		Sao Tome and Principe	6.61605	7.47212	8.46315	8.43642	8.42959	8.39462	8.39115	8.44396	8.38143		Sao Tome and Principe	6.61605	7.44798	8.4251	8.36663	8.34393	8.32888	8.31751	8.38067	8.31039		Sao Tome and Principe	6.62285	40.3589	77.2269	116.704	156.284
Senegal	285.713	307.358	329.553	330.894	333.425	337.461	341.555	347.473	343.16		Senegal	284.888	329.812	383.66	388.054	380.52	379.386	381.29	372.365	374.85		Senegal	284.888	315.782	351.237	347.834	351.391	354.43	358.873	364.962	361.933		Senegal	284.888	314.523	349.221	344.758	348.878	350.603	353.68	361.784	358.659		Senegal	285.713	1735.92	3294.91	4944.02	6601.02
Sierra Leone	244.795	265.426	286.198	286.795	288.64	291.843	295.37	299.323	296.76		Sierra Leone	244.164	289.894	345.479	348.493	337.367	336.482	333.821	329.182	330.611		Sierra Leone	244.164	273.883	307.944	303.42	305.88	307.373	309.952	315.516	314.273		Sierra Leone	244.164	273.134	307.004	301.183	303.675	305.505	307.861	313.762	312.528		Sierra Leone	244.795	1489.4	2837.3	4268.89	5704.71
Somalia	594.786	646.835	699.018	702.325	708.835	718.741	729.84	741.369	736.974		Somalia	593.209	699.703	828.367	838.218	812.103	811.936	805.187	796.931	802.378		Somalia	593.209	659.71	734.689	724.463	732.819	738.16	746.249	762.526	762.117		Somalia	593.209	665.204	748.977	735.445	744.021	750.932	759.068	775.978	775.629		Somalia	594.786	3620.77	6907.13	10405.5	13923.7
South Africa	1778.4	1926.31	2086.68	2020.01	1963.44	1921.22	1839.25	1774.54	1685.33		South Africa	1778.54	1961.97	2140.78	2028.41	1863.32	1744.79	1638.45	1532.02	1453.04		South Africa	1778.54	1966.62	2184	2116.09	2026.25	1964.78	1876.59	1792.23	1694.42		South Africa	1778.54	1943.29	2131.7	2053.38	1949.59	1892.35	1804.54	1729.44	1636.65		South Africa	1778.4	10818.3	20610.2	30977	41020.5
Sudan	829.674	890.552	951.99	961.904	975.056	991.764	802.583	817.974	814.32		Sudan	828.385	957.719	1114.76	1133.42	1114.42	917.386	916.191	907.024	916.237		Sudan	828.385	912.117	1006.98	1003.61	1019.6	1032.64	842.085	862.256	862.849		Sudan	828.385	911.212	1007.03	1000.52	1016.91	1030.4	838.454	860.059	860.584		Sudan	829.674	5038.92	9553.12	14323	19145.7
Swaziland	96.3707	108.548	120.353	122.724	140.218	144.315	139.605	132.08	119.842		Swaziland	96.1962	97.8964	95.5371	91.3275	81.3209	42.0653	1.95412	0	0.00596663		Swaziland	96.1962	111.998	129.367	129.912	145.058	143.551	137.054	128.868	117.671		Swaziland	96.1962	111.501	128.496	128.164	142.646	141.301	134.988	127.225	116.078		Swaziland	96.3707	590.402	1144.95	1749.09	2380.2
Tanzania, United Rep of	1133.41	1214.88	1295.37	1300.2	1311.7	1328.96	1347.98	1371.42	1359.08		Tanzania, United Rep of	1130.72	1319.29	1544.81	1562.52	1525.64	1523.32	1523.98	1496.47	1505.91		Tanzania, United Rep of	1130.72	1253.06	1391.57	1375.8	1391.4	1403.2	1420.99	1448.45	1441.75		Tanzania, United Rep of	1130.72	1248.95	1385.63	1364.87	1381.7	1391.43	1405.91	1438.29	1431.22		Tanzania, United Rep of	1133.41	6881.92	13036.8	19518.5	26031
Togo	190.768	207.161	224.026	224.508	225.855	228.506	231.725	235.438	234.479		Togo	190.323	223.58	263.599	266.067	258.33	258.432	257.249	254.825	257.074		Togo	190.323	212.96	238.967	235.758	237.61	239.102	241.653	246.623	246.69		Togo	190.323	212.305	238.068	233.822	235.734	237.55	239.96	245.174	245.245		Togo	190.768	1161	2213.67	3334.29	4458.17
Tunisia	170.464	189.302	215.878	224.212	233.046	242.99	251.014	259.273	263.264		Tunisia	169.765	207.056	246.096	251.103	246.04	245.315	238.201	229.956	227.114		Tunisia	169.765	199.211	229.717	235.223	244.335	253.037	260.015	268.31	271.912		Tunisia	169.765	198.521	228.876	233.452	242.425	251.137	257.734	266.283	269.785		Tunisia	170.464	1041.62	2014.71	3102.43	4232.33
Uganda	1944.97	2103.3	2261.48	2269.25	2281.74	2295.66	2289.38	2151.03	647.169		Uganda	1939.77	2284.51	2694.41	2710.65	2615.34	2562.73	2206.81	618.691	623.376		Uganda	1939.77	2168.22	2427.12	2395.83	2410.23	2408.42	2391.01	2277.28	618.901		Uganda	1939.77	2161.67	2418.1	2377.52	2392.63	2391.24	2370.86	2262.97	616.161		Uganda	1944.97	11828.1	22502.8	33818	45176.8
Congo, Dem Republic of	3665.96	3999.7	4345.89	4383.56	4442.14	4523.79	4610.95	4694.61	4664.7		Congo, Dem Republic of	3656.45	4367.82	5242.66	5324.78	5207	5225.23	5233.27	5160.42	5203.79		Congo, Dem Republic of	3656.45	4117.34	4651.41	4613.98	4686.07	4760.7	4823.17	4925.68	4916.16		Congo, Dem Republic of	3656.45	4113.44	4653.85	4598.57	4673.9	4732.15	4801.96	4916.89	4906.69		Congo, Dem Republic of	3665.96	22329.5	42674.2	64441.3	86417.7
Zambia	1020.09	1103.71	1188.33	1197.05	1211.55	1232.23	1254.06	1279.31	1275.11		Zambia	1017.72	1206.04	1434.82	1454.32	1420.34	1424.04	1425.07	1409.77	1425.24		Zambia	1017.72	1140.15	1281.03	1269.51	1287.16	1301.98	1321.52	1352.13	1353.49		Zambia	1017.72	1136.55	1275.93	1259.6	1277.87	1292.45	1309.95	1343.5	1344.64		Zambia	1020.09	6204.15	11807.3	17757.7	23757.4
Zimbabwe	425.255	466.5	509.431	523.597	541.034	562.353	578.624	596.131	603.63		Zimbabwe	424.295	505.691	604.493	622.551	618.798	633.619	640.035	643.01	656.257		Zimbabwe	424.295	480.218	544.872	551.592	569.875	588.544	603.455	623.144	632.314		Zimbabwe	424.295	478.869	543.016	547.5	565.494	584.684	599.046	619.179	628.278		Zimbabwe	425.255	2592.78	4968.21	7529.53	10165
NORTH/CENTRAL AMERICA	49278.4	56273.1	64460.8	64779.4	65203.7	65286.2	62777.8	60547.3	58024.2		NORTH/CENTRAL AMERICA	49335.8	60439.8	74041.5	74867.2	74402.7	74882.7	73230.9	70234.2	67857.7		NORTH/CENTRAL AMERICA	49335.8	57905.1	68425	69684.8	69983.5	70510.6	67932.6	64820.9	61885.3		NORTH/CENTRAL AMERICA	49335.8	58123.5	69026.8	69773	69712.2	70212.9	67750.9	64950.3	62126.5		NORTH/CENTRAL AMERICA	49278.4	302665	592219	914841	1.23916e+06
Bahamas	1.13942	1.26523	1.38377	1.38451	1.39587	1.4144	1.43599	1.45421	1.44161		Bahamas	1.13603	1.37041	1.6436	1.66807	1.6081	1.60126	1.58442	1.56067	1.57032		Bahamas	1.13603	1.30353	1.50299	1.47346	1.48935	1.50947	1.51362	1.54336	1.53926		Bahamas	1.13603	1.29994	1.49899	1.46221	1.4779	1.49007	1.50522	1.53518	1.53101		Bahamas	1.13942	6.96235	13.407	20.3266	27.2605
Barbados	0.731113	0.813383	0.899713	0.919691	0.926111	0.956591	0.948538	0.95065	0.945051		Barbados	0.731564	0.637768	0.518679	0.497666	0.473567	0.45616	0.447223	0.419764	0.420654		Barbados	0.731564	0.839142	0.961998	0.984044	0.998649	1.02951	1.03329	1.01933	1.01185		Barbados	0.731564	0.835609	0.955112	0.974285	0.987571	1.00608	1.00755	0.997238	0.990367		Barbados	0.731113	4.46895	8.62219	13.1407	17.7456
Belize	7.36261	7.93115	8.51355	8.49824	8.54395	8.63214	8.61941	8.63276	8.51233		Belize	7.35056	8.07237	8.97438	9.02465	8.73993	8.75549	8.64059	8.52683	8.496		Belize	7.35056	8.2434	9.29398	9.16925	9.18238	9.22924	9.20068	9.2336	9.10883		Belize	7.35056	8.18839	9.20019	9.05646	9.05724	9.12443	9.08266	9.10242	9.0092		Belize	7.36261	44.7442	84.9823	127.535	170.072
Canada	14973.5	16820.6	18963.3	18997.2	19342.5	19881.2	19440.8	18919.2	18259.8		Canada	14998.7	18061	21870.1	21907.8	21983.6	22636.3	22637.8	22098.1	21509.6		Canada	14998.7	16890.6	19183.4	19514.1	19835.9	20236.3	19735	18992.7	18299.4		Canada	14998.7	17345.1	20311.1	20427.1	20610.9	21125.6	20783	20160.5	19434.1		Canada	14973.5	91688.2	177934	272784	368116
Saint Lucia	0.360489	0.400999	0.445394	0.460102	0.461445	0.464971	0.472484	0.4766	0.473859		Saint Lucia	0.349337	0.435853	0.541252	0.553667	0.53701	0.546115	0.542858	0.53313	0.533154		Saint Lucia	0.349337	0.40751	0.482958	0.477686	0.480087	0.492819	0.498755	0.505769	0.505435		Saint Lucia	0.349337	0.406361	0.481412	0.473905	0.476223	0.489718	0.495403	0.502703	0.502372		Saint Lucia	0.360489	2.20345	4.25284	6.49452	8.79637
Costa Rica	213.074	234.266	256.882	258.578	261.481	264.621	264.909	265.726	261.889		Costa Rica	212.874	244.797	281.211	283.14	275.769	278.378	278.015	273.648	273.964		Costa Rica	212.874	244.482	282.679	283.555	285.191	287.684	287.104	286.402	281.684		Costa Rica	212.874	242.791	279.124	279.348	280.217	282.805	281.631	281.969	277.471		Costa Rica	213.074	1299.64	2493.59	3779.69	5075.49
Cuba	92.155	99.8504	108.232	108.835	109.454	110.138	109.305	109.038	104.918		Cuba	92.1003	104.651	118.31	117.012	115.297	114.547	114.922	109.836	108.79		Cuba	92.1003	103.836	117.867	117.91	118.634	119.384	119.062	118.45	115.216		Cuba	92.1003	103.201	116.766	116.545	117.458	117.478	116.516	116.918	113.634		Cuba	92.155	560.625	1068.26	1610.02	2154.82
Dominica	0.250891	0.289108	0.313676	0.325134	0.327185	0.330764	0.334468	0.348802	0.341408		Dominica	0.250221	0.300801	0.373569	0.386471	0.373269	0.383869	0.380078	0.370157	0.371447		Dominica	0.250221	0.281131	0.34019	0.346401	0.349159	0.350735	0.353301	0.359319	0.353409		Dominica	0.250221	0.280341	0.339056	0.332233	0.346295	0.348436	0.350784	0.357076	0.351194		Dominica	0.250891	1.54356	3.01367	4.59351	6.22123
Dominican Republic	36.9925	40.3053	43.5962	44.2619	44.7962	45.5744	46.1916	46.983	46.789		Dominican Republic	36.9103	43.2963	51.3589	53.1267	51.0818	50.6217	50.2137	49.6867	50.0086		Dominican Republic	36.9103	41.7885	47.3542	47.419	48.0347	48.5382	49.0325	49.9687	49.9593		Dominican Republic	36.9103	41.6264	47.1293	46.9679	47.5356	48.148	48.6211	49.5734	49.6101		Dominican Republic	36.9925	225.268	430.085	648.732	870.575
El Salvador	157.18	174.331	191.66	193.403	196.464	200.305	203.126	206.435	205.206		El Salvador	156.773	179.449	206.766	206.222	197.174	196.418	194.033	191.317	191.704		El Salvador	156.773	179.544	205.106	203.324	205.565	207.765	210.246	214.033	213.17		El Salvador	156.773	178.998	204.392	201.689	203.843	206.447	208.595	212.208	211.686		El Salvador	157.18	960.229	1849.21	2809.26	3779.33
Guatemala	724.697	797.618	871.719	873.806	879.749	891.094	902.463	914.459	905.078		Guatemala	722.694	878.836	1068.64	1079.27	1039.91	1038.37	1025.78	1013.07	1017.44		Guatemala	722.694	827.679	948.877	934.044	941.749	945.969	953.483	972.58	968.89		Guatemala	722.694	824.807	945.03	925.279	932.583	939.976	947.157	966.308	962.522		Guatemala	724.697	4421.1	8483.29	12844	17218.9
Haiti	73.5421	80.8385	88.1825	88.5172	89.3142	90.5842	91.9063	93.289	92.4246		Haiti	73.3347	88.1461	106.052	107.3	103.498	103.351	102.238	100.854	101.408		Haiti	73.3347	83.535	95.1727	93.6228	94.669	95.3474	96.3069	98.3921	98.0532		Haiti	73.3347	83.1454	94.5545	92.564	93.6004	94.4458	95.3577	97.4775	97.1511		Haiti	73.5421	448.549	860.086	1301.33	1744.72
Honduras	313.739	344.049	374.786	375.603	378.407	383.403	387.382	391.468	386.906		Honduras	312.954	373.335	446.026	449.281	433.514	433.193	428.083	422.169	423.646		Honduras	312.954	357.347	408.717	402.21	405.502	408.105	410.697	417.664	414.897		Honduras	312.954	355.839	406.427	398.383	401.45	404.949	407.159	414.191	411.604		Honduras	313.739	1912.75	3663.73	5538.48	7419.3
Jamaica	36.8288	41.4553	46.0908	46.8565	47.4996	48.3473	48.6254	49.1225	48.054		Jamaica	36.7346	44.9484	54.7948	56.2181	56.1378	56.5675	57.3423	55.7805	55.9918		Jamaica	36.7346	42.9272	50.187	50.6705	51.3677	52.2821	52.8541	53.2944	52.3672		Jamaica	36.7346	42.607	49.4995	49.9187	50.703	51.3058	51.5165	52.3534	51.4324		Jamaica	36.8288	225.599	437.511	668.731	903.656
Martinique	0.348891	0.374479	0.386384	0.386243	0.391691	0.406029	0.410153	0.414568	0.399202		Martinique	0.338422	0.403154	0.466268	0.479079	0.460817	0.458338	0.452367	0.455902	0.456662		Martinique	0.338422	0.376464	0.415391	0.407354	0.410161	0.422526	0.425072	0.432171	0.429147		Martinique	0.338422	0.365056	0.414127	0.404154	0.406948	0.408748	0.411287	0.418878	0.416064		Martinique	0.348891	2.11893	4.00324	5.93502	7.87168
Mexico	1874.63	2120.05	2395.76	2418.43	2440.91	2476.25	2478.18	2478.09	2433.55		Mexico	1870.22	2310.05	2857.76	2902.08	2832.1	2851.89	2820.46	2781.62	2775.8		Mexico	1870.22	2204.19	2618.79	2611.78	2630.55	2656.32	2655.49	2671.35	2634.54		Mexico	1870.22	2188.91	2587.01	2573.7	2589.35	2620.84	2614.39	2629.51	2595.72		Mexico	1874.63	11493.2	22369.2	34370.7	46485.3
Netherlands Antilles	0.00326667	0.00353667	0.00379667	0.00375667	0.00373667	0.00373667	0.00749334	0.00751334	0.00735334		Netherlands Antilles	0.00325667	0.00393667	0.00475667	0.00474667	0.00450667	0.00443667	0.00432667	0.00421667	0.00418667		Netherlands Antilles	0.00325667	0.00366667	0.00412667	0.00399667	0.00398667	0.00791334	0.00789334	0.00797334	0.00785334		Netherlands Antilles	0.00325667	0.00365667	0.00411667	0.00396667	0.00395667	0.00393667	0.00392667	0.00396667	0.00390667		Netherlands Antilles	0.00326667	0.01987	0.0378134	0.0567567	0.07552
Nicaragua	212.711	234.319	255.891	256.161	257.436	259.909	262.449	265.123	261.889		Nicaragua	212.053	253.019	301.597	302.842	290.61	289.189	284.918	280.578	281.453		Nicaragua	212.053	240.302	272.104	266.251	267.89	268.517	270.133	275.15	273.553		Nicaragua	212.053	239.531	271.168	264.075	265.669	266.957	268.518	273.531	271.964		Nicaragua	212.711	1297.87	2491.04	3770.77	5052.85
Panama	51.6702	58.4752	66.1093	66.1849	66.4782	67.2202	67.8268	68.4381	67.9554		Panama	51.5672	56.3672	61.5584	61.8575	60.2576	60.9626	60.1893	59.4595	59.7381		Panama	51.5672	59.1401	68.2376	67.8808	67.9402	68.1462	68.1477	68.7009	68.3078		Panama	51.5672	58.51	66.9524	66.2056	66.3001	66.716	66.8854	67.6009	67.3014		Panama	51.6702	316.826	616.836	947.459	1278.68
Saint Vincent/Grenadines	0.262489	0.291363	0.327698	0.328323	0.330359	0.345397	0.348844	0.35263	0.348853		Saint Vincent/Grenadines	0.251637	0.313816	0.371453	0.384337	0.371329	0.382846	0.379131	0.373478	0.374723		Saint Vincent/Grenadines	0.251637	0.293843	0.355031	0.349792	0.352513	0.366206	0.368515	0.374209	0.371928		Saint Vincent/Grenadines	0.251637	0.293005	0.353795	0.346971	0.34961	0.35174	0.354032	0.371803	0.369545		Saint Vincent/Grenadines	0.262489	1.60381	3.09696	4.73607	6.37972
Trinidad and Tobago	9.54743	9.89717	9.9909	10.2635	10.2934	10.3709	10.2117	10.074	9.90258		Trinidad and Tobago	9.55237	7.90703	6.00893	5.97955	5.80056	5.75691	5.61967	5.46069	5.34736		Trinidad and Tobago	9.55237	10.1184	10.5502	10.9412	10.8763	10.9224	10.7732	10.6049	10.4017		Trinidad and Tobago	9.55237	10.0808	10.4824	10.7799	10.6901	10.7551	10.5753	10.4173	10.2352		Trinidad and Tobago	9.54743	57.6343	107.214	157.441	208.788
United States of America	30497.7	35205.7	40776.3	41029	41066.6	40544.6	38451.9	36717.2	34927.3		United States of America	30539	37782.6	46598.4	47322.1	46945.4	46754.6	45158.9	42780.4	40990.6		United States of America	30539	36607.9	44102.5	45067.9	45006.3	45091.9	43000.8	40578.1	38391.6		United States of America	30539	36396.7	43623.9	44307.4	44028.8	43963.2	41837.7	39604.5	37558.9		United States of America	30497.7	187694	369293	573427	778610
SOUTH AMERICA	28636.9	29885.8	31404.6	30929.5	30515.3	30348.6	29844.1	29526	29192.4		SOUTH AMERICA	28642	31413	34841.4	34326.6	33073	32557.7	31764.4	30871.3	30507.5		SOUTH AMERICA	28642	30423	32840	32543.3	31946.8	31439.4	30637.9	30019.1	29395.5		SOUTH AMERICA	28642	30458.5	32993	32648.2	31949.4	31503.4	30730.5	30272.8	29846.8		SOUTH AMERICA	28636.9	173070	324018	480566	634799
Argentina	1362.64	1522.7	1717.57	1738.32	1757.2	1776.64	1751.85	1733.93	1708.74		Argentina	1363.22	1587.23	1857.84	1871.99	1855.11	1873.27	1853.51	1814.17	1787.65		Argentina	1363.22	1550.57	1787.86	1819.51	1826.91	1840.88	1814.63	1779.29	1739.38		Argentina	1363.22	1550.61	1792.85	1820.27	1823.5	1839.22	1811.01	1780.02	1747.26		Argentina	1362.64	8335.88	16144.2	24752.8	33463.3
Bolivia	199.694	213.771	228.26	232.451	256.534	263.61	267.993	272.572	275.954		Bolivia	199.541	225.331	255.152	276.43	275.387	280.776	282.684	283.443	288.311		Bolivia	199.541	217.658	238.288	240.956	263.82	269.906	273.692	278.144	281.547		Bolivia	199.541	218.494	240.664	242.661	265.652	272.159	275.924	280.652	284.23		Bolivia	199.694	1212.24	2295.59	3441.08	4627.41
Brazil	18337	18943.3	19749.1	19504.3	19336.7	19407.2	19386.7	19466.6	19591.3		Brazil	18335.1	19933	21947.1	21816.7	21276.7	21103.3	20807.3	20499.8	20543.4		Brazil	18335.1	19239	20436	20310.2	20118.2	19931	19648.5	19527.5	19404.8		Brazil	18335.1	19300.2	20644.1	20521.5	20250.7	20094.9	19847.8	19861.3	19915		Brazil	18337	110628	206151	304651	402005
Chile	4855.08	5023.65	5203.05	5015.87	4826.21	4644.03	4324.32	4045.17	3761.88		Chile	4863.23	5289.47	5792.12	5483.36	5058.18	4834.93	4527	4169.37	3877.56		Chile	4863.23	5160.36	5643.62	5561.55	5267.77	5038.52	4698.43	4347.3	4019.31		Chile	4863.23	5142.13	5609.03	5474.3	5163.54	4957.6	4619.99	4288.63	3976.07		Chile	4855.08	29299	54596.7	80424.7	105314
Colombia	579.405	628.203	684.837	687.582	689.098	692.575	690.442	692.877	680.955		Colombia	578.785	676.867	799.844	807.803	793.77	791.37	789.655	768.434	766.876		Colombia	578.785	648.007	734.807	734.545	736.548	739.199	738.756	738.769	727.057		Colombia	578.785	644.866	727.703	725.135	726.912	727.343	724.388	728.829	717.58		Colombia	579.405	3525.23	6722.88	10149.8	13589.2
Ecuador	479.514	513.186	549.042	546.852	548.083	554.542	554.13	550.352	534.93		Ecuador	479.158	503.077	532.949	523.513	507.008	504.074	501.836	489.957	488.52		Ecuador	479.158	520.45	571.298	568.823	571.596	578.803	578.137	574.836	560.015		Ecuador	479.158	516.577	564.675	560.024	563.434	568.266	562.56	560.027	547.238		Ecuador	479.514	2910.76	5512.54	8255.56	10991.1
French Guiana	13.4349	14.0583	14.7115	14.5926	14.5327	14.5488	14.4566	14.4141	14.1806		French Guiana	13.4303	14.4551	15.6487	15.4129	15.5565	15.2069	14.7281	14.0556	13.7281		French Guiana	13.4303	14.4223	15.6078	15.3891	15.3007	15.2558	15.1553	15.1162	14.8863		French Guiana	13.4303	14.3758	15.5317	15.2554	15.1695	15.1299	15.0097	14.99	14.7746		French Guiana	13.4349	81.233	152.178	225.617	298.52
Guyana	72.6546	81.5792	92.0824	91.9438	92.144	92.8584	92.2007	91.5213	88.9343		Guyana	72.6027	87.5331	107.558	110.529	107.054	107.412	106.756	105.262	105.684		Guyana	72.6027	84.1745	99.6966	100.159	99.657	99.9994	99.3914	99.1044	97.3465		Guyana	72.6027	83.9094	99.0373	98.6678	97.9037	98.4379	97.7376	97.6565	95.7927		Guyana	72.6546	444.852	863.252	1323.53	1783.44
Paraguay	563.474	610.479	660.59	674.773	691.687	711.76	722.706	735.666	738.343		Paraguay	562.641	650.236	754.861	770.869	769.102	783.368	790.428	787.67	797.449		Paraguay	562.641	621.977	690.793	699.674	715.235	732.377	742.469	754.415	757.053		Paraguay	562.641	622.661	693.503	700.472	715.817	733.01	741.99	755.634	758.455		Paraguay	563.474	3427.85	6530.35	9847.49	13238.3
Peru	579.512	626.106	673.679	679.974	686.928	695.126	698.561	702.144	697.063		Peru	578.663	663.05	763.09	772.793	760.931	764.319	760.231	752.859	753.495		Peru	578.663	639.132	707.483	708.744	715.949	721.978	724.42	729.841	726.379		Peru	578.663	637.705	705.31	703.735	710.386	717.009	718.881	724.441	720.781		Peru	579.512	3523.67	6701.77	10076.5	13483.3
Suriname	74.4833	87.7312	103.728	102.769	101.939	101.436	97.4471	94.169	90.8173		Suriname	74.5587	75.4457	76.614	74.9839	71.9003	71.7691	70.3598	67.8725	66.139		Suriname	74.5587	85.2904	99.0386	99.7687	97.5358	96.8094	93.6058	89.6487	86.1419		Suriname	74.5587	79.3526	85.8465	85.9545	83.5571	83.18	80.2884	77.072	74.2221		Suriname	74.4833	460.148	914.801	1432.48	1945.5
Uruguay	1145.19	1205.49	1265.57	1169.8	1035.66	905.902	753.021	632.105	517.625		Uruguay	1146.66	1263.91	1409.79	1263.78	1046.05	884.786	717.056	582.892	480.777		Uruguay	1146.66	1215.12	1324.12	1186.4	1012.54	859.823	695.001	566.677	465.883		Uruguay	1146.66	1222.33	1326.44	1207.32	1032.2	888.116	725.645	589.687	484.259		Uruguay	1145.19	6931.46	13019	19251.1	24965.9
Venezuela, Boliv Rep of	374.788	415.581	462.446	470.239	478.595	488.379	490.292	494.47	491.667		Venezuela, Boliv Rep of	374.415	443.448	528.887	538.479	536.307	543.12	542.903	535.43	537.83		Venezuela, Boliv Rep of	374.415	426.846	491.298	497.571	505.749	514.779	515.675	518.426	515.708		Venezuela, Boliv Rep of	374.415	425.303	488.273	492.863	500.603	509.07	509.302	513.789	511.161		Venezuela, Boliv Rep of	374.788	2289.52	4414.3	6734.32	9093.87
ASIA	90922.2	103814	119407	122189	126078	130310	130984	131128	130081		ASIA	90898.1	106812	126587	128096	127409	129927	130703	129377	129073		ASIA	90898.1	104988	122700	123601	125904	129155	130417	130758	129994		ASIA	90898.1	104152	120916	121734	123757	126838	127841	128434	127611		ASIA	90922.2	558425	1.09309e+06	1.6929e+06	2.30774e+06
Afghanistan	230.827	252.379	277.173	281.814	283.721	283.355	282.508	284.133	278.004		Afghanistan	230.654	231.54	32.3252	32.751	31.8398	31.9024	31.7219	31.5267	31.8138		Afghanistan	230.654	243.777	252.039	243.707	231.393	213.101	183.534	27.9051	27.9824		Afghanistan	230.654	238.842	238.812	224.604	197.522	27.2514	27.6083	28.252	28.3268		Afghanistan	230.827	1406.51	2693.2	4083.71	5494.69
Bahrain	0.414279	0.50032	0.594772	0.620379	0.647539	0.682372	0.705519	0.723213	0.724609		Bahrain	0.413629	0.543655	0.69005	0.739817	0.742469	0.773913	0.781611	0.78034	0.788604		Bahrain	0.413629	0.51472	0.640665	0.659897	0.682658	0.703778	0.732012	0.752829	0.756509		Bahrain	0.413629	0.51375	0.626812	0.656257	0.684879	0.700698	0.716616	0.737926	0.753304		Bahrain	0.414279	2.57172	5.16777	8.16723	11.2963
Bangladesh	1150.32	1244.97	1339.91	1351.27	1367.68	1388.78	1411.77	1435.3	1431.96		Bangladesh	1147.88	1351.68	1599.14	1622.67	1580.55	1585.04	1577.64	1567.71	1581.58		Bangladesh	1147.88	1280.13	1430.35	1419.21	1439.24	1453.28	1471.9	1504.7	1508.31		Bangladesh	1147.88	1277.46	1427.68	1410.84	1430.33	1446.93	1465.19	1498.14	1501.61		Bangladesh	1150.32	6996.56	13316.3	20027.2	26800
Bhutan	233.202	252.496	272.098	274.081	277.156	281.402	286.136	291.141	290.344		Bhutan	232.704	273.605	323.378	327.893	319.806	320.657	319.821	317.456	320.491		Bhutan	232.704	259.88	290.983	288.515	292.425	295.361	299.39	306.148	306.77		Bhutan	232.704	259.249	290.226	286.626	290.566	293.827	297.671	304.659	305.242		Bhutan	233.202	1418.5	2700.59	4063.06	5436.54
Brunei Darussalam	8.09464	7.57055	7.10571	7.09993	7.07265	7.04892	7.1505	7.26595	7.30681		Brunei Darussalam	8.11565	7.72095	7.30368	7.1951	7.01437	6.83618	6.92452	6.77499	6.88585		Brunei Darussalam	8.11565	7.80433	7.56567	7.58324	7.54679	7.5187	7.67165	7.75015	7.78507		Brunei Darussalam	8.11565	7.7719	7.50719	7.50939	7.46702	7.42269	7.53777	7.6606	7.68564		Brunei Darussalam	8.09464	48.0437	85.4316	120.954	156.427
Cambodia	446.681	478.647	512.056	514.499	518.311	524.234	528.308	532.246	528.334		Cambodia	445.965	506.422	578.998	584.361	571.13	572.41	567.9	563.187	564.869		Cambodia	445.965	490.072	541.4	536.787	540.877	544.525	547.303	554.098	551.924		Cambodia	445.965	489.404	541.111	535.379	539.333	543.899	546.276	552.994	550.962		Cambodia	446.681	2712.05	5138.69	7701.42	10277.7
China	38863	45632.2	54367	56209.9	58745.7	61428.2	61697.2	61630.2	60632.2		China	38872.5	47927.4	59972.7	61118.8	61903.7	64406	65832.2	65486.1	65296.4		China	38872.5	46242.7	56016.3	56589.4	58245.9	60552.5	61717.4	62106.6	61544.5		China	38872.5	45858	55111.9	55848	57406.3	59732.8	60747.5	61274	60568.5		China	38863	239947	476843	750521	1.03411e+06
Cyprus	1.36608	1.30096	1.15375	1.024	0.920475	0.971303	1.03307	1.07213	1.07387		Cyprus	1.36622	1.35148	1.24324	1.15757	0.957649	0.926333	0.964756	1.03342	1.05491		Cyprus	1.36622	1.31778	1.24248	1.11348	1.04578	1.12628	1.1765	1.20348	1.20389		Cyprus	1.36622	1.30303	1.2252	1.09344	1.02488	1.10013	1.14943	1.18327	1.18437		Cyprus	1.36608	8.13137	14.489	20.128	25.1444
Maldives	0.696707	0.774492	0.840649	0.843148	0.853566	0.874355	0.884458	0.899601	0.893343		Maldives	0.684707	0.821522	0.982858	1.0151	0.990446	0.988886	0.998033	0.987088	0.996296		Maldives	0.684707	0.776742	0.886433	0.887215	0.89979	0.904276	0.928589	0.944217	0.946601		Maldives	0.684707	0.775022	0.884359	0.881575	0.894016	0.900016	0.912033	0.939834	0.942196		Maldives	0.696707	4.25803	8.19664	12.4024	16.6285
India	21716.4	24086.6	26716.8	26905	27368.8	28047.5	28468.6	28543.2	28793.7		India	21684.7	24797.7	28329.8	28225.5	27250.2	26922.7	26490.5	26276	26403.2		India	21684.7	24459.1	27694.3	27523	27686.4	28133.4	28424.4	28621.6	28881.4		India	21684.7	24467.3	27775.3	27533.8	27794.5	28354.5	28671.7	28858.4	29203.1		India	21716.4	132669	255732	389504	524493
Indonesia	8234.13	9436.75	10839	11076.6	11407.5	11664.1	11549.9	11511.7	11390.7		Indonesia	8235.19	9411.72	10848.3	10817.3	10748.8	10914	10837.7	10625.3	10575.1		Indonesia	8235.19	9610.82	11283.7	11615.4	11974.5	12284.2	12212.5	12063.8	11897		Indonesia	8235.19	9403.08	10874.1	11153.1	11330.5	11500.9	11403.5	11298.8	11154.1		Indonesia	8234.13	50607.4	99193.4	153626	209340
Iran, Islamic Rep of	239.381	275.528	325.177	339.078	344.197	345.695	339.099	337.32	335.623		Iran, Islamic Rep of	240.332	277.717	321.21	327.682	327.958	328.713	323.985	321.572	315.671		Iran, Islamic Rep of	240.332	285.333	350.775	372.168	379.821	382.358	375.976	372.312	363.709		Iran, Islamic Rep of	240.332	282.88	344.237	363.42	368.171	369.689	362.336	359.732	352.278		Iran, Islamic Rep of	239.381	1472.43	2899.72	4539.51	6240.02
Iraq	28.9894	33.1817	39.4299	40.4845	41.5152	42.6351	41.9593	41.3718	40.4513		Iraq	28.9732	33.7643	40.1925	40.9149	41.1455	41.9018	41.3731	40.1038	39.3405		Iraq	28.9732	32.6256	37.5472	38.3569	38.9058	39.6035	38.8363	37.9199	36.7783		Iraq	28.9732	32.27	36.5819	37.1988	37.5798	38.1198	37.1794	36.2806	35.0612		Iraq	28.9894	178.129	350.285	548.49	751.943
Israel	12.7522	12.4463	11.9696	10.5817	9.49174	8.4053	7.40663	6.6319	5.90108		Israel	12.8371	10.3613	7.33528	5.64267	4.47556	3.5457	2.46878	1.61198	0.00631506		Israel	12.8371	13.203	13.4461	12.2856	11.1219	9.77173	8.36311	7.24003	6.32225		Israel	12.8371	13.0175	13.1795	12.0117	10.8215	9.41785	8.09124	7.04091	6.13697		Israel	12.7522	76.2071	137.962	196.422	248.241
Japan	2745.3	3048.2	3350.78	3426.2	3517.8	3612.75	3626.01	3562	3519.03		Japan	2748.66	3040.58	3330.89	3386.56	3422.35	3497.86	3486.3	3395.37	3295.77		Japan	2748.66	3178.94	3673.83	3763.87	3815.31	3882.73	3857.05	3789.41	3690.58		Japan	2748.66	3146.12	3601.02	3702.24	3748.11	3823.43	3790.99	3731.12	3611.89		Japan	2745.3	16774.7	32318.3	49147.6	66370.2
Jordan	15.4245	16.7112	17.9999	18.13	18.3286	18.6243	18.9268	19.2407	19.1843		Jordan	15.3778	18.1936	21.6351	21.9577	21.3802	21.4473	21.3502	21.1699	21.3551		Jordan	15.3778	17.0669	18.9696	18.7836	19.0589	19.2371	19.4816	19.9196	19.9516		Jordan	15.3778	17.0272	18.9256	18.6649	18.9292	19.1461	19.3822	19.83	19.8489		Jordan	15.4245	93.8335	178.678	268.808	359.656
Korea, Dem People's Rep	396.256	436.27	480.627	496.135	516.419	542.272	559.317	570.883	572.244		Korea, Dem People's Rep	395.852	471.2	564.171	583.731	590.988	614.001	641.279	645.834	656.48		Korea, Dem People's Rep	395.852	431.125	471.201	470.489	476.958	484.009	491.603	500.808	501.481		Korea, Dem People's Rep	395.852	448.449	512.343	522.875	544.073	569.071	591.831	605.819	608.506		Korea, Dem People's Rep	396.256	2417.55	4643.26	7061.9	9562.86
Korea, Republic of	499.277	548.593	601.817	623.85	646.26	670.302	676.172	687.249	688.512		Korea, Republic of	499.54	539.034	575.981	586.922	592.027	606.797	623.798	614.578	620.973		Korea, Republic of	499.54	570.965	657.956	690.655	708.305	734.152	746.028	749.099	748.11		Korea, Republic of	499.54	566.431	648.066	677.706	693.28	716.749	725.137	732.991	732.819		Korea, Republic of	499.277	3044.98	5841.17	8872.29	12013.9
Kuwait	0.86463	0.953214	1.02977	1.03536	1.04496	1.07041	1.08561	1.10119	1.0961		Kuwait	0.856418	1.01624	1.21038	1.2479	1.21341	1.21434	1.21887	1.20845	1.21637		Kuwait	0.856418	0.960664	1.09381	1.08927	1.10143	1.10957	1.13347	1.15569	1.1555		Kuwait	0.856418	0.958544	1.09133	1.07009	1.09443	1.10447	1.11607	1.13877	1.15023		Kuwait	0.86463	5.27636	10.119	15.2734	20.4598
Laos	467.706	533.538	610.329	626.052	645.009	667.6	682.126	687.854	686.279		Laos	467.342	572.935	708.051	740.786	744.279	766.435	787.167	795.244	802.314		Laos	467.342	549.59	653.77	673.444	690.762	712.363	737.657	744.835	742.987		Laos	467.342	547.779	650.394	665.271	681.157	703.592	727.487	732.225	731.187		Laos	467.706	2872.07	5616.55	8683.92	11833.1
Lebanon	6.72935	7.79272	9.36501	9.83372	10.2717	10.7297	10.8326	10.7922	10.5364		Lebanon	6.75967	5.79527	4.73599	4.44368	4.31399	4.39089	4.34151	4.37082	4.36717		Lebanon	6.75967	7.61748	8.78929	9.02865	9.25217	9.56304	9.67869	9.753	9.60368		Lebanon	6.75967	7.53534	8.60144	8.84051	9.01836	9.34145	9.4376	9.48474	9.33431		Lebanon	6.72935	41.4395	81.9754	129.269	178.876
Timor-Leste	3.84945	4.21254	4.57567	4.62869	4.68832	4.76739	4.8348	4.91445	4.89961		Timor-Leste	3.84037	4.57177	5.47943	5.58872	5.44752	5.48187	5.4377	5.406	5.46279		Timor-Leste	3.84037	4.31938	4.88685	4.85943	4.93259	4.99805	5.04795	5.16587	5.17497		Timor-Leste	3.84037	4.30994	4.87675	4.82954	4.90208	4.96472	5.02634	5.14425	5.1531		Timor-Leste	3.84945	23.4598	44.8856	67.817	91.0201
Malaysia	1368.88	1565.19	1786.02	1828.37	1872.76	1923.27	1908.78	1943.79	1917.2		Malaysia	1371.71	1365.88	1334.3	1201.37	1096.74	1052.89	993.159	917.984	883.777		Malaysia	1371.71	1602.27	1889.05	1960.52	1977.91	2023.63	2019.14	2058.38	2073.48		Malaysia	1371.71	1565.39	1803.84	1860.47	1866.81	1911.85	1924.92	1982.88	1960.55		Malaysia	1368.88	8409.58	16456.3	25428.8	34615
Mongolia	40.3958	43.4513	46.6299	47.4245	48.3987	49.6015	50.5725	51.8079	51.6584		Mongolia	40.3422	47.0392	55.1175	56.4347	56.4639	57.142	58.1743	57.3189	58.0744		Mongolia	40.3422	44.7837	49.905	50.2483	51.3527	52.5196	53.6621	54.8295	54.8068		Mongolia	40.3422	44.7016	49.8453	50.1149	51.3126	52.2239	53.1173	54.585	54.5255		Mongolia	40.3958	245.43	465.865	699.81	937.906
Myanmar	2020.97	2206.73	2406.02	2423.22	2448.44	2481.82	2504.14	2533.47	2514.27		Myanmar	2017.35	2329.68	2702.53	3193.94	3132.41	3133.67	3119.05	3072.37	3086.92		Myanmar	2017.35	2260.68	2545.21	2535.16	2567.67	2592.18	2610.91	2647.34	2636.56		Myanmar	2017.35	2234.1	2485.94	2457.12	2481.16	2500.64	2513.4	2549.19	2531.46		Myanmar	2020.97	12311.6	23544.5	35591.8	47733.1
Nepal	651.815	715.003	781.476	801.287	824.652	851.794	880.654	911.198	930.934		Nepal	650.893	765.997	905.711	930.087	924.245	943.961	959.57	974.081	1001.39		Nepal	650.893	733.71	829.614	840.636	864.946	888.861	915.94	949.864	971.978		Nepal	650.893	731.969	827.295	835.139	858.639	884.007	910.596	944.446	966.534		Nepal	651.815	3974.08	7615.57	11542.8	15572.6
Oman	2.05268	2.23555	2.41036	2.41834	2.44071	2.48483	2.5171	2.55449	2.54303		Oman	2.03745	2.35496	2.69915	2.73276	2.64575	2.65659	2.62956	2.60498	2.61517		Oman	2.03745	2.26191	2.51007	2.47641	2.4957	2.50999	2.5289	2.578	2.57518		Oman	2.03745	2.24779	2.47228	2.42923	2.46071	2.47976	2.49842	2.54753	2.54484		Oman	2.05268	12.4989	23.8515	35.9113	48.0253
Pakistan	2020.31	2188.62	2370.5	2409.55	2447.26	2488.64	2524.51	2566.26	2568.89		Pakistan	2017.61	2227.23	2465.38	2482.93	2423.28	2404.22	2362.8	2294.3	2266.15		Pakistan	2017.61	2210.49	2432.61	2433.97	2460.79	2478.69	2490.23	2508.99	2480.75		Pakistan	2017.61	2193.79	2397.54	2385.16	2403.63	2412.02	2412.34	2440.54	2430.14		Pakistan	2020.31	12290.2	23415.2	35306.7	47392.2
Philippines	974.036	1041.29	1116.43	1131.76	1148.81	1169.26	1184.02	1204.83	1193.28		Philippines	973.057	1112.83	1285.37	1311.25	1311.65	1321.86	1343.1	1319.02	1332.19		Philippines	973.057	1073.26	1194.81	1203.62	1224.26	1245.46	1265.27	1285.04	1276.82		Philippines	973.057	1068.05	1185.17	1191.4	1213.76	1228.34	1241.84	1269.64	1261.28		Philippines	974.036	5911.47	11193.1	16790.5	22466.4
Qatar	0.295968	0.364638	0.42907	0.449853	0.471747	0.50666	0.524053	0.541816	0.551517		Qatar	0.285068	0.393129	0.506824	0.563065	0.571438	0.585417	0.60193	0.603719	0.613022		Qatar	0.285068	0.254462	0.203292	0.206133	0.205504	0.198538	0.197847	0.198079	0.195509		Qatar	0.285068	0.358113	0.446065	0.45476	0.484112	0.500592	0.523254	0.549999	0.573453		Qatar	0.295968	1.84448	3.7321	5.89824	8.1694
Saudi Arabia	15.9632	17.048	18.1034	18.2463	18.4424	18.6772	18.9789	19.253	19.265		Saudi Arabia	15.9391	18.2172	20.9537	21.256	20.7958	20.8477	20.7955	20.744	20.9488		Saudi Arabia	15.9391	17.3844	19.0183	18.9246	19.1561	19.3054	19.5412	19.9388	20.0385		Saudi Arabia	15.9391	17.3833	19.0622	18.8925	19.1227	19.3024	19.5488	19.9404	20.0208		Saudi Arabia	15.9632	96.864	183.159	273.819	365.247
Singapore	0.633907	0.647868	0.666656	0.65164	0.644192	0.644192	0.65025	0.65164	0.645128		Singapore	0.58214	0.647452	0.739447	0.726791	0.690633	0.676375	0.667773	0.653803	0.655111		Singapore	0.58214	0.611542	0.657547	0.630791	0.624593	0.615895	0.619513	0.624593	0.621831		Singapore	0.58214	0.610212	0.656247	0.626951	0.620783	0.613375	0.616973	0.622053	0.619271		Singapore	0.633907	3.8174	7.07553	10.3938	13.6445
Sri Lanka	265.252	281.606	297.732	299.648	302.615	306.784	315.184	321.189	319.039		Sri Lanka	264.803	296.946	328.882	329.245	321.662	319.854	320.197	312.669	313.7		Sri Lanka	264.803	290.621	320.139	318.607	322.535	326.022	334.827	340.989	339.536		Sri Lanka	264.803	289.459	318.127	315.617	319.91	326.373	330.112	337.802	336.312		Sri Lanka	265.252	1607.86	3032.02	4522.6	6023.81
Syrian Arab Republic	6.91295	7.84695	9.0416	9.43358	9.80397	10.1679	10.2536	10.3277	10.1182		Syrian Arab Republic	6.91397	7.05329	7.16717	7.11559	6.94875	6.96275	7.19298	7.03984	7.05763		Syrian Arab Republic	6.91397	7.74319	8.75907	8.95101	9.17961	9.50959	9.75112	9.89251	9.75585		Syrian Arab Republic	6.91397	6.89072	6.82828	6.71888	6.64748	6.74509	6.84776	6.98552	6.80934		Syrian Arab Republic	6.91295	42.4117	82.8411	128.441	175.979
Thailand	2690.88	3038.52	3431.84	3469.62	3515.49	3575.48	3555.85	3564.12	3518.06		Thailand	2692.55	2945.9	3233.21	3190.74	3130.45	3127.66	3103.68	2997.98	2955.02		Thailand	2692.55	2902.7	3179.58	3138.97	3118.46	3136.41	3105.51	3076.4	2983.75		Thailand	2692.55	2880.88	3132.08	3093.82	3074.89	3087.73	3049.6	3031.14	2945.19		Thailand	2690.88	16492.9	32078.8	49275.8	66669.8
Turkey	2548.89	2981.71	3494.18	3604.36	3693.03	3760.69	3698.99	3676.27	3648.11		Turkey	2550.56	2882.42	3238.17	3228.17	3179.76	3212.8	3186.13	3127.45	3091.36		Turkey	2550.56	2628.23	2659.38	2560.38	2411.38	2222.93	2023.87	1959.34	1893.81		Turkey	2550.56	2546.85	2473.54	2328.67	2136.5	1924.2	1608.47	1395.87	1337.49		Turkey	2548.89	15726.1	31147.2	48728.3	66838.7
United Arab Emirates	1.14588	1.31206	1.45899	1.5106	1.56041	1.60297	1.63515	1.66774	1.68056		United Arab Emirates	1.14384	1.39459	1.68158	1.76046	1.75589	1.79185	1.79662	1.79844	1.82836		United Arab Emirates	1.14384	1.12839	1.09095	0.89078	0.863542	0.910291	0.946193	1.00191	1.02288		United Arab Emirates	1.14384	1.12641	1.07595	0.879807	0.859024	0.887665	0.92977	0.979513	1.01271		United Arab Emirates	1.14588	7.04145	13.7487	21.0953	28.6981
Viet Nam	2639.86	2995.8	3393.19	3465.44	3545.83	3640.81	3641.06	3660.64	3653.66		Viet Nam	2640.08	2882.66	3203.09	3171.09	3114.62	3141.45	3091.72	3022.37	2974.52		Viet Nam	2640.08	3103.18	3677.59	3781.1	3822.8	3906.9	3917.15	3908.51	3889.91		Viet Nam	2640.08	3075.13	3615.45	3696.96	3722.69	3813.76	3817.74	3818.66	3806.22		Viet Nam	2639.86	16195.1	31571.5	48609.7	66017.3
Yemen	23.5061	25.6442	27.7902	28.0096	28.3174	28.7836	29.2471	29.7078	29.5968		Yemen	23.4458	27.6409	32.7914	33.3441	32.4697	32.5835	32.369	32.1392	32.402		Yemen	23.4458	26.0027	28.9598	28.7169	29.1292	29.4454	29.7529	30.3886	30.4501		Yemen	23.4458	26.2856	29.6589	29.2482	29.7075	30.0921	30.4419	31.0977	31.1517		Yemen	23.5061	143.175	273.541	412.712	553.068
Armenia	65.8915	71.2045	76.4892	76.8307	77.4954	78.5051	79.5947	80.7027	80.2471		Armenia	65.7479	76.3129	88.998	89.9947	87.3323	87.3318	86.5787	85.7642	86.2951		Armenia	65.7479	73.2092	81.6704	80.6314	81.5321	82.1161	82.9388	84.6256	84.5814		Armenia	65.7479	73.0485	81.4922	80.138	81.0208	81.7603	82.5878	84.2642	84.2278		Armenia	65.8915	400.662	761.969	1144.76	1529.57
Azerbaijan, Republic of	18.2119	19.6447	21.0679	21.2187	21.4795	21.844	22.2545	22.683	22.6786		Azerbaijan, Republic of	18.1738	20.9806	24.3538	24.6541	23.9728	24.0208	23.9006	23.7541	23.9822		Azerbaijan, Republic of	18.1738	20.1516	22.4008	22.178	22.4931	22.7216	23.059	23.6153	23.7211		Azerbaijan, Republic of	18.1738	20.1114	22.3586	22.0411	22.3535	22.6277	22.9437	23.5183	23.6058		Azerbaijan, Republic of	18.2119	110.704	210.351	315.841	422.196
Georgia	35.5502	40.4722	48.0196	48.2947	49.8974	51.8712	53.4987	55.6409	58.3334		Georgia	35.5569	37.3724	39.4243	37.3501	37.0122	42.4701	42.2778	42.2158	42.6075		Georgia	35.5569	41.7446	50.9095	51.382	53.0237	55.0457	56.7583	59.0355	61.3397		Georgia	35.5569	41.4754	50.4079	50.7302	52.2513	54.3519	55.9119	58.1535	60.5144		Georgia	35.5502	218.223	428.132	668.505	911.581
Kazakhstan	51.864	58.5293	66.1698	69.2534	72.5998	75.9901	77.1424	77.9872	77.2915		Kazakhstan	51.9248	63.3608	77.8954	82.1762	84.0587	87.0101	90.6539	91.8849	94.6439		Kazakhstan	51.9248	56.1678	61.6254	63.2378	65.5198	68.5554	70.6526	72.1912	72.1658		Kazakhstan	51.9248	60.0173	70.8781	74.0138	76.5751	80.1864	82.4117	84.2043	83.9335		Kazakhstan	51.864	317.85	618.137	952.069	1301.68
Kyrgyzstan	18.8994	26.7238	38.075	24.965	24.5636	25.7557	26.0735	26.2088	26.0402		Kyrgyzstan	18.8088	27.1666	39.2877	28.7157	28.6624	30.1867	30.9125	31.4922	32.044		Kyrgyzstan	18.8088	25.8947	35.6544	23.2616	22.9719	23.9955	24.4645	24.9819	24.9003		Kyrgyzstan	18.8088	25.8979	35.7472	23.263	22.877	23.9551	24.3698	24.7439	24.7071		Kyrgyzstan	18.8994	121.221	266.191	443.456	567.88
Tajikistan	156.448	170.392	184.483	185.702	187.729	190.59	193.465	196.362	195.481		Tajikistan	156.089	184.966	220.292	223.318	217.209	217.749	216.096	214.345	215.879		Tajikistan	156.089	174.317	195.016	192.937	195.548	197.366	199.547	203.825	203.961		Tajikistan	156.089	173.902	194.539	191.674	194.249	196.466	198.636	202.891	203.029		Tajikistan	156.448	952.63	1818.68	2742.31	3672.85
Turkmenistan	0.0256122	0.0470892	0.0617076	0.06143	0.0731312	0.0729339	0.0766393	0.0759878	0.0859708		Turkmenistan	0.0256422	0.0286222	0.0452192	0.0550052	0.0671643	0.0667684	0.0666809	0.0648998	0.0765303		Turkmenistan	0.0256422	0.0278522	0.0527442	0.0527004	0.0523211	0.069606	0.0689549	0.0680268	0.0666163		Turkmenistan	0.0256422	0.0277622	0.0523205	0.0521804	0.0517873	0.0638985	0.0630605	0.0623853	0.0610637		Turkmenistan	0.0256122	0.17515	0.425215	0.733475	1.05233
Uzbekistan	1.89198	2.02139	2.15802	2.17134	2.19943	2.22229	2.26842	2.31298	2.28301		Uzbekistan	1.89289	2.18699	2.52827	2.57413	2.57947	2.58354	2.65135	2.55412	2.58473		Uzbekistan	1.89289	2.06758	2.28383	2.30296	2.34105	2.37094	2.41584	2.44958	2.42048		Uzbekistan	1.89289	2.07009	2.28277	2.29742	2.34318	2.3499	2.3816	2.43833	2.41181		Uzbekistan	1.89198	11.4813	21.7249	32.5283	43.4131
OCEANIA	4972.66	5356.81	5733.73	5516.92	5309.7	5126.86	4761.36	4457.57	4181.29		OCEANIA	4980.72	5317	5596.82	5222.13	4799.75	4548.67	4252.38	3936.8	3696.2		OCEANIA	4980.72	5646.16	6424.69	6276.38	5948.71	5721.8	5326.87	4938.03	4610.58		OCEANIA	4980.72	5590.47	6311.1	6128.44	5775.94	5577.56	5178.87	4811.14	4499.92		OCEANIA	4972.66	30220.1	57381.1	85832.9	113210
Australia	2338.56	2576.62	2838.99	2834.04	2827.92	2828.38	2716.81	2625.33	2526.13		Australia	2342.39	2337.34	2327.48	2255.05	2156.89	2153.6	2107.68	2019.33	1959.72		Australia	2342.39	2720.27	3195.89	3248.46	3188.7	3178.69	3074.18	2938.02	2814.03		Australia	2342.39	2693.25	3137.91	3168.86	3090.66	3090.86	2981.54	2856.94	2741.79		Australia	2338.56	14269.4	27414.9	41604.9	55768.9
Cook Islands	0.0694729	0.0901717	0.11446	0.113732	0.113036	0.112519	0.112795	0.110783	0.100641		Cook Islands	0.0696629	0.0976197	0.123228	0.129805	0.126937	0.126271	0.125103	0.121432	0.119315		Cook Islands	0.0696629	0.0943497	0.123943	0.1242	0.12252	0.124769	0.122408	0.119319	0.115929		Cook Islands	0.0696629	0.0938597	0.12272	0.12258	0.120587	0.119891	0.117253	0.114508	0.111296		Cook Islands	0.0694729	0.437536	0.912683	1.48425	2.05222
Fiji Islands	44.8157	53.2833	63.3569	63.1445	62.9145	62.8176	60.1747	58.0495	56.227		Fiji Islands	44.9001	50.8805	57.1687	55.6566	53.0285	51.8291	50.2813	49.3784	48.6037		Fiji Islands	44.9001	55.7148	69.9234	70.9948	69.4835	69.106	66.5792	63.4002	60.9572		Fiji Islands	44.9001	55.1549	68.6413	69.2448	67.3313	67.1994	64.5854	61.7915	59.6143		Fiji Islands	44.8157	277.362	553.852	870.424	1185.92
French Polynesia	0.196529	0.224606	0.25192	0.252082	0.26016	0.26003	0.262209	0.26681	0.257506		French Polynesia	0.19598	0.240297	0.293069	0.303707	0.296895	0.291177	0.302385	0.290132	0.287989		French Polynesia	0.19598	0.226385	0.269165	0.265605	0.283015	0.285071	0.288168	0.288839	0.283152		French Polynesia	0.19598	0.224971	0.266679	0.262116	0.269733	0.280018	0.281328	0.284821	0.279032		French Polynesia	0.196529	1.20725	2.35759	3.61735	4.88584
New Caledonia	0.889022	0.937284	0.984829	0.998548	1.01785	1.02833	1.04098	1.05219	1.03507		New Caledonia	0.888615	0.917484	0.969974	0.984406	0.968684	0.976677	0.975346	0.949714	0.956702		New Caledonia	0.888615	0.976183	1.08659	1.09495	1.10093	1.12206	1.12939	1.14181	1.12778		New Caledonia	0.888615	0.971176	1.07787	1.08204	1.08795	1.10623	1.09956	1.1177	1.10404		New Caledonia	0.889022	5.38239	10.1164	15.0542	20.0663
New Zealand	1962.89	1980.26	1943.25	1743.77	1553.03	1375.93	1157.34	973.381	829.283		New Zealand	1966.7	2109.78	2148.66	1873.98	1608.13	1370.33	1148.58	961.628	806.318		New Zealand	1966.7	2091.36	2182.8	1984.48	1742.84	1537.84	1282.36	1068.15	902.893		New Zealand	1966.7	2070.11	2143.62	1939.32	1695.94	1505.35	1251.66	1043.8	883.299		New Zealand	1962.89	11794.7	21659	31175.8	39703.9
Papua New Guinea	409.121	489.457	584.628	583.763	584.489	587.992	574.779	564.836	549.339		Papua New Guinea	409.105	555.25	748.356	741.762	710.827	713.276	702.229	682.019	672.182		Papua New Guinea	409.105	516.129	656.899	660.741	653.962	654.653	641.876	627.169	609.355		Papua New Guinea	409.105	511.865	647.445	646.782	636.988	639.846	626.321	613.154	596.678		Papua New Guinea	409.121	2535.06	5077.52	7999.79	10919.3
Samoa	1.85117	2.08177	2.31293	2.31452	2.33037	2.35776	2.39183	2.42913	2.38728		Samoa	1.84396	2.33461	2.92785	2.95217	2.82908	2.81424	2.77636	2.70615	2.70858		Samoa	1.84396	2.18499	2.57838	2.52213	2.54935	2.55904	2.58601	2.64018	2.61522		Samoa	1.84396	2.1751	2.56529	2.48404	2.52346	2.53296	2.5542	2.6166	2.5815		Samoa	1.85117	11.3376	21.9776	33.5439	45.1323
Solomon Islands	209.102	247.317	291.805	279.965	268.821	259.011	239.568	223.308	208.031		Solomon Islands	209.486	253.024	301.271	281.357	256.856	245.564	229.602	210.767	195.74		Solomon Islands	209.486	252.444	306.411	298.525	280.376	268.04	248.471	227.85	210.146		Solomon Islands	209.486	249.905	300.818	291.266	271.904	261.08	241.64	222.253	205.582		Solomon Islands	209.102	1292.82	2573.9	4021.08	5409.76
Tonga	0.0627697	0.0852605	0.0955903	0.104353	0.103707	0.10355	0.105736	0.105454	0.10263		Tonga	0.0540893	0.0785097	0.10848	0.119935	0.114467	0.123292	0.121004	0.120261	0.118955		Tonga	0.0540893	0.0726097	0.105274	0.10263	0.112431	0.111641	0.113768	0.11364	0.11103		Tonga	0.0540893	0.0723297	0.10465	0.10151	0.100917	0.110422	0.112332	0.112497	0.109915		Tonga	0.0627697	0.399109	0.835741	1.32246	1.84358
Vanuatu	5.10981	6.44749	7.94382	8.46182	8.69738	8.86355	8.76855	8.69768	8.39663		Vanuatu	5.08425	7.05497	9.46135	9.83265	9.67687	9.73388	9.70007	9.49407	9.44049		Vanuatu	5.08425	6.68964	8.61309	9.06227	9.18058	9.26986	9.16254	9.13965	8.94905		Vanuatu	5.08425	6.65377	8.54127	8.91482	9.01223	9.08333	8.95455	8.9586	8.77057		Vanuatu	5.10981	31.9966	65.7303	105.967	148.512
EUROPE	40453.5	46157.6	52294.5	52509.1	53098	53358.1	52747.9	52146.9	51189		EUROPE	40506.1	50653.3	62486.6	62389.5	62009.6	61960	61120.3	59766	59076.9		EUROPE	40506.1	47765.5	56277	57088.7	57178.4	56823.2	55772.2	54701	53259.9		EUROPE	40506.1	47882.7	56784.3	57270	57352.1	57114.7	55966.9	55004.5	53661.1		EUROPE	40453.5	248425	485350	747038	1.01017e+06
Albania	29.1005	33.3011	37.6201	37.8827	38.3592	39.0961	25.1405	25.8186	24.9543		Albania	28.9962	35.9087	43.3125	41.4271	38.3525	39.2799	39.9009	39.484	40.9688		Albania	28.9962	35.1038	42.2154	41.6353	42.2714	42.7687	28.8162	29.7238	29.1493		Albania	28.9962	34.9041	41.9045	41.0615	41.7009	42.1629	28.0679	29.161	28.5822		Albania	29.1005	178.803	349.628	537.991	727.881
Austria	1058.91	1171.96	1283.34	1268.06	1254.25	1245.18	1195.09	1154.58	1109.05		Austria	1060.28	1191.51	1304.93	1249.22	1168.53	1128.05	1075.56	1010.04	962.356		Austria	1060.28	1209.92	1377.86	1370.73	1329.5	1307.35	1253.51	1194.79	1138.51		Austria	1060.28	1199.22	1356.67	1341.49	1294.91	1278.96	1225.5	1171.47	1119.25		Austria	1058.91	6466.53	12437.7	18839.2	25165.6
Belgium	325.86	246.443	164.611	123.674	82.535	41.2177	0.0283799	0.0284899	0.0276099		Belgium	327.012	269.527	203.49	145.235	86.083	25.2317	0.0158	0.01525	0.0151		Belgium	327.012	257.542	183.369	137.3	86.9376	38.1115	0.02502	0.02538	0.02484		Belgium	327.012	255.378	180.65	134.871	86.0337	38.9511	0.0276	0.028	0.0274		Belgium	325.86	1875.74	3026.13	3808.24	4385.47
Bosnia and Herzegovina	181.694	234.307	303.193	318.007	332.143	347.758	348.988	351.908	347.002		Bosnia and Herzegovina	182.118	246.624	328.698	342.842	343.979	359.016	362.719	361.591	363.736		Bosnia and Herzegovina	182.118	226.681	280.537	288.526	296.007	307.979	309.407	310.457	304.698		Bosnia and Herzegovina	182.118	218.456	260.905	267.769	273.423	283.666	283.562	284.285	279.675		Bosnia and Herzegovina	181.694	1142.78	2383.2	3913.97	5518.15
Bulgaria	226.505	275.6	332.034	350.913	367.777	385.551	388.519	393.546	391.87		Bulgaria	226.98	309.205	412.522	434.821	445.852	465.035	472.219	469.65	476.404		Bulgaria	226.98	295.876	383.992	404.937	425.781	443.483	448.819	451.482	449.254		Bulgaria	226.98	291.767	374.915	394.209	411.902	430.779	435.093	438.756	437.371		Bulgaria	226.505	1408.12	2842.56	4521.61	6293.03
Croatia	204.425	222.91	232.695	234.953	237.903	242.063	236.365	232.407	226.132		Croatia	205.111	247.222	286.429	284.043	270.455	273.032	268.942	259.931	255.754		Croatia	205.111	235.921	269.159	275.167	273.682	276.537	271.176	263.985	255.917		Croatia	205.111	233.979	264.083	267.801	264.64	268.677	263.003	256.709	249.454		Croatia	204.425	1245.03	2369.37	3535.1	4712.81
Czech Republic	906.299	1004.73	1085.47	1024.74	990.743	947.075	846.691	751.478	775.727		Czech Republic	908.444	1154.62	1403.8	1240.83	1089.5	1012.4	937.129	809.158	669.152		Czech Republic	908.444	1071.36	1240.62	1147.74	1053.13	1003.99	937.812	809.036	665.597		Czech Republic	908.444	1059.32	1216.93	1119.57	1028.39	986.199	921.616	797.517	657.068		Czech Republic	906.299	5536.23	10640.6	16007.2	21096.9
Denmark	111.756	117.358	141.716	133.868	130.438	127.241	120.782	114.842	104.477		Denmark	112.459	138.401	180.196	174.618	163.164	157.03	150.123	136.547	126.871		Denmark	112.459	126.16	158.614	152.119	146.94	142.542	135.745	127.76	116.254		Denmark	112.459	124.775	156.339	149.001	143.729	139.163	131.875	125.158	113.965		Denmark	111.756	676.14	1287.29	1988.02	2653.93
Finland	4304.72	5079.31	5952.31	6124.55	6221.51	6372.03	6478.58	6602.6	6578.55		Finland	4309.24	5530.04	7027.01	7212.38	7267.4	7543.39	7595.04	7608.91	7626.28		Finland	4309.24	5325.5	6572.24	6747.01	6871.37	7047.91	7105.1	7090.7	7014.98		Finland	4309.24	5262.25	6438.04	6628.03	6705.27	6889.55	6948.79	6937.21	6884.45		Finland	4304.72	26602.9	52872.5	82806.2	113526
France	1673.25	1887.52	2072.53	2069.06	2091.86	2131.15	2093.75	2056.68	1976.74		France	1674.58	2117.08	2591.98	2590.59	2503.83	2538.28	2493.25	2407.34	2361.88		France	1674.58	2001.25	2338.83	2342.55	2338.54	2363.14	2324.69	2274.82	2203.06		France	1674.58	1974.39	2285.15	2284.39	2267.69	2303.61	2257.71	2215.52	2148.03		France	1673.25	10253.8	19876.4	30235.5	40603.6
Germany	3722.33	4015.91	4296.22	4147.6	3990.19	3853.35	3568.67	3285.25	3016.23		Germany	3727	4445.37	5196.06	5108.94	4859.45	4700.33	4379.06	4062.68	3763.2		Germany	3727	4182.21	4700.92	4653.88	4452.76	4280.03	3966.02	3660.16	3350.22		Germany	3727	4153.98	4636.1	4568.01	4343.59	4189.61	3865.15	3569.99	3284.83		Germany	3722.33	22627.5	42987.4	64319.9	84900.5
Greece	51.7429	55.85	58.6476	60.4751	63.019	65.1251	65.3402	65.2864	63.0075		Greece	51.6874	57.86	61.399	55.4645	54.3829	56.0439	56.6125	55.0942	54.902		Greece	51.6874	59.4514	67.6133	68.5359	71.4708	73.8069	74.0752	74.0988	71.7783		Greece	51.6874	58.872	66.4981	67.1648	69.8871	72.1676	72.2398	72.4234	70.189		Greece	51.7429	314.564	596.612	891.677	1196.6
Hungary	187.574	247.641	228.721	231.22	234.542	239.163	236.907	237.774	230.596		Hungary	187.504	244.842	311.087	316.993	307.724	310.95	314.226	301.08	301.119		Hungary	187.504	263.163	265.008	267.088	270.669	275.978	276.062	273.743	266.208		Hungary	187.504	220.539	259.934	261.715	263.523	266.985	265.12	265.501	258.148		Hungary	187.574	1185.51	2404.8	3550.9	4710.32
Luxembourg	21.5123	18.6291	15.5135	14.3276	13.1811	12.3831	11.7734	10.6189	8.82022		Luxembourg	21.532	20.6613	18.8567	17.6051	15.8751	14.5414	14.1077	11.7918	9.82082		Luxembourg	21.532	19.651	17.3628	16.233	14.6886	14.2421	12.9426	11.2955	9.11772		Luxembourg	21.532	19.4549	17.0691	15.8845	14.3561	13.8518	12.5388	11.1798	9.1003		Luxembourg	21.5123	126.19	216.22	292.602	363.094
Ireland	219.387	222.817	220.672	213.753	209.137	204.722	192.396	180.541	163.342		Ireland	219.747	238.032	251.811	238.244	227.043	218.407	204.719	186.343	165.989		Ireland	219.747	228.666	232.223	223.331	214.313	207.321	193.71	177.955	156.686		Ireland	219.747	225.7	228.236	219.181	209.689	203.248	188.962	173.816	152.863		Ireland	219.387	1319.75	2431.69	3528.13	4592.28
Italy	467.778	539.374	609.083	625.7	645.085	666.406	674.309	667.865	643.601		Italy	466.892	551.694	630.787	604.625	574.116	589.862	594.823	589.908	596.879		Italy	466.892	571.861	695.688	700.721	717.669	736.172	745.225	745.377	721.622		Italy	466.892	566.668	684.511	689.011	703.738	723.442	731.026	730.392	708.132		Italy	467.778	2878.26	5644.84	8706.87	11854.8
Macedonia,The Fmr Yug Rp	20.6049	24.0653	27.6929	28.3582	29.1798	30.2173	30.984	31.7385	31.3915		Macedonia,The Fmr Yug Rp	20.5466	24.7987	29.7434	29.5608	27.651	26.6024	24.8181	23.5262	24.5176		Macedonia,The Fmr Yug Rp	20.5466	25.0273	30.2311	30.2748	31.1306	31.9336	32.6043	33.5818	33.5514		Macedonia,The Fmr Yug Rp	20.5466	24.8811	29.9973	29.8842	30.7045	31.5562	32.1571	33.1584	33.139		Macedonia,The Fmr Yug Rp	20.6049	127.09	251.044	390.174	532.786
Montenegro	27.9213	33.0489	40.2732	44.0641	50.4001	57.1336	58.1189	59.6702	60.4633		Montenegro	27.9269	35.0526	40.5683	41.006	39.1412	39.6955	39.3552	38.4901	38.5108		Montenegro	27.9269	35.2145	45.7666	49.6433	56.3865	65.5681	66.9052	68.3714	69.4197		Montenegro	27.9269	34.9757	45.3438	48.8498	55.3057	63.787	64.9546	66.5319	67.6689		Montenegro	27.9213	172.655	345.124	550.281	776.937
Netherlands	68.9279	51.9757	43.1626	59.8141	55.5798	53.4032	47.2204	12.3957	7.62788		Netherlands	68.6831	64.2226	64.2328	79.2953	69.5684	63.6341	54.7209	12.4165	7.08793		Netherlands	68.6831	56.3663	50.5128	64.7279	60.2059	57.0538	49.6176	11.6804	6.67091		Netherlands	68.6831	55.8295	50.043	63.9266	59.4571	56.5424	49.1819	11.6116	6.63627		Netherlands	68.9279	396.615	647.681	880.145	1174.98
Norway	638.444	793.714	993.67	1062.04	1097.57	1135.75	1122.95	1115.9	1102.43		Norway	640.095	877.72	1201.84	1297.55	1290.37	1339.15	1356.38	1340.94	1341.78		Norway	640.095	823.414	1068.51	1157.21	1173.3	1208.42	1202.72	1180.08	1158.94		Norway	640.095	816.71	1051.44	1126.25	1134.03	1172.09	1163.2	1144.46	1126.33		Norway	638.444	3985.93	8154.46	13191.2	18536.9
Poland	2223.46	2271.21	2201.02	1954.22	2084.54	1459.88	1647.29	1507.81	1361.41		Poland	2228.61	2473.48	2574.65	2287.88	2402.1	1782.57	1603.44	1445.72	1308.37		Poland	2228.61	2362.39	2387.31	2145.63	2281.85	1663.46	1487.06	1351.3	1202.27		Poland	2228.61	2345.7	2360.8	2113.56	2232.58	1620.63	1450.13	1319.4	1183.88		Poland	2223.46	13388.5	24674.3	35432.6	45334
Portugal	924.693	1053.37	1200.6	1242.97	1297.17	1351.88	1331.21	1317.75	1293.61		Portugal	924.747	1023.7	1099.28	1076.64	1053.68	1037.86	1009.99	956.327	909.665		Portugal	924.747	1090.39	1295.35	1345.68	1365.3	1374.69	1343.78	1305.89	1269.36		Portugal	924.747	1080.24	1273.75	1317.69	1335.7	1344.78	1315.12	1283.35	1250.38		Portugal	924.693	5676.84	11090.9	17136.3	23405.4
Romania	889.601	984.622	1090.03	1108.05	1148.46	1200.9	1209.87	1209.46	1170.36		Romania	890.48	1082.48	1307.84	1350.18	1373.65	1437.1	1466.73	1456.23	1442.74		Romania	890.48	1027.81	1186.34	1228	1273.36	1337.41	1360.12	1363.47	1334.29		Romania	890.48	1019.13	1169.2	1203.41	1242.42	1303.33	1320.48	1323.93	1287.7		Romania	889.601	5432.63	10461.1	15929.3	21510
Slovakia	490.158	477.094	454.187	393.611	348.619	314.783	275.188	298.343	251.234		Slovakia	491.403	525.763	536.133	464.724	405.266	363.499	319.962	333.834	279.606		Slovakia	491.403	501.072	496.99	435.426	384.802	345.778	302.497	318.606	266.271		Slovakia	491.403	497.038	490.773	427.983	374.409	337.661	295.444	313.3	262.752		Slovakia	490.158	2927.89	5290.45	7500.81	9423.87
Slovenia	223.232	214.297	205.095	197.072	187.403	181.665	168.247	154.038	138.098		Slovenia	223.675	228.969	230.338	205.227	175.495	157.407	136.997	117.904	101.246		Slovenia	223.675	230.16	238.165	229.255	214.391	204.859	188.262	171.187	151.903		Slovenia	223.675	226.659	231.102	222.825	208.393	200.308	183.274	167.095	149.255		Slovenia	223.232	1330.46	2392.74	3410.19	4385.88
Spain	832.082	981.433	1147.29	1174.21	1205.83	1294.45	1287.71	1280.91	1264.38		Spain	835.231	1040.13	1251.41	1253.84	1259.18	1302.26	1314.58	1294.58	1292.41		Spain	835.231	1046.61	1305.66	1361.86	1399.38	1449.85	1485.63	1460.76	1435.24		Spain	835.231	1032.85	1273.69	1320.84	1347.41	1412.48	1436.54	1416.44	1394.5		Spain	832.082	5141.84	10214.9	15978.2	21880.9
Sweden	5081.89	5917.2	6830.04	7031.9	7269.43	7545.89	7564.16	7583.77	7565.35		Sweden	5090.59	6436.95	8042.82	8259.92	8359.18	8661.14	8731.3	8753.91	8781.16		Sweden	5090.59	6203.45	7530.43	7737.09	7887.72	8145.77	8169.64	8159.97	8079.83		Sweden	5090.59	6130.71	7377.89	7602.18	7722.23	7998.38	7985.38	7980.02	7925.06		Sweden	5081.89	31326.6	61825.5	96177.5	131575
Switzerland	256.133	286.505	316.099	321.422	327.352	337.708	337.333	334.52	321.271		Switzerland	256.543	303.142	351.162	352.274	346.545	349.445	343.95	334.013	321.714		Switzerland	256.543	297.378	343.399	350.743	354.326	360.58	357.517	350.803	335.169		Switzerland	256.543	294.865	338.318	343.683	345.277	351.517	348.358	341.525	325.479		Switzerland	256.133	1567.17	3029.29	4615.11	6228.15
United Kingdom	711.181	772.866	815.812	801.688	797.512	797.559	765.293	733.767	695.841		United Kingdom	710.336	836.99	955.462	940.651	911.048	904.549	880.717	841.69	809.429		United Kingdom	710.336	800.925	882.754	866.801	850.114	845.339	812.711	778.31	735.551		United Kingdom	710.336	790.138	861.63	848.345	830.704	827.772	791.347	758.336	718.74		United Kingdom	711.181	4328.77	8236.04	12301	16305.2
Serbia	169.139	209.049	253.495	261.511	271.792	281.895	284.038	286.032	279.437		Serbia	168.681	237.442	321.366	332.722	326.838	336.569	338.874	333.961	335.084		Serbia	168.681	222.735	288.64	291.986	302.198	313.749	317.484	321.879	316.417		Serbia	168.681	220.417	284.296	286.494	295.894	307.627	310.433	314.877	309.156		Serbia	169.139	1054.75	2144.44	3419.93	4737.76
Belarus	917.83	1113.03	1342.12	1383.3	1432.83	1500.17	1622.16	1876.45	2257.1		Belarus	918.37	1289.04	1769.31	1805.25	1841.66	1921.77	2057.57	2274.58	2728.51		Belarus	918.37	1188.96	1540.88	1609.59	1655.78	1725.45	1853.23	2103.87	2502.5		Belarus	918.37	1176.12	1512.84	1570.01	1609.73	1675.32	1796.77	2055.51	2450.3		Belarus	917.83	5702.18	11496.4	18248.2	25214.2
Estonia	436.721	530.35	636.182	636.544	637.821	641.937	619.548	602.418	580.445		Estonia	437.485	610.277	821.283	830.588	796.65	797.862	779.643	746.865	728.25		Estonia	437.485	566.654	731.743	743.808	731.104	730.329	707.521	679.988	651.942		Estonia	437.485	560.394	717.919	724.11	707.299	710.07	686.843	662.247	636.63		Estonia	436.721	2713.95	5471.54	8652.81	11836.8
Latvia	623.282	727.245	838.721	831.585	825.45	822.759	786.309	758.854	725.411		Latvia	624.559	834.228	1087.64	1060.23	1002.79	995.403	970.852	919.658	889.434		Latvia	624.559	776.437	962.792	969.376	943.463	934.895	898.58	854.158	811.351		Latvia	624.559	767.57	943.619	943.763	913.467	907.768	869.892	831.209	791.569		Latvia	623.282	3843.65	7591.36	11777.8	15929.6
Lithuania	283.319	327.254	372.255	375.356	379.248	384.845	374.401	366.759	356.16		Lithuania	283.832	379.958	495.069	494.035	473.085	478.513	472.022	456.756	449.374		Lithuania	283.832	350.049	429.368	438.921	435.269	438.712	428.702	415.408	401.607		Lithuania	283.832	346.142	421.193	427.203	420.909	426.306	415.818	404.022	391.552		Lithuania	283.319	1743.85	3425.12	5289.5	7170.17
Moldova, Republic of	14.8771	19.2724	23.842	23.9629	24.3885	25.1393	25.8098	26.5307	25.8743		Moldova, Republic of	14.7521	24.7838	37.3315	38.1003	35.7565	35.7561	35.0602	34.1325	34.4227		Moldova, Republic of	14.7521	21.0437	28.4174	27.4343	27.9998	28.3859	28.8565	29.9862	29.6075		Moldova, Republic of	14.7521	20.9108	28.2807	27.0483	27.5955	28.1039	28.5174	29.6761	29.3233		Moldova, Republic of	14.8771	93.6576	194.589	313.92	434.16
Russian Federation	11335.2	13247.2	15490.5	15619.7	15704.1	15949.9	15621.2	15361.3	14938.7		Russian Federation	11347.1	14647.9	18747.4	18802.7	19033.9	19052.1	18767.7	18302.2	18033.2		Russian Federation	11347.1	13227.2	15525.9	16025.5	15961.9	15766.9	15347.3	14980.5	14479		Russian Federation	11347.1	13745.9	16784.7	17051.3	17180.6	17001.2	16573.5	16233.4	15710.6		Russian Federation	11335.2	69923.2	138403	215984	294167
Ukraine	592	749.161	938.081	978.964	1020.65	1070.64	1085.49	1097.25	1102.3		Ukraine	592.85	877.684	1269.42	1329.27	1370.31	1446.2	1457.22	1438.76	1445.1		Ukraine	592.85	801.875	1081.64	1142.29	1182.72	1232.71	1248.28	1265.78	1236		Ukraine	592.85	795.792	1069.58	1121.43	1155.55	1206.43	1219.29	1235.3	1209.35		Ukraine	592	3709.16	7643.88	12375.2	17311.7
WORLD	247253	276795	311476	314318	318986	323774	320718	317816	310923		WORLD	247276	292625	347984	349709	345259	346818	343453	334422	330688		WORLD	247276	282980	327308	329494	331674	334705	331248	326899	318778		WORLD	247276	282342	326499	327518	328909	331951	328251	324846	317104		WORLD	247253	1.51306e+06	2.93172e+06	4.49194e+06	6.0682e+06
[truncated: 80 more columns]

## Sheet: Rndwd_Prod_Val_5%_Higher_Cost
Annual	REF (cost doesn't change in the REF scenario)											BF											AF											BAC										Cumulative	REF (cost doesn't change in the REF scenario)
Million 2018 $	2020	2025	2030	2035	2040	2045	2050	2055	2060		Million 2018 $	2020	2025	2030	2035	2040	2045	2050	2055	2060		Million 2018 $	2020	2025	2030	2035	2040	2045	2050	2055	2060		Million 2018 $	2020	2025	2030	2035	2040	2045	2050	2055	2060		Million 2018 $	2020	2025	2030	2035	2040
AFRICA	32989.5	35308.3	38174.9	38394.1	38780.8	39344.8	39602.9	40011.2	38255		AFRICA	32308.3	37389.9	43830	44199.8	42950.4	42325.3	41763.1	39634.1	39866		AFRICA	32308.3	35649.5	40031	39681.3	40086	40421.2	40519.8	41015	39007.8		AFRICA	32308.3	35531.9	39857.8	39345.6	39735.7	40069.4	40141.4	40725	38733.2		AFRICA	32989.5	200256	379664	570757	763114
Algeria	352.081	385.657	419.836	427.159	435.267	444.453	453.42	462.436	461.811		Algeria	343.978	401.203	466.918	474.039	460.709	462.259	459.101	455.027	458.893		Algeria	343.978	389.338	441.273	440.46	449.619	456.31	463.185	474.582	476.166		Algeria	343.978	388.783	441.308	438.743	447.907	455.286	462.114	473.756	475.294		Algeria	352.081	2146.06	4108.53	6215.03	8358.94
Angola	278.457	299.45	321.626	322.622	324.704	328.124	331.641	338.222	334.176		Angola	273.21	320.598	377.94	381.74	375.825	374.077	378.581	367.586	370.459		Angola	273.21	301.253	333.734	331.27	334.247	337.151	342.115	347.841	344.546		Angola	273.21	303.793	340.393	337.012	340.618	341.435	344.161	352.144	348.313		Angola	278.457	1691.73	3211.16	4820.29	6435.48
Benin	292.99	317.441	342.289	342.319	344.178	348.053	352.465	357.893	355.559		Benin	286.624	342.058	409.695	412.592	399.382	397.827	395.397	389.452	391.887		Benin	286.624	321.994	362.855	357.478	359.649	361.36	364.627	371.255	370.105		Benin	286.624	320.92	361.27	354.386	356.753	358.621	361.45	368.796	367.632		Benin	292.99	1782.39	3394.44	5105.92	6819.38
Botswana	35.7119	38.2128	40.7247	40.9627	41.3543	41.9319	42.5062	43.3343	42.817		Botswana	34.9853	40.8705	47.9622	48.6013	47.7678	47.6931	48.0558	46.8863	47.2506		Botswana	34.9853	38.4014	42.2959	41.948	42.472	42.9315	43.5591	44.3594	43.9996		Botswana	34.9853	38.5693	42.7589	42.275	42.8905	43.1632	43.6162	44.7114	44.3356		Botswana	35.7119	216.772	410.348	614.209	819.414
Burkina Faso	840.983	887.399	933.237	938.323	946.446	957.975	971.03	986.707	981.29		Burkina Faso	827.163	940.387	1076.48	1088.6	1067.64	1067.18	1068.87	1054.56	1062.28		Burkina Faso	827.163	897.402	976.949	969.132	979.424	987.356	999.305	1017.13	1014.77		Burkina Faso	827.163	894.997	973.506	962.775	973.855	980.546	990.575	1011.28	1008.73		Burkina Faso	840.983	5092.31	9575.14	14246.4	18946.2
Burundi	267.339	287.528	307.523	310.1	316.275	321.913	328.096	335.21	334.416		Burundi	261.61	307.405	361.996	367.372	361.041	362.082	362.935	359.032	363.292		Burundi	261.61	290.978	324.096	321.591	328.639	332.829	338.509	346.941	347.631		Burundi	261.61	290.062	322.835	319.074	326.284	330.306	335.381	344.654	345.263		Burundi	267.339	1624.22	3081.86	4622.05	6178.73
Cameroon	728.56	805.143	888.93	882.831	879.534	880.734	885.611	884.583	868.311		Cameroon	716.278	800.024	899.305	895.165	862.926	862.641	853.898	837.559	834.604		Cameroon	716.278	802.143	904.691	896.076	888.697	885.646	875.789	879.483	869.458		Cameroon	716.278	779.849	856.876	844.288	836.799	835.301	833.6	837.133	824.45		Cameroon	728.56	4447.94	8557.44	12996	17406.9
Cape Verde	7.2556	7.81077	8.34889	8.36842	8.3911	8.48085	8.60392	8.72294	8.65519		Cape Verde	7.08717	8.31644	9.83618	9.98478	9.63522	9.60432	9.50742	9.40363	9.45618		Cape Verde	7.08717	7.8535	8.79302	8.6677	8.74081	8.78517	8.83193	8.99368	8.9889		Cape Verde	7.08717	7.82555	8.76343	8.55898	8.66199	8.72517	8.80124	8.96291	8.94805		Cape Verde	7.2556	44.0888	83.6807	125.445	167.309
Central African Republic	141.581	153.663	166.645	166.502	166.821	167.804	167.118	167.554	164.147		Central African Republic	139.172	166.153	199.173	199.249	193.935	193.139	192.678	186.85	186.109		Central African Republic	139.172	151.716	166.586	165.668	165.8	166.423	166.447	166.655	163.757		Central African Republic	139.172	155.564	175.501	173.91	173.714	173.813	172.886	173.642	170.43		Central African Republic	141.581	861.569	1642.87	2475.95	3308.78
Chad	365.314	392.549	419.995	420.768	423.237	427.633	432.671	439.495	434.082		Chad	357.399	421.503	499.082	503.573	490.597	487.986	487.612	476.454	478.578		Chad	357.399	395.276	438.358	432.169	435.69	438.093	442.546	449.84	445.888		Chad	357.399	396.137	441.324	433.541	437.697	439.087	442.359	451.771	447.727		Chad	365.314	2219.12	4209.31	6310.06	8416.36
Congo, Republic of	241.771	255.015	269.284	267.916	267.112	267.355	261.433	257.728	250.343		Congo, Republic of	238.824	255.33	280.997	271.528	263.327	262.527	260.912	251.674	248.564		Congo, Republic of	238.824	263.261	293.477	294.255	290.67	290.247	285.196	278.665	270.247		Congo, Republic of	238.824	253.553	272.729	272.017	268.188	267.627	262.295	258.006	250.603		Congo, Republic of	241.771	1463.87	2753.21	4098.27	5437.04
Côte d'Ivoire	527.923	564.314	603.203	606.998	615.148	627.442	638.604	651.223	655.491		Côte d'Ivoire	518.051	600.851	700.896	704.947	687.774	692.236	691.841	690.059	697.206		Côte d'Ivoire	518.051	572.708	637.476	633.055	639.164	646.743	654.462	666.791	670.097		Côte d'Ivoire	518.051	570.959	634.477	627.589	633.057	641.957	649.376	661.844	665.274		Côte d'Ivoire	527.923	3203.93	6064.39	9084.2	12127.3
Djibouti	15.2749	16.5819	17.8603	17.9809	18.1788	18.4853	18.8687	19.2974	19.3846		Djibouti	14.9233	17.8507	21.4444	21.7539	21.0929	21.1546	21.0716	21.021	21.3841		Djibouti	14.9233	16.7668	18.8901	18.6408	18.9102	19.1008	19.4175	19.9939	20.1955		Djibouti	14.9233	16.7265	18.8489	18.5163	18.7687	19.0189	19.3293	19.9087	20.1082		Djibouti	15.2749	92.9561	177.144	266.566	356.668
Egypt	680.586	249.827	269.106	270.107	272.357	275.899	279.949	284.059	282.264		Egypt	660.268	241.198	289.5	292.672	282.9	282.553	279.647	276.634	278.248		Egypt	660.268	226.53	254.826	250.861	253.536	255.098	257.645	263.154	262.822		Egypt	660.268	225.987	254.275	249.188	251.842	253.954	256.487	261.981	261.635		Egypt	680.586	3652.76	4921.17	6267.7	7620.48
Equatorial Guinea	100.79	110.881	122.07	119.266	116.751	114.748	109.411	104.999	100.393		Equatorial Guinea	99.6896	109.426	120.123	116.089	109.454	107.54	103.836	98.9894	95.5445		Equatorial Guinea	99.6896	114.781	133.793	132.348	127.793	125.118	119.752	113.962	108.567		Equatorial Guinea	99.6896	113.843	131.792	129.604	124.51	122.293	116.87	111.457	106.375		Equatorial Guinea	100.79	614.829	1180.42	1787.97	2381.78
Ethiopia	4528.58	4901.75	5274.94	5298.28	5344.75	5416.13	5498.8	5589.44	5551.75		Ethiopia	4426.12	5263.07	6279.85	6353.5	6164.94	6157.6	6123.11	6043.79	6086.59		Ethiopia	4426.12	4962.46	5573.39	5497.79	5559.72	5600.54	5666.65	5788.7	5777.72		Ethiopia	4426.12	4950.23	5560.09	5461.58	5525.42	5570.35	5631.04	5760.81	5749.07		Ethiopia	4528.58	27544.7	52426.6	78824.6	105363
Gabon	226.51	228.446	234.744	223.357	207.872	193.419	180.294	171.35	165.04		Gabon	224.295	226.258	231.001	212.082	193.955	183.907	174.849	167.811	165.382		Gabon	224.295	233.122	248.244	243.757	235.036	216.377	199.821	187.74	179.141		Gabon	224.295	231.782	245.747	237.249	222.186	205.92	191.008	180.521	173.166		Gabon	226.51	1360.99	2509.52	3671.85	4773.16
Gambia	66.2665	72.7597	79.8005	77.6333	75.7252	74.2434	72.2533	70.6291	68.2699		Gambia	65.3782	74.8342	85.8839	83.4891	78.7928	76.6717	73.9146	70.8908	68.8794		Gambia	65.3782	72.2975	80.3599	77.6628	75.413	73.5002	71.3325	69.6335	67.1501		Gambia	65.3782	71.9944	79.8129	76.8277	74.5262	72.8093	70.6655	69.0728	66.6755		Gambia	66.2665	404.092	774.932	1171.77	1558.03
Ghana	1984.2	2147.72	2312.07	2328.96	2350.72	2381.99	2417.13	2458.54	2452.53		Ghana	1940.68	2311.16	2760.92	2797.6	2720.44	2722.25	2703.2	2675.21	2698.99		Ghana	1940.68	2178.58	2451.91	2430.22	2457.78	2476.07	2500.72	2552.94	2555.65		Ghana	1940.68	2171.77	2442.56	2411.1	2437.18	2458.45	2482.13	2536.9	2539.85		Ghana	1984.2	12068.7	22971.7	34548.9	46215.5
Guinea	530.52	570.755	610.858	614.874	621.721	631.63	641.788	653.426	649.947		Guinea	518.785	613.261	727.522	737.17	718.314	719.164	717.592	708.335	714.47		Guinea	518.785	578.101	645.593	638.827	647.274	653.868	662.442	676.798	675.964		Guinea	518.785	576.364	643.3	633.971	642.69	649.265	656.875	672.577	671.633		Guinea	530.52	3223.35	6117.23	9175.54	12256.8
Guinea-Bissau	122.536	132.33	142.15	142.882	144.244	146.258	148.526	151.15	150.141		Guinea-Bissau	119.823	141.46	167.597	169.61	165.037	164.886	164.45	162.069	163.3		Guinea-Bissau	119.823	134.093	150.365	148.584	150.339	151.606	153.54	156.79	156.43		Guinea-Bissau	119.823	133.686	149.822	147.45	149.276	150.509	152.203	155.808	155.412		Guinea-Bissau	122.536	745.01	1416.48	2127.96	2843.74
Kenya	1119.38	1226.98	1337.09	1352.86	1372.19	1395.9	1409.32	1418.94	1391.82		Kenya	1094.48	1302.41	1546.64	1566.45	1521.56	1522.95	1507.21	1483.31	1483.72		Kenya	1094.48	1240.54	1406.32	1398.12	1418.58	1432.43	1437.91	1451.76	1438.22		Kenya	1094.48	1237.11	1401.48	1386.97	1406.69	1421.81	1425.32	1441.56	1428.31		Kenya	1119.38	6823.89	13068.9	19770.1	26553.8
Lesotho	108.613	115.916	123.141	124.002	125.314	127.096	129.121	131.176	131.103		Lesotho	106.678	121.588	139.545	141.144	137.585	137.648	136.652	135.465	135.849		Lesotho	106.678	115.373	125.091	123.748	124.941	125.622	126.637	128.636	128.156		Lesotho	106.678	114.638	123.724	121.962	123.144	124.033	125.028	126.999	126.517		Lesotho	108.613	658.983	1245.79	1862.36	2483.68
Liberia	373.721	408.942	445.147	450.01	458.12	469.558	479.635	490.644	493.019		Liberia	365.446	433.971	518.596	527.422	515.741	521.293	521.119	520.238	528.229		Liberia	365.446	411.653	465.431	462.864	471.927	480.633	489	502.544	506.69		Liberia	365.446	406.081	454.489	449.743	458.223	467.225	474.992	488.118	491.836		Liberia	373.721	2277.55	4358.46	6589.06	8847.22
Libyan Arab Jamahiriya	49.8028	54.6632	59.827	60.5963	61.5858	62.8616	63.8439	65.038	64.8482		Libyan Arab Jamahiriya	48.7932	54.3258	57.9059	44.7607	43.2205	43.1155	42.6722	42.2054	42.4484		Libyan Arab Jamahiriya	48.7932	55.28	62.7791	62.747	63.6751	64.5892	65.4659	66.7126	66.6626		Libyan Arab Jamahiriya	48.7932	55.4558	63.4198	63.2994	64.3002	65.3447	66.1994	67.6922	67.731		Libyan Arab Jamahiriya	49.8028	303.677	582.157	882.061	1186.03
Madagascar	571.829	621.902	672.345	676.705	684.168	694.725	705.992	717.608	714.894		Madagascar	558.75	662.774	788.772	799.18	775.056	776.437	775.938	769.763	776.273		Madagascar	558.75	629.235	709.764	701.346	710.675	716.995	725.495	742.033	742.849		Madagascar	558.75	626.698	705.863	694.294	703.228	711.069	719.53	736.073	736.879		Madagascar	571.829	3481.05	6641	10007.1	13398.1
Malawi	344.428	371.743	400.939	406.842	415.089	426.479	438.272	455.741	461.779		Malawi	337.803	383.854	433.051	432.298	402.85	85.3369	84.6441	83.9153	84.5919		Malawi	337.803	376.428	421.632	422.602	431.467	439.014	445.075	450.2	442.061		Malawi	337.803	374.571	418.271	418.01	427.221	431.716	435.294	443.376	434.915		Malawi	344.428	2093.88	3981.79	5992.39	8034.84
Mali	291.276	318.379	347.625	355.18	364.864	376.982	386.027	396.538	398.887		Mali	285.391	340.912	409.206	419.774	417.457	425.442	431.04	429.234	437.106		Mali	285.391	321.741	364.13	366.826	376.646	386.816	395.011	405.285	407.725		Mali	285.391	321.637	365.217	366.826	377.071	387.217	394.964	406.962	410.015		Mali	291.276	1774.76	3395.9	5141.58	6927.16
Mauritania	85.002	93.1845	101.609	102.569	103.942	105.78	107.775	109.792	109.63		Mauritania	83.0795	100.543	121.947	124.133	120.717	121.24	120.593	119.982	121.269		Mauritania	83.0795	94.4854	107.683	106.871	108.522	109.76	111.247	114.056	114.434		Mauritania	83.0795	94.2314	107.39	106.084	107.699	109.16	110.646	113.455	113.836		Mauritania	85.002	518.194	992.541	1501.55	2015.77
Mauritius	0.212605	0.250437	0.27741	0.279472	0.282526	0.293631	0.297507	0.301716	0.300341		Mauritius	0.197997	0.239859	0.27212	0.281147	0.274669	0.283115	0.282808	0.280677	0.27869		Mauritius	0.197997	0.234469	0.281208	0.291156	0.294626	0.292876	0.296165	0.313179	0.301646		Mauritius	0.197997	0.233879	0.280284	0.288996	0.292393	0.291017	0.294089	0.300003	0.299852		Mauritius	0.212605	1.31346	2.59262	3.98173	5.38215
Morocco	372.284	400.932	429.905	437.994	447.704	459.428	470.848	482.43	487.117		Morocco	365.829	406.464	453.454	461.431	451.95	455.034	454.935	454.457	459.653		Morocco	365.829	403.649	446.312	448.281	458.451	467.903	477.918	491.704	497.663		Morocco	365.829	402.692	445.026	445.557	455.508	465.673	475.409	489.079	495.057		Morocco	372.284	2262.35	4295.98	6453.6	8653.28
Mozambique	889.341	972.963	1062.4	1066.56	1074.43	1086.88	1094.07	1106.22	1092.19		Mozambique	871.875	1031.81	1225.12	1235.66	1205.16	1204.03	1203.44	1179.69	1182.34		Mozambique	871.875	971.871	1087.88	1080.22	1088.49	1096.63	1104.78	1118.02	1107.81		Mozambique	871.875	975.057	1097.86	1086.08	1094.39	1101.03	1105.97	1123.33	1112.82		Mozambique	889.341	5419.67	10373.9	15690.1	21030.8
Niger	498.417	538.206	578.224	581.164	586.568	594.683	603.46	614.002	608.749		Niger	487.401	578.991	690.352	698.867	680.951	679.942	678.788	667.115	671.692		Niger	487.401	538.518	595.905	588.262	594.508	598.752	605.203	616.271	612.188		Niger	487.401	543.247	608.323	598.691	606.21	610.665	616.919	631.286	628.282		Niger	498.417	3030.29	5761.34	8655.39	11566.6
Nigeria	3309.48	3648.05	4013.57	4098.47	4200.37	4327.87	4435.6	4555.36	4596.93		Nigeria	3241.76	3866.72	4625.01	4721.58	4660.99	4733.29	4771.78	4766.13	4844.52		Nigeria	3241.76	3675.24	4183.69	4204.22	4301	4403.12	4493.03	4610.74	4648.71		Nigeria	3241.76	3663.86	4166.89	4170.64	4265.43	4369.01	4452.44	4576.39	4613.7		Nigeria	3309.48	20195.5	38801.3	58954	79548.3
Réunion	4.45792	4.52853	4.64847	4.65947	4.69933	4.75011	4.81517	4.87495	4.83365		Réunion	4.35479	4.72055	5.28088	5.31146	5.13525	5.104	5.0477	4.97906	4.99285		Réunion	4.35479	4.57252	4.88007	4.82822	4.86877	4.9014	4.94045	5.02767	5.00793		Réunion	4.35479	4.56025	4.86648	4.78377	4.83398	4.86457	4.90171	5.00111	4.98129		Réunion	4.45792	26.8181	49.5807	72.8341	96.1713
Rwanda	248.727	269.608	290.779	292.993	296.092	309.109	313.725	318.562	316.31		Rwanda	243.661	263.366	78.7987	79.6569	76.9923	76.8946	76.1918	75.4572	75.9859		Rwanda	243.661	268.521	302.645	299.35	300.716	300.219	298.592	290.822	70.9804		Rwanda	243.661	267.647	301.392	296.984	298.402	297.889	295.827	288.819	70.66		Rwanda	248.727	1513.24	2882.45	4338.56	5806.63
Sao Tome and Principe	6.62285	7.24461	7.88958	7.91906	7.90352	7.92596	7.94857	8.00505	7.93172		Sao Tome and Principe	6.50373	7.32524	8.24347	8.24907	7.96886	7.9122	7.82248	7.68259	7.65399		Sao Tome and Principe	6.50373	7.35788	8.347	8.31884	8.31121	8.2756	8.27117	8.32287	8.25914		Sao Tome and Principe	6.50373	7.33375	8.30895	8.24904	8.22562	8.20986	8.19754	8.25958	8.18818		Sao Tome and Principe	6.62285	40.3589	77.2269	116.704	156.284
Senegal	285.713	307.358	329.553	330.894	333.425	337.461	341.555	347.473	343.16		Senegal	279.742	324.661	378.505	382.836	375.237	374.038	375.878	366.887	369.305		Senegal	279.742	310.587	345.992	342.525	346.017	348.991	353.367	359.389	356.292		Senegal	279.742	309.328	343.976	339.448	343.503	345.163	348.174	356.211	353.017		Senegal	285.713	1735.92	3294.91	4944.02	6601.02
Sierra Leone	244.795	265.426	286.198	286.795	288.64	291.843	295.37	299.323	296.76		Sierra Leone	239.283	284.958	340.485	343.443	332.259	331.314	328.593	323.893	325.26		Sierra Leone	239.283	268.935	302.927	298.344	300.746	302.18	304.699	310.202	308.898		Sierra Leone	239.283	268.186	301.987	296.108	298.542	300.311	302.608	308.449	307.153		Sierra Leone	244.795	1489.4	2837.3	4268.89	5704.71
Somalia	594.786	646.835	699.018	702.325	708.835	718.741	729.84	741.369	736.974		Somalia	580.992	687.446	816.072	825.754	799.468	799.125	792.208	783.782	789.056		Somalia	580.992	647.427	722.339	711.943	720.127	725.293	733.213	749.318	748.735		Somalia	580.992	652.793	736.368	722.661	731.06	737.79	745.752	762.483	761.954		Somalia	594.786	3620.77	6907.13	10405.5	13923.7
South Africa	1778.4	1926.31	2086.68	2020.01	1963.44	1921.22	1839.25	1774.54	1685.33		South Africa	1757.68	1941.68	2121.3	2009.81	1845.86	1728.48	1623.01	1517.24	1438.85		South Africa	1757.68	1945.7	2163.08	2095.78	2006.62	1945.66	1858.08	1774.25	1677.04		South Africa	1757.68	1922.52	2111.09	2033.42	1930.48	1873.72	1786.49	1711.89	1619.67		South Africa	1778.4	10818.3	20610.2	30977	41020.5
Sudan	829.674	890.552	951.99	961.904	975.056	991.764	802.583	817.974	814.32		Sudan	815.54	944.619	1101.41	1119.83	1100.59	903.319	901.897	892.5	901.481		Sudan	815.54	899.035	993.667	990.056	1005.82	1018.62	827.839	847.783	848.148		Sudan	815.54	898.114	993.683	986.931	1003.09	1016.34	824.168	845.546	845.841		Sudan	829.674	5038.92	9553.12	14323	19145.7
Swaziland	96.3707	108.548	120.353	122.724	140.218	144.315	139.605	132.08	119.842		Swaziland	94.7893	96.6728	94.5173	90.4476	80.5929	41.6604	1.92861	0	0.00588691		Swaziland	94.7893	110.526	127.845	128.413	143.567	142.105	135.686	127.581	116.47		Swaziland	94.7893	110.031	126.976	126.673	141.165	139.863	133.623	125.941	114.88		Swaziland	96.3707	590.402	1144.95	1749.09	2380.2
Tanzania, United Rep of	1133.41	1214.88	1295.37	1300.2	1311.7	1328.96	1347.98	1371.42	1359.08		Tanzania, United Rep of	1109.3	1297.82	1523.3	1540.74	1503.57	1500.97	1501.34	1473.54	1482.7		Tanzania, United Rep of	1109.3	1231.49	1369.86	1353.81	1369.13	1380.64	1398.13	1425.29	1418.29		Tanzania, United Rep of	1109.3	1227.38	1363.92	1342.88	1359.43	1368.86	1383.05	1415.14	1407.77		Tanzania, United Rep of	1133.41	6881.92	13036.8	19518.5	26031
Togo	190.768	207.161	224.026	224.508	225.855	228.506	231.725	235.438	234.479		Togo	186.586	219.831	259.839	262.261	254.475	254.526	253.29	250.811	253.002		Togo	186.586	209.185	235.151	231.896	233.703	235.145	237.645	242.56	242.57		Togo	186.586	208.53	234.253	229.962	231.828	233.595	235.953	241.112	241.125		Togo	190.768	1161	2213.67	3334.29	4458.17
Tunisia	170.464	189.302	215.878	224.212	233.046	242.99	251.014	259.273	263.264		Tunisia	166.571	203.822	242.834	247.784	242.671	241.909	234.795	226.544	223.686		Tunisia	166.571	195.939	226.36	231.768	240.785	249.391	256.284	264.495	268.012		Tunisia	166.571	195.25	225.518	229.997	238.874	247.491	254.004	262.469	265.887		Tunisia	170.464	1041.62	2014.71	3102.43	4232.33
Uganda	1944.97	2103.3	2261.48	2269.25	2281.74	2295.66	2289.38	2151.03	647.169		Uganda	1902.49	2246.98	2656.69	2672.66	2577.21	2524.81	2172.82	608.415	612.957		Uganda	1902.49	2130.53	2389.04	2357.39	2371.49	2369.5	2352.24	2240.33	607.961		Uganda	1902.49	2123.98	2380.02	2339.08	2353.88	2352.32	2332.1	2226.02	605.22		Uganda	1944.97	11828.1	22502.8	33818	45176.8
Congo, Dem Republic of	3665.96	3999.7	4345.89	4383.56	4442.14	4523.79	4610.95	4694.61	4664.7		Congo, Dem Republic of	3584.67	4294.55	5167.83	5248.73	5129.67	5146.59	5153.56	5079.62	5121.87		Congo, Dem Republic of	3584.67	4044.12	4576.68	4538.03	4608.85	4682.17	4743.57	4844.98	4834.35		Congo, Dem Republic of	3584.67	4040.07	4578.82	4522.31	4596.36	4653.29	4722.03	4835.86	4824.53		Congo, Dem Republic of	3665.96	22329.5	42674.2	64441.3	86417.7
Zambia	1020.09	1103.71	1188.33	1197.05	1211.55	1232.23	1254.06	1279.31	1275.11		Zambia	997.967	1186.04	1414.57	1433.77	1399.47	1402.84	1403.55	1387.91	1403.03		Zambia	997.967	1120.13	1260.72	1248.9	1266.22	1280.71	1299.92	1330.2	1331.21		Zambia	997.967	1116.52	1255.62	1238.98	1256.94	1271.19	1288.36	1321.57	1322.36		Zambia	1020.09	6204.15	11807.3	17757.7	23757.4
Zimbabwe	425.255	466.5	509.431	523.597	541.034	562.353	578.624	596.131	603.63		Zimbabwe	416.344	497.618	596.295	614.158	610.199	624.801	631.032	633.816	646.868		Zimbabwe	416.344	472.121	536.625	543.145	561.218	579.662	594.383	613.873	622.838		Zimbabwe	416.344	470.773	534.77	539.054	556.837	575.803	589.974	609.909	618.803		Zimbabwe	425.255	2592.78	4968.21	7529.53	10165
NORTH/CENTRAL AMERICA	49278.4	56273.1	64460.8	64779.4	65203.7	65286.2	62777.8	60547.3	58024.2		NORTH/CENTRAL AMERICA	48602	59661.1	73214	74021.8	73543.1	74014	72369.4	69386.6	67024		NORTH/CENTRAL AMERICA	48602	57132.6	67611	68855.9	69141.9	69658	67094	64000.6	61081.1		NORTH/CENTRAL AMERICA	48602	57346.3	68202.6	68936.9	68865	69356.2	66906.6	64122.1	61313.6		NORTH/CENTRAL AMERICA	49278.4	302665	592219	914841	1.23916e+06
Bahamas	1.13942	1.26523	1.38377	1.38451	1.39587	1.4144	1.43599	1.45421	1.44161		Bahamas	1.09953	1.33412	1.60752	1.63146	1.57095	1.56369	1.54633	1.52215	1.53127		Bahamas	1.09953	1.26649	1.46532	1.43537	1.45072	1.47021	1.47394	1.50325	1.49863		Bahamas	1.09953	1.2629	1.46131	1.42412	1.43928	1.45092	1.46554	1.49507	1.49037		Bahamas	1.13942	6.96235	13.407	20.3266	27.2605
Barbados	0.731113	0.813383	0.899713	0.919691	0.926111	0.956591	0.948538	0.95065	0.945051		Barbados	0.719712	0.627927	0.510849	0.489941	0.465948	0.448647	0.439709	0.412356	0.413141		Barbados	0.719712	0.826867	0.949406	0.971134	0.985527	1.01597	1.01954	1.00557	0.997877		Barbados	0.719712	0.823333	0.942519	0.961375	0.974449	0.992639	0.993895	0.983588	0.976504		Barbados	0.731113	4.46895	8.62219	13.1407	17.7456
Belize	7.36261	7.93115	8.51355	8.49824	8.54395	8.63214	8.61941	8.63276	8.51233		Belize	7.17215	7.90136	8.80951	8.85787	8.57136	8.5848	8.46832	8.35254	8.32013		Belize	7.17215	8.06435	9.11398	8.98798	8.99931	9.04395	9.01369	9.04482	8.91846		Belize	7.17215	8.00966	9.02072	8.8755	8.87448	8.93946	8.8961	8.91427	8.81914		Belize	7.36261	44.7442	84.9823	127.535	170.072
Canada	14973.5	16820.6	18963.3	18997.2	19342.5	19881.2	19440.8	18919.2	18259.8		Canada	14830	17879.8	21674.8	21710	21781.4	22427.5	22426.8	21888.1	21302.3		Canada	14830	16717	19004.6	19332.6	19649.3	20045.1	19545.3	18806.1	18115.8		Canada	14830	17166.2	20120.5	20235.3	20414.7	20923.7	20580.8	19960.2	19237.1		Canada	14973.5	91688.2	177934	272784	368116
Saint Lucia	0.360489	0.400999	0.445394	0.460102	0.461445	0.464971	0.472484	0.4766	0.473859		Saint Lucia	0.338437	0.424741	0.529929	0.542132	0.525264	0.534157	0.530689	0.520855	0.520773		Saint Lucia	0.338437	0.396399	0.471529	0.466045	0.46834	0.480862	0.486585	0.493494	0.492948		Saint Lucia	0.338437	0.39525	0.469983	0.462265	0.464477	0.47776	0.483233	0.490428	0.489885		Saint Lucia	0.360489	2.20345	4.25284	6.49452	8.79637
Costa Rica	213.074	234.266	256.882	258.578	261.481	264.621	264.909	265.726	261.889		Costa Rica	207.918	239.902	276.383	278.253	270.832	273.353	272.929	268.493	268.75		Costa Rica	207.918	239.426	277.511	278.306	279.876	282.296	281.668	280.926	276.165		Costa Rica	207.918	237.744	273.975	274.115	274.923	277.436	276.215	276.511	271.969		Costa Rica	213.074	1299.64	2493.59	3779.69	5075.49
Cuba	92.155	99.8504	108.232	108.835	109.454	110.138	109.305	109.038	104.918		Cuba	90.192	102.759	116.443	115.144	113.413	112.644	113.008	107.913	106.86		Cuba	90.192	101.893	115.888	115.906	116.607	117.336	117.004	116.383	113.14		Cuba	90.192	101.26	114.787	114.541	115.432	115.431	114.458	114.851	111.558		Cuba	92.155	560.625	1068.26	1610.02	2154.82
Dominica	0.250891	0.289108	0.313676	0.325134	0.327185	0.330764	0.334468	0.348802	0.341408		Dominica	0.242496	0.293076	0.365739	0.378428	0.365121	0.375509	0.371612	0.361691	0.362876		Dominica	0.242496	0.273406	0.332147	0.338147	0.340799	0.342269	0.344729	0.350642	0.344731		Dominica	0.242496	0.272616	0.331014	0.324084	0.337935	0.33997	0.342213	0.348398	0.342517		Dominica	0.250891	1.54356	3.01367	4.59351	6.22123
Dominican Republic	36.9925	40.3053	43.5962	44.2619	44.7962	45.5744	46.1916	46.983	46.789		Dominican Republic	35.826	42.2198	50.2864	52.0285	49.9709	49.4995	49.0756	48.5329	48.8389		Dominican Republic	35.826	40.694	46.2494	46.2926	46.8913	47.3772	47.8552	48.7754	48.7489		Dominican Republic	35.826	40.5324	46.0252	45.8422	46.3931	46.988	47.4449	48.3811	48.4003		Dominican Republic	36.9925	225.268	430.085	648.732	870.575
El Salvador	157.18	174.331	191.66	193.403	196.464	200.305	203.126	206.435	205.206		El Salvador	152.063	174.89	202.347	201.779	192.695	191.89	189.452	186.684	187.023		El Salvador	152.063	174.768	200.271	198.418	200.595	202.723	205.131	208.854	207.927		El Salvador	152.063	174.223	199.558	196.784	198.872	201.405	203.484	207.034	206.445		El Salvador	157.18	960.229	1849.21	2809.26	3779.33
Guatemala	724.697	797.618	871.719	873.806	879.749	891.094	902.463	914.459	905.078		Guatemala	700.178	856.107	1045.69	1056.03	1016.37	1014.52	1001.63	988.604	992.668		Guatemala	700.178	804.825	925.669	910.531	917.944	921.863	929.079	947.865	943.864		Guatemala	700.178	801.959	921.834	901.781	908.795	915.878	922.762	941.602	937.506		Guatemala	724.697	4421.1	8483.29	12844	17218.9
Haiti	73.5421	80.8385	88.1825	88.5172	89.3142	90.5842	91.9063	93.289	92.4246		Haiti	71.037	85.8444	103.746	104.962	101.128	100.948	99.8039	98.3886	98.9096		Haiti	71.037	81.2079	92.8157	91.2332	92.2462	92.8904	93.8175	95.87	95.4985		Haiti	71.037	80.821	92.2033	90.1802	91.1834	91.9948	92.8746	94.9618	94.6026		Haiti	73.5421	448.549	860.086	1301.33	1744.72
Honduras	313.739	344.049	374.786	375.603	378.407	383.403	387.382	391.468	386.906		Honduras	303.542	363.94	436.644	439.789	423.901	423.452	418.224	412.188	413.543		Honduras	303.542	347.816	399.059	392.436	395.606	398.077	400.55	407.394	404.509		Honduras	303.542	346.313	396.779	388.616	391.561	394.929	397.022	403.931	401.225		Honduras	313.739	1912.75	3663.73	5538.48	7419.3
Jamaica	36.8288	41.4553	46.0908	46.8565	47.4996	48.3473	48.6254	49.1225	48.054		Jamaica	35.9327	44.1176	53.9354	55.3401	55.2443	55.6581	56.4214	54.8477	55.048		Jamaica	35.9327	42.0955	49.3258	49.7932	50.4767	51.3759	51.9364	52.3656	51.4291		Jamaica	35.9327	41.7762	48.6405	49.0431	49.8136	50.4012	50.6012	51.4272	50.4969		Jamaica	36.8288	225.599	437.511	668.731	903.656
Martinique	0.348891	0.374479	0.386384	0.386243	0.391691	0.406029	0.410153	0.414568	0.399202		Martinique	0.327628	0.392678	0.456215	0.468814	0.450447	0.447862	0.441785	0.445108	0.445762		Martinique	0.327628	0.365988	0.405232	0.397089	0.399791	0.411944	0.414384	0.421377	0.418247		Martinique	0.327628	0.354685	0.403969	0.393889	0.396577	0.398272	0.400705	0.408191	0.40527		Martinique	0.348891	2.11893	4.00324	5.93502	7.87168
Mexico	1874.63	2120.05	2395.76	2418.43	2440.91	2476.25	2478.18	2478.09	2433.55		Mexico	1820.69	2259.24	2805.51	2848.91	2778.09	2797	2764.97	2725.47	2719.04		Mexico	1820.69	2153.07	2565.82	2558.02	2576.06	2600.99	2599.56	2614.81	2577.5		Mexico	1820.69	2137.89	2534.26	2520.1	2535.02	2565.68	2558.68	2573.21	2538.91		Mexico	1874.63	11493.2	22369.2	34370.7	46485.3
Netherlands Antilles	0.00326667	0.00353667	0.00379667	0.00375667	0.00373667	0.00373667	0.00749334	0.00751334	0.00735334		Netherlands Antilles	0.00315085	0.00383085	0.00465085	0.00464085	0.00440085	0.00433085	0.00422085	0.00411085	0.00408085		Netherlands Antilles	0.00315085	0.00356085	0.00402085	0.00389085	0.00388085	0.0077017	0.0076817	0.0077617	0.0076417		Netherlands Antilles	0.00315085	0.00355085	0.00401085	0.00386085	0.00385085	0.00383085	0.00382085	0.00386085	0.00380085		Netherlands Antilles	0.00326667	0.01987	0.0378134	0.0567567	0.07552
Nicaragua	212.711	234.319	255.891	256.161	257.436	259.909	262.449	265.123	261.889		Nicaragua	205.346	246.363	294.996	296.182	283.88	282.385	278.042	273.626	274.424		Nicaragua	205.346	233.548	265.306	259.384	260.952	261.504	263.047	267.989	266.315		Nicaragua	205.346	232.779	264.372	257.209	258.732	259.946	261.434	266.371	264.728		Nicaragua	212.711	1297.87	2491.04	3770.77	5052.85
Panama	51.6702	58.4752	66.1093	66.1849	66.4782	67.2202	67.8268	68.4381	67.9554		Panama	50.2283	55.0938	60.3497	60.636	59.0168	59.6986	58.9119	58.1663	58.4277		Panama	50.2283	57.7798	66.8525	66.4776	66.5235	66.7138	66.7003	67.2369	66.8255		Panama	50.2283	57.1555	65.5789	64.815	64.8949	65.2945	65.4469	66.1443	65.8257		Panama	51.6702	316.826	616.836	947.459	1278.68
Saint Vincent/Grenadines	0.262489	0.291363	0.327698	0.328323	0.330359	0.345397	0.348844	0.35263	0.348853		Saint Vincent/Grenadines	0.243912	0.305985	0.363728	0.3764	0.363287	0.374592	0.370771	0.365012	0.366151		Saint Vincent/Grenadines	0.243912	0.286012	0.346883	0.341538	0.344153	0.357634	0.359837	0.365426	0.363039		Saint Vincent/Grenadines	0.243912	0.285174	0.345647	0.338717	0.34125	0.343274	0.345461	0.36302	0.360656		Saint Vincent/Grenadines	0.262489	1.60381	3.09696	4.73607	6.37972
Trinidad and Tobago	9.54743	9.89717	9.9909	10.2635	10.2934	10.3709	10.2117	10.074	9.90258		Trinidad and Tobago	9.42824	7.81084	5.93846	5.90865	5.72966	5.6859	5.54898	5.39021	5.2771		Trinidad and Tobago	9.42824	9.99789	10.4352	10.8224	10.7568	10.8017	10.6521	10.4834	10.2799		Trinidad and Tobago	9.42824	9.96032	10.3674	10.6616	10.5712	10.635	10.455	10.2965	10.114		Trinidad and Tobago	9.54743	57.6343	107.214	157.441	208.788
United States of America	30497.7	35205.7	40776.3	41029	41066.6	40544.6	38451.9	36717.2	34927.3		United States of America	30079.5	37291.6	46074.3	46784.1	46399.1	46207.5	44622.4	42258.2	40481		United States of America	30079.5	36117	43578.1	44532.7	44465	44545.9	42468.6	40062.4	37890.1		United States of America	30079.5	35906.3	43100.8	43775.1	43491.3	43423.5	41311.9	39094.2	37061.9		United States of America	30497.7	187694	369293	573427	778610
SOUTH AMERICA	28636.9	29885.8	31404.6	30929.5	30515.3	30348.6	29844.1	29526	29192.4		SOUTH AMERICA	28439	31215.1	34647	34133.5	32882.1	32368.4	31577.3	30685.1	30321.4		SOUTH AMERICA	28439	30224.9	32644.8	32348.8	31754.2	31248.4	30449.2	29831.6	29208.2		SOUTH AMERICA	28439	30259.6	32796.1	32451.8	31755	31310.5	30539.5	30082.5	29655.9		SOUTH AMERICA	28636.9	173070	324018	480566	634799
Argentina	1362.64	1522.7	1717.57	1738.32	1757.2	1776.64	1751.85	1733.93	1708.74		Argentina	1354.79	1578.57	1848.9	1862.91	1845.91	1863.94	1844.17	1804.82	1778.3		Argentina	1354.79	1541.87	1778.81	1810.29	1817.56	1831.41	1805.14	1769.81	1729.91		Argentina	1354.79	1541.87	1783.71	1810.98	1814.07	1829.68	1801.44	1770.44	1737.65		Argentina	1362.64	8335.88	16144.2	24752.8	33463.3
Bolivia	199.694	213.771	228.26	232.451	256.534	263.61	267.993	272.572	275.954		Bolivia	197.861	223.661	253.494	274.74	273.662	279.014	280.891	281.617	286.447		Bolivia	197.861	215.98	236.612	239.247	262.076	268.123	271.876	276.295	279.658		Bolivia	197.861	216.808	238.97	240.933	263.889	270.357	274.088	278.782	282.319		Bolivia	199.694	1212.24	2295.59	3441.08	4627.41
Brazil	18337	18943.3	19749.1	19504.3	19336.7	19407.2	19386.7	19466.6	19591.3		Brazil	18208.5	19810.3	21827.2	21696.4	21156.1	20982.6	20686.5	20378.1	20420.1		Brazil	18208.5	19116.5	20316.8	20190.7	19998.5	19811.4	19528.8	19406.9	19282.7		Brazil	18208.5	19177	20523.3	20400.2	20129.4	19973.5	19726	19738.2	19789.5		Brazil	18337	110628	206151	304651	402005
Chile	4855.08	5023.65	5203.05	5015.87	4826.21	4644.03	4324.32	4045.17	3761.88		Chile	4832.97	5260.2	5763.69	5455.99	5032.08	4809.67	4502.83	4146.38	3855.63		Chile	4832.97	5130.97	5614.46	5532.68	5239.91	5011.53	4672.63	4322.74	3995.88		Chile	4832.97	5112.73	5579.86	5445.58	5135.88	4930.75	4594.31	4264.14	3952.67		Chile	4855.08	29299	54596.7	80424.7	105314
Colombia	579.405	628.203	684.837	687.582	689.098	692.575	690.442	692.877	680.955		Colombia	573.873	671.835	794.668	802.562	788.485	786.035	784.287	763.032	761.433		Colombia	573.873	642.981	729.64	729.316	731.273	733.878	733.401	733.383	721.636		Colombia	573.873	639.844	722.548	719.919	721.653	722.039	719.053	723.458	712.171		Colombia	579.405	3525.23	6722.88	10149.8	13589.2
Ecuador	479.514	513.186	549.042	546.852	548.083	554.542	554.13	550.352	534.93		Ecuador	475.332	499.481	529.559	520.143	503.64	500.683	498.426	486.526	485.066		Ecuador	475.332	516.626	567.46	564.954	567.685	574.833	574.138	570.822	556.005		Ecuador	475.332	512.763	560.853	556.173	559.539	564.318	558.6	556.06	543.267		Ecuador	479.514	2910.76	5512.54	8255.56	10991.1
French Guiana	13.4349	14.0583	14.7115	14.5926	14.5327	14.5488	14.4566	14.4141	14.1806		French Guiana	13.319	14.3483	15.5461	15.3106	15.4545	15.1052	14.6271	13.9554	13.6283		French Guiana	13.319	14.3121	15.4985	15.2795	15.1906	15.1452	15.0441	15.0046	14.7741		French Guiana	13.319	14.2657	15.4224	15.1459	15.0594	15.0192	14.8986	14.8784	14.6624		French Guiana	13.4349	81.233	152.178	225.617	298.52
Guyana	72.6546	81.5792	92.0824	91.9438	92.144	92.8584	92.2007	91.5213	88.9343		Guyana	72.008	86.9122	106.902	109.854	106.377	106.725	106.059	104.555	104.962		Guyana	72.008	83.5536	99.0407	99.4926	98.9859	99.3194	98.7041	98.4079	96.6471		Guyana	72.008	83.2885	98.3821	98.0048	97.2363	97.7613	97.0539	96.9633	95.0983		Guyana	72.6546	444.852	863.252	1323.53	1783.44
Paraguay	563.474	610.479	660.59	674.773	691.687	711.76	722.706	735.666	738.343		Paraguay	557.809	645.342	749.903	765.809	763.933	778.083	785.052	782.2	791.881		Paraguay	557.809	617.092	685.855	694.635	710.088	727.115	737.118	748.97	751.511		Paraguay	557.809	617.76	688.531	695.397	710.633	727.709	736.599	750.148	752.87		Paraguay	563.474	3427.85	6530.35	9847.49	13238.3
Peru	579.512	626.106	673.679	679.974	686.928	695.126	698.561	702.144	697.063		Peru	574.493	658.794	758.752	768.393	756.475	759.807	755.677	748.264	748.86		Peru	574.493	634.872	703.137	704.335	711.483	717.457	719.857	725.237	721.734		Peru	574.493	633.445	700.964	699.329	705.924	712.493	714.324	719.843	716.144		Peru	579.512	3523.67	6701.77	10076.5	13483.3
Suriname	74.4833	87.7312	103.728	102.769	101.939	101.436	97.4471	94.169	90.8173		Suriname	74.1335	75.0624	76.2674	74.6405	71.5634	71.4315	70.0246	67.5421	65.8119		Suriname	74.1335	84.8486	98.5757	99.303	97.0748	96.3489	93.1524	89.2044	85.7052		Suriname	74.1335	78.9386	85.4398	85.5464	83.1543	82.7772	79.8919	76.6828	73.839		Suriname	74.4833	460.148	914.801	1432.48	1945.5
Uruguay	1145.19	1205.49	1265.57	1169.8	1035.66	905.902	753.021	632.105	517.625		Uruguay	1132.55	1250.29	1396.48	1251.59	1035.52	875.643	709.315	576.242	475.016		Uruguay	1132.55	1201.6	1310.9	1174.41	1001.98	850.601	687.176	559.953	460.031		Uruguay	1132.55	1208.68	1313.11	1195.02	1021.34	878.54	717.447	582.672	478.167		Uruguay	1145.19	6931.46	13019	19251.1	24965.9
Venezuela, Boliv Rep of	374.788	415.581	462.446	470.239	478.595	488.379	490.292	494.47	491.667		Venezuela, Boliv Rep of	371.341	440.276	525.606	535.133	532.899	539.647	539.398	531.884	534.238		Venezuela, Boliv Rep of	371.341	423.67	488.008	494.217	502.332	511.297	512.159	514.868	512.105		Venezuela, Boliv Rep of	371.341	422.128	484.983	489.51	497.187	505.591	505.787	510.231	507.557		Venezuela, Boliv Rep of	374.788	2289.52	4414.3	6734.32	9093.87
ASIA	90922.2	103814	119407	122189	126078	130310	130984	131128	130081		ASIA	90074.9	105961	125703	127200	126499	128995	129757	128420	128109		ASIA	90074.9	104124	121790	122678	124960	128187	129433	129761	128985		ASIA	90074.9	103292	120011	120816	122819	125878	126863	127445	126610		ASIA	90922.2	558425	1.09309e+06	1.6929e+06	2.30774e+06
Afghanistan	230.827	252.379	277.173	281.814	283.721	283.355	282.508	284.133	278.004		Afghanistan	228.312	229.415	31.9609	32.3812	31.4644	31.5213	31.335	31.1341	31.4153		Afghanistan	228.312	241.486	249.844	241.543	229.296	211.116	181.765	27.5413	27.6131		Afghanistan	228.312	236.58	236.695	222.558	195.661	26.8925	27.244	27.8822	27.9514		Afghanistan	230.827	1406.51	2693.2	4083.71	5494.69
Bahrain	0.414279	0.50032	0.594772	0.620379	0.647539	0.682372	0.705519	0.723213	0.724609		Bahrain	0.408885	0.538141	0.683959	0.733277	0.735673	0.766796	0.774302	0.772903	0.781038		Bahrain	0.408885	0.50927	0.63451	0.653421	0.675926	0.696789	0.724767	0.745392	0.748943		Bahrain	0.408885	0.5083	0.620721	0.649781	0.678083	0.69371	0.709434	0.730552	0.745738		Bahrain	0.414279	2.57172	5.16777	8.16723	11.2963
Bangladesh	1150.32	1244.97	1339.91	1351.27	1367.68	1388.78	1411.77	1435.3	1431.96		Bangladesh	1130.72	1334.28	1581.51	1604.77	1562.39	1566.61	1558.93	1548.73	1562.32		Bangladesh	1130.72	1262.71	1412.68	1401.27	1421.02	1434.79	1453.14	1485.66	1488.99		Bangladesh	1130.72	1260.04	1410	1392.9	1412.11	1428.43	1446.43	1479.09	1482.28		Bangladesh	1150.32	6996.56	13316.3	20027.2	26800
Bhutan	233.202	252.496	272.098	274.081	277.156	281.402	286.136	291.141	290.344		Bhutan	229.252	270.108	319.835	324.295	316.154	316.95	316.057	313.635	316.612		Bhutan	229.252	256.37	287.415	284.891	288.746	291.626	295.599	302.299	302.862		Bhutan	229.252	255.739	286.658	283.003	286.887	290.092	293.879	300.809	301.334		Bhutan	233.202	1418.5	2700.59	4063.06	5436.54
Brunei Darussalam	8.09464	7.57055	7.10571	7.09993	7.07265	7.04892	7.1505	7.26595	7.30681		Brunei Darussalam	8.05974	7.67235	7.26162	7.15323	6.97289	6.79534	6.8831	6.73325	6.84308		Brunei Darussalam	8.05974	7.75407	7.52034	7.53772	7.50107	7.47292	7.62459	7.70193	7.73564		Brunei Darussalam	8.05974	7.72163	7.46186	7.46387	7.4213	7.37691	7.49077	7.61238	7.63627		Brunei Darussalam	8.09464	48.0437	85.4316	120.954	156.427
Cambodia	446.681	478.647	512.056	514.499	518.311	524.234	528.308	532.246	528.334		Cambodia	440.815	501.232	573.769	579.068	565.774	566.987	562.426	557.657	559.287		Cambodia	440.815	484.836	536.071	531.397	535.426	539.007	541.733	548.475	546.253		Cambodia	440.815	484.165	535.773	529.977	533.869	538.368	540.695	547.361	545.28		Cambodia	446.681	2712.05	5138.69	7701.42	10277.7
China	38863	45632.2	54367	56209.9	58745.7	61428.2	61697.2	61630.2	60632.2		China	38575.9	47604	59616.2	60753.5	61528.1	64015.1	65430.9	65078.4	64885.2		China	38575.9	45921.5	55664.9	56233.6	57878.2	60170.7	61325.1	61706.7	61140.4		China	38575.9	45538.1	54763.3	55493.4	57039.9	59351.9	60356.3	60875.3	60166.7		China	38863	239947	476843	750521	1.03411e+06
Cyprus	1.36608	1.30096	1.15375	1.024	0.920475	0.971303	1.03307	1.07213	1.07387		Cyprus	1.35404	1.34052	1.23401	1.14911	0.950596	0.919409	0.957511	1.02566	1.0469		Cyprus	1.35404	1.30675	1.23274	1.10476	1.03777	1.11769	1.16746	1.19411	1.19434		Cyprus	1.35404	1.29207	1.21552	1.08479	1.01693	1.09167	1.14052	1.17398	1.17488		Cyprus	1.36608	8.13137	14.489	20.128	25.1444
Maldives	0.696707	0.774492	0.840649	0.843148	0.853566	0.874355	0.884458	0.899601	0.893343		Maldives	0.67432	0.810878	0.972022	1.00401	0.979162	0.977474	0.986364	0.975291	0.984306		Maldives	0.67432	0.766098	0.875533	0.876123	0.888505	0.892863	0.91692	0.93242	0.934611		Maldives	0.67432	0.764378	0.873459	0.870483	0.882732	0.888604	0.900427	0.928036	0.930206		Maldives	0.696707	4.25803	8.19664	12.4024	16.6285
India	21716.4	24086.6	26716.8	26905	27368.8	28047.5	28468.6	28543.2	28793.7		India	21455.7	24565.8	28095.9	27990.4	27014.2	26685.9	26252.5	26035.4	26159.7		India	21455.7	24222.7	27450.2	27276.3	27436.7	27879	28166.2	28360.8	28615.8		India	21455.7	24230.4	27530.1	27285.9	27543	28098	28411.2	28595.3	28934.7		India	21716.4	132669	255732	389504	524493
Indonesia	8234.13	9436.75	10839	11076.6	11407.5	11664.1	11549.9	11511.7	11390.7		Indonesia	8159.05	9335.16	10770.9	10739.4	10669.5	10833.2	10756.5	10543.6	10492.7		Indonesia	8159.05	9530.76	11199.5	11528.8	11884.8	12191.9	12119.4	11970.2	11802.6		Indonesia	8159.05	9324.18	10792	11068.6	11244	11412.7	11314.6	11209.3	11063.9		Indonesia	8234.13	50607.4	99193.4	153626	209340
Iran, Islamic Rep of	239.381	275.528	325.177	339.078	344.197	345.695	339.099	337.32	335.623		Iran, Islamic Rep of	238.828	276.151	319.582	326.007	326.254	327	322.283	319.849	313.957		Iran, Islamic Rep of	238.828	283.689	348.93	370.216	377.808	380.323	373.945	370.262	361.666		Iran, Islamic Rep of	238.828	281.244	342.413	361.495	366.197	367.7	360.354	357.729	350.278		Iran, Islamic Rep of	239.381	1472.43	2899.72	4539.51	6240.02
Iraq	28.9894	33.1817	39.4299	40.4845	41.5152	42.6351	41.9593	41.3718	40.4513		Iraq	28.745	33.5286	39.9455	40.6622	40.8873	41.6379	41.11	39.8417	39.0795		Iraq	28.745	32.3912	37.3035	38.108	38.6517	39.3444	38.5783	37.6634	36.5234		Iraq	28.745	32.037	36.3423	36.9545	37.331	37.8667	36.9282	36.0315	34.8144		Iraq	28.9894	178.129	350.285	548.49	751.943
Israel	12.7522	12.4463	11.9696	10.5817	9.49174	8.4053	7.40663	6.6319	5.90108		Israel	12.7567	10.3026	7.29758	5.61324	4.45177	3.52659	2.45532	1.60262	0.00625094		Israel	12.7567	13.1268	13.375	12.2206	11.0624	9.71909	8.31726	7.19944	6.2859		Israel	12.7567	12.9421	13.1093	11.9476	10.7629	9.3665	8.04623	7.00096	6.10126		Israel	12.7522	76.2071	137.962	196.422	248.241
Japan	2745.3	3048.2	3350.78	3426.2	3517.8	3612.75	3626.01	3562	3519.03		Japan	2729.89	3021.87	3312.47	3367.69	3402.96	3478	3466.33	3375.49	3276.19		Japan	2729.89	3159.03	3652.84	3742.4	3793.36	3860.31	3834.47	3766.81	3668.12		Japan	2729.89	3126.33	3580.29	3680.91	3726.29	3801.12	3768.53	3708.64	3589.67		Japan	2745.3	16774.7	32318.3	49147.6	66370.2
Jordan	15.4245	16.7112	17.9999	18.13	18.3286	18.6243	18.9268	19.2407	19.1843		Jordan	15.1451	17.9565	21.3935	21.7123	21.131	21.1941	21.0933	20.9093	21.0908		Jordan	15.1451	16.8316	18.7318	18.542	18.8135	18.9879	19.2288	19.6631	19.6914		Jordan	15.1451	16.7918	18.6878	18.4233	18.6838	18.8969	19.1294	19.5735	19.5888		Jordan	15.4245	93.8335	178.678	268.808	359.656
Korea, Dem People's Rep	396.256	436.27	480.627	496.135	516.419	542.272	559.317	570.883	572.244		Korea, Dem People's Rep	390.842	466.049	558.867	578.27	585.347	608.152	635.191	639.583	650.093		Korea, Dem People's Rep	390.842	426.125	466.214	465.425	471.812	478.772	486.274	495.386	495.966		Korea, Dem People's Rep	390.842	443.296	507.036	517.411	538.428	563.219	585.772	599.631	602.193		Korea, Dem People's Rep	396.256	2417.55	4643.26	7061.9	9562.86
Korea, Republic of	499.277	548.593	601.817	623.85	646.26	670.302	676.172	687.249	688.512		Korea, Republic of	496.218	535.789	572.847	583.712	588.765	603.435	620.36	611.08	617.404		Korea, Republic of	496.218	567.464	654.267	686.798	704.324	730.023	741.795	744.781	743.698		Korea, Republic of	496.218	562.941	644.399	673.879	689.338	712.658	720.945	728.709	728.441		Korea, Republic of	499.277	3044.98	5841.17	8872.29	12013.9
Kuwait	0.86463	0.953214	1.02977	1.03536	1.04496	1.07041	1.08561	1.10119	1.0961		Kuwait	0.843402	1.00304	1.19698	1.23418	1.19949	1.20024	1.20451	1.1939	1.20163		Kuwait	0.843402	0.947456	1.08028	1.07554	1.08752	1.09547	1.11911	1.14114	1.14075		Kuwait	0.843402	0.945336	1.0778	1.05643	1.08051	1.09037	1.10177	1.12428	1.13549		Kuwait	0.86463	5.27636	10.119	15.2734	20.4598
Laos	467.706	533.538	610.329	626.052	645.009	667.6	682.126	687.854	686.279		Laos	461.932	567.257	702.061	734.552	737.866	759.827	780.339	788.232	795.172		Laos	461.932	543.912	647.78	667.265	684.418	705.833	730.892	737.948	735.993		Laos	461.932	542.102	644.404	659.107	674.829	697.078	720.741	725.377	724.229		Laos	467.706	2872.07	5616.55	8683.92	11833.1
Lebanon	6.72935	7.79272	9.36501	9.83372	10.2717	10.7297	10.8326	10.7922	10.5364		Lebanon	6.71075	5.75616	4.70579	4.41463	4.28501	4.36134	4.31183	4.34049	4.33652		Lebanon	6.71075	7.56702	8.7364	8.9744	9.1962	9.50508	9.61932	9.69222	9.54265		Lebanon	6.71075	7.4852	8.54925	8.78684	8.96309	9.28419	9.37899	9.42492	9.2743		Lebanon	6.72935	41.4395	81.9754	129.269	178.876
Timor-Leste	3.84945	4.21254	4.57567	4.62869	4.68832	4.76739	4.8348	4.91445	4.89961		Timor-Leste	3.78177	4.51182	5.41807	5.52615	5.38386	5.41705	5.37198	5.33925	5.39502		Timor-Leste	3.78177	4.25943	4.82542	4.79685	4.86892	4.93323	4.98223	5.09913	5.10727		Timor-Leste	3.78177	4.24999	4.81533	4.76696	4.83842	4.89997	4.96062	5.07751	5.08539		Timor-Leste	3.84945	23.4598	44.8856	67.817	91.0201
Malaysia	1368.88	1565.19	1786.02	1828.37	1872.76	1923.27	1908.78	1943.79	1917.2		Malaysia	1360.69	1356.1	1325.76	1193.53	1089.38	1045.74	986.323	911.436	877.364		Malaysia	1360.69	1590.62	1876.7	1947.73	1964.87	2010.24	2005.56	2044.28	2058.96		Malaysia	1360.69	1553.94	1791.92	1848.17	1854.3	1899	1911.76	1969.11	1946.62		Malaysia	1368.88	8409.58	16456.3	25428.8	34615
Mongolia	40.3958	43.4513	46.6299	47.4245	48.3987	49.6015	50.5725	51.8079	51.6584		Mongolia	39.8466	46.5344	54.6032	55.9099	55.9282	56.5954	57.6179	56.7528	57.4987		Mongolia	39.8466	44.28	49.3932	49.7267	50.8207	51.9769	53.1093	54.2668	54.2342		Mongolia	39.8466	44.1971	49.3317	49.5911	50.7784	51.679	52.5624	54.0203	53.9511		Mongolia	40.3958	245.43	465.865	699.81	937.906
Myanmar	2020.97	2206.73	2406.02	2423.22	2448.44	2481.82	2504.14	2533.47	2514.27		Myanmar	1989.58	2301.9	2674.73	3165.81	3103.95	3104.88	3090	3043.08	3057.3		Myanmar	1989.58	2232.42	2516.42	2505.95	2538.02	2562.12	2580.5	2616.57	2605.41		Myanmar	1989.58	2206.03	2457.56	2428.38	2452.05	2471.15	2483.59	2519.07	2501.02		Myanmar	2020.97	12311.6	23544.5	35591.8	47733.1
Nepal	651.815	715.003	781.476	801.287	824.652	851.794	880.654	911.198	930.934		Nepal	642.232	757.193	896.758	920.928	914.872	934.368	949.736	963.995	991.043		Nepal	642.232	724.867	820.584	831.394	855.484	879.173	906.002	939.664	961.504		Nepal	642.232	723.125	818.263	825.895	849.176	874.316	900.656	934.245	956.058		Nepal	651.815	3974.08	7615.57	11542.8	15572.6
Oman	2.05268	2.23555	2.41036	2.41834	2.44071	2.48483	2.5171	2.55449	2.54303		Oman	2.00635	2.32412	2.66888	2.70212	2.61478	2.62517	2.59782	2.57286	2.58273		Oman	2.00635	2.23056	2.47859	2.44455	2.46352	2.47742	2.49601	2.54473	2.54152		Oman	2.00635	2.21656	2.44112	2.39769	2.42878	2.44745	2.46579	2.51451	2.51144		Oman	2.05268	12.4989	23.8515	35.9113	48.0253
Pakistan	2020.31	2188.62	2370.5	2409.55	2447.26	2488.64	2524.51	2566.26	2568.89		Pakistan	1995.86	2205.72	2444.17	2461.5	2401.67	2382.48	2341.01	2272.52	2244.34		Pakistan	1995.86	2188.43	2410.25	2411.26	2437.77	2455.38	2466.68	2485.22	2456.83		Pakistan	1995.86	2171.81	2375.33	2362.65	2380.85	2389.02	2389.15	2417.1	2406.46		Pakistan	2020.31	12290.2	23415.2	35306.7	47392.2
Philippines	974.036	1041.29	1116.43	1131.76	1148.81	1169.26	1184.02	1204.83	1193.28		Philippines	963.047	1102.62	1274.93	1300.61	1300.82	1310.83	1331.91	1307.65	1320.65		Philippines	963.047	1063.02	1184.32	1192.94	1213.39	1234.4	1254.05	1273.64	1265.27		Philippines	963.047	1057.83	1174.7	1180.73	1202.9	1217.3	1230.63	1258.26	1249.74		Philippines	974.036	5911.47	11193.1	16790.5	22466.4
Qatar	0.295968	0.364638	0.42907	0.449853	0.471747	0.50666	0.524053	0.541816	0.551517		Qatar	0.281734	0.389089	0.502272	0.558064	0.56618	0.579967	0.596287	0.597948	0.607123		Qatar	0.281734	0.25177	0.201368	0.204209	0.20358	0.196679	0.195988	0.19622	0.193649		Qatar	0.281734	0.354266	0.441705	0.450208	0.479304	0.495591	0.517996	0.544485	0.567682		Qatar	0.295968	1.84448	3.7321	5.89824	8.1694
Saudi Arabia	15.9632	17.048	18.1034	18.2463	18.4424	18.6772	18.9789	19.253	19.265		Saudi Arabia	15.7494	18.0249	20.7588	21.0581	20.5951	20.6441	20.589	20.5346	20.7364		Saudi Arabia	15.7494	17.1922	18.8236	18.7269	18.9554	19.1021	19.335	19.7298	19.8264		Saudi Arabia	15.7494	17.1908	18.8669	18.6942	18.9214	19.0983	19.3419	19.7307	19.8082		Saudi Arabia	15.9632	96.864	183.159	273.819	365.247
Singapore	0.633907	0.647868	0.666656	0.65164	0.644192	0.644192	0.65025	0.65164	0.645128		Singapore	0.573228	0.638924	0.731112	0.718584	0.68249	0.668297	0.65963	0.64566	0.646904		Singapore	0.573228	0.603014	0.649212	0.622584	0.61645	0.607817	0.61137	0.61645	0.613624		Singapore	0.573228	0.601684	0.647912	0.618744	0.61264	0.605297	0.60883	0.61391	0.611064		Singapore	0.633907	3.8174	7.07553	10.3938	13.6445
Sri Lanka	265.252	281.606	297.732	299.648	302.615	306.784	315.184	321.189	319.039		Sri Lanka	261.261	293.501	325.548	325.889	318.275	316.434	316.743	309.179	310.174		Sri Lanka	261.261	287.062	316.564	314.981	318.859	322.295	331.046	337.154	335.647		Sri Lanka	261.261	285.901	314.554	311.993	316.236	322.649	326.334	333.97	332.426		Sri Lanka	265.252	1607.86	3032.02	4522.6	6023.81
Syrian Arab Republic	6.91295	7.84695	9.0416	9.43358	9.80397	10.1679	10.2536	10.3277	10.1182		Syrian Arab Republic	6.85531	6.9984	7.11614	7.06449	6.8979	6.9112	7.14034	6.98624	7.00345		Syrian Arab Republic	6.85531	7.68285	8.69688	8.88741	9.11427	9.4422	9.68193	9.82173	9.6843		Syrian Arab Republic	6.85531	6.83526	6.77628	6.66694	6.59561	6.69213	6.79371	6.93057	6.75414		Syrian Arab Republic	6.91295	42.4117	82.8411	128.441	175.979
Thailand	2690.88	3038.52	3431.84	3469.62	3515.49	3575.48	3555.85	3564.12	3518.06		Thailand	2666.27	2920.34	3208.33	3165.94	3105.56	3102.53	3078.56	2972.83	2929.88		Thailand	2666.27	2876.71	3153.67	3113.1	3092.5	3110.19	3079.25	3050.05	2957.46		Thailand	2666.27	2854.95	3106.32	3068.03	3049	3061.55	3023.36	3004.84	2918.92		Thailand	2690.88	16492.9	32078.8	49275.8	66669.8
Turkey	2548.89	2981.71	3494.18	3604.36	3693.03	3760.69	3698.99	3676.27	3648.11		Turkey	2533.06	2864.65	3220.26	3210.15	3161.65	3194.44	3167.73	3109.04	3072.93		Turkey	2533.06	2611.53	2643.76	2545.26	2396.9	2209.38	2011.25	1946.91	1881.59		Turkey	2533.06	2530.56	2458.83	2314.67	2123.37	1912.16	1597.99	1386.47	1328.32		Turkey	2548.89	15726.1	31147.2	48728.3	66838.7
United Arab Emirates	1.14588	1.31206	1.45899	1.5106	1.56041	1.60297	1.63515	1.66774	1.68056		United Arab Emirates	1.13089	1.38061	1.66677	1.74494	1.73986	1.77537	1.77982	1.78132	1.81092		United Arab Emirates	1.13089	1.11653	1.08043	0.88206	0.855079	0.901379	0.936896	0.992103	1.01275		United Arab Emirates	1.13089	1.11454	1.0655	0.871151	0.850561	0.878881	0.920538	0.969831	1.00265		United Arab Emirates	1.14588	7.04145	13.7487	21.0953	28.6981
Viet Nam	2639.86	2995.8	3393.19	3465.44	3545.83	3640.81	3641.06	3660.64	3653.66		Viet Nam	2613.8	2857.2	3178.14	3146.12	3089.39	3115.83	3066.08	2996.66	2948.8		Viet Nam	2613.8	3075.48	3648.32	3750.99	3792.13	3875.48	3885.25	3876.22	3857.14		Viet Nam	2613.8	3047.54	3586.43	3667.15	3692.37	3782.68	3786.2	3786.69	3773.76		Viet Nam	2639.86	16195.1	31571.5	48609.7	66017.3
Yemen	23.5061	25.6442	27.7902	28.0096	28.3174	28.7836	29.2471	29.7078	29.5968		Yemen	23.0872	27.2769	32.4218	32.9679	32.0872	32.1946	31.9746	31.7392	31.9964		Yemen	23.0872	25.6403	28.5932	28.3439	28.7501	29.0598	29.3621	29.9925	30.0483		Yemen	23.0872	25.9184	29.2826	28.8656	29.3182	29.6962	30.0405	30.6907	30.739		Yemen	23.5061	143.175	273.541	412.712	553.068
Armenia	65.8915	71.2045	76.4892	76.8307	77.4954	78.5051	79.5947	80.7027	80.2471		Armenia	64.7438	75.3098	87.9966	88.9803	86.3046	86.2908	85.5252	84.6982	85.2163		Armenia	64.7438	72.1909	80.6378	79.5852	80.4721	81.042	81.8518	83.5254	83.4681		Armenia	64.7438	72.0301	80.4597	79.0917	79.9608	80.6864	81.5008	83.1641	83.1145		Armenia	65.8915	400.662	761.969	1144.76	1529.57
Azerbaijan, Republic of	18.2119	19.6447	21.0679	21.2187	21.4795	21.844	22.2545	22.683	22.6786		Azerbaijan, Republic of	17.8984	20.7065	24.081	24.3777	23.6924	23.7365	23.6123	23.4617	23.6856		Azerbaijan, Republic of	17.8984	19.8735	22.1198	21.893	22.204	22.4283	22.7612	23.3132	23.4145		Azerbaijan, Republic of	17.8984	19.8332	22.0776	21.7561	22.0643	22.3343	22.646	23.2161	23.2992		Azerbaijan, Republic of	18.2119	110.704	210.351	315.841	422.196
Georgia	35.5502	40.4722	48.0196	48.2947	49.8974	51.8712	53.4987	55.6409	58.3334		Georgia	35.1807	37.0135	39.0823	37.0162	36.6725	42.1255	41.93	41.8635	42.2506		Georgia	35.1807	41.3479	50.4818	50.9444	52.5699	54.5723	56.2632	58.5126	60.7812		Georgia	35.1807	41.0795	49.9815	50.2939	51.7991	53.8801	55.4188	57.633	59.9581		Georgia	35.5502	218.223	428.132	668.505	911.581
Kazakhstan	51.864	58.5293	66.1698	69.2534	72.5998	75.9901	77.1424	77.9872	77.2915		Kazakhstan	51.5224	62.9257	77.4231	81.6789	83.5441	86.4766	90.0991	91.3109	94.0495		Kazakhstan	51.5224	55.7646	61.2192	62.8213	65.0869	68.1038	70.1853	71.7097	71.6752		Kazakhstan	51.5224	59.5896	70.4187	73.5348	76.0785	79.6677	81.8749	83.6527	83.3731		Kazakhstan	51.864	317.85	618.137	952.069	1301.68
Kyrgyzstan	18.8994	26.7238	38.075	24.965	24.5636	25.7557	26.0735	26.2088	26.0402		Kyrgyzstan	18.681	27.0047	39.0815	28.5594	28.5035	30.0194	30.74	31.3136	31.8603		Kyrgyzstan	18.681	25.7363	35.4584	23.128	22.8385	23.856	24.3207	24.8329	24.749		Kyrgyzstan	18.681	25.739	35.5496	23.1284	22.7427	23.8145	24.225	24.5948	24.5557		Kyrgyzstan	18.8994	121.221	266.191	443.456	567.88
Tajikistan	156.448	170.392	184.483	185.702	187.729	190.59	193.465	196.362	195.481		Tajikistan	153.7	182.53	217.81	220.797	214.648	215.149	213.462	211.676	213.175		Tajikistan	153.7	171.887	192.544	190.427	192.999	194.778	196.925	201.169	201.27		Tajikistan	153.7	171.472	192.068	189.165	191.702	193.879	196.015	200.235	200.339		Tajikistan	156.448	952.63	1818.68	2742.31	3672.85
Turkmenistan	0.0256122	0.0470892	0.0617076	0.06143	0.0731312	0.0729339	0.0766393	0.0759878	0.0859708		Turkmenistan	0.0254498	0.0284298	0.0449628	0.0546846	0.0667796	0.0663837	0.0662962	0.0645151	0.0760815		Turkmenistan	0.0254498	0.0276598	0.0524236	0.0523798	0.0520005	0.0691571	0.0685061	0.067578	0.0661675		Turkmenistan	0.0254498	0.0275698	0.052	0.0518598	0.0514667	0.0635138	0.0626758	0.0620006	0.060679		Turkmenistan	0.0256122	0.17515	0.425215	0.733475	1.05233
Uzbekistan	1.89198	2.02139	2.15802	2.17134	2.19943	2.22229	2.26842	2.31298	2.28301		Uzbekistan	1.87064	2.16435	2.50531	2.55079	2.55575	2.55943	2.62685	2.52937	2.5596		Uzbekistan	1.87064	2.04514	2.26113	2.27981	2.31752	2.34709	2.39166	2.42509	2.39567		Uzbekistan	1.87064	2.04752	2.25988	2.27408	2.31946	2.32586	2.35718	2.41365	2.38674		Uzbekistan	1.89198	11.4813	21.7249	32.5283	43.4131
OCEANIA	4972.66	5356.81	5733.73	5516.92	5309.7	5126.86	4761.36	4457.57	4181.29		OCEANIA	4860.15	5206.67	5496.66	5126.84	4709.15	4461.82	4169.4	3857.35	3619.69		OCEANIA	4860.15	5525.68	6304.3	6158.55	5834.92	5611.13	5221.02	4836.67	4512.8		OCEANIA	4860.15	5470.51	6191.69	6011.83	5663.53	5468.05	5074.22	4710.83	4403.06		OCEANIA	4972.66	30220.1	57381.1	85832.9	113210
Australia	2338.56	2576.62	2838.99	2834.04	2827.92	2828.38	2716.81	2625.33	2526.13		Australia	2286.29	2289.17	2285.97	2214.21	2116.69	2113.24	2067.58	1979.77	1920.55		Australia	2286.29	2662.95	3136.9	3188.64	3129.08	3118.81	3014.95	2879.74	2756.54		Australia	2286.29	2636.19	3079.43	3109.71	3031.87	3031.75	2923.11	2799.38	2684.94		Australia	2338.56	14269.4	27414.9	41604.9	55768.9
Cook Islands	0.0694729	0.0901717	0.11446	0.113732	0.113036	0.112519	0.112795	0.110783	0.100641		Cook Islands	0.068017	0.0956746	0.121133	0.12756	0.124692	0.124026	0.122859	0.119188	0.117071		Cook Islands	0.068017	0.0924046	0.121699	0.121955	0.120276	0.122375	0.120014	0.116926	0.113535		Cook Islands	0.068017	0.0919146	0.120476	0.120335	0.118342	0.117646	0.115008	0.112263	0.109052		Cook Islands	0.0694729	0.437536	0.912683	1.48425	2.05222
Fiji Islands	44.8157	53.2833	63.3569	63.1445	62.9145	62.8176	60.1747	58.0495	56.227		Fiji Islands	43.8658	49.8794	56.2032	54.7027	52.0955	50.9124	49.3791	48.4691	47.6916		Fiji Islands	43.8658	54.5858	68.6826	69.7383	68.2349	67.8552	65.3465	62.1916	59.7617		Fiji Islands	43.8658	54.0311	67.4115	68.003	66.1009	65.9651	63.3698	60.5954	58.4282		Fiji Islands	44.8157	277.362	553.852	870.424	1185.92
French Polynesia	0.196529	0.224606	0.25192	0.252082	0.26016	0.26003	0.262209	0.26681	0.257506		French Polynesia	0.186704	0.231021	0.283793	0.294281	0.28732	0.281601	0.29251	0.280107	0.277964		French Polynesia	0.186704	0.216958	0.259589	0.25588	0.272991	0.274897	0.277844	0.278515	0.272679		French Polynesia	0.186704	0.215545	0.257103	0.25239	0.259858	0.269843	0.271004	0.274497	0.268558		French Polynesia	0.196529	1.20725	2.35759	3.61735	4.88584
New Caledonia	0.889022	0.937284	0.984829	0.998548	1.01785	1.02833	1.04098	1.05219	1.03507		New Caledonia	0.857942	0.889055	0.943342	0.957324	0.941153	0.948698	0.947068	0.921136	0.927675		New Caledonia	0.857942	0.94581	1.05637	1.06413	1.06981	1.09034	1.09722	1.10919	1.09472		New Caledonia	0.857942	0.940802	1.04764	1.05122	1.05683	1.07451	1.06754	1.08523	1.07113		New Caledonia	0.889022	5.38239	10.1164	15.0542	20.0663
New Zealand	1962.89	1980.26	1943.25	1743.77	1553.03	1375.93	1157.34	973.381	829.283		New Zealand	1923.03	2069.77	2113.67	1843.02	1580.91	1347.06	1128.8	944.657	791.815		New Zealand	1923.03	2050.4	2145.25	1950.47	1712.51	1510.89	1259.38	1048.44	885.767		New Zealand	1923.03	2029.34	2106.4	1905.66	1665.94	1478.59	1228.88	1024.25	866.308		New Zealand	1962.89	11794.7	21659	31175.8	39703.9
Papua New Guinea	409.121	489.457	584.628	583.763	584.489	587.992	574.779	564.836	549.339		Papua New Guinea	394.488	539.406	731.083	724.397	693.463	695.7	684.542	664.287	654.359		Papua New Guinea	394.488	500.511	640.087	643.686	636.814	637.327	624.506	609.798	591.952		Papua New Guinea	394.488	496.282	630.711	629.834	619.972	622.643	609.081	595.9	579.381		Papua New Guinea	409.121	2535.06	5077.52	7999.79	10919.3
Samoa	1.85117	2.08177	2.31293	2.31452	2.33037	2.35776	2.39183	2.42913	2.38728		Samoa	1.73324	2.22449	2.81833	2.84145	2.71686	2.70053	2.66146	2.58975	2.59098		Samoa	1.73324	2.07278	2.46467	2.40692	2.43264	2.44083	2.46646	2.51929	2.49283		Samoa	1.73324	2.06288	2.45158	2.36898	2.40675	2.41475	2.43465	2.49571	2.45926		Samoa	1.85117	11.3376	21.9776	33.5439	45.1323
Solomon Islands	209.102	247.317	291.805	279.965	268.821	259.011	239.568	223.308	208.031		Solomon Islands	204.7	248.097	296.244	276.588	252.381	241.263	225.515	206.913	192.084		Solomon Islands	204.7	247.367	301.008	293.27	275.359	263.203	243.878	223.508	206.021		Solomon Islands	204.7	244.851	295.463	286.073	266.957	256.3	237.101	217.953	201.489		Solomon Islands	209.102	1292.82	2573.9	4021.08	5409.76
Tonga	0.0627697	0.0852605	0.0955903	0.104353	0.103707	0.10355	0.105736	0.105454	0.10263		Tonga	0.0509472	0.075218	0.105039	0.116194	0.110726	0.119401	0.117114	0.116222	0.114915		Tonga	0.0509472	0.069318	0.101533	0.0988895	0.108541	0.107751	0.109729	0.109601	0.10699		Tonga	0.0509472	0.069038	0.10091	0.0977696	0.0971765	0.106531	0.108292	0.108457	0.105875		Tonga	0.0627697	0.399109	0.835741	1.32246	1.84358
Vanuatu	5.10981	6.44749	7.94382	8.46182	8.69738	8.86355	8.76855	8.69768	8.39663		Vanuatu	4.88001	6.83279	9.22196	9.58413	9.42311	9.47473	9.43614	9.224	9.16594		Vanuatu	4.88001	6.46685	8.3722	8.80986	8.92234	9.00637	8.89561	8.86704	8.67135		Vanuatu	4.88001	6.43099	8.30038	8.66301	8.75473	8.82075	8.68853	8.68704	8.49437		Vanuatu	5.10981	31.9966	65.7303	105.967	148.512
EUROPE	40453.5	46157.6	52294.5	52509.1	53098	53358.1	52747.9	52146.9	51189		EUROPE	38798.9	48891.8	60674.8	60557.6	60147.1	60074.1	59231.4	57861.6	57153		EUROPE	38798.9	46032.1	54518.3	55306.2	55379	55008.8	53950.4	52865	51410.6		EUROPE	38798.9	46133.1	54992.4	55457.5	55516.5	55262.5	54105.4	53128.4	51769.3		EUROPE	40453.5	248425	485350	747038	1.01017e+06
Albania	29.1005	33.3011	37.6201	37.8827	38.3592	39.0961	25.1405	25.8186	24.9543		Albania	26.4062	33.4342	40.9697	39.1951	36.1809	37.0057	37.5409	37.037	38.3968		Albania	26.4062	32.4638	39.5271	38.8957	39.4834	39.9321	25.9209	26.7697	26.1325		Albania	26.4062	32.2645	39.2173	38.3233	38.9151	39.3282	25.1752	26.2092	25.5678		Albania	29.1005	178.803	349.628	537.991	727.881
Austria	1058.91	1171.96	1283.34	1268.06	1254.25	1245.18	1195.09	1154.58	1109.05		Austria	1021.49	1154.45	1270.25	1215.55	1136.25	1096.72	1045.26	980.865	934.02		Austria	1021.49	1170.99	1339.03	1332.21	1291.57	1269.78	1216.66	1158.63	1103.09		Austria	1021.49	1160.42	1318.07	1303.3	1257.35	1241.68	1188.9	1135.49	1083.94		Austria	1058.91	6466.53	12437.7	18839.2	25165.6
Belgium	325.86	246.443	164.611	123.674	82.535	41.2177	0.0283799	0.0284899	0.0276099		Belgium	315.919	261.469	198.076	141.292	83.7233	24.5349	0.0147417	0.0141917	0.0140417		Belgium	315.919	249.544	178.111	133.343	84.4536	37.0414	0.023115	0.023475	0.022935		Belgium	315.919	247.401	175.415	130.929	83.5394	37.8342	0.0254834	0.0258834	0.0252834		Belgium	325.86	1875.74	3026.13	3808.24	4385.47
Bosnia and Herzegovina	181.694	234.307	303.193	318.007	332.143	347.758	348.988	351.908	347.002		Bosnia and Herzegovina	172.208	235.84	316.965	330.45	331.2	345.615	348.95	347.394	349.092		Bosnia and Herzegovina	172.208	216.348	269.801	277.471	284.466	295.881	296.914	297.477	291.445		Bosnia and Herzegovina	172.208	208.419	250.783	257.342	262.551	272.309	271.847	272.15	267.27		Bosnia and Herzegovina	181.694	1142.78	2383.2	3913.97	5518.15
Bulgaria	226.505	275.6	332.034	350.913	367.777	385.551	388.519	393.546	391.87		Bulgaria	212.733	294.123	396.476	417.627	427.297	445.511	451.992	448.817	454.725		Bulgaria	212.733	280.615	367.55	387.395	407.09	423.819	428.328	430.09	427.142		Bulgaria	212.733	276.578	358.623	376.828	393.419	411.312	414.787	417.546	415.43		Bulgaria	226.505	1408.12	2842.56	4521.61	6293.03
Croatia	204.425	222.91	232.695	234.953	237.903	242.063	236.365	232.407	226.132		Croatia	193.747	236.355	276.232	273.75	260.311	262.735	258.606	249.609	245.338		Croatia	193.747	225.037	258.797	264.609	262.972	265.61	260.142	252.827	244.694		Croatia	193.747	223.113	253.79	257.352	254.057	257.864	252.072	245.642	238.309		Croatia	204.425	1245.03	2369.37	3535.1	4712.81
Czech Republic	906.299	1004.73	1085.47	1024.74	990.743	947.075	846.691	751.478	775.727		Czech Republic	868.412	1113.21	1362.14	1203.12	1055.03	979.986	906.408	781.417	645.162		Czech Republic	868.412	1031.23	1201.03	1110.89	1018.48	970.535	906.416	780.787	641.186		Czech Republic	868.412	1019.37	1177.64	1083.03	993.876	952.771	890.191	769.19	632.579		Czech Republic	906.299	5536.23	10640.6	16007.2	21096.9
Denmark	111.756	117.358	141.716	133.868	130.438	127.241	120.782	114.842	104.477		Denmark	104.316	130.542	172.95	167.522	156.26	150.294	143.632	130.387	121.132		Denmark	104.316	118.386	151.425	145.093	140.071	135.841	129.296	121.642	110.557		Denmark	104.316	117.014	149.169	141.999	136.888	132.486	125.448	119.054	108.276		Denmark	111.756	676.14	1287.29	1988.02	2653.93
Finland	4304.72	5079.31	5952.31	6124.55	6221.51	6372.03	6478.58	6602.6	6578.55		Finland	4167.25	5375.44	6859.29	7038.16	7087.43	7356.04	7403.57	7412.18	7425.02		Finland	4167.25	5171.44	6405.81	6576.5	6695.37	6866.21	6917.95	6898.62	6819.3		Finland	4167.25	5109.15	6273.41	6458.39	6530.68	6709.38	6762.9	6746.49	6689.74		Finland	4304.72	26602.9	52872.5	82806.2	113526
France	1673.25	1887.52	2072.53	2069.06	2091.86	2131.15	2093.75	2056.68	1976.74		France	1564.13	2007.93	2484.81	2482.14	2394.15	2426.4	2380.57	2294.08	2247.99		France	1564.13	1891.43	2230.7	2233.18	2227.76	2250.46	2211.1	2160.6	2088.15		France	1564.13	1865.03	2177.9	2175.63	2157.69	2191.54	2144.86	2101.94	2033.72		France	1673.25	10253.8	19876.4	30235.5	40603.6
Germany	3722.33	4015.91	4296.22	4147.6	3990.19	3853.35	3568.67	3285.25	3016.23		Germany	3589.65	4306.39	5057.28	4970.7	4723.65	4567.8	4252.7	3941.92	3649.03		Germany	3589.65	4046.18	4566.57	4520.82	4323.67	4155.31	3848.41	3549.73	3246.05		Germany	3589.65	4018.16	4502.36	4435.67	4215.51	4065.74	3748.63	3460.52	3181.14		Germany	3722.33	22627.5	42987.4	64319.9	84900.5
Greece	51.7429	55.85	58.6476	60.4751	63.019	65.1251	65.3402	65.2864	63.0075		Greece	48.4785	54.9172	58.8149	53.1699	52.0471	53.6058	54.1039	52.5369	52.2774		Greece	48.4785	56.2954	64.5286	65.341	68.0974	70.2739	70.4227	70.3582	67.9878		Greece	48.4785	55.7253	63.4293	63.9915	66.5383	68.6604	68.6112	68.7069	66.4207		Greece	51.7429	314.564	596.612	891.677	1196.6
Hungary	187.574	247.641	228.721	231.22	234.542	239.163	236.907	237.774	230.596		Hungary	175.264	232.2	298.13	303.647	294.414	297.319	300.4	287.105	286.839		Hungary	175.264	250.945	252.809	254.719	258.068	263.083	262.941	260.407	252.61		Hungary	175.264	208.357	247.779	249.364	250.991	254.192	252.119	252.296	244.7		Hungary	187.574	1185.51	2404.8	3550.9	4710.32
Luxembourg	21.5123	18.6291	15.5135	14.3276	13.1811	12.3831	11.7734	10.6189	8.82022		Luxembourg	20.7506	20.0058	18.3303	17.1182	15.4366	14.1337	13.7199	11.4468	9.52704		Luxembourg	20.7506	19.0012	16.8408	15.7527	14.26	13.8276	12.5616	10.9545	8.82733		Luxembourg	20.7506	18.8068	16.5488	15.4065	13.9304	13.4385	12.1565	10.8348	8.80335		Luxembourg	21.5123	126.19	216.22	292.602	363.094
Ireland	219.387	222.817	220.672	213.753	209.137	204.722	192.396	180.541	163.342		Ireland	212.758	231.505	245.832	232.504	221.448	212.998	199.604	181.556	161.667		Ireland	212.758	222.182	226.369	217.697	208.832	201.99	188.638	173.187	152.38		Ireland	212.758	219.261	222.423	213.578	204.24	197.939	183.92	169.084	148.595		Ireland	219.387	1319.75	2431.69	3528.13	4592.28
Italy	467.778	539.374	609.083	625.7	645.085	666.406	674.309	667.865	643.601		Italy	436.148	522.167	603.001	578.06	547.983	562.678	566.852	561.22	567.236		Italy	436.148	539.731	662.315	666.448	682.469	700.044	708.37	708.116	684.233		Italy	436.148	534.603	651.293	654.821	668.646	687.418	694.286	693.298	670.889		Italy	467.778	2878.26	5644.84	8706.87	11854.8
Macedonia,The Fmr Yug Rp	20.6049	24.0653	27.6929	28.3582	29.1798	30.2173	30.984	31.7385	31.3915		Macedonia,The Fmr Yug Rp	18.8456	23.1531	28.1564	27.9863	26.1028	25.1034	23.4047	22.1533	23.0682		Macedonia,The Fmr Yug Rp	18.8456	23.2779	28.4373	28.4353	29.2458	30.0033	30.634	31.5717	31.5047		Macedonia,The Fmr Yug Rp	18.8456	23.1326	28.2052	28.0457	28.821	29.6271	30.1886	31.1506	31.0944		Macedonia,The Fmr Yug Rp	20.6049	127.09	251.044	390.174	532.786
Montenegro	27.9213	33.0489	40.2732	44.0641	50.4001	57.1336	58.1189	59.6702	60.4633		Montenegro	25.423	32.6552	38.3323	38.7358	36.8403	37.3468	36.9658	36.0646	36.0454		Montenegro	25.423	32.6583	43.0945	46.7805	53.24	62.0465	63.1876	64.4166	65.1499		Montenegro	25.423	32.4195	42.6716	45.9872	52.1592	60.2879	61.2618	62.6002	63.4207		Montenegro	27.9213	172.655	345.124	550.281	776.937
Netherlands	68.9279	51.9757	43.1626	59.8141	55.5798	53.4032	47.2204	12.3957	7.62788		Netherlands	61.8621	58.6687	59.6187	74.9767	65.4729	59.7694	51.2626	11.5549	6.59117		Netherlands	61.8621	50.8417	45.9021	60.3985	56.0868	53.1595	46.0977	10.8037	6.15933		Netherlands	61.8621	50.3093	45.4338	59.5978	55.338	52.6465	45.6589	10.7338	6.12364		Netherlands	68.9279	396.615	647.681	880.145	1174.98
Norway	638.444	793.714	993.67	1062.04	1097.57	1135.75	1122.95	1115.9	1102.43		Norway	612.47	846.896	1167.04	1258.9	1250.73	1297.85	1313.86	1297.53	1297.3		Norway	612.47	793.185	1035.18	1121.32	1136.33	1170.09	1163.61	1140.44	1118.7		Norway	612.47	786.531	1018.28	1090.77	1097.57	1134.25	1124.61	1105.3	1086.53		Norway	638.444	3985.93	8154.46	13191.2	18536.9
Poland	2223.46	2271.21	2201.02	1954.22	2084.54	1459.88	1647.29	1507.81	1361.41		Poland	2131.08	2384.37	2496.95	2218.7	2339.55	1725.45	1550.77	1396.19	1262.2		Poland	2131.08	2273.44	2309.61	2076.75	2220	1607.32	1435.14	1302.34	1156.76		Poland	2131.08	2256.78	2283.09	2044.68	2171.08	1564.92	1398.43	1270.7	1138.3		Poland	2223.46	13388.5	24674.3	35432.6	45334
Portugal	924.693	1053.37	1200.6	1242.97	1297.17	1351.88	1331.21	1317.75	1293.61		Portugal	895.071	995.447	1073.04	1050.57	1027.53	1011.94	984.732	931.718	885.774		Portugal	895.071	1059.46	1263.04	1312.24	1330.95	1339.89	1309.02	1271.18	1234.67		Portugal	895.071	1049.43	1241.66	1284.53	1301.55	1310.24	1280.55	1248.73	1215.74		Portugal	924.693	5676.84	11090.9	17136.3	23405.4
Romania	889.601	984.622	1090.03	1108.05	1148.46	1200.9	1209.87	1209.46	1170.36		Romania	856.062	1047.07	1271.5	1312.42	1334.39	1396.04	1424.47	1413.11	1399.26		Romania	856.062	993.027	1151.34	1191.81	1235.45	1297.51	1318.87	1321.21	1291.68		Romania	856.062	984.446	1134.36	1167.48	1204.83	1263.83	1279.68	1282.2	1245.83		Romania	889.601	5432.63	10461.1	15929.3	21510
Slovakia	490.158	477.094	454.187	393.611	348.619	314.783	275.188	298.343	251.234		Slovakia	471.017	507.79	521.029	451.403	393.307	352.756	310.372	325.55	272.557		Slovakia	471.017	483.213	481.987	422.295	373.007	335.133	292.976	310.352	259.201		Slovakia	471.017	479.206	475.795	414.881	362.705	327.086	285.963	305.063	255.675		Slovakia	490.158	2927.89	5290.45	7500.81	9423.87
Slovenia	223.232	214.297	205.095	197.072	187.403	181.665	168.247	154.038	138.098		Slovenia	212.807	219.786	222.688	198.602	169.653	152.197	132.454	113.871	97.7171		Slovenia	212.807	220.553	229.716	221.495	207.019	197.776	181.597	164.933	146.15		Slovenia	212.807	217.12	222.783	215.156	201.082	193.253	176.641	160.866	143.492		Slovenia	223.232	1330.46	2392.74	3410.19	4385.88
Spain	832.082	981.433	1147.29	1174.21	1205.83	1294.45	1287.71	1280.91	1264.38		Spain	797.725	1002.1	1213.57	1215.28	1219.31	1260.84	1272.1	1251.4	1248.26		Spain	797.725	1006.78	1263.52	1317.97	1353.5	1401.86	1435.09	1409.2	1382.77		Spain	797.725	993.262	1232.05	1277.55	1302.27	1364.87	1386.65	1365.49	1342.59		Spain	832.082	5141.84	10214.9	15978.2	21880.9
Sweden	5081.89	5917.2	6830.04	7031.9	7269.43	7545.89	7564.16	7583.77	7565.35		Sweden	4928.55	6261.9	7855.08	8064.81	8157.01	8451.12	8516.83	8533.8	8556.48		Sweden	4928.55	6029.08	7344.26	7546.29	7690.68	7941.2	7960.29	7945.38	7861.74		Sweden	4928.55	5957.43	7193.76	7412.35	7526.24	7794.73	7777.55	7767.08	7708.21		Sweden	5081.89	31326.6	61825.5	96177.5	131575
Switzerland	256.133	286.505	316.099	321.422	327.352	337.708	337.333	334.52	321.271		Switzerland	246.691	293.253	341.368	342.345	336.491	339.263	333.758	323.85	311.718		Switzerland	246.691	287.329	333.211	340.344	343.733	349.76	346.577	339.8	324.301		Switzerland	246.691	284.848	328.188	333.359	334.784	340.813	337.522	330.64	314.751		Switzerland	256.133	1567.17	3029.29	4615.11	6228.15
United Kingdom	711.181	772.866	815.812	801.688	797.512	797.559	765.293	733.767	695.841		United Kingdom	685.808	812.278	931.185	916.44	886.957	880.459	856.904	818.172	786.299		United Kingdom	685.808	776.439	858.855	843.221	826.621	821.792	789.523	755.448	713.175		United Kingdom	685.808	765.82	838.028	824.939	807.362	804.349	768.341	735.685	696.526		United Kingdom	711.181	4328.77	8236.04	12301	16305.2
Serbia	169.139	209.049	253.495	261.511	271.792	281.895	284.038	286.032	279.437		Serbia	151.655	220.061	303.609	314.445	307.996	317.084	318.766	313.213	313.607		Serbia	151.655	205.142	270.422	273.267	282.904	293.799	296.969	300.748	294.589		Serbia	151.655	202.849	266.126	267.803	276.633	287.718	289.97	293.809	287.403		Serbia	169.139	1054.75	2144.44	3419.93	4737.76
Belarus	917.83	1113.03	1342.12	1383.3	1432.83	1500.17	1622.16	1876.45	2257.1		Belarus	863.671	1229.75	1704.91	1738.96	1772.35	1849.12	1979.81	2186.96	2624.59		Belarus	863.671	1130.62	1478.34	1544.43	1588.18	1654.94	1777.2	2017.65	2399.72		Belarus	863.671	1117.89	1450.55	1505.23	1542.6	1605.25	1721.07	1969.54	2347.72		Belarus	917.83	5702.18	11496.4	18248.2	25214.2
Estonia	436.721	530.35	636.182	636.544	637.821	641.937	619.548	602.418	580.445		Estonia	414.412	584.932	793.725	802.067	767.752	768.768	750.694	718.217	699.609		Estonia	414.412	541.749	704.784	716.271	703.501	702.498	679.764	652.282	624.387		Estonia	414.412	535.577	691.137	696.853	680.019	682.506	659.319	634.726	609.216		Estonia	436.721	2713.95	5471.54	8652.81	11836.8
Latvia	623.282	727.245	838.721	831.585	825.45	822.759	786.309	758.854	725.411		Latvia	596.229	803.477	1054.52	1027.24	970.724	963.393	939.248	888.642	858.746		Latvia	596.229	746.478	931.222	937.725	912.103	903.577	867.695	823.742	781.38		Latvia	596.229	737.737	912.288	912.441	882.483	876.763	839.295	801.016	761.764		Latvia	623.282	3843.65	7591.36	11777.8	15929.6
Lithuania	283.319	327.254	372.255	375.356	379.248	384.845	374.401	366.759	356.16		Lithuania	269.012	364.179	478.356	476.914	456.074	461.221	454.646	439.396	431.862		Lithuania	269.012	334.716	413.563	422.827	418.993	422.153	412.04	398.636	384.792		Lithuania	269.012	330.87	405.5	411.278	404.83	409.917	399.315	387.388	374.852		Lithuania	283.319	1743.85	3425.12	5289.5	7170.17
Moldova, Republic of	14.8771	19.2724	23.842	23.9629	24.3885	25.1393	25.8098	26.5307	25.8743		Moldova, Republic of	11.9775	21.9421	34.42	35.1379	32.7421	32.688	31.9459	30.9705	31.2129		Moldova, Republic of	11.9775	18.2075	25.5181	24.4863	25.0014	25.3355	25.7608	26.8442	26.4202		Moldova, Republic of	11.9775	18.0731	25.3784	24.0966	24.5932	25.049	25.4177	26.53	26.1311		Moldova, Republic of	14.8771	93.6576	194.589	313.92	434.16
Russian Federation	11335.2	13247.2	15490.5	15619.7	15704.1	15949.9	15621.2	15361.3	14938.7		Russian Federation	10869.1	14142.2	18210.4	18256.2	18466.5	18480.3	18197.6	17725.3	17452.6		Russian Federation	10869.1	12749.4	15045.8	15531.7	15462.2	15269.4	14851.4	14480.7	13978		Russian Federation	10869.1	13247.1	16261.9	16519.6	16634.7	16456.9	16028.3	15684	15159.6		Russian Federation	11335.2	69923.2	138403	215984	294167
Ukraine	592	749.161	938.081	978.964	1020.65	1070.64	1085.49	1097.25	1102.3		Ukraine	549.833	829.936	1215.8	1271.49	1306.73	1378.02	1386.94	1366.34	1370.06		Ukraine	549.833	754.701	1029.34	1085.71	1123.1	1169.94	1182.84	1197.1	1165.56		Ukraine	549.833	748.624	1017.28	1064.85	1096	1143.69	1153.75	1166.7	1138.89		Ukraine	592	3709.16	7643.88	12375.2	17311.7
WORLD	247253	276795	311476	314318	318986	323774	320718	317816	310923		WORLD	243083	288325	343566	345240	340730	342239	338868	329845	326093		WORLD	243083	278689	322900	325029	327156	330134	326667	322310	314205		WORLD	243083	278033	322052	323020	324355	327344	323631	320213	312485		WORLD	247253	1.51306e+06	2.93172e+06	4.49194e+06	6.0682e+06
[truncated: 72 more columns]

## Sheet: Rndwd_Prod_Val_10%_Higher_Cost
Annual	REF (cost doesn't change in the REF scenario)											BF											AF											BAC										Cumulative	REF (cost doesn't change in the REF scenario)
Million 2018 $	2020	2025	2030	2035	2040	2045	2050	2055	2060		Million 2018 $	2020	2025	2030	2035	2040	2045	2050	2055	2060		Million 2018 $	2020	2025	2030	2035	2040	2045	2050	2055	2060		Million 2018 $	2020	2025	2030	2035	2040	2045	2050	2055	2060		Million 2018 $	2020	2025	2030	2035	2040
AFRICA	32989.5	35308.3	38174.9	38394.1	38780.8	39344.8	39602.9	40011.2	38255		AFRICA	31703.6	36790.6	43229.5	43592.5	42336.6	41708.8	41144	39031.5	39255.7		AFRICA	31703.6	35046.8	39420.6	39063	39459.7	39786.7	39878.3	40367.9	38382.3		AFRICA	31703.6	34929.1	39247.1	38727	39109.3	39434.8	39499.7	40077.6	38107.3		AFRICA	32989.5	200256	379664	570757	763114
Algeria	352.081	385.657	419.836	427.159	435.267	444.453	453.42	462.436	461.811		Algeria	336.899	394.168	459.965	466.972	453.527	454.959	451.693	447.509	451.263		Algeria	336.899	382.134	433.945	432.983	441.996	448.545	455.291	466.557	468.009		Algeria	336.899	381.573	433.965	431.251	440.267	447.505	454.202	465.712	467.118		Algeria	352.081	2146.06	4108.53	6215.03	8358.94
Angola	278.457	299.45	321.626	322.622	324.704	328.124	331.641	338.222	334.176		Angola	268.511	315.83	373.101	376.848	370.883	369.08	373.521	362.462	365.267		Angola	268.511	296.524	328.974	326.457	329.381	332.232	337.131	342.791	339.425		Angola	268.511	299.016	335.533	332.097	335.652	336.414	339.078	346.997	343.098		Angola	278.457	1691.73	3211.16	4820.29	6435.48
Benin	292.99	317.441	342.289	342.319	344.178	348.053	352.465	357.893	355.559		Benin	280.983	336.334	403.884	406.721	393.455	391.837	389.341	383.325	385.685		Benin	280.983	316.276	357.057	351.62	353.731	355.377	358.577	365.133	363.907		Benin	280.983	315.203	355.475	348.53	350.837	352.64	355.401	362.675	361.435		Benin	292.99	1782.39	3394.44	5105.92	6819.38
Botswana	35.7119	38.2128	40.7247	40.9627	41.3543	41.9319	42.5062	43.3343	42.817		Botswana	34.3387	40.22	47.3078	47.938	47.0953	47.0111	47.365	46.1866	46.5418		Botswana	34.3387	37.7556	41.6511	41.2943	41.8093	42.2596	42.8785	43.6701	43.3014		Botswana	34.3387	37.918	42.103	41.61	42.2164	42.4797	42.9238	44.0102	43.6253		Botswana	35.7119	216.772	410.348	614.209	819.414
Burkina Faso	840.983	887.399	933.237	938.323	946.446	957.975	971.03	986.707	981.29		Burkina Faso	815.049	928.226	1064.28	1076.25	1055.14	1054.52	1056.07	1041.6	1049.17		Burkina Faso	815.049	885.24	964.742	956.778	966.921	974.704	986.499	1004.17	1001.65		Burkina Faso	815.049	882.836	961.299	950.42	961.353	967.895	977.769	998.319	995.609		Burkina Faso	840.983	5092.31	9575.14	14246.4	18946.2
Burundi	267.339	287.528	307.523	310.1	316.275	321.913	328.096	335.21	334.416		Burundi	256.442	302.225	356.81	362.104	355.69	356.645	357.409	353.415	357.581		Burundi	256.442	285.78	318.871	316.282	323.243	327.344	332.932	341.268	341.861		Burundi	256.442	284.864	317.611	313.765	320.888	324.82	329.803	338.981	339.493		Burundi	267.339	1624.22	3081.86	4622.05	6178.73
Cameroon	728.56	805.143	888.93	882.831	879.534	880.734	885.611	884.583	868.311		Cameroon	704.754	788.757	888.269	884.072	851.789	851.375	842.543	826.099	823.047		Cameroon	704.754	790.496	892.896	884.184	876.756	873.626	863.73	867.303	857.163		Cameroon	704.754	768.385	845.444	832.767	825.231	823.647	821.839	825.272	812.505		Cameroon	728.56	4447.94	8557.44	12996	17406.9
Cape Verde	7.2556	7.81077	8.34889	8.36842	8.3911	8.48085	8.60392	8.72294	8.65519		Cape Verde	6.93738	8.16721	9.68719	9.83364	9.48232	9.44966	9.35085	9.24515	9.29579		Cape Verde	6.93738	7.70355	8.64228	8.51504	8.58639	8.62893	8.67409	8.83409	8.82731		Cape Verde	6.93738	7.67568	8.61276	8.40672	8.50774	8.56909	8.64332	8.80323	8.78646		Cape Verde	7.2556	44.0888	83.6807	125.445	167.309
Central African Republic	141.581	153.663	166.645	166.502	166.821	167.804	167.118	167.554	164.147		Central African Republic	136.943	163.869	196.829	196.888	191.561	190.741	190.262	184.418	183.659		Central African Republic	136.943	149.496	164.371	163.428	163.542	164.142	164.148	164.34	161.426		Central African Republic	136.943	153.301	173.199	171.584	171.371	171.448	170.505	171.246	168.018		Central African Republic	141.581	861.569	1642.87	2475.95	3308.78
Chad	365.314	392.549	419.995	420.768	423.237	427.633	432.671	439.495	434.082		Chad	350.509	414.542	492.047	496.469	483.422	480.74	480.293	469.061	471.11		Chad	350.509	388.36	431.417	425.16	428.612	430.946	435.327	442.55	438.526		Chad	350.509	389.183	434.304	426.452	430.538	431.857	435.056	444.395	440.276		Chad	365.314	2219.12	4209.31	6310.06	8416.36
Congo, Republic of	241.771	255.015	269.284	267.916	267.112	267.355	261.433	257.728	250.343		Congo, Republic of	235.853	252.51	278.261	268.84	260.647	259.827	258.205	248.968	245.853		Congo, Republic of	235.853	260.286	290.485	291.236	287.65	287.21	282.167	275.649	267.239		Congo, Republic of	235.853	250.654	269.886	269.152	265.325	264.746	259.419	255.14	247.739		Congo, Republic of	241.771	1463.87	2753.21	4098.27	5437.04
Côte d'Ivoire	527.923	564.314	603.203	606.998	615.148	627.442	638.604	651.223	655.491		Côte d'Ivoire	509.026	591.838	691.882	695.843	678.56	682.898	682.37	680.447	687.452		Côte d'Ivoire	509.026	563.671	628.408	623.894	629.889	637.339	644.918	657.097	660.247		Côte d'Ivoire	509.026	561.923	625.412	618.431	623.785	632.555	639.833	652.15	655.425		Côte d'Ivoire	527.923	3203.93	6064.39	9084.2	12127.3
Djibouti	15.2749	16.5819	17.8603	17.9809	18.1788	18.4853	18.8687	19.2974	19.3846		Djibouti	14.6075	17.5307	21.12	21.4244	20.7581	20.8142	20.7248	20.6669	21.0215		Djibouti	14.6075	16.4468	18.5657	18.3114	18.5755	18.7604	19.0707	19.6398	19.8331		Djibouti	14.6075	16.4065	18.5245	18.1869	18.434	18.6784	18.9825	19.5545	19.7456		Djibouti	15.2749	92.9561	177.144	266.566	356.668
Egypt	680.586	249.827	269.106	270.107	272.357	275.899	279.949	284.059	282.264		Egypt	646.487	236.867	285.112	288.228	278.398	277.993	275.031	271.962	273.518		Egypt	646.487	222.2	250.438	246.417	249.035	250.538	253.03	258.481	258.092		Egypt	646.487	221.656	249.888	244.744	247.341	249.394	251.872	257.309	256.906		Egypt	680.586	3652.76	4921.17	6267.7	7620.48
Equatorial Guinea	100.79	110.881	122.07	119.266	116.751	114.748	109.411	104.999	100.393		Equatorial Guinea	98.5281	108.305	119.043	115.028	108.419	106.513	102.824	97.996	94.5658		Equatorial Guinea	98.5281	113.581	132.546	131.108	126.575	123.913	118.572	112.809	107.437		Equatorial Guinea	98.5281	112.647	130.553	128.375	123.305	121.1	115.702	110.314	105.255		Equatorial Guinea	100.79	614.829	1180.42	1787.97	2381.78
Ethiopia	4528.58	4901.75	5274.94	5298.28	5344.75	5416.13	5498.8	5589.44	5551.75		Ethiopia	4335.08	5171.05	6186.85	6259.26	6069.45	6060.84	6025.06	5944.44	5985.92		Ethiopia	4335.08	4870.25	5479.99	5403.15	5463.81	5503.35	5568.16	5688.9	5676.58		Ethiopia	4335.08	4857.99	5466.64	5366.88	5429.45	5473.09	5532.48	5660.93	5647.86		Ethiopia	4528.58	27544.7	52426.6	78824.6	105363
Gabon	226.51	228.446	234.744	223.357	207.872	193.419	180.294	171.35	165.04		Gabon	221.654	223.883	228.843	210.045	192.007	182.023	173.009	165.992	163.559		Gabon	221.654	230.615	245.825	241.36	232.682	214.154	197.7	185.687	177.123		Gabon	221.654	229.279	243.336	234.886	219.914	203.765	188.943	178.514	171.186		Gabon	226.51	1360.99	2509.52	3671.85	4773.16
Gambia	66.2665	72.7597	79.8005	77.6333	75.7252	74.2434	72.2533	70.6291	68.2699		Gambia	64.5756	74.0249	85.0696	82.6886	78.007	75.8956	73.1502	70.1389	68.14		Gambia	64.5756	71.4833	79.5335	76.8471	74.6107	72.7087	70.5542	68.8687	66.3986		Gambia	64.5756	71.1811	78.9883	76.0143	73.7263	72.0197	69.889	68.3095	65.925		Gambia	66.2665	404.092	774.932	1171.77	1558.03
Ghana	1984.2	2147.72	2312.07	2328.96	2350.72	2381.99	2417.13	2458.54	2452.53		Ghana	1901.78	2271.82	2721.14	2757.23	2679.49	2680.73	2661.14	2632.56	2655.7		Ghana	1901.78	2139.22	2412.08	2389.79	2416.78	2434.51	2458.61	2510.22	2512.29		Ghana	1901.78	2132.43	2402.74	2370.68	2396.21	2416.92	2440.04	2494.2	2496.5		Ghana	1984.2	12068.7	22971.7	34548.9	46215.5
Guinea	530.52	570.755	610.858	614.874	621.721	631.63	641.788	653.426	649.947		Guinea	508.385	602.79	716.979	726.48	707.471	708.166	706.445	697.035	703.014		Guinea	508.385	567.625	635.042	628.128	636.423	642.862	651.286	665.489	664.499		Guinea	508.385	565.889	632.749	623.272	631.839	638.258	645.719	661.269	660.168		Guinea	530.52	3223.35	6117.23	9175.54	12256.8
Guinea-Bissau	122.536	132.33	142.15	142.882	144.244	146.258	148.526	151.15	150.141		Guinea-Bissau	117.417	139.04	165.163	167.144	162.538	162.355	161.885	159.47	160.666		Guinea-Bissau	117.417	131.658	147.902	146.088	147.81	149.043	150.942	154.158	153.763		Guinea-Bissau	117.417	131.251	147.359	144.954	146.747	147.946	149.606	153.176	152.744		Guinea-Bissau	122.536	745.01	1416.48	2127.96	2843.74
Kenya	1119.38	1226.98	1337.09	1352.86	1372.19	1395.9	1409.32	1418.94	1391.82		Kenya	1072.32	1280.08	1524.2	1543.68	1498.45	1499.51	1483.5	1459.35	1459.51		Kenya	1072.32	1218	1383.4	1374.8	1394.88	1408.36	1413.58	1427.22	1413.44		Kenya	1072.32	1214.56	1378.56	1363.66	1383	1397.76	1401.03	1417.04	1403.55		Kenya	1119.38	6823.89	13068.9	19770.1	26553.8
Lesotho	108.613	115.916	123.141	124.002	125.314	127.096	129.121	131.176	131.103		Lesotho	104.962	119.869	137.823	139.399	135.818	135.86	134.845	133.64	134.01		Lesotho	104.962	113.659	123.379	122.017	123.19	123.852	124.849	126.833	126.341		Lesotho	104.962	112.932	122.028	120.247	121.409	122.28	123.257	125.212	124.718		Lesotho	108.613	658.983	1245.79	1862.36	2483.68
Liberia	373.721	408.942	445.147	450.01	458.12	469.558	479.635	490.644	493.019		Liberia	358.062	426.517	511.059	519.752	507.925	513.321	513.006	511.978	519.814		Liberia	358.062	404.156	457.813	455.11	464.025	472.571	480.796	494.188	498.177		Liberia	358.062	398.654	447.009	442.131	450.468	459.316	466.945	479.925	483.491		Liberia	373.721	2277.55	4358.46	6589.06	8847.22
Libyan Arab Jamahiriya	49.8028	54.6632	59.827	60.5963	61.5858	62.8616	63.8439	65.038	64.8482		Libyan Arab Jamahiriya	47.8707	53.4353	57.0814	44.081	42.5328	42.4197	41.9679	41.4926	41.7268		Libyan Arab Jamahiriya	47.8707	54.3414	61.8246	61.7754	62.6878	63.5852	64.4459	65.6767	65.6104		Libyan Arab Jamahiriya	47.8707	54.5132	62.4565	62.3176	63.3018	64.3281	65.1659	66.6416	66.663		Libyan Arab Jamahiriya	49.8028	303.677	582.157	882.061	1186.03
Madagascar	571.829	621.902	672.345	676.705	684.168	694.725	705.992	717.608	714.894		Madagascar	547.074	651.036	776.973	787.204	762.9	764.098	763.423	757.068	763.395		Madagascar	547.074	617.385	697.738	689.139	698.283	704.416	712.737	729.092	729.721		Madagascar	547.074	614.866	693.873	682.124	690.876	698.53	706.812	723.172	723.791		Madagascar	571.829	3481.05	6641	10007.1	13398.1
Malawi	344.428	371.743	400.939	406.842	415.089	426.479	438.272	455.741	461.779		Malawi	331.956	378.099	427.448	426.701	397.483	83.9598	83.2471	82.4979	83.154		Malawi	331.956	370.506	415.631	416.5	425.254	432.701	438.688	443.752	435.575		Malawi	331.956	368.651	412.275	411.912	421.018	425.417	428.924	436.949	428.454		Malawi	344.428	2093.88	3981.79	5992.39	8034.84
Mali	291.276	318.379	347.625	355.18	364.864	376.982	386.027	396.538	398.887		Mali	280.119	335.54	403.726	414.171	411.721	419.562	425.037	423.112	430.86		Mali	280.119	316.385	358.688	361.264	370.958	380.992	389.073	399.23	401.549		Mali	280.119	316.267	359.74	361.228	371.342	381.349	388.978	400.853	403.778		Mali	291.276	1774.76	3395.9	5141.58	6927.16
Mauritania	85.002	93.1845	101.609	102.569	103.942	105.78	107.775	109.792	109.63		Mauritania	81.3531	98.7784	120.144	122.297	118.851	119.342	118.664	118.022	119.276		Mauritania	81.3531	92.7212	105.88	105.036	106.657	107.863	109.32	112.097	112.443		Mauritania	81.3531	92.4674	105.587	104.249	105.834	107.263	108.719	111.497	111.846		Mauritania	85.002	518.194	992.541	1501.55	2015.77
Mauritius	0.212605	0.250437	0.27741	0.279472	0.282526	0.293631	0.297507	0.301716	0.300341		Mauritius	0.193932	0.235794	0.268213	0.277161	0.270604	0.27897	0.278583	0.276372	0.274385		Mauritius	0.193932	0.230244	0.276823	0.286612	0.290003	0.288253	0.291462	0.308316	0.296784		Mauritius	0.193932	0.229654	0.2759	0.284452	0.287769	0.286393	0.289385	0.29522	0.294989		Mauritius	0.212605	1.31346	2.59262	3.98173	5.38215
Morocco	372.284	400.932	429.905	437.994	447.704	459.428	470.848	482.43	487.117		Morocco	360.293	401.005	448.095	455.978	446.411	449.405	449.215	448.646	453.752		Morocco	360.293	398.024	440.603	442.453	452.501	461.827	471.719	485.379	491.211		Morocco	360.293	397.068	439.319	439.73	449.56	459.599	469.213	482.757	488.609		Morocco	372.284	2262.35	4295.98	6453.6	8653.28
Mozambique	889.341	972.963	1062.4	1066.56	1074.43	1086.88	1094.07	1106.22	1092.19		Mozambique	856.087	1015.8	1208.89	1219.24	1188.55	1187.2	1186.4	1162.44	1164.9		Mozambique	856.087	955.924	1071.77	1063.88	1071.95	1079.88	1087.84	1100.89	1090.47		Mozambique	856.087	959.037	1081.59	1069.6	1077.7	1084.13	1088.87	1106.04	1095.34		Mozambique	889.341	5419.67	10373.9	15690.1	21030.8
Niger	498.417	538.206	578.224	581.164	586.568	594.683	603.46	614.002	608.749		Niger	477.702	569.156	680.38	688.761	670.709	669.563	668.276	656.469	660.912		Niger	477.702	528.813	586.203	578.437	584.562	588.684	595.023	605.981	601.79		Niger	477.702	533.426	598.379	588.613	595.998	600.317	606.44	620.675	617.537		Niger	498.417	3030.29	5761.34	8655.39	11566.6
Nigeria	3309.48	3648.05	4013.57	4098.47	4200.37	4327.87	4435.6	4555.36	4596.93		Nigeria	3181.57	3805.61	4562.96	4658.32	4596.46	4667.37	4704.58	4697.62	4774.66		Nigeria	3181.57	3613.95	4121.23	4140.52	4235.99	4336.68	4425.28	4541.62	4578.19		Nigeria	3181.57	3602.57	4104.42	4106.94	4200.41	4302.57	4384.68	4507.27	4543.18		Nigeria	3309.48	20195.5	38801.3	58954	79548.3
Réunion	4.45792	4.52853	4.64847	4.65947	4.69933	4.75011	4.81517	4.87495	4.83365		Réunion	4.26894	4.63931	5.20308	5.23294	5.05585	5.02388	4.96679	4.89727	4.91026		Réunion	4.26894	4.48954	4.79931	4.74635	4.78595	4.81754	4.85563	4.94189	4.9212		Réunion	4.26894	4.47726	4.78573	4.70198	4.75116	4.78078	4.81697	4.91533	4.89456		Réunion	4.45792	26.8181	49.5807	72.8341	96.1713
Rwanda	248.727	269.608	290.779	292.993	296.092	309.109	313.725	318.562	316.31		Rwanda	239.114	259.183	77.6044	78.4473	75.7672	75.6537	74.9343	74.1827	74.6943		Rwanda	239.114	263.983	298.128	294.792	296.123	295.608	293.984	286.318	69.7031		Rwanda	239.114	263.109	296.875	292.425	293.81	293.278	291.219	284.314	69.3826		Rwanda	248.727	1513.24	2882.45	4338.56	5806.63
Sao Tome and Principe	6.62285	7.24461	7.88958	7.91906	7.90352	7.92596	7.94857	8.00505	7.93172		Sao Tome and Principe	6.39141	7.21571	8.13697	8.14185	7.86108	7.80378	7.71335	7.57266	7.54342		Sao Tome and Principe	6.39141	7.24364	8.23085	8.20126	8.19282	8.15658	8.1512	8.20178	8.13685		Sao Tome and Principe	6.39141	7.21951	8.1928	8.13146	8.10732	8.09084	8.07756	8.13849	8.06597		Sao Tome and Principe	6.62285	40.3589	77.2269	116.704	156.284
Senegal	285.713	307.358	329.553	330.894	333.425	337.461	341.555	347.473	343.16		Senegal	274.597	319.511	373.349	377.617	369.955	368.691	370.466	361.409	363.76		Senegal	274.597	305.391	340.747	337.216	340.644	343.551	347.861	353.816	350.651		Senegal	274.597	304.133	338.73	334.139	338.129	339.723	342.668	350.637	347.376		Senegal	285.713	1735.92	3294.91	4944.02	6601.02
Sierra Leone	244.795	265.426	286.198	286.795	288.64	291.843	295.37	299.323	296.76		Sierra Leone	234.402	280.021	335.492	338.392	327.152	326.146	323.364	318.603	319.909		Sierra Leone	234.402	263.987	297.911	293.269	295.613	296.986	299.446	304.889	303.523		Sierra Leone	234.402	263.238	296.97	291.033	293.409	295.118	297.355	303.136	301.778		Sierra Leone	244.795	1489.4	2837.3	4268.89	5704.71
Somalia	594.786	646.835	699.018	702.325	708.835	718.741	729.84	741.369	736.974		Somalia	568.774	675.19	803.778	813.29	786.832	786.315	779.23	770.632	775.733		Somalia	568.774	635.143	709.99	699.424	707.435	712.426	720.177	736.11	735.352		Somalia	568.774	640.381	723.759	709.878	718.099	724.648	732.436	748.989	748.279		Somalia	594.786	3620.77	6907.13	10405.5	13923.7
South Africa	1778.4	1926.31	2086.68	2020.01	1963.44	1921.22	1839.25	1774.54	1685.33		South Africa	1736.82	1921.39	2101.82	1991.21	1828.4	1712.17	1607.57	1502.45	1424.66		South Africa	1736.82	1924.79	2142.15	2075.47	1987	1926.54	1839.57	1756.26	1659.66		South Africa	1736.82	1901.74	2090.49	2013.47	1911.37	1855.08	1768.43	1694.34	1602.7		South Africa	1778.4	10818.3	20610.2	30977	41020.5
Sudan	829.674	890.552	951.99	961.904	975.056	991.764	802.583	817.974	814.32		Sudan	802.694	931.519	1088.06	1106.24	1086.76	889.253	887.603	877.976	886.725		Sudan	802.694	885.952	980.352	976.507	992.035	1004.6	813.593	833.31	833.447		Sudan	802.694	885.016	980.335	973.347	989.271	1002.28	809.883	831.032	831.097		Sudan	829.674	5038.92	9553.12	14323	19145.7
Swaziland	96.3707	108.548	120.353	122.724	140.218	144.315	139.605	132.08	119.842		Swaziland	93.3823	95.4492	93.4975	89.5677	79.8649	41.2556	1.9031	0	0.00580719		Swaziland	93.3823	109.055	126.324	126.914	142.076	140.659	134.318	126.294	115.269		Swaziland	93.3823	108.561	125.456	125.181	139.684	138.426	132.259	124.658	113.683		Swaziland	96.3707	590.402	1144.95	1749.09	2380.2
Tanzania, United Rep of	1133.41	1214.88	1295.37	1300.2	1311.7	1328.96	1347.98	1371.42	1359.08		Tanzania, United Rep of	1087.87	1276.35	1501.79	1518.96	1481.51	1478.62	1478.7	1450.61	1459.48		Tanzania, United Rep of	1087.87	1209.92	1348.14	1331.82	1346.85	1358.08	1375.27	1402.14	1394.84		Tanzania, United Rep of	1087.87	1205.81	1342.2	1320.89	1337.15	1346.3	1360.19	1391.98	1384.31		Tanzania, United Rep of	1133.41	6881.92	13036.8	19518.5	26031
Togo	190.768	207.161	224.026	224.508	225.855	228.506	231.725	235.438	234.479		Togo	182.849	216.082	256.079	258.456	250.621	250.62	249.331	246.797	248.931		Togo	182.849	205.409	231.335	228.034	229.795	231.189	233.636	238.497	238.449		Togo	182.849	204.755	230.439	226.103	227.922	229.64	231.945	237.049	237.005		Togo	190.768	1161	2213.67	3334.29	4458.17
Tunisia	170.464	189.302	215.878	224.212	233.046	242.99	251.014	259.273	263.264		Tunisia	163.376	200.589	239.572	244.464	239.302	238.504	231.39	223.131	220.258		Tunisia	163.376	192.667	223.002	228.314	237.235	245.744	252.554	260.68	264.113		Tunisia	163.376	191.979	222.16	226.542	235.324	243.844	250.275	258.655	261.99		Tunisia	170.464	1041.62	2014.71	3102.43	4232.33
Uganda	1944.97	2103.3	2261.48	2269.25	2281.74	2295.66	2289.38	2151.03	647.169		Uganda	1865.22	2209.44	2618.98	2634.67	2539.08	2486.9	2138.84	598.139	602.538		Uganda	1865.22	2092.84	2350.96	2318.95	2332.74	2330.59	2313.47	2203.38	597.02		Uganda	1865.22	2086.29	2341.95	2300.64	2315.14	2313.41	2293.33	2189.08	594.28		Uganda	1944.97	11828.1	22502.8	33818	45176.8
Congo, Dem Republic of	3665.96	3999.7	4345.89	4383.56	4442.14	4523.79	4610.95	4694.61	4664.7		Congo, Dem Republic of	3512.89	4221.29	5093.01	5172.67	5052.35	5067.95	5073.85	4998.81	5039.95		Congo, Dem Republic of	3512.89	3970.9	4501.96	4462.08	4531.63	4603.64	4663.97	4764.29	4752.54		Congo, Dem Republic of	3512.89	3966.7	4503.79	4446.04	4518.81	4574.43	4642.09	4754.82	4742.37		Congo, Dem Republic of	3665.96	22329.5	42674.2	64441.3	86417.7
Zambia	1020.09	1103.71	1188.33	1197.05	1211.55	1232.23	1254.06	1279.31	1275.11		Zambia	978.212	1166.04	1394.32	1413.21	1378.6	1381.64	1382.02	1366.04	1380.82		Zambia	978.212	1100.1	1240.41	1228.28	1245.29	1259.45	1278.33	1308.27	1308.92		Zambia	978.212	1096.49	1235.31	1218.37	1236.01	1249.93	1266.76	1299.63	1300.07		Zambia	1020.09	6204.15	11807.3	17757.7	23757.4
Zimbabwe	425.255	466.5	509.431	523.597	541.034	562.353	578.624	596.131	603.63		Zimbabwe	408.394	489.544	588.097	605.765	601.599	615.982	622.029	624.621	637.479		Zimbabwe	408.394	464.024	528.378	534.698	552.56	570.78	585.31	604.602	613.362		Zimbabwe	408.394	462.676	526.523	530.608	548.18	566.922	580.902	600.638	609.328		Zimbabwe	425.255	2592.78	4968.21	7529.53	10165
NORTH/CENTRAL AMERICA	49278.4	56273.1	64460.8	64779.4	65203.7	65286.2	62777.8	60547.3	58024.2		NORTH/CENTRAL AMERICA	47868.1	58882.3	72386.6	73176.3	72683.4	73145.4	71508	68539	66190.3		NORTH/CENTRAL AMERICA	47868.1	56360.1	66796.9	68027	68300.3	68805.4	66255.5	63180.4	60276.9		NORTH/CENTRAL AMERICA	47868.1	56569.1	67378.5	68100.7	68017.9	68499.6	66062.2	63293.8	60500.7		NORTH/CENTRAL AMERICA	49278.4	302665	592219	914841	1.23916e+06
Bahamas	1.13942	1.26523	1.38377	1.38451	1.39587	1.4144	1.43599	1.45421	1.44161		Bahamas	1.06302	1.29782	1.57143	1.59484	1.53381	1.52612	1.50823	1.48363	1.49222		Bahamas	1.06302	1.22946	1.42764	1.39727	1.4121	1.43095	1.43426	1.46315	1.45799		Bahamas	1.06302	1.22587	1.42364	1.38602	1.40065	1.41176	1.42586	1.45496	1.44974		Bahamas	1.13942	6.96235	13.407	20.3266	27.2605
Barbados	0.731113	0.813383	0.899713	0.919691	0.926111	0.956591	0.948538	0.95065	0.945051		Barbados	0.70786	0.618085	0.503018	0.482216	0.458329	0.441133	0.432196	0.404949	0.405628		Barbados	0.70786	0.814592	0.936813	0.958224	0.972405	1.00242	1.00578	0.991812	0.983909		Barbados	0.70786	0.811058	0.929927	0.948464	0.961328	0.9792	0.980244	0.969937	0.962642		Barbados	0.731113	4.46895	8.62219	13.1407	17.7456
Belize	7.36261	7.93115	8.51355	8.49824	8.54395	8.63214	8.61941	8.63276	8.51233		Belize	6.99374	7.73035	8.64464	8.6911	8.40279	8.41411	8.29604	8.17826	8.14425		Belize	6.99374	7.88531	8.93398	8.8067	8.81624	8.85866	8.82671	8.85603	8.72809		Belize	6.99374	7.83093	8.84125	8.69455	8.69173	8.75448	8.70954	8.72612	8.62909		Belize	7.36261	44.7442	84.9823	127.535	170.072
Canada	14973.5	16820.6	18963.3	18997.2	19342.5	19881.2	19440.8	18919.2	18259.8		Canada	14661.2	17698.7	21479.5	21512.2	21579.2	22218.7	22215.9	21678.2	21095		Canada	14661.2	16543.5	18825.7	19151.1	19462.8	19853.8	19355.6	18619.5	17932.2		Canada	14661.2	16987.3	19929.8	20043.5	20218.5	20721.9	20378.6	19759.9	19040.1		Canada	14973.5	91688.2	177934	272784	368116
Saint Lucia	0.360489	0.400999	0.445394	0.460102	0.461445	0.464971	0.472484	0.4766	0.473859		Saint Lucia	0.327538	0.41363	0.518606	0.530598	0.513518	0.522199	0.518519	0.50858	0.508392		Saint Lucia	0.327538	0.385288	0.4601	0.454405	0.456594	0.468904	0.474416	0.481219	0.480461		Saint Lucia	0.327538	0.384139	0.458554	0.450624	0.452731	0.465802	0.471064	0.478153	0.477398		Saint Lucia	0.360489	2.20345	4.25284	6.49452	8.79637
Costa Rica	213.074	234.266	256.882	258.578	261.481	264.621	264.909	265.726	261.889		Costa Rica	202.961	235.007	271.555	273.366	265.896	268.329	267.843	263.339	263.535		Costa Rica	202.961	234.37	272.343	273.058	274.561	276.908	276.232	275.449	270.645		Costa Rica	202.961	232.697	268.827	268.882	269.63	272.068	270.799	271.053	266.466		Costa Rica	213.074	1299.64	2493.59	3779.69	5075.49
Cuba	92.155	99.8504	108.232	108.835	109.454	110.138	109.305	109.038	104.918		Cuba	88.2837	100.867	114.576	113.277	111.528	110.74	111.095	105.991	104.93		Cuba	88.2837	99.951	113.909	113.902	114.58	115.288	114.945	114.316	111.064		Cuba	88.2837	99.3185	112.809	112.537	113.405	113.383	112.401	112.784	109.483		Cuba	92.155	560.625	1068.26	1610.02	2154.82
Dominica	0.250891	0.289108	0.313676	0.325134	0.327185	0.330764	0.334468	0.348802	0.341408		Dominica	0.234771	0.285351	0.357908	0.370386	0.356973	0.367149	0.363147	0.353226	0.354304		Dominica	0.234771	0.265681	0.324105	0.329893	0.332439	0.333804	0.336158	0.341965	0.336054		Dominica	0.234771	0.264891	0.322971	0.315936	0.329575	0.331504	0.333641	0.339721	0.33384		Dominica	0.250891	1.54356	3.01367	4.59351	6.22123
Dominican Republic	36.9925	40.3053	43.5962	44.2619	44.7962	45.5744	46.1916	46.983	46.789		Dominican Republic	34.7416	41.1433	49.2139	50.9303	48.86	48.3773	47.9375	47.3792	47.6693		Dominican Republic	34.7416	39.5995	45.1447	45.1661	45.7479	46.2162	46.678	47.5822	47.5385		Dominican Republic	34.7416	39.4383	44.9212	44.7165	45.2507	45.828	46.2687	47.1888	47.1904		Dominican Republic	36.9925	225.268	430.085	648.732	870.575
El Salvador	157.18	174.331	191.66	193.403	196.464	200.305	203.126	206.435	205.206		El Salvador	147.353	170.332	197.928	197.336	188.216	187.361	184.872	182.052	182.342		El Salvador	147.353	169.993	195.436	193.513	195.625	197.68	200.016	203.674	202.684		El Salvador	147.353	169.448	194.723	191.878	193.901	196.363	198.372	201.86	201.204		El Salvador	157.18	960.229	1849.21	2809.26	3779.33
Guatemala	724.697	797.618	871.719	873.806	879.749	891.094	902.463	914.459	905.078		Guatemala	677.663	833.378	1022.74	1032.79	992.831	990.663	977.482	964.141	967.897		Guatemala	677.663	781.971	902.461	887.018	894.138	897.758	904.675	923.15	918.837		Guatemala	677.663	779.11	898.638	878.284	885.007	891.779	898.367	916.896	912.49		Guatemala	724.697	4421.1	8483.29	12844	17218.9
Haiti	73.5421	80.8385	88.1825	88.5172	89.3142	90.5842	91.9063	93.289	92.4246		Haiti	68.7394	83.5427	101.44	102.624	98.7577	98.545	97.3698	95.9228	96.4116		Haiti	68.7394	78.8808	90.4588	88.8437	89.8233	90.4333	91.3282	93.348	92.9438		Haiti	68.7394	78.4967	89.852	87.7963	88.7663	89.5438	90.3915	92.4461	92.0541		Haiti	73.5421	448.549	860.086	1301.33	1744.72
Honduras	313.739	344.049	374.786	375.603	378.407	383.403	387.382	391.468	386.906		Honduras	294.13	354.545	427.261	430.298	414.288	413.711	408.365	402.206	403.439		Honduras	294.13	338.286	389.401	382.661	385.71	388.05	390.403	397.124	394.122		Honduras	294.13	336.788	387.132	378.849	381.672	384.908	386.885	393.672	390.847		Honduras	313.739	1912.75	3663.73	5538.48	7419.3
Jamaica	36.8288	41.4553	46.0908	46.8565	47.4996	48.3473	48.6254	49.1225	48.054		Jamaica	35.1308	43.2868	53.076	54.4621	54.3509	54.7487	55.5004	53.9149	54.1042		Jamaica	35.1308	41.2637	48.4645	48.916	49.5856	50.4698	51.0187	51.4368	50.491		Jamaica	35.1308	40.9454	47.7816	48.1675	48.9241	49.4967	49.6858	50.5011	49.5613		Jamaica	36.8288	225.599	437.511	668.731	903.656
Martinique	0.348891	0.374479	0.386384	0.386243	0.391691	0.406029	0.410153	0.414568	0.399202		Martinique	0.316835	0.382202	0.446162	0.45855	0.440077	0.437386	0.431203	0.434314	0.434863		Martinique	0.316835	0.355512	0.395073	0.386825	0.38942	0.401362	0.403696	0.410583	0.407348		Martinique	0.316835	0.344315	0.39381	0.383625	0.386207	0.387796	0.390123	0.397503	0.394476		Martinique	0.348891	2.11893	4.00324	5.93502	7.87168
Mexico	1874.63	2120.05	2395.76	2418.43	2440.91	2476.25	2478.18	2478.09	2433.55		Mexico	1771.17	2208.43	2753.27	2795.73	2724.09	2742.11	2709.48	2669.31	2662.27		Mexico	1771.17	2101.96	2512.85	2504.26	2521.57	2545.66	2543.64	2558.27	2520.46		Mexico	1771.17	2086.87	2481.52	2466.51	2480.7	2510.51	2502.97	2516.91	2482.1		Mexico	1874.63	11493.2	22369.2	34370.7	46485.3
Netherlands Antilles	0.00326667	0.00353667	0.00379667	0.00375667	0.00373667	0.00373667	0.00749334	0.00751334	0.00735334		Netherlands Antilles	0.00304503	0.00372503	0.00454503	0.00453503	0.00429503	0.00422503	0.00411503	0.00400503	0.00397503		Netherlands Antilles	0.00304503	0.00345503	0.00391503	0.00378503	0.00377503	0.00749005	0.00747005	0.00755005	0.00743005		Netherlands Antilles	0.00304503	0.00344503	0.00390503	0.00375503	0.00374503	0.00372503	0.00371503	0.00375503	0.00369503		Netherlands Antilles	0.00326667	0.01987	0.0378134	0.0567567	0.07552
Nicaragua	212.711	234.319	255.891	256.161	257.436	259.909	262.449	265.123	261.889		Nicaragua	198.639	239.707	288.395	289.522	277.149	275.581	271.165	266.674	267.395		Nicaragua	198.639	226.795	258.507	252.517	254.014	254.491	255.961	260.827	259.077		Nicaragua	198.639	226.026	257.576	250.344	251.795	252.934	254.351	259.212	257.491		Nicaragua	212.711	1297.87	2491.04	3770.77	5052.85
Panama	51.6702	58.4752	66.1093	66.1849	66.4782	67.2202	67.8268	68.4381	67.9554		Panama	48.8893	53.8205	59.1411	59.4145	57.7759	58.4347	57.6346	56.8731	57.1174		Panama	48.8893	56.4196	65.4675	65.0744	65.1067	65.2814	65.2528	65.7729	65.3431		Panama	48.8893	55.801	64.2053	63.4244	63.4897	63.873	64.0083	64.6876	64.35		Panama	51.6702	316.826	616.836	947.459	1278.68
Saint Vincent/Grenadines	0.262489	0.291363	0.327698	0.328323	0.330359	0.345397	0.348844	0.35263	0.348853		Saint Vincent/Grenadines	0.236187	0.298154	0.356003	0.368464	0.355244	0.366338	0.362412	0.356547	0.35758		Saint Vincent/Grenadines	0.236187	0.278182	0.338735	0.333284	0.335794	0.349063	0.35116	0.356643	0.35415		Saint Vincent/Grenadines	0.236187	0.277343	0.337499	0.330463	0.33289	0.334808	0.336889	0.354237	0.351767		Saint Vincent/Grenadines	0.262489	1.60381	3.09696	4.73607	6.37972
Trinidad and Tobago	9.54743	9.89717	9.9909	10.2635	10.2934	10.3709	10.2117	10.074	9.90258		Trinidad and Tobago	9.30412	7.71464	5.86798	5.83775	5.65876	5.6149	5.47829	5.31973	5.20683		Trinidad and Tobago	9.30412	9.87736	10.3202	10.7036	10.6374	10.6811	10.531	10.3619	10.1581		Trinidad and Tobago	9.30412	9.83979	10.2524	10.5432	10.4522	10.5149	10.3347	10.1758	9.99287		Trinidad and Tobago	9.54743	57.6343	107.214	157.441	208.788
United States of America	30497.7	35205.7	40776.3	41029	41066.6	40544.6	38451.9	36717.2	34927.3		United States of America	29620	36800.7	45550.2	46246.1	45852.8	45660.4	44086	41736	39971.4		United States of America	29620	35626	43053.7	43997.6	43923.7	43999.9	41936.3	39546.7	37388.6		United States of America	29620	35415.9	42577.7	43242.7	42953.8	42883.8	40786.2	38583.8	36564.8		United States of America	30497.7	187694	369293	573427	778610
SOUTH AMERICA	28636.9	29885.8	31404.6	30929.5	30515.3	30348.6	29844.1	29526	29192.4		SOUTH AMERICA	28236	31017.1	34452.6	33940.3	32691.2	32179.1	31390.1	30498.9	30135.3		SOUTH AMERICA	28236	30026.8	32449.7	32154.4	31561.5	31057.5	30260.4	29644	29021		SOUTH AMERICA	28236	30060.6	32599.3	32255.3	31560.5	31117.7	30348.5	29892.2	29464.9		SOUTH AMERICA	28636.9	173070	324018	480566	634799
Argentina	1362.64	1522.7	1717.57	1738.32	1757.2	1776.64	1751.85	1733.93	1708.74		Argentina	1346.35	1569.9	1839.97	1853.82	1836.71	1854.61	1834.82	1795.47	1768.95		Argentina	1346.35	1533.16	1769.75	1801.08	1808.22	1821.95	1795.66	1760.32	1720.43		Argentina	1346.35	1533.13	1774.58	1801.68	1804.64	1820.13	1791.87	1760.86	1728.05		Argentina	1362.64	8335.88	16144.2	24752.8	33463.3
Bolivia	199.694	213.771	228.26	232.451	256.534	263.61	267.993	272.572	275.954		Bolivia	196.181	221.991	251.836	273.051	271.937	277.252	279.097	279.792	284.583		Bolivia	196.181	214.302	234.936	237.538	260.331	266.341	270.061	274.447	277.769		Bolivia	196.181	215.121	237.276	239.205	262.125	268.555	272.252	276.912	280.408		Bolivia	199.694	1212.24	2295.59	3441.08	4627.41
Brazil	18337	18943.3	19749.1	19504.3	19336.7	19407.2	19386.7	19466.6	19591.3		Brazil	18082	19687.6	21707.4	21576.1	21035.5	20861.9	20565.8	20256.3	20296.7		Brazil	18082	18994.1	20197.6	20071.2	19878.8	19691.7	19409	19286.2	19160.5		Brazil	18082	19053.9	20402.6	20278.9	20008.1	19852.2	19604.3	19615	19663.9		Brazil	18337	110628	206151	304651	402005
Chile	4855.08	5023.65	5203.05	5015.87	4826.21	4644.03	4324.32	4045.17	3761.88		Chile	4802.71	5230.94	5735.27	5428.61	5005.99	4784.42	4478.65	4123.38	3833.7		Chile	4802.71	5101.58	5585.3	5503.81	5212.06	4984.54	4646.82	4298.18	3972.45		Chile	4802.71	5083.33	5550.7	5416.86	5108.22	4903.9	4568.63	4239.64	3929.27		Chile	4855.08	29299	54596.7	80424.7	105314
Colombia	579.405	628.203	684.837	687.582	689.098	692.575	690.442	692.877	680.955		Colombia	568.961	666.803	789.492	797.321	783.199	780.699	778.92	757.63	755.991		Colombia	568.961	637.956	724.474	724.087	725.998	728.556	728.047	727.997	716.214		Colombia	568.961	634.822	717.394	714.703	716.395	716.735	713.717	718.087	706.763		Colombia	579.405	3525.23	6722.88	10149.8	13589.2
Ecuador	479.514	513.186	549.042	546.852	548.083	554.542	554.13	550.352	534.93		Ecuador	471.506	495.884	526.17	516.773	500.272	497.293	495.017	483.095	481.612		Ecuador	471.506	512.801	563.623	561.085	563.774	570.863	570.139	566.808	551.994		Ecuador	471.506	508.949	557.032	552.323	555.643	560.371	554.641	552.093	539.295		Ecuador	479.514	2910.76	5512.54	8255.56	10991.1
French Guiana	13.4349	14.0583	14.7115	14.5926	14.5327	14.5488	14.4566	14.4141	14.1806		French Guiana	13.2077	14.2415	15.4436	15.2084	15.3525	15.0035	14.5261	13.8552	13.5285		French Guiana	13.2077	14.202	15.3892	15.1699	15.0806	15.0346	14.933	14.8929	14.6619		French Guiana	13.2077	14.1555	15.3132	15.0363	14.9493	14.9086	14.7875	14.7668	14.5502		French Guiana	13.4349	81.233	152.178	225.617	298.52
Guyana	72.6546	81.5792	92.0824	91.9438	92.144	92.8584	92.2007	91.5213	88.9343		Guyana	71.4133	86.2913	106.246	109.179	105.699	106.038	105.362	103.848	104.239		Guyana	71.4133	82.9327	98.3848	98.8266	98.3147	98.6395	98.0168	97.7115	95.9477		Guyana	71.4133	82.6676	97.727	97.3419	96.5689	97.0847	96.3701	96.27	94.404		Guyana	72.6546	444.852	863.252	1323.53	1783.44
Paraguay	563.474	610.479	660.59	674.773	691.687	711.76	722.706	735.666	738.343		Paraguay	552.976	640.447	744.945	760.749	758.764	772.799	779.677	776.73	786.313		Paraguay	552.976	612.207	680.917	689.596	704.941	721.854	731.766	743.525	745.969		Paraguay	552.976	612.859	683.559	690.323	705.449	722.409	731.207	744.661	747.285		Paraguay	563.474	3427.85	6530.35	9847.49	13238.3
Peru	579.512	626.106	673.679	679.974	686.928	695.126	698.561	702.144	697.063		Peru	570.324	654.538	754.414	763.993	752.018	755.295	751.123	743.669	744.224		Peru	570.324	630.612	698.79	699.926	707.018	712.935	715.294	720.632	717.09		Peru	570.324	629.185	696.618	694.924	701.462	707.977	709.766	715.246	711.508		Peru	579.512	3523.67	6701.77	10076.5	13483.3
Suriname	74.4833	87.7312	103.728	102.769	101.939	101.436	97.4471	94.169	90.8173		Suriname	73.7082	74.679	75.9208	74.2972	71.2266	71.0938	69.6893	67.2117	65.4848		Suriname	73.7082	84.4068	98.1129	98.8373	96.6138	95.8885	92.699	88.7601	85.2685		Suriname	73.7082	78.5245	85.0331	85.1383	82.7514	82.3743	79.4954	76.2937	73.456		Suriname	74.4833	460.148	914.801	1432.48	1945.5
Uruguay	1145.19	1205.49	1265.57	1169.8	1035.66	905.902	753.021	632.105	517.625		Uruguay	1118.44	1236.66	1383.18	1239.41	1024.99	866.5	701.573	569.592	469.256		Uruguay	1118.44	1188.07	1297.68	1162.41	991.431	841.38	679.352	553.228	454.178		Uruguay	1118.44	1195.03	1299.77	1182.72	1010.48	868.964	709.248	575.657	472.075		Uruguay	1145.19	6931.46	13019	19251.1	24965.9
Venezuela, Boliv Rep of	374.788	415.581	462.446	470.239	478.595	488.379	490.292	494.47	491.667		Venezuela, Boliv Rep of	368.266	437.104	522.325	531.788	529.49	536.175	535.892	528.337	530.646		Venezuela, Boliv Rep of	368.266	420.494	484.717	490.862	498.914	507.815	508.643	511.311	508.501		Venezuela, Boliv Rep of	368.266	418.952	481.694	486.158	493.772	502.112	502.273	506.674	503.954		Venezuela, Boliv Rep of	374.788	2289.52	4414.3	6734.32	9093.87
ASIA	90922.2	103814	119407	122189	126078	130310	130984	131128	130081		ASIA	89251.8	105110	124819	126304	125588	128064	128812	127464	127145		ASIA	89251.8	103260	120880	121755	124016	127219	128448	128765	127976		ASIA	89251.8	102431	119107	119898	121881	124917	125886	126455	125609		ASIA	90922.2	558425	1.09309e+06	1.6929e+06	2.30774e+06
Afghanistan	230.827	252.379	277.173	281.814	283.721	283.355	282.508	284.133	278.004		Afghanistan	225.97	227.29	31.5965	32.0114	31.089	31.1403	30.9482	30.7414	31.0167		Afghanistan	225.97	239.195	247.648	239.379	227.199	209.132	179.996	27.1775	27.2438		Afghanistan	225.97	234.318	234.578	220.512	193.8	26.5335	26.8796	27.5123	27.576		Afghanistan	230.827	1406.51	2693.2	4083.71	5494.69
Bahrain	0.414279	0.50032	0.594772	0.620379	0.647539	0.682372	0.705519	0.723213	0.724609		Bahrain	0.40414	0.532627	0.677868	0.726737	0.728876	0.75968	0.766992	0.765465	0.773472		Bahrain	0.40414	0.50382	0.628355	0.646945	0.669193	0.6898	0.717522	0.737954	0.741377		Bahrain	0.40414	0.50285	0.61463	0.643305	0.671286	0.686721	0.702253	0.723179	0.738173		Bahrain	0.414279	2.57172	5.16777	8.16723	11.2963
Bangladesh	1150.32	1244.97	1339.91	1351.27	1367.68	1388.78	1411.77	1435.3	1431.96		Bangladesh	1113.55	1316.89	1563.89	1586.87	1544.22	1548.17	1540.22	1529.75	1543.06		Bangladesh	1113.55	1245.29	1395.01	1383.33	1402.81	1416.31	1434.38	1466.62	1469.67		Bangladesh	1113.55	1242.62	1392.33	1374.95	1393.89	1409.94	1427.66	1460.05	1462.96		Bangladesh	1150.32	6996.56	13316.3	20027.2	26800
Bhutan	233.202	252.496	272.098	274.081	277.156	281.402	286.136	291.141	290.344		Bhutan	225.8	266.61	316.292	320.698	312.502	313.242	312.292	309.814	312.733		Bhutan	225.8	252.861	283.846	281.268	285.067	287.891	291.807	298.449	298.954		Bhutan	225.8	252.229	283.089	279.379	283.208	286.357	290.087	296.96	297.427		Bhutan	233.202	1418.5	2700.59	4063.06	5436.54
Brunei Darussalam	8.09464	7.57055	7.10571	7.09993	7.07265	7.04892	7.1505	7.26595	7.30681		Brunei Darussalam	8.00383	7.62375	7.21956	7.11136	6.93141	6.7545	6.84168	6.69151	6.80032		Brunei Darussalam	8.00383	7.7038	7.47501	7.4922	7.45536	7.42714	7.57753	7.65372	7.68621		Brunei Darussalam	8.00383	7.67136	7.41653	7.41834	7.37559	7.33113	7.44377	7.56417	7.5869		Brunei Darussalam	8.09464	48.0437	85.4316	120.954	156.427
Cambodia	446.681	478.647	512.056	514.499	518.311	524.234	528.308	532.246	528.334		Cambodia	435.666	496.042	568.54	573.776	560.419	561.564	556.951	552.128	553.705		Cambodia	435.666	479.6	530.741	526.007	529.975	533.489	536.163	542.852	540.582		Cambodia	435.666	478.926	530.435	524.575	528.406	532.837	535.114	541.728	539.598		Cambodia	446.681	2712.05	5138.69	7701.42	10277.7
China	38863	45632.2	54367	56209.9	58745.7	61428.2	61697.2	61630.2	60632.2		China	38279.3	47280.6	59259.7	60388.3	61152.5	63624.1	65029.7	64670.7	64474		China	38279.3	45600.3	55313.5	55877.7	57510.5	59788.8	60932.7	61306.8	60736.4		China	38279.3	45218.1	54414.8	55138.8	56673.5	58971.1	59965.1	60476.6	59764.8		China	38863	239947	476843	750521	1.03411e+06
Cyprus	1.36608	1.30096	1.15375	1.024	0.920475	0.971303	1.03307	1.07213	1.07387		Cyprus	1.34186	1.32955	1.22477	1.14064	0.943544	0.912484	0.950266	1.0179	1.03888		Cyprus	1.34186	1.29572	1.22299	1.09604	1.02975	1.1091	1.15842	1.18475	1.18478		Cyprus	1.34186	1.2811	1.20584	1.07613	1.00898	1.0832	1.13161	1.16468	1.16539		Cyprus	1.36608	8.13137	14.489	20.128	25.1444
Maldives	0.696707	0.774492	0.840649	0.843148	0.853566	0.874355	0.884458	0.899601	0.893343		Maldives	0.663933	0.800235	0.961186	0.992915	0.967877	0.966061	0.974694	0.963493	0.972316		Maldives	0.663933	0.755455	0.864633	0.865031	0.877221	0.88145	0.90525	0.920622	0.922621		Maldives	0.663933	0.753735	0.862559	0.859391	0.871447	0.877191	0.888822	0.916239	0.918216		Maldives	0.696707	4.25803	8.19664	12.4024	16.6285
India	21716.4	24086.6	26716.8	26905	27368.8	28047.5	28468.6	28543.2	28793.7		India	21226.8	24333.8	27862	27755.2	26778.3	26449	26014.5	25794.8	25916.1		India	21226.8	23986.3	27206.1	27029.5	27186.9	27624.7	27908.1	28100.1	28350.3		India	21226.8	23993.5	27285	27038	27291.5	27841.5	28150.6	28332.2	28666.3		India	21716.4	132669	255732	389504	524493
Indonesia	8234.13	9436.75	10839	11076.6	11407.5	11664.1	11549.9	11511.7	11390.7		Indonesia	8082.91	9258.6	10693.4	10661.4	10590.3	10752.4	10675.2	10461.9	10410.3		Indonesia	8082.91	9450.7	11115.3	11442.1	11795	12099.7	12026.3	11876.6	11708.2		Indonesia	8082.91	9245.28	10709.8	10984.1	11157.4	11324.5	11225.7	11119.9	10973.7		Indonesia	8234.13	50607.4	99193.4	153626	209340
Iran, Islamic Rep of	239.381	275.528	325.177	339.078	344.197	345.695	339.099	337.32	335.623		Iran, Islamic Rep of	237.324	274.585	317.954	324.331	324.55	325.286	320.582	318.126	312.244		Iran, Islamic Rep of	237.324	282.046	347.084	368.263	375.796	378.288	371.914	368.212	359.622		Iran, Islamic Rep of	237.324	279.608	340.589	359.57	364.223	365.71	358.372	355.726	348.278		Iran, Islamic Rep of	239.381	1472.43	2899.72	4539.51	6240.02
Iraq	28.9894	33.1817	39.4299	40.4845	41.5152	42.6351	41.9593	41.3718	40.4513		Iraq	28.5168	33.293	39.6985	40.4095	40.629	41.3739	40.8468	39.5796	38.8186		Iraq	28.5168	32.1567	37.0599	37.8591	38.3977	39.0852	38.3204	37.4069	36.2685		Iraq	28.5168	31.8041	36.1027	36.7102	37.0822	37.6136	36.6769	35.7823	34.5676		Iraq	28.9894	178.129	350.285	548.49	751.943
Israel	12.7522	12.4463	11.9696	10.5817	9.49174	8.4053	7.40663	6.6319	5.90108		Israel	12.6763	10.2438	7.25988	5.58381	4.42798	3.50748	2.44186	1.59326	0.00618682		Israel	12.6763	13.0506	13.3039	12.1557	11.0029	9.66645	8.27142	7.15886	6.24954		Israel	12.6763	12.8666	13.0391	11.8835	10.7044	9.31514	8.00122	6.96102	6.06555		Israel	12.7522	76.2071	137.962	196.422	248.241
Japan	2745.3	3048.2	3350.78	3426.2	3517.8	3612.75	3626.01	3562	3519.03		Japan	2711.11	3003.17	3294.04	3348.81	3383.58	3458.13	3446.35	3355.62	3256.61		Japan	2711.11	3139.11	3631.85	3720.92	3771.4	3837.89	3811.89	3744.22	3645.66		Japan	2711.11	3106.53	3559.56	3659.58	3704.48	3778.81	3746.06	3686.16	3567.45		Japan	2745.3	16774.7	32318.3	49147.6	66370.2
Jordan	15.4245	16.7112	17.9999	18.13	18.3286	18.6243	18.9268	19.2407	19.1843		Jordan	14.9123	17.7194	21.152	21.4669	20.8818	20.9409	20.8364	20.6488	20.8264		Jordan	14.9123	16.5963	18.494	18.3005	18.5681	18.7386	18.976	19.4066	19.4313		Jordan	14.9123	16.5565	18.4499	18.1818	18.4384	18.6476	18.8766	19.3171	19.3287		Jordan	15.4245	93.8335	178.678	268.808	359.656
Korea, Dem People's Rep	396.256	436.27	480.627	496.135	516.419	542.272	559.317	570.883	572.244		Korea, Dem People's Rep	385.831	460.898	553.563	572.809	579.706	602.304	629.103	633.331	643.706		Korea, Dem People's Rep	385.831	421.125	461.226	460.362	466.665	473.536	480.945	489.965	490.45		Korea, Dem People's Rep	385.831	438.143	501.729	511.946	532.784	557.367	579.713	593.443	595.881		Korea, Dem People's Rep	396.256	2417.55	4643.26	7061.9	9562.86
Korea, Republic of	499.277	548.593	601.817	623.85	646.26	670.302	676.172	687.249	688.512		Korea, Republic of	492.895	532.544	569.713	580.503	585.503	600.073	616.922	607.582	613.836		Korea, Republic of	492.895	563.964	650.577	682.94	700.343	725.895	737.563	740.462	739.286		Korea, Republic of	492.895	559.451	640.731	670.052	685.396	708.567	716.753	724.428	724.064		Korea, Republic of	499.277	3044.98	5841.17	8872.29	12013.9
Kuwait	0.86463	0.953214	1.02977	1.03536	1.04496	1.07041	1.08561	1.10119	1.0961		Kuwait	0.830386	0.989828	1.18358	1.22046	1.18558	1.18613	1.19015	1.17935	1.18688		Kuwait	0.830386	0.934248	1.06676	1.06182	1.0736	1.08136	1.10474	1.12658	1.126		Kuwait	0.830386	0.932128	1.06427	1.04277	1.0666	1.07626	1.08747	1.10979	1.12074		Kuwait	0.86463	5.27636	10.119	15.2734	20.4598
Laos	467.706	533.538	610.329	626.052	645.009	667.6	682.126	687.854	686.279		Laos	456.523	561.579	696.071	728.317	731.453	753.219	773.511	781.221	788.03		Laos	456.523	538.235	641.79	661.086	678.074	699.302	724.126	731.061	728.998		Laos	456.523	536.424	638.414	652.943	668.502	690.564	713.995	718.529	717.271		Laos	467.706	2872.07	5616.55	8683.92	11833.1
Lebanon	6.72935	7.79272	9.36501	9.83372	10.2717	10.7297	10.8326	10.7922	10.5364		Lebanon	6.66183	5.71704	4.67559	4.38559	4.25603	4.33178	4.28214	4.31016	4.30587		Lebanon	6.66183	7.51656	8.6835	8.92016	9.14022	9.44711	9.55995	9.63144	9.48161		Lebanon	6.66183	7.43506	8.49706	8.73317	8.90782	9.22694	9.32039	9.36509	9.21428		Lebanon	6.72935	41.4395	81.9754	129.269	178.876
Timor-Leste	3.84945	4.21254	4.57567	4.62869	4.68832	4.76739	4.8348	4.91445	4.89961		Timor-Leste	3.72316	4.45187	5.35671	5.46357	5.32019	5.35223	5.30626	5.2725	5.32725		Timor-Leste	3.72316	4.19948	4.764	4.73427	4.80525	4.86841	4.91651	5.03238	5.03956		Timor-Leste	3.72316	4.19004	4.7539	4.70438	4.77475	4.83521	4.8949	5.01076	5.01769		Timor-Leste	3.84945	23.4598	44.8856	67.817	91.0201
Malaysia	1368.88	1565.19	1786.02	1828.37	1872.76	1923.27	1908.78	1943.79	1917.2		Malaysia	1349.66	1346.31	1317.22	1185.68	1082.02	1038.59	979.487	904.889	870.95		Malaysia	1349.66	1578.97	1864.35	1934.94	1951.84	1996.84	1991.98	2030.17	2044.43		Malaysia	1349.66	1542.49	1780	1835.87	1841.8	1886.15	1898.61	1955.33	1932.68		Malaysia	1368.88	8409.58	16456.3	25428.8	34615
Mongolia	40.3958	43.4513	46.6299	47.4245	48.3987	49.6015	50.5725	51.8079	51.6584		Mongolia	39.3511	46.0296	54.089	55.3851	55.3926	56.0488	57.0615	56.1867	56.923		Mongolia	39.3511	43.7762	48.8814	49.205	50.2888	51.4342	52.5566	53.7041	53.6616		Mongolia	39.3511	43.6925	48.8181	49.0673	50.2442	51.1341	52.0075	53.4556	53.3766		Mongolia	40.3958	245.43	465.865	699.81	937.906
Myanmar	2020.97	2206.73	2406.02	2423.22	2448.44	2481.82	2504.14	2533.47	2514.27		Myanmar	1961.82	2274.11	2646.93	3137.69	3075.5	3076.1	3060.95	3013.78	3027.68		Myanmar	1961.82	2204.16	2487.63	2476.73	2508.38	2532.06	2550.09	2585.8	2574.26		Myanmar	1961.82	2177.95	2429.18	2399.64	2422.94	2441.66	2453.78	2488.94	2470.58		Myanmar	2020.97	12311.6	23544.5	35591.8	47733.1
Nepal	651.815	715.003	781.476	801.287	824.652	851.794	880.654	911.198	930.934		Nepal	633.571	748.389	887.805	911.769	905.5	924.774	939.901	953.909	980.694		Nepal	633.571	716.024	811.554	822.152	846.022	869.484	896.065	929.465	951.031		Nepal	633.571	714.282	809.232	816.651	839.712	864.625	890.717	924.044	945.582		Nepal	651.815	3974.08	7615.57	11542.8	15572.6
Oman	2.05268	2.23555	2.41036	2.41834	2.44071	2.48483	2.5171	2.55449	2.54303		Oman	1.97526	2.29328	2.63862	2.67147	2.58381	2.59375	2.56609	2.54073	2.55029		Oman	1.97526	2.19921	2.44711	2.41268	2.43133	2.44485	2.46312	2.51145	2.50786		Oman	1.97526	2.18534	2.40996	2.36614	2.39685	2.41513	2.43315	2.48149	2.47803		Oman	2.05268	12.4989	23.8515	35.9113	48.0253
Pakistan	2020.31	2188.62	2370.5	2409.55	2447.26	2488.64	2524.51	2566.26	2568.89		Pakistan	1974.11	2184.2	2422.95	2440.07	2380.06	2360.74	2319.21	2250.73	2222.53		Pakistan	1974.11	2166.38	2387.88	2388.56	2414.75	2432.08	2443.13	2461.46	2432.91		Pakistan	1974.11	2149.83	2353.13	2340.15	2358.08	2366.01	2365.95	2393.66	2382.77		Pakistan	2020.31	12290.2	23415.2	35306.7	47392.2
Philippines	974.036	1041.29	1116.43	1131.76	1148.81	1169.26	1184.02	1204.83	1193.28		Philippines	953.038	1092.4	1264.49	1289.97	1289.99	1299.8	1320.72	1296.29	1309.12		Philippines	953.038	1052.79	1173.84	1182.25	1202.52	1223.34	1242.82	1262.24	1253.72		Philippines	953.038	1047.6	1164.22	1170.06	1192.04	1206.25	1219.42	1246.89	1238.21		Philippines	974.036	5911.47	11193.1	16790.5	22466.4
Qatar	0.295968	0.364638	0.42907	0.449853	0.471747	0.50666	0.524053	0.541816	0.551517		Qatar	0.2784	0.38505	0.49772	0.553063	0.560922	0.574517	0.590645	0.592178	0.601225		Qatar	0.2784	0.249077	0.199445	0.202286	0.201657	0.194819	0.194128	0.19436	0.19179		Qatar	0.2784	0.350419	0.437345	0.445656	0.474495	0.490589	0.512739	0.538971	0.561912		Qatar	0.295968	1.84448	3.7321	5.89824	8.1694
Saudi Arabia	15.9632	17.048	18.1034	18.2463	18.4424	18.6772	18.9789	19.253	19.265		Saudi Arabia	15.5598	17.8325	20.564	20.8601	20.3943	20.4406	20.3826	20.3252	20.524		Saudi Arabia	15.5598	17.0001	18.6289	18.5292	18.7548	18.8987	19.1288	19.5207	19.6144		Saudi Arabia	15.5598	16.9983	18.6715	18.4958	18.7201	18.8943	19.135	19.521	19.5956		Saudi Arabia	15.9632	96.864	183.159	273.819	365.247
Singapore	0.633907	0.647868	0.666656	0.65164	0.644192	0.644192	0.65025	0.65164	0.645128		Singapore	0.564316	0.630397	0.722777	0.710377	0.674348	0.660218	0.651488	0.637518	0.638697		Singapore	0.564316	0.594487	0.640877	0.614377	0.608308	0.599738	0.603228	0.608308	0.605417		Singapore	0.564316	0.593157	0.639577	0.610537	0.604498	0.597218	0.600688	0.605768	0.602857		Singapore	0.633907	3.8174	7.07553	10.3938	13.6445
Sri Lanka	265.252	281.606	297.732	299.648	302.615	306.784	315.184	321.189	319.039		Sri Lanka	257.719	290.056	322.214	322.534	314.888	313.014	313.288	305.689	306.649		Sri Lanka	257.719	283.503	312.989	311.356	315.183	318.568	327.265	333.319	331.758		Sri Lanka	257.719	282.343	310.981	308.37	312.563	318.924	322.555	330.137	328.539		Sri Lanka	265.252	1607.86	3032.02	4522.6	6023.81
Syrian Arab Republic	6.91295	7.84695	9.0416	9.43358	9.80397	10.1679	10.2536	10.3277	10.1182		Syrian Arab Republic	6.79664	6.94352	7.0651	7.01339	6.84706	6.85965	7.0877	6.93263	6.94927		Syrian Arab Republic	6.79664	7.62252	8.63468	8.8238	9.04894	9.37481	9.61275	9.75094	9.61274		Syrian Arab Republic	6.79664	6.7798	6.72428	6.61501	6.54374	6.63917	6.73966	6.87562	6.69893		Syrian Arab Republic	6.91295	42.4117	82.8411	128.441	175.979
Thailand	2690.88	3038.52	3431.84	3469.62	3515.49	3575.48	3555.85	3564.12	3518.06		Thailand	2640	2894.78	3183.46	3141.14	3080.66	3077.4	3053.45	2947.67	2904.75		Thailand	2640	2850.72	3127.76	3087.23	3066.54	3083.97	3052.99	3023.69	2931.17		Thailand	2640	2829.02	3080.55	3042.23	3023.11	3035.37	2997.12	2978.55	2892.66		Thailand	2690.88	16492.9	32078.8	49275.8	66669.8
Turkey	2548.89	2981.71	3494.18	3604.36	3693.03	3760.69	3698.99	3676.27	3648.11		Turkey	2515.57	2846.88	3202.35	3192.12	3143.54	3176.08	3149.34	3090.63	3054.5		Turkey	2515.57	2594.82	2628.15	2530.13	2382.43	2195.84	1998.62	1934.49	1869.36		Turkey	2515.57	2514.27	2444.12	2300.66	2110.25	1900.11	1587.52	1377.08	1319.15		Turkey	2548.89	15726.1	31147.2	48728.3	66838.7
United Arab Emirates	1.14588	1.31206	1.45899	1.5106	1.56041	1.60297	1.63515	1.66774	1.68056		United Arab Emirates	1.11794	1.36664	1.65196	1.72943	1.72383	1.7589	1.76303	1.76421	1.79348		United Arab Emirates	1.11794	1.10467	1.06992	0.87334	0.846616	0.892466	0.927599	0.982293	1.00262		United Arab Emirates	1.11794	1.10268	1.05505	0.862496	0.842097	0.870097	0.911305	0.960149	0.992579		United Arab Emirates	1.14588	7.04145	13.7487	21.0953	28.6981
Viet Nam	2639.86	2995.8	3393.19	3465.44	3545.83	3640.81	3641.06	3660.64	3653.66		Viet Nam	2587.53	2831.74	3153.2	3121.14	3064.15	3090.22	3040.44	2970.95	2923.09		Viet Nam	2587.53	3047.79	3619.05	3720.88	3761.46	3844.07	3853.35	3843.92	3824.37		Viet Nam	2587.53	3019.96	3557.4	3637.34	3662.05	3751.6	3754.66	3754.73	3741.29		Viet Nam	2639.86	16195.1	31571.5	48609.7	66017.3
Yemen	23.5061	25.6442	27.7902	28.0096	28.3174	28.7836	29.2471	29.7078	29.5968		Yemen	22.7285	26.9129	32.0522	32.5918	31.7046	31.8057	31.5802	31.3391	31.5907		Yemen	22.7285	25.2778	28.2266	27.9709	28.3709	28.6741	28.9713	29.5964	29.6466		Yemen	22.7285	25.5513	28.9063	28.483	28.929	29.3002	29.639	30.2838	30.3263		Yemen	23.5061	143.175	273.541	412.712	553.068
Armenia	65.8915	71.2045	76.4892	76.8307	77.4954	78.5051	79.5947	80.7027	80.2471		Armenia	63.7398	74.3068	86.9951	87.9658	85.2769	85.2498	84.4718	83.6322	84.1376		Armenia	63.7398	71.1726	79.6052	78.5389	79.4121	79.968	80.7647	82.4253	82.3548		Armenia	63.7398	71.0118	79.4271	78.0454	78.9009	79.6124	80.4137	82.064	82.0011		Armenia	65.8915	400.662	761.969	1144.76	1529.57
Azerbaijan, Republic of	18.2119	19.6447	21.0679	21.2187	21.4795	21.844	22.2545	22.683	22.6786		Azerbaijan, Republic of	17.623	20.4324	23.8082	24.1012	23.4121	23.4523	23.324	23.1694	23.3891		Azerbaijan, Republic of	17.623	19.5953	21.8389	21.608	21.9148	22.1349	22.4635	23.011	23.1078		Azerbaijan, Republic of	17.623	19.555	21.7966	21.4711	21.7752	22.0409	22.3483	22.9139	22.9926		Azerbaijan, Republic of	18.2119	110.704	210.351	315.841	422.196
Georgia	35.5502	40.4722	48.0196	48.2947	49.8974	51.8712	53.4987	55.6409	58.3334		Georgia	34.8045	36.6545	38.7403	36.6823	36.3329	41.7808	41.5821	41.5113	41.8937		Georgia	34.8045	40.9511	50.054	50.5068	52.1162	54.099	55.768	57.9897	60.2228		Georgia	34.8045	40.6835	49.5551	49.8577	51.3469	53.4082	54.9257	57.1126	59.4018		Georgia	35.5502	218.223	428.132	668.505	911.581
Kazakhstan	51.864	58.5293	66.1698	69.2534	72.5998	75.9901	77.1424	77.9872	77.2915		Kazakhstan	51.12	62.4905	76.9507	81.1817	83.0296	85.9432	89.5443	90.7369	93.4551		Kazakhstan	51.12	55.3614	60.8131	62.4048	64.6541	67.6522	69.7181	71.2283	71.1846		Kazakhstan	51.12	59.1619	69.9592	73.0558	75.5819	79.1489	81.3381	83.101	82.8126		Kazakhstan	51.864	317.85	618.137	952.069	1301.68
Kyrgyzstan	18.8994	26.7238	38.075	24.965	24.5636	25.7557	26.0735	26.2088	26.0402		Kyrgyzstan	18.5532	26.8428	38.8753	28.4032	28.3447	29.8522	30.5676	31.1351	31.6767		Kyrgyzstan	18.5532	25.578	35.2624	22.9944	22.705	23.7165	24.1768	24.6839	24.5978		Kyrgyzstan	18.5532	25.5801	35.352	22.9937	22.6085	23.674	24.0802	24.4457	24.4043		Kyrgyzstan	18.8994	121.221	266.191	443.456	567.88
Tajikistan	156.448	170.392	184.483	185.702	187.729	190.59	193.465	196.362	195.481		Tajikistan	151.311	180.094	215.327	218.275	212.088	212.548	210.827	209.007	210.472		Tajikistan	151.311	169.457	190.073	187.917	190.45	192.189	194.303	198.512	198.579		Tajikistan	151.311	169.042	189.598	186.657	189.154	191.291	193.394	197.58	197.649		Tajikistan	156.448	952.63	1818.68	2742.31	3672.85
Turkmenistan	0.0256122	0.0470892	0.0617076	0.06143	0.0731312	0.0729339	0.0766393	0.0759878	0.0859708		Turkmenistan	0.0252575	0.0282375	0.0447063	0.054364	0.0663949	0.065999	0.0659115	0.0641304	0.0756326		Turkmenistan	0.0252575	0.0274675	0.052103	0.0520592	0.0516799	0.0687083	0.0680573	0.0671292	0.0657187		Turkmenistan	0.0252575	0.0273775	0.0516794	0.0515392	0.0511461	0.0631291	0.0622911	0.0616159	0.0602943		Turkmenistan	0.0256122	0.17515	0.425215	0.733475	1.05233
Uzbekistan	1.89198	2.02139	2.15802	2.17134	2.19943	2.22229	2.26842	2.31298	2.28301		Uzbekistan	1.84839	2.14172	2.48236	2.52745	2.53202	2.53532	2.60236	2.50462	2.53447		Uzbekistan	1.84839	2.02269	2.23843	2.25666	2.29399	2.32323	2.36749	2.4006	2.37085		Uzbekistan	1.84839	2.02495	2.23699	2.25074	2.29573	2.30181	2.33275	2.38896	2.36167		Uzbekistan	1.89198	11.4813	21.7249	32.5283	43.4131
OCEANIA	4972.66	5356.81	5733.73	5516.92	5309.7	5126.86	4761.36	4457.57	4181.29		OCEANIA	4739.59	5096.33	5396.51	5031.56	4618.54	4374.97	4086.42	3777.89	3543.18		OCEANIA	4739.59	5405.19	6183.92	6040.73	5721.13	5500.47	5115.17	4735.32	4415.01		OCEANIA	4739.59	5350.54	6072.28	5895.21	5551.13	5358.54	4969.57	4610.53	4306.2		OCEANIA	4972.66	30220.1	57381.1	85832.9	113210
Australia	2338.56	2576.62	2838.99	2834.04	2827.92	2828.38	2716.81	2625.33	2526.13		Australia	2230.19	2241	2244.46	2173.37	2076.49	2072.88	2027.48	1940.21	1881.37		Australia	2230.19	2605.64	3077.92	3128.81	3069.45	3058.94	2955.71	2821.46	2699.05		Australia	2230.19	2579.12	3020.95	3050.55	2973.08	2972.64	2864.67	2741.81	2628.1		Australia	2338.56	14269.4	27414.9	41604.9	55768.9
Cook Islands	0.0694729	0.0901717	0.11446	0.113732	0.113036	0.112519	0.112795	0.110783	0.100641		Cook Islands	0.0663712	0.0937296	0.119039	0.125316	0.122448	0.121782	0.120614	0.116943	0.114827		Cook Islands	0.0663712	0.0904596	0.119455	0.119711	0.118032	0.119981	0.11762	0.114532	0.111141		Cook Islands	0.0663712	0.0899696	0.118231	0.118091	0.116098	0.115402	0.112764	0.110019	0.106807		Cook Islands	0.0694729	0.437536	0.912683	1.48425	2.05222
Fiji Islands	44.8157	53.2833	63.3569	63.1445	62.9145	62.8176	60.1747	58.0495	56.227		Fiji Islands	42.8314	48.8783	55.2376	53.7489	51.1624	49.9956	48.4769	47.5598	46.7795		Fiji Islands	42.8314	53.4567	67.4417	68.4818	66.9863	66.6043	64.1137	60.9829	58.5663		Fiji Islands	42.8314	52.9073	66.1818	66.7613	64.8706	64.7307	62.1541	59.3994	57.2422		Fiji Islands	44.8157	277.362	553.852	870.424	1185.92
French Polynesia	0.196529	0.224606	0.25192	0.252082	0.26016	0.26003	0.262209	0.26681	0.257506		French Polynesia	0.177427	0.221744	0.274516	0.284855	0.277744	0.272025	0.282635	0.270083	0.26794		French Polynesia	0.177427	0.207532	0.250013	0.246154	0.262966	0.264722	0.26752	0.268191	0.262205		French Polynesia	0.177427	0.206119	0.247527	0.242665	0.249983	0.259669	0.26068	0.264173	0.258085		French Polynesia	0.196529	1.20725	2.35759	3.61735	4.88584
New Caledonia	0.889022	0.937284	0.984829	0.998548	1.01785	1.02833	1.04098	1.05219	1.03507		New Caledonia	0.82727	0.860627	0.916709	0.930243	0.913623	0.920719	0.918789	0.892558	0.898649		New Caledonia	0.82727	0.915437	1.02614	1.03331	1.03868	1.05862	1.06505	1.07657	1.06165		New Caledonia	0.82727	0.910429	1.01742	1.0204	1.02571	1.04279	1.03552	1.05276	1.03821		New Caledonia	0.889022	5.38239	10.1164	15.0542	20.0663
New Zealand	1962.89	1980.26	1943.25	1743.77	1553.03	1375.93	1157.34	973.381	829.283		New Zealand	1879.36	2029.75	2078.68	1812.07	1553.68	1323.78	1109.02	927.687	777.311		New Zealand	1879.36	2009.43	2107.7	1916.45	1682.18	1483.94	1236.39	1028.73	868.642		New Zealand	1879.36	1988.58	2069.19	1871.99	1635.94	1451.84	1206.09	1004.7	849.317		New Zealand	1962.89	11794.7	21659	31175.8	39703.9
Papua New Guinea	409.121	489.457	584.628	583.763	584.489	587.992	574.779	564.836	549.339		Papua New Guinea	379.87	523.562	713.809	707.031	676.1	678.123	666.854	646.554	636.535		Papua New Guinea	379.87	484.893	623.274	626.632	619.667	620.001	607.136	592.428	574.55		Papua New Guinea	379.87	480.699	613.976	612.886	602.956	605.44	591.841	578.647	562.084		Papua New Guinea	409.121	2535.06	5077.52	7999.79	10919.3
Samoa	1.85117	2.08177	2.31293	2.31452	2.33037	2.35776	2.39183	2.42913	2.38728		Samoa	1.62252	2.11437	2.70881	2.73073	2.60464	2.58682	2.54655	2.47334	2.47337		Samoa	1.62252	1.96056	2.35095	2.29171	2.31594	2.32263	2.34691	2.39839	2.37044		Samoa	1.62252	1.95067	2.33786	2.25392	2.29005	2.29655	2.3151	2.37482	2.33702		Samoa	1.85117	11.3376	21.9776	33.5439	45.1323
Solomon Islands	209.102	247.317	291.805	279.965	268.821	259.011	239.568	223.308	208.031		Solomon Islands	199.915	243.17	291.217	271.819	247.906	236.962	221.429	203.059	188.428		Solomon Islands	199.915	242.289	295.605	288.016	270.342	258.366	239.285	219.165	201.896		Solomon Islands	199.915	239.797	290.109	280.879	262.01	251.521	232.563	213.653	197.396		Solomon Islands	209.102	1292.82	2573.9	4021.08	5409.76
Tonga	0.0627697	0.0852605	0.0955903	0.104353	0.103707	0.10355	0.105736	0.105454	0.10263		Tonga	0.0478051	0.0719263	0.101598	0.112454	0.106986	0.115511	0.113224	0.112182	0.110875		Tonga	0.0478051	0.0660263	0.0977928	0.095149	0.104651	0.103861	0.105689	0.105561	0.10295		Tonga	0.0478051	0.0657463	0.0971692	0.094029	0.0934359	0.102641	0.104252	0.104417	0.101836		Tonga	0.0627697	0.399109	0.835741	1.32246	1.84358
Vanuatu	5.10981	6.44749	7.94382	8.46182	8.69738	8.86355	8.76855	8.69768	8.39663		Vanuatu	4.67578	6.6106	8.98256	9.33561	9.16935	9.21559	9.1722	8.95393	8.89138		Vanuatu	4.67578	6.24406	8.13131	8.55745	8.66409	8.74289	8.62869	8.59443	8.39365		Vanuatu	4.67578	6.2082	8.05949	8.4112	8.49723	8.55816	8.4225	8.41548	8.21817		Vanuatu	5.10981	31.9966	65.7303	105.967	148.512
EUROPE	40453.5	46157.6	52294.5	52509.1	53098	53358.1	52747.9	52146.9	51189		EUROPE	37091.8	47130.3	58863.1	58725.7	58284.5	58188.2	57342.6	55957.2	55229.2		EUROPE	37091.8	44298.7	52759.6	53523.6	53579.5	53194.4	52128.6	51029.1	49561.3		EUROPE	37091.8	44383.6	53200.4	53645	53680.8	53410.3	52243.8	51252.3	49877.5		EUROPE	40453.5	248425	485350	747038	1.01017e+06
Albania	29.1005	33.3011	37.6201	37.8827	38.3592	39.0961	25.1405	25.8186	24.9543		Albania	23.8162	30.9597	38.6269	36.9632	34.0093	34.7314	35.1809	34.5901	35.8247		Albania	23.8162	29.8238	36.8389	36.156	36.6955	37.0954	23.0257	23.8156	23.1158		Albania	23.8162	29.6249	36.5301	35.5851	36.1293	36.4934	22.2825	23.2574	22.5534		Albania	29.1005	178.803	349.628	537.991	727.881
Austria	1058.91	1171.96	1283.34	1268.06	1254.25	1245.18	1195.09	1154.58	1109.05		Austria	982.706	1117.4	1235.57	1181.88	1103.96	1065.39	1014.95	951.693	905.684		Austria	982.706	1132.05	1300.19	1293.69	1253.63	1232.2	1179.81	1122.48	1067.68		Austria	982.706	1121.62	1279.47	1265.12	1219.79	1204.4	1152.29	1099.51	1048.64		Austria	1058.91	6466.53	12437.7	18839.2	25165.6
Belgium	325.86	246.443	164.611	123.674	82.535	41.2177	0.0283799	0.0284899	0.0276099		Belgium	304.825	253.411	192.663	137.35	81.3635	23.8382	0.0136834	0.0131334	0.0129834		Belgium	304.825	241.547	172.852	129.386	81.9696	35.9712	0.0212101	0.0215701	0.0210301		Belgium	304.825	239.425	170.18	126.987	81.045	36.7173	0.0233668	0.0237668	0.0231668		Belgium	325.86	1875.74	3026.13	3808.24	4385.47
Bosnia and Herzegovina	181.694	234.307	303.193	318.007	332.143	347.758	348.988	351.908	347.002		Bosnia and Herzegovina	162.297	225.056	305.233	318.058	318.422	332.214	335.182	333.198	334.448		Bosnia and Herzegovina	162.297	206.015	259.066	266.417	272.925	283.784	284.422	284.497	278.191		Bosnia and Herzegovina	162.297	198.382	240.661	246.916	251.68	260.951	260.133	260.016	254.865		Bosnia and Herzegovina	181.694	1142.78	2383.2	3913.97	5518.15
Bulgaria	226.505	275.6	332.034	350.913	367.777	385.551	388.519	393.546	391.87		Bulgaria	198.486	279.042	380.43	400.432	408.742	425.987	431.766	427.985	433.045		Bulgaria	198.486	265.354	351.108	369.854	388.399	404.155	407.837	408.699	405.029		Bulgaria	198.486	261.39	342.331	359.446	374.937	391.846	394.481	396.335	393.49		Bulgaria	226.505	1408.12	2842.56	4521.61	6293.03
Croatia	204.425	222.91	232.695	234.953	237.903	242.063	236.365	232.407	226.132		Croatia	182.384	225.487	266.035	263.457	250.166	252.439	248.27	239.288	234.923		Croatia	182.384	214.153	248.436	254.051	252.261	254.684	249.107	241.67	233.472		Croatia	182.384	212.248	243.498	246.904	243.474	247.05	241.141	234.575	227.163		Croatia	204.425	1245.03	2369.37	3535.1	4712.81
Czech Republic	906.299	1004.73	1085.47	1024.74	990.743	947.075	846.691	751.478	775.727		Czech Republic	828.38	1071.8	1320.48	1165.41	1020.55	947.571	875.687	753.676	621.172		Czech Republic	828.38	991.104	1161.44	1074.05	983.841	937.082	875.021	752.537	616.776		Czech Republic	828.38	979.41	1138.35	1046.5	959.362	919.343	858.766	740.864	608.091		Czech Republic	906.299	5536.23	10640.6	16007.2	21096.9
Denmark	111.756	117.358	141.716	133.868	130.438	127.241	120.782	114.842	104.477		Denmark	96.1741	122.682	165.704	160.425	149.355	143.559	137.142	124.228	115.393		Denmark	96.1741	110.612	144.236	138.066	133.201	129.141	122.847	115.524	104.86		Denmark	96.1741	109.253	141.998	134.998	130.047	125.808	119.02	112.95	102.588		Denmark	111.756	676.14	1287.29	1988.02	2653.93
Finland	4304.72	5079.31	5952.31	6124.55	6221.51	6372.03	6478.58	6602.6	6578.55		Finland	4025.25	5220.84	6691.57	6863.94	6907.46	7168.69	7212.09	7215.46	7223.76		Finland	4025.25	5017.37	6239.37	6405.99	6519.37	6684.51	6730.81	6706.55	6623.62		Finland	4025.25	4956.05	6108.78	6288.74	6356.08	6529.22	6577	6555.77	6495.03		Finland	4304.72	26602.9	52872.5	82806.2	113526
France	1673.25	1887.52	2072.53	2069.06	2091.86	2131.15	2093.75	2056.68	1976.74		France	1453.69	1898.77	2377.65	2373.69	2284.47	2314.52	2267.89	2180.83	2134.1		France	1453.69	1781.61	2122.57	2123.8	2116.98	2137.78	2097.51	2046.38	1973.24		France	1453.69	1755.66	2070.64	2066.87	2047.69	2079.46	2032	1988.37	1919.42		France	1673.25	10253.8	19876.4	30235.5	40603.6
Germany	3722.33	4015.91	4296.22	4147.6	3990.19	3853.35	3568.67	3285.25	3016.23		Germany	3452.29	4167.4	4918.5	4832.46	4587.85	4435.26	4126.34	3821.17	3534.86		Germany	3452.29	3910.15	4432.21	4387.76	4194.57	4030.59	3730.8	3439.3	3141.89		Germany	3452.29	3882.33	4368.62	4303.32	4087.42	3941.86	3632.12	3351.05	3077.46		Germany	3722.33	22627.5	42987.4	64319.9	84900.5
Greece	51.7429	55.85	58.6476	60.4751	63.019	65.1251	65.3402	65.2864	63.0075		Greece	45.2695	51.9743	56.2308	50.8753	49.7112	51.1677	51.5954	49.9797	49.6529		Greece	45.2695	53.1394	61.4439	62.146	64.724	66.741	66.7701	66.6176	64.1972		Greece	45.2695	52.5786	60.3605	60.8181	63.1895	65.1533	64.9826	64.9904	62.6523		Greece	51.7429	314.564	596.612	891.677	1196.6
Hungary	187.574	247.641	228.721	231.22	234.542	239.163	236.907	237.774	230.596		Hungary	163.024	219.559	285.172	290.301	281.104	283.688	286.573	273.13	272.56		Hungary	163.024	238.727	240.61	242.349	245.466	250.187	249.82	247.071	239.011		Hungary	163.024	196.176	235.624	237.014	238.458	241.399	239.119	239.092	231.252		Hungary	187.574	1185.51	2404.8	3550.9	4710.32
Luxembourg	21.5123	18.6291	15.5135	14.3276	13.1811	12.3831	11.7734	10.6189	8.82022		Luxembourg	19.9692	19.3503	17.8039	16.6314	14.998	13.7261	13.3322	11.1018	9.23326		Luxembourg	19.9692	18.3514	16.3189	15.2725	13.8314	13.4132	12.1806	10.6135	8.53693		Luxembourg	19.9692	18.1587	16.0286	14.9286	13.5048	13.0251	11.7743	10.4898	8.50639		Luxembourg	21.5123	126.19	216.22	292.602	363.094
Ireland	219.387	222.817	220.672	213.753	209.137	204.722	192.396	180.541	163.342		Ireland	205.769	224.979	239.852	226.764	215.853	207.588	194.489	176.769	157.344		Ireland	205.769	215.697	220.514	212.063	203.35	196.659	183.566	168.419	148.074		Ireland	205.769	212.823	216.611	207.975	198.79	192.63	178.879	164.352	144.328		Ireland	219.387	1319.75	2431.69	3528.13	4592.28
Italy	467.778	539.374	609.083	625.7	645.085	666.406	674.309	667.865	643.601		Italy	405.404	492.64	575.216	551.496	521.85	535.493	538.881	532.531	537.593		Italy	405.404	507.601	628.941	632.175	647.268	663.916	671.515	670.855	646.844		Italy	405.404	502.539	618.074	620.63	633.553	651.394	657.546	656.205	633.645		Italy	467.778	2878.26	5644.84	8706.87	11854.8
Macedonia,The Fmr Yug Rp	20.6049	24.0653	27.6929	28.3582	29.1798	30.2173	30.984	31.7385	31.3915		Macedonia,The Fmr Yug Rp	17.1445	21.5075	26.5694	26.4118	24.5545	23.6045	21.9912	20.7805	21.6188		Macedonia,The Fmr Yug Rp	17.1445	21.5286	26.6435	26.5958	27.361	28.073	28.6637	29.5616	29.4579		Macedonia,The Fmr Yug Rp	17.1445	21.3841	26.4131	26.2073	26.9374	27.6981	28.2202	29.1428	29.0498		Macedonia,The Fmr Yug Rp	20.6049	127.09	251.044	390.174	532.786
Montenegro	27.9213	33.0489	40.2732	44.0641	50.4001	57.1336	58.1189	59.6702	60.4633		Montenegro	22.9191	30.2577	36.0964	36.4656	34.5394	34.998	34.5764	33.639	33.58		Montenegro	22.9191	30.1022	40.4223	43.9176	50.0935	58.525	59.4701	60.4618	60.8802		Montenegro	22.9191	29.8633	39.9994	43.1245	49.0128	56.7888	57.569	58.6684	59.1725		Montenegro	27.9213	172.655	345.124	550.281	776.937
Netherlands	68.9279	51.9757	43.1626	59.8141	55.5798	53.4032	47.2204	12.3957	7.62788		Netherlands	55.041	53.1148	55.0046	70.6581	61.3773	55.9048	47.8043	10.6932	6.09441		Netherlands	55.041	45.317	41.2913	56.0691	51.9677	49.2653	42.5779	9.92705	5.64776		Netherlands	55.041	44.7891	40.8245	55.269	51.219	48.7505	42.1358	9.8561	5.611		Netherlands	68.9279	396.615	647.681	880.145	1174.98
Norway	638.444	793.714	993.67	1062.04	1097.57	1135.75	1122.95	1115.9	1102.43		Norway	584.845	816.072	1132.24	1220.26	1211.09	1256.55	1271.34	1254.12	1252.83		Norway	584.845	762.956	1001.85	1085.44	1099.36	1131.76	1124.5	1100.8	1078.46		Norway	584.845	756.351	985.114	1055.29	1061.12	1096.4	1086.02	1066.14	1046.73		Norway	638.444	3985.93	8154.46	13191.2	18536.9
Poland	2223.46	2271.21	2201.02	1954.22	2084.54	1459.88	1647.29	1507.81	1361.41		Poland	2033.56	2295.26	2419.25	2149.52	2277.01	1668.32	1498.1	1346.67	1216.03		Poland	2033.56	2184.48	2231.91	2007.87	2158.15	1551.18	1383.21	1253.37	1111.24		Poland	2033.56	2167.87	2205.39	1975.8	2109.58	1509.2	1346.73	1221.99	1092.72		Poland	2223.46	13388.5	24674.3	35432.6	45334
Portugal	924.693	1053.37	1200.6	1242.97	1297.17	1351.88	1331.21	1317.75	1293.61		Portugal	865.395	967.196	1046.81	1024.51	1001.37	986.026	959.476	907.11	861.882		Portugal	865.395	1028.54	1230.73	1278.81	1296.6	1305.09	1274.27	1236.47	1199.98		Portugal	865.395	1018.63	1209.58	1251.36	1267.4	1275.69	1245.98	1214.11	1181.09		Portugal	924.693	5676.84	11090.9	17136.3	23405.4
Romania	889.601	984.622	1090.03	1108.05	1148.46	1200.9	1209.87	1209.46	1170.36		Romania	821.643	1011.66	1235.17	1274.67	1295.13	1354.98	1382.2	1369.99	1355.78		Romania	821.643	958.245	1116.33	1155.63	1197.53	1257.62	1277.62	1278.95	1249.06		Romania	821.643	949.759	1099.51	1131.56	1167.25	1224.32	1238.88	1240.46	1203.96		Romania	889.601	5432.63	10461.1	15929.3	21510
Slovakia	490.158	477.094	454.187	393.611	348.619	314.783	275.188	298.343	251.234		Slovakia	450.63	489.817	505.925	438.082	381.347	342.013	300.783	317.266	265.509		Slovakia	450.63	465.354	466.984	409.165	361.212	324.488	283.455	302.098	252.13		Slovakia	450.63	461.374	460.817	401.778	351.001	316.511	276.482	296.827	248.598		Slovakia	490.158	2927.89	5290.45	7500.81	9423.87
Slovenia	223.232	214.297	205.095	197.072	187.403	181.665	168.247	154.038	138.098		Slovenia	201.938	210.604	215.038	191.976	163.811	146.986	127.911	109.838	94.1884		Slovenia	201.938	210.946	221.268	213.736	199.647	190.693	174.932	158.679	140.396		Slovenia	201.938	207.58	214.465	207.487	193.77	186.198	170.009	154.637	137.728		Slovenia	223.232	1330.46	2392.74	3410.19	4385.88
Spain	832.082	981.433	1147.29	1174.21	1205.83	1294.45	1287.71	1280.91	1264.38		Spain	760.219	964.073	1175.73	1176.71	1179.44	1219.41	1229.62	1208.21	1204.12		Spain	760.219	966.962	1221.37	1274.08	1307.62	1353.87	1384.55	1357.65	1330.3		Spain	760.219	953.674	1190.42	1234.25	1257.14	1317.26	1336.76	1314.54	1290.68		Spain	832.082	5141.84	10214.9	15978.2	21880.9
Sweden	5081.89	5917.2	6830.04	7031.9	7269.43	7545.89	7564.16	7583.77	7565.35		Sweden	4766.51	6086.86	7667.34	7869.69	7954.84	8241.11	8302.37	8313.69	8331.8		Sweden	4766.51	5854.7	7158.08	7355.48	7493.64	7736.64	7750.93	7730.79	7643.65		Sweden	4766.51	5784.16	7009.62	7222.52	7330.25	7591.08	7569.73	7554.15	7491.36		Sweden	5081.89	31326.6	61825.5	96177.5	131575
Switzerland	256.133	286.505	316.099	321.422	327.352	337.708	337.333	334.52	321.271		Switzerland	236.839	283.363	331.575	332.417	326.436	329.082	323.566	313.688	301.723		Switzerland	236.839	277.281	323.023	329.946	333.14	338.94	335.637	328.797	313.433		Switzerland	236.839	274.83	318.059	323.035	324.29	330.109	326.686	319.755	304.023		Switzerland	256.133	1567.17	3029.29	4615.11	6228.15
United Kingdom	711.181	772.866	815.812	801.688	797.512	797.559	765.293	733.767	695.841		United Kingdom	661.281	787.566	906.909	892.229	862.867	856.369	833.091	794.654	763.17		United Kingdom	661.281	751.954	834.955	819.641	803.129	798.245	766.335	732.585	690.799		United Kingdom	661.281	741.503	814.426	801.533	784.02	780.926	745.335	713.033	674.312		United Kingdom	711.181	4328.77	8236.04	12301	16305.2
Serbia	169.139	209.049	253.495	261.511	271.792	281.895	284.038	286.032	279.437		Serbia	134.63	202.681	285.852	296.167	289.154	297.599	298.658	292.464	292.13		Serbia	134.63	187.55	252.204	254.548	263.611	273.849	276.454	279.616	272.761		Serbia	134.63	185.28	247.955	249.111	257.371	267.81	269.508	272.741	265.649		Serbia	169.139	1054.75	2144.44	3419.93	4737.76
Belarus	917.83	1113.03	1342.12	1383.3	1432.83	1500.17	1622.16	1876.45	2257.1		Belarus	808.972	1170.47	1640.51	1672.68	1703.04	1776.47	1902.05	2099.33	2520.68		Belarus	808.972	1072.27	1415.79	1479.28	1520.59	1584.42	1701.16	1931.42	2296.94		Belarus	808.972	1059.67	1388.26	1440.44	1475.46	1535.18	1645.38	1883.58	2245.14		Belarus	917.83	5702.18	11496.4	18248.2	25214.2
Estonia	436.721	530.35	636.182	636.544	637.821	641.937	619.548	602.418	580.445		Estonia	391.339	559.588	766.166	773.547	738.854	739.674	721.745	689.569	670.968		Estonia	391.339	516.845	677.824	688.733	675.899	674.666	652.007	624.575	596.833		Estonia	391.339	510.759	664.356	669.596	652.738	654.941	631.794	607.205	581.803		Estonia	436.721	2713.95	5471.54	8652.81	11836.8
Latvia	623.282	727.245	838.721	831.585	825.45	822.759	786.309	758.854	725.411		Latvia	567.9	772.726	1021.39	994.257	938.657	931.384	907.644	857.625	828.057		Latvia	567.9	716.519	899.651	906.075	880.744	872.26	836.81	793.326	751.408		Latvia	567.9	707.904	880.958	881.118	851.5	845.758	808.697	770.823	731.958		Latvia	623.282	3843.65	7591.36	11777.8	15929.6
Lithuania	283.319	327.254	372.255	375.356	379.248	384.845	374.401	366.759	356.16		Lithuania	254.192	348.4	461.643	459.793	439.063	443.928	437.271	422.037	414.349		Lithuania	254.192	319.383	397.759	406.733	402.716	405.593	395.377	381.865	367.977		Lithuania	254.192	315.599	389.806	395.352	388.751	393.529	382.811	370.753	358.153		Lithuania	283.319	1743.85	3425.12	5289.5	7170.17
Moldova, Republic of	14.8771	19.2724	23.842	23.9629	24.3885	25.1393	25.8098	26.5307	25.8743		Moldova, Republic of	9.20289	19.1004	31.5084	32.1756	29.7277	29.6198	28.8316	27.8086	28.0032		Moldova, Republic of	9.20289	15.3713	22.6188	21.5384	22.0031	22.2851	22.6651	23.7022	23.2328		Moldova, Republic of	9.20289	15.2354	22.4762	21.1448	21.5908	21.9942	22.318	23.3839	22.9388		Moldova, Republic of	14.8771	93.6576	194.589	313.92	434.16
Russian Federation	11335.2	13247.2	15490.5	15619.7	15704.1	15949.9	15621.2	15361.3	14938.7		Russian Federation	10391.1	13636.4	17673.4	17709.7	17899.2	17908.5	17627.5	17148.4	16872		Russian Federation	10391.1	12271.6	14565.7	15038	14962.5	14771.9	14355.5	13981	13477		Russian Federation	10391.1	12748.2	15739.2	15988	16088.8	15912.5	15483	15134.6	14608.7		Russian Federation	11335.2	69923.2	138403	215984	294167
Ukraine	592	749.161	938.081	978.964	1020.65	1070.64	1085.49	1097.25	1102.3		Ukraine	506.815	782.188	1162.18	1213.71	1243.15	1309.83	1316.65	1293.91	1295.02		Ukraine	506.815	707.527	977.035	1029.12	1063.48	1107.17	1117.4	1128.43	1095.12		Ukraine	506.815	701.456	964.984	1008.27	1036.45	1080.95	1088.22	1098.1	1068.43		Ukraine	592	3709.16	7643.88	12375.2	17311.7
WORLD	247253	276795	311476	314318	318986	323774	320718	317816	310923		WORLD	238891	284026	339148	340771	336202	337660	334283	325269	321498		WORLD	238891	274398	318491	320564	322638	325563	322086	317721	309632		WORLD	238891	273724	317605	318521	319801	322738	319010	315581	307865		WORLD	247253	1.51306e+06	2.93172e+06	4.49194e+06	6.0682e+06
[truncated: 72 more columns]

## Sheet: Rndwd_Prod_Val_1SD_Higher_Cost
Annual	REF (cost doesn't change in the REF scenario)											BF											AF											BAC										Cumulative	REF (cost doesn't change in the REF scenario)
Million 2018 $	2020	2025	2030	2035	2040	2045	2050	2055	2060		Million 2018 $	2020	2025	2030	2035	2040	2045	2050	2055	2060		Million 2018 $	2020	2025	2030	2035	2040	2045	2050	2055	2060		Million 2018 $	2020	2025	2030	2035	2040	2045	2050	2055	2060		Million 2018 $	2020	2025	2030	2035	2040
AFRICA	32989.5	35308.3	38174.9	38394.1	38780.8	39344.8	39602.9	40011.2	38255		AFRICA	22551.9	27721	34141.7	34402.2	33047.7	32379.3	31775.3	29911	30018.2		AFRICA	22551.9	25925.7	30183.4	29704.3	29981.1	30184.7	30170.2	30575.2	28916.2		AFRICA	22551.9	25805.6	30005	29364.4	29630	29830.8	29787.4	30279.9	28635.3		AFRICA	32989.5	200256	379664	570757	763114
Algeria	352.081	385.657	419.836	427.159	435.267	444.453	453.42	462.436	461.811		Algeria	229.766	287.708	354.745	360.02	344.833	344.48	339.583	333.734	335.789		Algeria	229.766	273.111	323.036	319.829	326.634	331.033	335.813	345.109	344.565		Algeria	229.766	272.458	322.848	317.865	324.657	329.752	334.464	343.988	343.394		Algeria	352.081	2146.06	4108.53	6215.03	8358.94
Angola	278.457	299.45	321.626	322.622	324.704	328.124	331.641	338.222	334.176		Angola	197.392	243.674	299.869	302.825	296.091	293.461	296.941	284.914	286.688		Angola	197.392	224.957	256.944	253.61	255.747	257.788	261.716	266.357	261.937		Angola	197.392	226.72	261.995	257.729	260.497	260.433	262.155	269.113	264.177		Angola	278.457	1691.73	3211.16	4820.29	6435.48
Benin	292.99	317.441	342.289	342.319	344.178	348.053	352.465	357.893	355.559		Benin	195.611	249.702	315.945	317.881	303.759	301.184	297.688	290.599	291.827		Benin	195.611	229.747	269.317	262.962	264.175	264.841	267.014	272.485	270.116		Benin	195.611	228.687	267.765	259.914	261.312	262.126	263.857	270.04	267.654		Benin	292.99	1782.39	3394.44	5105.92	6819.38
Botswana	35.7119	38.2128	40.7247	40.9627	41.3543	41.9319	42.5062	43.3343	42.817		Botswana	24.5521	30.3755	37.4042	37.8992	36.9178	36.6901	36.91	35.5965	35.8154		Botswana	24.5521	27.9822	31.8923	31.4016	31.7803	32.0905	32.578	33.238	32.7355		Botswana	24.5521	28.0614	32.1777	31.5472	32.0148	32.1358	32.446	33.3984	32.876		Botswana	35.7119	216.772	410.348	614.209	819.414
Burkina Faso	840.983	887.399	933.237	938.323	946.446	957.975	971.03	986.707	981.29		Burkina Faso	631.719	744.182	879.54	889.278	865.932	863.055	862.253	845.425	850.631		Burkina Faso	631.719	701.197	780.006	769.812	777.713	783.237	792.688	808.001	803.117		Burkina Faso	631.719	698.792	776.564	763.456	772.145	776.429	783.959	802.151	797.077		Burkina Faso	840.983	5092.31	9575.14	14246.4	18946.2
Burundi	267.339	287.528	307.523	310.1	316.275	321.913	328.096	335.21	334.416		Burundi	178.236	223.828	278.326	282.388	274.708	274.363	273.782	268.406	271.154		Burundi	178.236	207.115	239.809	235.938	241.583	244.332	248.519	255.418	254.535		Burundi	178.236	206.199	238.549	233.422	239.229	241.808	245.39	253.132	252.168		Burundi	267.339	1624.22	3081.86	4622.05	6178.73
Cameroon	728.56	805.143	888.93	882.831	879.534	880.734	885.611	884.583	868.311		Cameroon	530.35	618.253	721.259	716.198	683.253	680.866	670.701	652.663	648.146		Cameroon	530.35	614.236	714.395	704.217	696.045	691.708	681.245	682.977	671.09		Cameroon	530.35	594.883	672.44	658.41	650.158	647.273	643.854	645.77	631.738		Cameroon	728.56	4447.94	8557.44	12996	17406.9
Cape Verde	7.2556	7.81077	8.34889	8.36842	8.3911	8.48085	8.60392	8.72294	8.65519		Cape Verde	4.67049	5.90876	7.43236	7.54624	7.16839	7.10918	6.98142	6.84676	6.86845		Cape Verde	4.67049	5.43425	6.36091	6.20472	6.24953	6.26432	6.28535	6.41881	6.38187		Cape Verde	4.67049	5.40758	6.3326	6.10243	6.17329	6.20689	6.25338	6.38675	6.34102		Cape Verde	7.2556	44.0888	83.6807	125.445	167.309
Central African Republic	141.581	153.663	166.645	166.502	166.821	167.804	167.118	167.554	164.147		Central African Republic	103.212	129.303	161.36	161.154	155.635	154.459	153.698	147.618	146.582		Central African Republic	103.212	115.904	130.85	129.53	129.357	129.619	129.366	129.316	126.135		Central African Republic	103.212	119.052	138.358	136.38	135.917	135.653	134.477	134.994	131.512		Central African Republic	141.581	861.569	1642.87	2475.95	3308.78
Chad	365.314	392.549	419.995	420.768	423.237	427.633	432.671	439.495	434.082		Chad	246.244	309.189	385.595	388.961	374.847	371.084	369.534	357.184	358.101		Chad	246.244	283.702	326.373	319.082	321.493	322.773	326.085	332.223	327.106		Chad	246.244	283.94	328.075	319.171	322.193	322.436	324.537	332.762	327.516		Chad	365.314	2219.12	4209.31	6310.06	8416.36
Congo, Republic of	241.771	255.015	269.284	267.916	267.112	267.355	261.433	257.728	250.343		Congo, Republic of	190.887	209.821	236.853	228.164	220.098	218.965	217.235	208.016	204.818		Congo, Republic of	190.887	215.267	245.209	245.551	241.95	241.262	236.322	230.011	221.714		Congo, Republic of	190.887	206.787	226.86	225.798	221.994	221.143	215.903	211.755	204.407		Congo, Republic of	241.771	1463.87	2753.21	4098.27	5437.04
Côte d'Ivoire	527.923	564.314	603.203	606.998	615.148	627.442	638.604	651.223	655.491		Côte d'Ivoire	372.443	455.447	555.456	558.064	539.125	541.579	539.037	534.985	539.83		Côte d'Ivoire	372.443	426.914	491.165	485.247	489.527	495.011	500.473	510.384	511.178		Côte d'Ivoire	372.443	425.166	488.225	479.831	483.461	490.258	495.413	505.455	506.37		Côte d'Ivoire	527.923	3203.93	6064.39	9084.2	12127.3
Djibouti	15.2749	16.5819	17.8603	17.9809	18.1788	18.4853	18.8687	19.2974	19.3846		Djibouti	9.82761	12.6881	16.211	16.4382	15.6923	15.6615	15.4756	15.308	15.5347		Djibouti	9.82761	11.6042	13.6555	13.3265	13.5097	13.6089	13.8215	14.2821	14.3474		Djibouti	9.82761	11.5639	13.6143	13.2019	13.3694	13.5257	13.7333	14.1956	14.2588		Djibouti	15.2749	92.9561	177.144	266.566	356.668
Egypt	680.586	249.827	269.106	270.107	272.357	275.899	279.949	284.059	282.264		Egypt	437.928	171.328	218.712	220.972	210.273	208.988	205.18	201.252	201.941		Egypt	437.928	156.66	184.037	179.161	180.91	181.533	183.178	187.772	186.516		Egypt	437.928	156.117	183.487	177.488	179.216	180.389	182.02	186.6	185.329		Egypt	680.586	3652.76	4921.17	6267.7	7620.48
Equatorial Guinea	100.79	110.881	122.07	119.266	116.751	114.748	109.411	104.999	100.393		Equatorial Guinea	80.9504	91.3502	102.691	98.9663	92.7469	90.9645	87.5033	82.9626	79.7532		Equatorial Guinea	80.9504	95.423	113.676	112.342	108.142	105.671	100.705	95.3582	90.3346		Equatorial Guinea	80.9504	94.5519	111.811	109.777	105.074	103.039	98.0205	93.0225	88.2921		Equatorial Guinea	100.79	614.829	1180.42	1787.97	2381.78
Ethiopia	4528.58	4901.75	5274.94	5298.28	5344.75	5416.13	5498.8	5589.44	5551.75		Ethiopia	2957.28	3778.48	4779.45	4833.14	4624.38	4596.56	4541.32	4440.94	4462.34		Ethiopia	2957.28	3474.72	4066.51	3970.77	4012.32	4032.49	4077.66	4178.46	4145.9		Ethiopia	2957.28	3462.02	4052.26	3933.58	3977.01	4001.25	4040.98	4149.47	4116.14		Ethiopia	4528.58	27544.7	52426.6	78824.6	105363
Gabon	226.51	228.446	234.744	223.357	207.872	193.419	180.294	171.35	165.04		Gabon	181.684	187.939	196.183	179.217	162.536	153.509	145.163	138.462	135.975		Gabon	181.684	192.67	209.212	205.09	197.059	180.514	165.603	154.623	146.587		Gabon	181.684	191.398	206.844	199.126	185.519	171.151	157.69	148.144	141.225		Gabon	226.51	1360.99	2509.52	3671.85	4773.16
Gambia	66.2665	72.7597	79.8005	77.6333	75.7252	74.2434	72.2533	70.6291	68.2699		Gambia	52.4292	61.7772	72.7459	70.5748	66.114	64.151	61.5817	58.7598	56.9503		Gambia	52.4292	59.1607	67.0264	64.5029	62.4679	60.73	58.7758	57.2942	55.0268		Gambia	52.4292	58.8731	66.5102	63.7051	61.621	60.0712	58.1371	56.7567	54.5677		Gambia	66.2665	404.092	774.932	1171.77	1558.03
Ghana	1984.2	2147.72	2312.07	2328.96	2350.72	2381.99	2417.13	2458.54	2452.53		Ghana	1313.13	1676.53	2119.09	2146.3	2059.79	2052.39	2024.57	1987.05	2000.6		Ghana	1313.13	1543.62	1809.24	1777.93	1796.37	1805.59	1821.26	1863.75	1856.09		Ghana	1313.13	1536.93	1800.11	1758.98	1776.1	1788.33	1802.94	1847.92	1840.44		Ghana	1984.2	12068.7	22971.7	34548.9	46215.5
Guinea	530.52	570.755	610.858	614.874	621.721	631.63	641.788	653.426	649.947		Guinea	350.989	444.32	557.425	564.691	543.387	541.725	537.752	526.034	529.646		Guinea	350.989	409.096	475.365	466.214	472.212	476.291	482.458	494.351	490.991		Guinea	350.989	407.36	473.073	461.358	467.628	471.687	476.891	490.13	486.66		Guinea	530.52	3223.35	6117.23	9175.54	12256.8
Guinea-Bissau	122.536	132.33	142.15	142.882	144.244	146.258	148.526	151.15	150.141		Guinea-Bissau	80.9992	102.414	128.327	129.825	124.727	124.045	123.068	120.138	120.811		Guinea-Bissau	80.9992	94.8112	110.622	108.313	109.534	110.257	111.638	114.328	113.394		Guinea-Bissau	80.9992	94.404	110.079	107.179	108.472	109.162	110.303	113.346	112.377		Guinea-Bissau	122.536	745.01	1416.48	2127.96	2843.74
Kenya	1119.38	1226.98	1337.09	1352.86	1372.19	1395.9	1409.32	1418.94	1391.82		Kenya	737.008	942.127	1184.56	1199	1148.78	1144.76	1124.72	1096.67	1093.12		Kenya	737.008	876.769	1036.46	1021.87	1036.19	1044.07	1045.45	1055.85	1038.43		Kenya	737.008	873.348	1031.71	1010.87	1024.5	1033.75	1033.33	1045.96	1028.8		Kenya	1119.38	6823.89	13068.9	19770.1	26553.8
Lesotho	108.613	115.916	123.141	124.002	125.314	127.096	129.121	131.176	131.103		Lesotho	78.9997	93.8482	111.753	112.99	109.08	108.805	107.495	106.025	106.175		Lesotho	78.9997	87.7269	97.4846	95.8152	96.6891	97.066	97.7986	99.5483	98.8676		Lesotho	78.9997	87.1171	96.3709	94.2853	95.1512	95.7381	96.4551	98.1799	97.5		Lesotho	108.613	658.983	1245.79	1862.36	2483.68
Liberia	373.721	408.942	445.147	450.01	458.12	469.558	479.635	490.644	493.019		Liberia	246.305	313.709	397.004	403.67	389.641	392.665	390.228	386.965	392.453		Liberia	246.305	290.704	342.526	337.767	344.443	350.571	356.631	367.741	369.331		Liberia	246.305	286.258	333.803	326.931	333.102	339.621	345.164	355.948	357.209		Liberia	373.721	2277.55	4358.46	6589.06	8847.22
Libyan Arab Jamahiriya	49.8028	54.6632	59.827	60.5963	61.5858	62.8616	63.8439	65.038	64.8482		Libyan Arab Jamahiriya	33.9099	39.9582	44.6033	33.795	32.1249	31.89	31.3091	30.7047	30.8074		Libyan Arab Jamahiriya	33.9099	40.1369	47.3788	47.0726	47.7461	48.3901	49.0096	50.0003	49.6866		Libyan Arab Jamahiriya	33.9099	40.2496	47.8767	47.4592	48.1924	48.9437	49.5245	50.7433	50.4992		Libyan Arab Jamahiriya	49.8028	303.677	582.157	882.061	1186.03
Madagascar	571.829	621.902	672.345	676.705	684.168	694.725	705.992	717.608	714.894		Madagascar	370.365	473.4	598.396	605.96	578.939	577.364	574.015	564.941	568.499		Madagascar	370.365	438.061	515.734	504.39	510.738	514.052	519.655	533.239	531.036		Madagascar	370.365	435.815	512.425	497.949	503.941	508.779	514.342	527.934	525.726		Madagascar	571.829	3481.05	6641	10007.1	13398.1
Malawi	344.428	371.743	400.939	406.842	415.089	426.479	438.272	455.741	461.779		Malawi	243.477	291.006	342.649	342.01	316.256	63.1187	62.1043	61.0488	61.3936		Malawi	243.477	280.877	324.821	324.142	331.24	337.165	342.017	346.17	337.417		Malawi	243.477	279.056	321.54	319.637	327.138	330.102	332.525	339.689	330.663		Malawi	344.428	2093.88	3981.79	5992.39	8034.84
Mali	291.276	318.379	347.625	355.18	364.864	376.982	386.027	396.538	398.887		Mali	200.339	254.249	320.796	329.368	324.907	330.583	334.196	330.475	336.327		Mali	200.339	235.338	276.316	277.093	284.868	292.851	299.21	307.589	308.077		Mali	200.339	235	276.852	276.502	284.647	292.543	298.383	308.4	309.389		Mali	291.276	1774.76	3395.9	5141.58	6927.16
Mauritania	85.002	93.1845	101.609	102.569	103.942	105.78	107.775	109.792	109.63		Mauritania	55.2254	72.0704	92.8533	94.5129	90.5995	90.6151	89.4793	88.3544	89.1253		Mauritania	55.2254	66.0228	78.5964	77.2697	78.42	79.1522	80.1519	82.4513	82.3176		Mauritania	55.2254	65.7715	78.3076	76.4894	77.6043	78.5594	79.5559	81.856	81.7245		Mauritania	85.002	518.194	992.541	1501.55	2015.77
Mauritius	0.212605	0.250437	0.27741	0.279472	0.282526	0.293631	0.297507	0.301716	0.300341		Mauritius	0.132404	0.174266	0.209098	0.21684	0.209076	0.216235	0.214642	0.211224	0.209238		Mauritius	0.132404	0.166303	0.210469	0.217845	0.22003	0.218279	0.220282	0.234724	0.223191		Mauritius	0.132404	0.165713	0.209546	0.215685	0.217796	0.21642	0.218206	0.222834	0.221397		Mauritius	0.212605	1.31346	2.59262	3.98173	5.38215
Morocco	372.284	400.932	429.905	437.994	447.704	459.428	470.848	482.43	487.117		Morocco	276.512	318.398	366.996	373.46	362.592	364.208	362.648	360.707	364.451		Morocco	276.512	312.903	354.198	354.242	362.454	369.881	377.903	389.649	393.57		Morocco	276.512	311.964	352.949	351.541	359.538	367.68	375.441	387.08	391.017		Morocco	372.284	2262.35	4295.98	6453.6	8653.28
Mozambique	889.341	972.963	1062.4	1066.56	1074.43	1086.88	1094.07	1106.22	1092.19		Mozambique	617.153	773.589	963.327	970.664	937.146	932.482	928.603	901.464	900.999		Mozambique	617.153	714.588	827.881	816.667	821.699	826.391	831.41	841.576	828.161		Mozambique	617.153	716.591	835.405	820.096	825.214	828.343	830.167	844.43	830.695		Mozambique	889.341	5419.67	10373.9	15690.1	21030.8
Niger	498.417	538.206	578.224	581.164	586.568	594.683	603.46	614.002	608.749		Niger	330.923	420.325	529.476	535.821	515.712	512.484	509.196	495.368	497.768		Niger	330.923	381.948	439.362	429.753	434.038	436.33	440.962	450.246	444.436		Niger	330.923	384.798	447.89	436.105	441.448	443.705	447.848	460.084	454.931		Niger	498.417	3030.29	5761.34	8655.39	11566.6
Nigeria	3309.48	3648.05	4013.57	4098.47	4200.37	4327.87	4435.6	4555.36	4596.93		Nigeria	2270.61	2880.84	3623.96	3701	3619.82	3669.76	3687.63	3660.72	3717.33		Nigeria	2270.61	2686.36	3176.05	3176.57	3252.11	3331.21	3399.87	3495.59	3510.96		Nigeria	2270.61	2674.92	3159.12	3142.87	3216.43	3297.01	3359.21	3461.21	3475.97		Nigeria	3309.48	20195.5	38801.3	58954	79548.3
Réunion	4.45792	4.52853	4.64847	4.65947	4.69933	4.75011	4.81517	4.87495	4.83365		Réunion	2.96961	3.40996	4.0256	4.0446	3.85424	3.81142	3.74226	3.65947	3.6604		Réunion	2.96961	3.23364	3.57719	3.50734	3.53246	3.54837	3.57198	3.64377	3.6086		Réunion	2.96961	3.22137	3.56361	3.46418	3.49767	3.51282	3.53453	3.61721	3.58196		Réunion	4.45792	26.8181	49.5807	72.8341	96.1713
Rwanda	248.727	269.608	290.779	292.993	296.092	309.109	313.725	318.562	316.31		Rwanda	170.305	195.876	59.5309	60.1421	57.2267	56.8744	55.9028	54.8955	55.1477		Rwanda	170.305	195.302	229.773	225.802	226.627	225.82	224.253	218.144	50.3724		Rwanda	170.305	194.428	228.52	223.435	224.314	223.49	221.487	216.141	50.052		Rwanda	248.727	1513.24	2882.45	4338.56	5806.63
Sao Tome and Principe	6.62285	7.24461	7.88958	7.91906	7.90352	7.92596	7.94857	8.00505	7.93172		Sao Tome and Principe	4.69154	5.55807	6.52517	6.5192	6.22999	6.16303	6.06174	5.90899	5.8701		Sao Tome and Principe	4.69154	5.51483	6.47308	6.42177	6.40127	6.35537	6.33551	6.36921	6.28618		Sao Tome and Principe	4.69154	5.49069	6.43502	6.35197	6.31698	6.28963	6.26188	6.30592	6.21651		Sao Tome and Principe	6.62285	40.3589	77.2269	116.704	156.284
Senegal	285.713	307.358	329.553	330.894	333.425	337.461	341.555	347.473	343.16		Senegal	196.721	241.566	295.33	298.645	290.017	287.77	288.564	278.507	279.84		Senegal	196.721	226.768	261.37	256.872	259.323	261.229	264.54	269.478	265.286		Senegal	196.721	225.508	259.348	253.787	256.797	257.39	259.339	266.294	262.003		Senegal	285.713	1735.92	3294.91	4944.02	6601.02
Sierra Leone	244.795	265.426	286.198	286.795	288.64	291.843	295.37	299.323	296.76		Sierra Leone	160.534	205.309	259.922	261.959	249.853	247.939	244.238	238.55	238.932		Sierra Leone	160.534	189.108	221.989	216.456	217.921	218.39	219.948	224.478	222.178		Sierra Leone	160.534	188.357	221.047	214.225	215.723	216.526	217.861	222.727	220.432		Sierra Leone	244.795	1489.4	2837.3	4268.89	5704.71
Somalia	594.786	646.835	699.018	702.325	708.835	718.741	729.84	741.369	736.974		Somalia	383.88	489.703	617.712	624.66	595.604	592.447	582.816	571.636	574.114		Somalia	383.88	449.244	523.093	509.956	515.355	517.693	522.887	536.223	532.83		Somalia	383.88	452.55	532.941	516.414	521.949	525.763	530.911	544.773	541.327		Somalia	594.786	3620.77	6907.13	10405.5	13923.7
South Africa	1778.4	1926.31	2086.68	2020.01	1963.44	1921.22	1839.25	1774.54	1685.33		South Africa	1421.18	1614.38	1806.99	1709.72	1564.21	1465.4	1373.92	1278.74	1209.89		South Africa	1421.18	1608.24	1825.53	1768.09	1690	1637.21	1559.48	1484.1	1396.66		South Africa	1421.18	1587.29	1778.6	1711.49	1622.17	1573.07	1495.2	1428.69	1345.86		South Africa	1778.4	10818.3	20610.2	30977	41020.5
Sudan	829.674	890.552	951.99	961.904	975.056	991.764	802.583	817.974	814.32		Sudan	608.291	733.269	885.988	900.569	877.5	676.375	671.284	658.179	663.416		Sudan	608.291	687.967	778.841	771.448	783.418	792.406	597.998	614.284	610.965		Sudan	608.291	686.796	778.326	767.758	780.102	789.515	593.692	611.39	607.978		Sudan	829.674	5038.92	9553.12	14323	19145.7
Swaziland	96.3707	108.548	120.353	122.724	140.218	144.315	139.605	132.08	119.842		Swaziland	72.09	76.9317	78.0648	76.2511	68.8478	35.1294	1.51704	0	0.00460076		Swaziland	72.09	86.7864	103.295	104.232	119.511	118.775	113.615	106.82	97.0914		Swaziland	72.09	86.314	102.451	102.612	117.269	116.669	111.612	105.228	95.5597		Swaziland	96.3707	590.402	1144.95	1749.09	2380.2
Tanzania, United Rep of	1133.41	1214.88	1295.37	1300.2	1311.7	1328.96	1347.98	1371.42	1359.08		Tanzania, United Rep of	763.641	951.406	1176.26	1189.28	1147.57	1140.38	1136.07	1103.65	1108.16		Tanzania, United Rep of	763.641	883.457	1019.53	999.058	1009.76	1016.62	1029.36	1051.72	1039.89		Tanzania, United Rep of	763.641	879.334	1013.58	988.108	1000.04	1004.82	1014.26	1041.54	1029.35		Tanzania, United Rep of	1133.41	6881.92	13036.8	19518.5	26031
Togo	190.768	207.161	224.026	224.508	225.855	228.506	231.725	235.438	234.479		Togo	126.291	159.351	199.178	200.863	192.29	191.513	189.416	186.044	187.315		Togo	126.291	148.271	173.588	169.592	170.664	171.315	172.973	177.005	176.091		Togo	126.291	147.627	172.711	167.688	168.811	169.781	171.294	175.566	174.653		Togo	190.768	1161	2213.67	3334.29	4458.17
Tunisia	170.464	189.302	215.878	224.212	233.046	242.99	251.014	259.273	263.264		Tunisia	115.024	151.659	190.21	194.225	188.313	186.963	179.847	171.487	168.384		Tunisia	115.024	143.155	172.188	176.035	183.509	190.558	196.097	202.945	205.103		Tunisia	115.024	142.478	171.342	174.261	181.594	188.663	193.828	200.936	203.004		Tunisia	170.464	1041.62	2014.71	3102.43	4232.33
Uganda	1944.97	2103.3	2261.48	2269.25	2281.74	2295.66	2289.38	2151.03	647.169		Uganda	1301.06	1641.43	2048.21	2059.68	1961.98	1913.11	1624.56	442.625	444.861		Uganda	1301.06	1522.44	1774.74	1737.16	1746.41	1741.67	1726.81	1644.22	431.449		Uganda	1301.06	1515.89	1765.73	1718.85	1728.81	1724.49	1706.67	1629.91	428.708		Uganda	1944.97	11828.1	22502.8	33818	45176.8
Congo, Dem Republic of	3665.96	3999.7	4345.89	4383.56	4442.14	4523.79	4610.95	4694.61	4664.7		Congo, Dem Republic of	2426.63	3112.48	3960.68	4021.73	3882.17	3877.85	3867.54	3775.94	3800.16		Congo, Dem Republic of	2426.63	2862.83	3371.11	3312.65	3363.01	3415.14	3459.31	3543.1	3514.47		Congo, Dem Republic of	2426.63	2856.36	3368.3	3291.86	3345.33	3380.94	3432.34	3528.45	3499.01		Congo, Dem Republic of	3665.96	22329.5	42674.2	64441.3	86417.7
Zambia	1020.09	1103.71	1188.33	1197.05	1211.55	1232.23	1254.06	1279.31	1275.11		Zambia	679.258	863.365	1087.85	1102.15	1062.76	1060.85	1056.26	1035.15	1044.65		Zambia	679.258	796.988	933.012	916.271	928.479	937.657	951.543	976.327	971.674		Zambia	679.258	793.396	927.94	906.372	919.2	928.131	939.966	967.679	962.808		Zambia	1020.09	6204.15	11807.3	17757.7	23757.4
Zimbabwe	425.255	466.5	509.431	523.597	541.034	562.353	578.624	596.131	603.63		Zimbabwe	288.073	367.364	464.025	478.742	471.464	482.529	485.774	485.48	495.389		Zimbabwe	288.073	341.49	403.569	406.865	421.542	436.362	448.003	464.296	469.957		Zimbabwe	288.073	340.147	401.725	402.785	417.174	432.517	443.607	460.345	465.938		Zimbabwe	425.255	2592.78	4968.21	7529.53	10165
NORTH/CENTRAL AMERICA	49278.4	56273.1	64460.8	64779.4	65203.7	65286.2	62777.8	60547.3	58024.2		NORTH/CENTRAL AMERICA	39863.5	50387.6	63361.2	63954.9	63306.9	63670.8	62111.6	59293.9	57096.9		NORTH/CENTRAL AMERICA	39863.5	47933.9	57918.2	58985.6	59120.7	59505.6	57109.1	54233.8	51505.2		NORTH/CENTRAL AMERICA	39863.5	48092	58389.2	58980.4	58777.3	59155.6	56852.9	54259.7	51633.9		NORTH/CENTRAL AMERICA	49278.4	302665	592219	914841	1.23916e+06
Bahamas	1.13942	1.26523	1.38377	1.38451	1.39587	1.4144	1.43599	1.45421	1.44161		Bahamas	0.66481	0.90192	1.17784	1.19548	1.12868	1.11637	1.09271	1.06349	1.06631		Bahamas	0.66481	0.825476	1.01674	0.981749	0.990804	1.00273	1.00142	1.0257	1.01477		Bahamas	0.66481	0.821886	1.01274	0.970499	0.97936	0.984698	0.993024	1.01751	1.00651		Bahamas	1.13942	6.96235	13.407	20.3266	27.2605
Barbados	0.731113	0.813383	0.899713	0.919691	0.926111	0.956591	0.948538	0.95065	0.945051		Barbados	0.578587	0.510742	0.417605	0.397957	0.375225	0.359183	0.350246	0.324153	0.323677		Barbados	0.578587	0.680702	0.79946	0.817408	0.829281	0.854679	0.855731	0.841762	0.831551		Barbados	0.578587	0.677168	0.792574	0.807649	0.818203	0.832613	0.831348	0.821041	0.811438		Barbados	0.731113	4.46895	8.62219	13.1407	17.7456
Belize	7.36261	7.93115	8.51355	8.49824	8.54395	8.63214	8.61941	8.63276	8.51233		Belize	5.04771	5.86512	6.84636	6.87204	6.5641	6.55234	6.41696	6.27724	6.22593		Belize	5.04771	5.93235	6.97064	6.82951	6.81943	6.8376	6.78718	6.79689	6.65163		Belize	5.04771	5.88144	6.88368	6.72082	6.69838	6.73689	6.67464	6.6739	6.55609		Belize	7.36261	44.7442	84.9823	127.535	170.072
Canada	14973.5	16820.6	18963.3	18997.2	19342.5	19881.2	19440.8	18919.2	18259.8		Canada	12820.9	15723.3	19349.1	19354.8	19373.6	19941.1	19914.6	19388	18833.5		Canada	12820.9	14650.4	16874.6	17171.3	17427.9	17767.4	17286.5	16584.2	15929.9		Canada	12820.9	15036.2	17850.5	17951.7	18078.1	18519.9	18173.1	17575.2	16891.2		Canada	14973.5	91688.2	177934	272784	368116
Saint Lucia	0.360489	0.400999	0.445394	0.460102	0.461445	0.464971	0.472484	0.4766	0.473859		Saint Lucia	0.208652	0.292436	0.395104	0.404787	0.385399	0.391771	0.385783	0.374689	0.373347		Saint Lucia	0.208652	0.264094	0.335444	0.32744	0.328475	0.338476	0.34168	0.347328	0.344262		Saint Lucia	0.208652	0.262945	0.333898	0.323659	0.324612	0.335374	0.338328	0.344263	0.341199		Saint Lucia	0.360489	2.20345	4.25284	6.49452	8.79637
Costa Rica	213.074	234.266	256.882	258.578	261.481	264.621	264.909	265.726	261.889		Costa Rica	148.901	181.613	218.893	220.058	212.051	213.527	212.368	207.119	206.654		Costa Rica	148.901	179.227	215.972	215.813	216.589	218.142	216.934	215.717	210.441		Costa Rica	148.901	177.645	212.67	211.799	211.89	213.517	211.724	211.518	206.446		Costa Rica	213.074	1299.64	2493.59	3779.69	5075.49
Cuba	92.155	99.8504	108.232	108.835	109.454	110.138	109.305	109.038	104.918		Cuba	67.4695	80.229	94.2133	92.9067	90.9739	89.9816	90.2216	85.0182	83.8789		Cuba	67.4695	78.7652	92.3238	92.0405	92.4718	92.9499	92.4969	91.7665	88.4153		Cuba	67.4695	78.143	91.2321	90.6809	91.3006	91.0486	89.9543	90.237	86.8414		Cuba	92.155	560.625	1068.26	1610.02	2154.82
Dominica	0.250891	0.289108	0.313676	0.325134	0.327185	0.330764	0.334468	0.348802	0.341408		Dominica	0.150512	0.201092	0.272495	0.282665	0.268097	0.275965	0.270808	0.260887	0.260812		Dominica	0.150512	0.181422	0.236384	0.239863	0.241255	0.241465	0.242665	0.247318	0.241407		Dominica	0.150512	0.180632	0.23525	0.227061	0.238391	0.239166	0.240149	0.245074	0.239193		Dominica	0.250891	1.54356	3.01367	4.59351	6.22123
Dominican Republic	36.9925	40.3053	43.5962	44.2619	44.7962	45.5744	46.1916	46.983	46.789		Dominican Republic	22.9142	29.4013	37.5158	38.9518	36.7429	36.1367	35.5238	34.7946	34.9116		Dominican Republic	22.9142	27.6613	33.0945	32.8794	33.2764	33.5532	33.8372	34.5671	34.3365		Dominican Republic	22.9142	27.5047	32.8791	32.4378	32.7896	33.1754	33.4395	34.1841	33.9941		Dominican Republic	36.9925	225.268	430.085	648.732	870.575
El Salvador	157.18	174.331	191.66	193.403	196.464	200.305	203.126	206.435	205.206		El Salvador	95.9785	120.61	149.73	148.873	139.362	137.97	134.909	131.524	131.281		El Salvador	95.9785	117.906	142.698	140.007	141.414	142.68	144.229	147.181	145.498		El Salvador	95.9785	117.362	141.991	138.372	139.685	141.365	142.621	145.428	144.037		El Salvador	157.18	960.229	1849.21	2809.26	3779.33
Guatemala	724.697	797.618	871.719	873.806	879.749	891.094	902.463	914.459	905.078		Guatemala	432.075	585.463	772.448	779.283	736.058	730.489	714.076	697.306	697.71		Guatemala	432.075	532.69	649.322	630.55	634.484	634.832	638.491	653.574	645.868		Guatemala	432.075	529.895	645.629	621.989	625.54	628.924	632.278	647.416	639.634		Guatemala	724.697	4421.1	8483.29	12844	17218.9
Haiti	73.5421	80.8385	88.1825	88.5172	89.3142	90.5842	91.9063	93.289	92.4246		Haiti	43.6776	58.4371	76.2906	77.1262	72.9064	72.3348	70.8203	69.0269	69.1649		Haiti	43.6776	53.4982	64.7507	62.7801	63.3961	63.6333	64.1761	65.8393	65.0784		Haiti	43.6776	53.1441	64.2062	61.795	62.4026	62.8096	63.3076	65.0067	64.2568		Haiti	73.5421	448.549	860.086	1301.33	1744.72
Honduras	313.739	344.049	374.786	375.603	378.407	383.403	387.382	391.468	386.906		Honduras	191.468	252.068	324.919	326.773	309.435	307.457	300.833	293.335	293.238		Honduras	191.468	234.328	284.055	276.05	277.769	278.679	279.73	285.109	280.823		Honduras	191.468	232.891	281.904	272.314	273.813	275.612	276.315	281.772	277.646		Honduras	313.739	1912.75	3663.73	5538.48	7419.3
Jamaica	36.8288	41.4553	46.0908	46.8565	47.4996	48.3473	48.6254	49.1225	48.054		Jamaica	26.3841	34.2249	43.7025	44.8854	44.6057	44.8292	45.4552	43.7404	43.8096		Jamaica	26.3841	32.1915	39.0702	39.3474	39.867	40.5861	41.0092	41.3062	40.2588		Jamaica	26.3841	31.8835	38.4127	38.6175	39.2229	39.6303	39.7018	40.3993	39.3568		Jamaica	36.8288	225.599	437.511	668.731	903.656
Martinique	0.348891	0.374479	0.386384	0.386243	0.391691	0.406029	0.410153	0.414568	0.399202		Martinique	0.199104	0.267933	0.33651	0.346589	0.326962	0.323117	0.31578	0.316583	0.315977		Martinique	0.199104	0.241243	0.284268	0.274865	0.276306	0.285939	0.287119	0.292852	0.288462		Martinique	0.199104	0.2312	0.283004	0.271665	0.273092	0.273527	0.2747	0.280926	0.276745		Martinique	0.348891	2.11893	4.00324	5.93502	7.87168
Mexico	1874.63	2120.05	2395.76	2418.43	2440.91	2476.25	2478.18	2478.09	2433.55		Mexico	1231.02	1654.27	2183.43	2215.73	2135.04	2143.44	2104.27	2056.83	2043.17		Mexico	1231.02	1544.41	1935.12	1917.9	1927.2	1942.15	1933.65	1941.56	1898.34		Mexico	1231.02	1530.38	1906.18	1881.93	1888.12	1908.76	1895.32	1902.86	1862.42		Mexico	1874.63	11493.2	22369.2	34370.7	46485.3
Netherlands Antilles	0.00326667	0.00353667	0.00379667	0.00375667	0.00373667	0.00373667	0.00749334	0.00751334	0.00735334		Netherlands Antilles	0.0018908	0.0025708	0.0033908	0.0033808	0.0031408	0.0030708	0.0029608	0.0028508	0.0028208		Netherlands Antilles	0.0018908	0.0023008	0.0027608	0.0026308	0.0026208	0.0051816	0.0051616	0.0052416	0.0051216		Netherlands Antilles	0.0018908	0.0022908	0.0027508	0.0026008	0.0025908	0.0025708	0.0025608	0.0026008	0.0025408		Netherlands Antilles	0.00326667	0.01987	0.0378134	0.0567567	0.07552
Nicaragua	212.711	234.319	255.891	256.161	257.436	259.909	262.449	265.123	261.889		Nicaragua	125.483	167.111	216.397	216.882	203.738	201.365	196.159	190.848	190.728		Nicaragua	125.483	153.131	184.354	177.614	178.336	177.999	178.674	182.717	180.128		Nicaragua	125.483	152.375	183.448	175.458	176.133	176.459	177.084	181.124	178.561		Nicaragua	212.711	1297.87	2491.04	3770.77	5052.85
Panama	51.6702	58.4752	66.1093	66.1849	66.4782	67.2202	67.8268	68.4381	67.9554		Panama	34.2849	39.9317	45.9575	46.0912	44.2414	44.6486	43.7019	42.7672	42.8246		Panama	34.2849	41.5832	50.3598	49.7694	49.6539	49.6578	49.4653	49.8041	49.1747		Panama	34.2849	41.0269	49.2235	48.2567	48.1627	48.3683	48.3178	48.7997	48.2543		Panama	51.6702	316.826	616.836	947.459	1278.68
Saint Vincent/Grenadines	0.262489	0.291363	0.327698	0.328323	0.330359	0.345397	0.348844	0.35263	0.348853		Saint Vincent/Grenadines	0.151928	0.212741	0.271745	0.281897	0.267523	0.276308	0.271228	0.264208	0.264088		Saint Vincent/Grenadines	0.151928	0.192769	0.249859	0.243255	0.244609	0.25557	0.256513	0.260842	0.257195		Saint Vincent/Grenadines	0.151928	0.19193	0.248623	0.240434	0.241706	0.24247	0.243397	0.258436	0.254812		Saint Vincent/Grenadines	0.262489	1.60381	3.09696	4.73607	6.37972
Trinidad and Tobago	9.54743	9.89717	9.9909	10.2635	10.2934	10.3709	10.2117	10.074	9.90258		Trinidad and Tobago	7.95021	6.66545	5.09926	5.06441	4.88543	4.84041	4.70727	4.55102	4.44042		Trinidad and Tobago	7.95021	8.56269	9.06554	9.40736	9.33424	9.36526	9.21061	9.03683	8.82961		Trinidad and Tobago	7.95021	8.52512	8.99775	9.25282	9.15486	9.20484	9.02231	8.8588	8.67128		Trinidad and Tobago	9.54743	57.6343	107.214	157.441	208.788
United States of America	30497.7	35205.7	40776.3	41029	41066.6	40544.6	38451.9	36717.2	34927.3		United States of America	24608	31446.1	39833.8	40377.7	39893.9	39693.4	38234.8	36040.1	34412.7		United States of America	24608	30271.2	37333.5	38160.5	38019.3	38044.1	36130.9	33921.7	31918.5		United States of America	24608	30066.7	36872.1	37436.2	37091.4	36997.1	35051.2	33017.3	31143		United States of America	30497.7	187694	369293	573427	778610
SOUTH AMERICA	28636.9	29885.8	31404.6	30929.5	30515.3	30348.6	29844.1	29526	29192.4		SOUTH AMERICA	23129.9	26036.1	29559.5	29065.1	27853.6	27365.3	26614.8	25735.5	25362		SOUTH AMERICA	23129.9	25040.1	27536.8	27244.4	26678.7	26202.9	25445.5	24845.9	24217.9		SOUTH AMERICA	23129.9	25054.1	27643.3	27297	26635.4	26217	25479.2	25025.3	24569		SOUTH AMERICA	28636.9	173070	324018	480566	634799
Argentina	1362.64	1522.7	1717.57	1738.32	1757.2	1776.64	1751.85	1733.93	1708.74		Argentina	1126.73	1344.21	1607.2	1617.16	1597.06	1611.64	1591.47	1551.98	1525.43		Argentina	1126.73	1306.32	1533.89	1561.05	1564.81	1575.43	1548.65	1513.27	1473.53		Argentina	1126.73	1305.5	1536.7	1559.5	1559.03	1571.46	1542.67	1511.32	1477.9		Argentina	1362.64	8335.88	16144.2	24752.8	33463.3
Bolivia	199.694	213.771	228.26	232.451	256.534	263.61	267.993	272.572	275.954		Bolivia	152.429	178.503	208.649	229.037	227.004	231.353	232.374	232.241	236.033		Bolivia	152.429	170.594	191.284	193.03	214.892	219.908	222.771	226.289	228.574		Bolivia	152.429	171.185	193.15	194.201	216.182	221.614	224.432	228.193	230.631		Bolivia	199.694	1212.24	2295.59	3441.08	4627.41
Brazil	18337	18943.3	19749.1	19504.3	19336.7	19407.2	19386.7	19466.6	19591.3		Brazil	14785.1	16492.2	18585.5	18442.2	17895	17717.5	17420.4	17084.7	17083.6		Brazil	14785.1	15803.7	17092	16958.8	16760.5	16574.7	16289.7	16143.6	15978.2		Brazil	14785.1	15845.9	17256.8	17119.1	16847.5	16691.1	16432.8	16406.5	16393.2		Brazil	18337	110628	206151	304651	402005
Chile	4855.08	5023.65	5203.05	5015.87	4826.21	4644.03	4324.32	4045.17	3761.88		Chile	4014.43	4468.71	4994.85	4715.61	4326.28	4126.64	3848.91	3524.43	3262.56		Chile	4014.43	4335.98	4825.79	4751.68	4486.54	4281.49	3974.65	3658.41	3362.25		Chile	4014.43	4317.58	4790.91	4668.8	4387.74	4204.44	3899.7	3601.69	3319.71		Chile	4855.08	29299	54596.7	80424.7	105314
Colombia	579.405	628.203	684.837	687.582	689.098	692.575	690.442	692.877	680.955		Colombia	441.014	535.728	654.68	660.798	645.523	641.725	639.108	616.909	614.216		Colombia	441.014	507.049	589.903	587.873	588.598	589.949	588.58	587.704	574.99		Colombia	441.014	504.005	583.132	578.842	579.43	578.582	574.731	578.19	565.885		Colombia	579.405	3525.23	6722.88	10149.8	13589.2
Ecuador	479.514	513.186	549.042	546.852	548.083	554.542	554.13	550.352	534.93		Ecuador	371.846	402.204	437.881	428.992	412.545	408.981	406.214	393.726	391.647		Ecuador	371.846	413.187	463.671	460.303	461.898	467.453	465.97	462.246	447.529		Ecuador	371.846	409.604	457.494	452.026	454.168	457.547	451.512	448.754	435.843		Ecuador	479.514	2910.76	5512.54	8255.56	10991.1
French Guiana	13.4349	14.0583	14.7115	14.5926	14.5327	14.5488	14.4566	14.4141	14.1806		French Guiana	10.3093	11.4597	12.7722	12.5446	12.6964	12.3549	11.8953	11.246	10.9294		French Guiana	10.3093	11.3327	12.5428	12.3145	12.2138	12.1526	12.0384	11.9843	11.7393		French Guiana	10.3093	11.2862	12.4667	12.1822	12.0826	12.0266	11.8928	11.8594	11.6276		French Guiana	13.4349	81.233	152.178	225.617	298.52
Guyana	72.6546	81.5792	92.0824	91.9438	92.144	92.8584	92.2007	91.5213	88.9343		Guyana	55.9227	70.1182	89.1543	91.5903	88.0481	88.1319	87.2169	85.4378	85.424		Guyana	55.9227	66.7597	81.2997	81.4789	80.8339	80.9278	80.1135	79.5711	77.7298		Guyana	55.9227	66.4945	80.6609	80.0729	79.1844	79.4618	78.5595	78.212	76.3181		Guyana	72.6546	444.852	863.252	1323.53	1783.44
Paraguay	563.474	610.479	660.59	674.773	691.687	711.76	722.706	735.666	738.343		Paraguay	427.101	512.957	615.798	628.94	624.126	635.144	639.652	634.247	641.278		Paraguay	427.101	484.97	552.291	558.338	570.877	584.801	592.37	601.693	601.61		Paraguay	427.101	485.19	554.049	558.136	570.415	584.342	590.757	601.74	601.801		Paraguay	563.474	3427.85	6530.35	9847.49	13238.3
Peru	579.512	626.106	673.679	679.974	686.928	695.126	698.561	702.144	697.063		Peru	461.705	543.686	641.426	649.392	635.937	637.77	632.5	623.973	623.477		Peru	461.705	519.645	585.562	585.085	590.695	595.169	596.429	600.698	596.104		Peru	461.705	518.226	583.407	580.173	585.246	590.336	591.052	595.492	590.738		Peru	579.512	3523.67	6701.77	10076.5	13483.3
Suriname	74.4833	87.7312	103.728	102.769	101.939	101.436	97.4471	94.169	90.8173		Suriname	62.6319	64.6936	66.8918	65.3532	62.4512	62.2982	60.9572	58.6051	56.9644		Suriname	62.6319	72.8992	86.0573	86.7069	84.6051	83.8951	80.8882	77.1865	73.8941		Suriname	62.6319	67.74	74.4388	74.5085	72.2573	71.8802	69.1662	66.1573	63.4782		Suriname	74.4833	460.148	914.801	1432.48	1945.5
Uruguay	1145.19	1205.49	1265.57	1169.8	1035.66	905.902	753.021	632.105	517.625		Uruguay	932.513	1057.13	1207.86	1078.85	886.245	746.026	599.574	481.97	393.358		Uruguay	932.513	1009.91	1123.47	1004.35	852.375	719.876	576.255	464.618	377.068		Uruguay	932.513	1015.21	1124.07	1020.63	867.375	742.787	601.224	483.229	391.811		Uruguay	1145.19	6931.46	13019	19251.1	24965.9
Venezuela, Boliv Rep of	374.788	415.581	462.446	470.239	478.595	488.379	490.292	494.47	491.667		Venezuela, Boliv Rep of	288.176	354.482	436.865	444.647	440.703	445.722	444.582	435.961	437.082		Venezuela, Boliv Rep of	288.176	337.768	399.013	403.482	409.889	417.118	417.058	418.644	414.643		Venezuela, Boliv Rep of	288.176	336.23	396.016	398.828	404.813	411.492	410.717	414.004	410.093		Venezuela, Boliv Rep of	374.788	2289.52	4414.3	6734.32	9093.87
ASIA	90922.2	103814	119407	122189	126078	130310	130984	131128	130081		ASIA	73362.7	88675.2	107761	109009	108006	110078	110566	109009	108529		ASIA	73362.7	86591.9	103312	103936	105798	108533	109438	109522	108502		ASIA	73362.7	85820.2	101657	102172	103773	106373	107024	107350	106287		ASIA	90922.2	558425	1.09309e+06	1.6929e+06	2.30774e+06
Afghanistan	230.827	252.379	277.173	281.814	283.721	283.355	282.508	284.133	278.004		Afghanistan	180.767	186.272	24.563	24.8727	23.8427	23.785	23.4816	23.1621	23.3236		Afghanistan	180.767	194.974	205.269	197.604	186.717	170.83	145.847	20.1551	20.115		Afghanistan	180.767	190.653	193.714	181.011	157.879	19.6052	19.8461	20.3737	20.3297		Afghanistan	230.827	1406.51	2693.2	4083.71	5494.69
Bahrain	0.414279	0.50032	0.594772	0.620379	0.647539	0.682372	0.705519	0.723213	0.724609		Bahrain	0.312555	0.42619	0.560293	0.600498	0.597687	0.622302	0.625902	0.621899	0.627431		Bahrain	0.312555	0.398621	0.509542	0.521944	0.539242	0.554898	0.577669	0.594388	0.595336		Bahrain	0.312555	0.397651	0.497054	0.518304	0.540097	0.551819	0.563638	0.580851	0.592132		Bahrain	0.414279	2.57172	5.16777	8.16723	11.2963
Bangladesh	1150.32	1244.97	1339.91	1351.27	1367.68	1388.78	1411.77	1435.3	1431.96		Bangladesh	782.187	981.11	1223.7	1241.41	1193.6	1192.33	1179.15	1163.38	1171.34		Bangladesh	782.187	909.112	1053.99	1037.01	1051.19	1059.42	1072.23	1099.14	1096.78		Bangladesh	782.187	906.373	1051.18	1028.5	1042.18	1052.95	1065.41	1092.47	1089.98		Bangladesh	1150.32	6996.56	13316.3	20027.2	26800
Bhutan	233.202	252.496	272.098	274.081	277.156	281.402	286.136	291.141	290.344		Bhutan	159.163	199.102	247.902	251.261	242.006	241.673	239.633	236.053	237.856		Bhutan	159.163	185.111	214.963	211.324	214.054	215.793	218.612	224.142	223.52		Bhutan	159.163	184.479	214.206	209.437	212.195	214.26	216.892	222.652	221.994		Bhutan	233.202	1418.5	2700.59	4063.06	5436.54
Brunei Darussalam	8.09464	7.57055	7.10571	7.09993	7.07265	7.04892	7.1505	7.26595	7.30681		Brunei Darussalam	6.92462	6.68562	6.40767	6.30318	6.13066	5.96612	6.04217	5.88581	5.97481		Brunei Darussalam	6.92462	6.73349	6.6	6.61348	6.57292	6.54347	6.66911	6.72302	6.73199		Brunei Darussalam	6.92462	6.70106	6.54152	6.53962	6.49315	6.44746	6.53659	6.63346	6.63392		Brunei Darussalam	8.09464	48.0437	85.4316	120.954	156.427
Cambodia	446.681	478.647	512.056	514.499	518.311	524.234	528.308	532.246	528.334		Cambodia	336.272	395.858	467.6	471.623	457.04	456.882	451.271	445.394	445.959		Cambodia	336.272	378.528	427.868	421.972	424.756	426.975	428.643	434.314	431.117		Cambodia	336.272	377.791	427.401	420.303	422.946	426.072	427.38	432.991	429.917		Cambodia	446.681	2712.05	5138.69	7701.42	10277.7
China	38863	45632.2	54367	56209.9	58745.7	61428.2	61697.2	61630.2	60632.2		China	32553.7	41038.1	52378.1	53338.4	53902.3	56078.2	57283.9	56801.5	56537.2		China	32553.7	39400	48530.5	49008	50412.9	52418.1	53359.3	53587.1	52937.7		China	32553.7	39041.6	47686.4	48294	49601.9	51619.9	52413.9	52779.9	52008.1		China	38863	239947	476843	750521	1.03411e+06
Cyprus	1.36608	1.30096	1.15375	1.024	0.920475	0.971303	1.03307	1.07213	1.07387		Cyprus	1.10671	1.11792	1.04655	0.977274	0.807404	0.778819	0.810413	0.868145	0.88418		Cyprus	1.10671	1.08285	1.03487	0.927726	0.87505	0.943258	0.983916	1.00406	1.00038		Cyprus	1.10671	1.06947	1.01895	0.909052	0.855512	0.919835	0.959576	0.985221	0.982217		Cyprus	1.36608	8.13137	14.489	20.128	25.1444
Maldives	0.696707	0.774492	0.840649	0.843148	0.853566	0.874355	0.884458	0.899601	0.893343		Maldives	0.463436	0.594787	0.752026	0.778804	0.750053	0.745762	0.749445	0.735768	0.740878		Maldives	0.463436	0.550007	0.654235	0.65092	0.659397	0.661151	0.680001	0.692897	0.691183		Maldives	0.463436	0.548287	0.652161	0.64528	0.653623	0.656892	0.66481	0.688514	0.686779		Maldives	0.696707	4.25803	8.19664	12.4024	16.6285
India	21716.4	24086.6	26716.8	26905	27368.8	28047.5	28468.6	28543.2	28793.7		India	16807.2	19856.4	23347.4	23216.4	22224.3	21877	21419.8	21150.2	21215.3		India	16807.2	19422.2	22494.3	22266.3	22366.3	22715.1	22925.2	23066.9	23224.6		India	16807.2	19420.8	22552.5	22252.5	22436.3	22889.6	23121	23253.4	23485.3		India	21716.4	132669	255732	389504	524493
Indonesia	8234.13	9436.75	10839	11076.6	11407.5	11664.1	11549.9	11511.7	11390.7		Indonesia	6613.16	7780.69	9199.07	9156.55	9060.65	9192.03	9107.26	8884.96	8819.64		Indonesia	6613.16	7905.3	9489.75	9769.35	10062.7	10319	10230	10070	9886.61		Indonesia	6613.16	7722.22	9123.99	9353.02	9485.92	9622.12	9510.03	9393.25	9231.82		Indonesia	8234.13	50607.4	99193.4	153626	209340
Iran, Islamic Rep of	239.381	275.528	325.177	339.078	344.197	345.695	339.099	337.32	335.623		Iran, Islamic Rep of	208.291	244.366	286.533	291.981	291.661	292.209	287.743	284.867	279.171		Iran, Islamic Rep of	208.291	250.323	311.455	330.568	336.949	339.007	332.716	328.633	320.179		Iran, Islamic Rep of	208.291	248.036	305.374	322.414	326.128	327.308	320.113	317.061	309.672		Iran, Islamic Rep of	239.381	1472.43	2899.72	4539.51	6240.02
Iraq	28.9894	33.1817	39.4299	40.4845	41.5152	42.6351	41.9593	41.3718	40.4513		Iraq	24.1121	28.7447	34.9312	35.532	35.6438	36.2786	35.7676	34.5202	33.7814		Iraq	24.1121	27.6319	32.3569	33.0546	33.4942	34.0827	33.3414	32.4551	31.3476		Iraq	24.1121	27.3078	31.4777	31.9935	32.2802	32.7274	31.8266	30.9728	29.8039		Iraq	28.9894	178.129	350.285	548.49	751.943
Israel	12.7522	12.4463	11.9696	10.5817	9.49174	8.4053	7.40663	6.6319	5.90108		Israel	11.1243	9.11015	6.53215	5.01573	3.96882	3.13867	2.18195	1.41257	0.00494919		Israel	11.1243	11.579	11.9313	10.9019	9.85435	8.65035	7.38651	6.37543	5.5478		Israel	11.1243	11.4099	11.6839	10.6458	9.57443	8.32379	7.13239	6.18997	5.37618		Israel	12.7522	76.2071	137.962	196.422	248.241
Japan	2745.3	3048.2	3350.78	3426.2	3517.8	3612.75	3626.01	3562	3519.03		Japan	2348.68	2642.1	2938.33	2984.54	3009.4	3074.69	3060.79	2971.96	2878.67		Japan	2348.68	2754.66	3226.68	3306.32	3347.65	3405.11	3375.97	3308.08	3212.08		Japan	2348.68	2724.45	3159.35	3247.88	3283.41	3348.13	3312.44	3252.2	3138.61		Japan	2745.3	16774.7	32318.3	49147.6	66370.2
Jordan	15.4245	16.7112	17.9999	18.13	18.3286	18.6243	18.9268	19.2407	19.1843		Jordan	10.4197	13.1427	16.4898	16.7292	16.0711	16.0534	15.8772	15.619	15.7236		Jordan	10.4197	12.0541	13.9036	13.6383	13.8304	13.928	14.096	14.4561	14.4089		Jordan	10.4197	12.0144	13.8596	13.5196	13.702	13.8369	13.9966	14.3665	14.3076		Jordan	15.4245	93.8335	178.678	268.808	359.656
Korea, Dem People's Rep	396.256	436.27	480.627	496.135	516.419	542.272	559.317	570.883	572.244		Korea, Dem People's Rep	289.112	361.464	451.19	467.4	470.815	489.408	511.587	512.661	520.416		Korea, Dem People's Rep	289.112	324.604	364.95	362.622	367.317	372.463	378.084	385.319	383.986		Korea, Dem People's Rep	289.112	338.675	399.287	406.47	423.823	444.406	462.76	473.994	474.036		Korea, Dem People's Rep	396.256	2417.55	4643.26	7061.9	9562.86
Korea, Republic of	499.277	548.593	601.817	623.85	646.26	670.302	676.172	687.249	688.512		Korea, Republic of	428.764	469.906	509.214	518.549	522.529	535.18	550.555	540.056	544.957		Korea, Republic of	428.764	496.4	579.363	608.48	623.498	646.204	655.862	657.098	654.13		Korea, Republic of	428.764	492.089	569.935	596.178	609.309	629.596	635.833	641.781	639.566		Korea, Republic of	499.277	3044.98	5841.17	8872.29	12013.9
Kuwait	0.86463	0.953214	1.02977	1.03536	1.04496	1.07041	1.08561	1.10119	1.0961		Kuwait	0.579146	0.734875	0.924913	0.955604	0.917013	0.913853	0.912917	0.898402	0.902222		Kuwait	0.579146	0.679295	0.805615	0.796969	0.805037	0.809083	0.827513	0.845641	0.841347		Kuwait	0.579146	0.677175	0.803131	0.779155	0.798033	0.803984	0.811482	0.830083	0.836083		Kuwait	0.86463	5.27636	10.119	15.2734	20.4598
Laos	467.706	533.538	610.329	626.052	645.009	667.6	682.126	687.854	686.279		Laos	352.107	451.982	580.45	607.98	607.66	625.665	641.717	645.879	650.169		Laos	352.107	428.637	526.17	541.814	555.616	573.252	593.536	598.123	593.985		Laos	352.107	426.826	522.796	533.954	546.363	564.821	583.769	586.348	582.966		Laos	467.706	2872.07	5616.55	8683.92	11833.1
Lebanon	6.72935	7.79272	9.36501	9.83372	10.2717	10.7297	10.8326	10.7922	10.5364		Lebanon	5.71751	4.96209	4.09266	3.82494	3.69662	3.76123	3.70911	3.72476	3.71428		Lebanon	5.71751	6.54254	7.66245	7.87312	8.05977	8.32829	8.4139	8.45816	8.30338		Lebanon	5.71751	6.46723	7.48962	7.69727	7.84098	8.12173	8.18919	8.21038	8.05586		Lebanon	6.72935	41.4395	81.9754	129.269	178.876
Timor-Leste	3.84945	4.21254	4.57567	4.62869	4.68832	4.76739	4.8348	4.91445	4.89961		Timor-Leste	2.59196	3.29468	4.17229	4.25564	4.09121	4.10098	4.03768	3.98413	4.01907		Timor-Leste	2.59196	3.04229	3.57834	3.52634	3.57628	3.61716	3.64794	3.744	3.73262		Timor-Leste	2.59196	3.03285	3.56825	3.49645	3.54577	3.5852	3.62632	3.72238	3.71074		Timor-Leste	3.84945	23.4598	44.8856	67.817	91.0201
Malaysia	1368.88	1565.19	1786.02	1828.37	1872.76	1923.27	1908.78	1943.79	1917.2		Malaysia	1136.85	1157.41	1152.39	1034.28	939.87	900.575	847.532	778.511	747.157		Malaysia	1136.85	1354.03	1625.95	1688.09	1700.17	1738.3	1729.94	1757.92	1764.09		Malaysia	1136.85	1321.45	1549.92	1598.41	1600.45	1638.08	1644.61	1689.44	1663.75		Malaysia	1368.88	8409.58	16456.3	25428.8	34615
Mongolia	40.3958	43.4513	46.6299	47.4245	48.3987	49.6015	50.5725	51.8079	51.6584		Mongolia	29.7854	36.2857	44.1632	45.255	45.0534	45.4979	46.3213	45.2596	45.8103		Mongolia	29.7854	34.0521	39.0026	39.1356	40.0214	40.9589	41.8869	42.8426	42.6096		Mongolia	29.7854	33.9536	38.9047	38.9571	39.9322	40.6167	41.297	42.5558	42.2874		Mongolia	40.3958	245.43	465.865	699.81	937.906
Myanmar	2020.97	2206.73	2406.02	2423.22	2448.44	2481.82	2504.14	2533.47	2514.27		Myanmar	1425.87	1737.71	2110.31	2594.79	2526.23	2520.47	2500.21	2448.27	2455.99		Myanmar	1425.87	1658.6	1931.94	1912.81	1936.13	1951.8	1963.13	1991.84	1973		Myanmar	1425.87	1636.01	1881.38	1844.88	1861.01	1872.43	1878.34	1907.44	1882.97		Myanmar	2020.97	12311.6	23544.5	35591.8	47733.1
Nepal	651.815	715.003	781.476	801.287	824.652	851.794	880.654	911.198	930.934		Nepal	466.39	578.439	714.992	734.973	724.585	739.596	750.07	759.215	780.921		Nepal	466.39	545.329	637.254	643.755	663.384	682.464	704.236	732.591	748.859		Nepal	466.39	543.572	634.898	638.22	657.041	677.569	698.852	727.135	743.374		Nepal	651.815	3974.08	7615.57	11542.8	15572.6
Oman	2.05268	2.23555	2.41036	2.41834	2.44071	2.48483	2.5171	2.55449	2.54303		Oman	1.375	1.69798	2.05446	2.07988	1.98603	1.98731	1.95346	1.92068	1.92404		Oman	1.375	1.594	1.83943	1.79758	1.81004	1.81613	1.82821	1.86912	1.8581		Oman	1.375	1.58261	1.80847	1.75722	1.78051	1.79136	1.8032	1.8441	1.83323		Oman	2.05268	12.4989	23.8515	35.9113	48.0253
Pakistan	2020.31	2188.62	2370.5	2409.55	2447.26	2488.64	2524.51	2566.26	2568.89		Pakistan	1554.32	1768.89	2013.49	2026.38	1962.83	1941.06	1898.5	1830.24	1801.57		Pakistan	1554.32	1740.68	1956.14	1950.27	1970.42	1982.22	1988.55	2002.69	1971.19		Pakistan	1554.32	1725.57	1924.52	1905.67	1918.39	1921.96	1918.23	1941.17	1925.56		Pakistan	2020.31	12290.2	23415.2	35306.7	47392.2
Philippines	974.036	1041.29	1116.43	1131.76	1148.81	1169.26	1184.02	1204.83	1193.28		Philippines	759.829	895.297	1062.97	1084.65	1080.98	1086.94	1104.66	1076.9	1086.5		Philippines	759.829	855.259	971.439	976.081	992.717	1009.84	1026.08	1042.25	1030.7		Philippines	759.829	850.188	962.035	964.107	982.483	993.009	1003.02	1027.28	1015.56		Philippines	974.036	5911.47	11193.1	16790.5	22466.4
Qatar	0.295968	0.364638	0.42907	0.449853	0.471747	0.50666	0.524053	0.541816	0.551517		Qatar	0.214043	0.307079	0.409847	0.456528	0.459436	0.469318	0.481733	0.48079	0.487362		Qatar	0.214043	0.197096	0.162316	0.165157	0.164527	0.158928	0.158237	0.158469	0.155898		Qatar	0.214043	0.276161	0.353186	0.357783	0.381672	0.394054	0.411253	0.432534	0.450524		Qatar	0.295968	1.84448	3.7321	5.89824	8.1694
Saudi Arabia	15.9632	17.048	18.1034	18.2463	18.4424	18.6772	18.9789	19.253	19.265		Saudi Arabia	11.8988	14.1196	16.8028	17.0395	16.5193	16.5111	16.3974	16.283	16.4237		Saudi Arabia	11.8988	13.2909	14.8715	14.7123	14.8823	14.9729	15.1485	15.486	15.5215		Saudi Arabia	11.8988	13.2829	14.9004	14.6665	14.8352	14.9562	15.1412	15.4727	15.4916		Saudi Arabia	15.9632	96.864	183.159	273.819	365.247
Singapore	0.633907	0.647868	0.666656	0.65164	0.644192	0.644192	0.65025	0.65164	0.645128		Singapore	0.392284	0.465791	0.561884	0.55196	0.517168	0.504276	0.494308	0.480338	0.48028		Singapore	0.392284	0.429881	0.479984	0.45596	0.451128	0.443796	0.446048	0.451128	0.447		Singapore	0.392284	0.428551	0.478684	0.45212	0.447318	0.441276	0.443508	0.448588	0.44444		Singapore	0.633907	3.8174	7.07553	10.3938	13.6445
Sri Lanka	265.252	281.606	297.732	299.648	302.615	306.784	315.184	321.189	319.039		Sri Lanka	189.345	223.559	257.857	257.754	249.511	246.999	246.6	238.317	238.591		Sri Lanka	189.345	214.804	243.978	241.372	244.229	246.629	254.287	259.288	256.688		Sri Lanka	189.345	213.66	242.013	238.429	241.65	247.027	249.624	256.158	253.515		Sri Lanka	265.252	1607.86	3032.02	4522.6	6023.81
Syrian Arab Republic	6.91295	7.84695	9.0416	9.43358	9.80397	10.1679	10.2536	10.3277	10.1182		Syrian Arab Republic	5.6642	5.8841	6.07994	6.02699	5.86561	5.86459	6.0716	5.89797	5.90347		Syrian Arab Republic	5.6642	6.4579	7.43418	7.59607	7.78779	8.07406	8.27734	8.38459	8.23154		Syrian Arab Republic	5.6642	5.70924	5.72056	5.61252	5.54249	5.61688	5.69633	5.81497	5.63333		Syrian Arab Republic	6.91295	42.4117	82.8411	128.441	175.979
Thailand	2690.88	3038.52	3431.84	3469.62	3515.49	3575.48	3555.85	3564.12	3518.06		Thailand	2132.86	2401.4	2703.35	2662.43	2600.13	2592.29	2568.61	2462.13	2419.5		Thailand	2132.86	2349.04	2627.66	2587.86	2565.46	2577.84	2546.09	2514.93	2423.7		Thailand	2132.86	2328.48	2583.12	2544.37	2523.33	2530.09	2490.66	2470.95	2385.66		Thailand	2690.88	16492.9	32078.8	49275.8	66669.8
Turkey	2548.89	2981.71	3494.18	3604.36	3693.03	3760.69	3698.99	3676.27	3648.11		Turkey	2177.88	2503.85	2856.62	2844.16	2794.05	2821.7	2794.33	2735.21	2698.65		Turkey	2177.88	2272.3	2326.72	2238.17	2103.02	1934.35	1754.86	1694.63	1633.35		Turkey	2177.88	2199.88	2160.19	2030.32	1856.86	1667.64	1385.33	1195.69	1142.07		Turkey	2548.89	15726.1	31147.2	48728.3	66838.7
United Arab Emirates	1.14588	1.31206	1.45899	1.5106	1.56041	1.60297	1.63515	1.66774	1.68056		United Arab Emirates	0.867934	1.09683	1.36607	1.42992	1.41442	1.44082	1.43876	1.43376	1.45684		United Arab Emirates	0.867934	0.875707	0.866944	0.705022	0.683248	0.720435	0.748142	0.792935	0.807069		United Arab Emirates	0.867934	0.87372	0.853312	0.695415	0.678729	0.700541	0.733085	0.773266	0.798271		United Arab Emirates	1.14588	7.04145	13.7487	21.0953	28.6981
Viet Nam	2639.86	2995.8	3393.19	3465.44	3545.83	3640.81	3641.06	3660.64	3653.66		Viet Nam	2080.36	2340.32	2671.76	2639.01	2577	2595.83	2545.54	2474.63	2426.74		Viet Nam	2080.36	2513.19	3054.11	3139.69	3169.4	3237.61	3237.65	3220.53	3191.78		Viet Nam	2080.36	2487.54	2997.13	3061.94	3076.85	3151.69	3145.82	3137.71	3114.69		Viet Nam	2639.86	16195.1	31571.5	48609.7	66017.3
Yemen	23.5061	25.6442	27.7902	28.0096	28.3174	28.7836	29.2471	29.7078	29.5968		Yemen	15.8052	19.8869	24.9185	25.3306	24.3209	24.2982	23.9662	23.6175	23.7602		Yemen	15.8052	18.2815	21.1498	20.7716	21.0515	21.2297	21.4279	21.9503	21.8915		Yemen	15.8052	18.4633	21.6426	21.098	21.4153	21.6578	21.8902	22.4285	22.3596		Yemen	23.5061	143.175	273.541	412.712	553.068
Armenia	65.8915	71.2045	76.4892	76.8307	77.4954	78.5051	79.5947	80.7027	80.2471		Armenia	44.3584	54.9452	67.6645	68.3839	65.4401	65.1555	64.1374	63.0553	63.3143		Armenia	44.3584	51.5164	59.673	58.3432	58.9502	59.2364	59.7818	61.1887	60.8644		Armenia	44.3584	51.3557	59.4963	57.8497	58.4403	58.882	59.4308	60.8286	60.5108		Armenia	65.8915	400.662	761.969	1144.76	1529.57
Azerbaijan, Republic of	18.2119	19.6447	21.0679	21.2187	21.4795	21.844	22.2545	22.683	22.6786		Azerbaijan, Republic of	12.3074	15.1415	18.5433	18.7645	18.0012	17.9659	17.7596	17.5258	17.665		Azerbaijan, Republic of	12.3074	14.2264	16.4156	16.1067	16.3331	16.4727	16.7159	17.1793	17.1882		Azerbaijan, Republic of	12.3074	14.1849	16.372	15.9698	16.1934	16.3774	16.602	17.081	17.0742		Azerbaijan, Republic of	18.2119	110.704	210.351	315.841	422.196
Georgia	35.5502	40.4722	48.0196	48.2947	49.8974	51.8712	53.4987	55.6409	58.3334		Georgia	27.5433	29.7262	32.1387	30.2367	29.7772	35.1285	34.868	34.7117	35.0037		Georgia	27.5433	33.2926	41.7965	42.06	43.3574	44.9615	46.2097	47.8968	49.443		Georgia	27.5433	33.0411	41.3248	41.4368	42.6179	44.3005	45.4083	47.0667	48.6641		Georgia	35.5502	218.223	428.132	668.505	911.581
Kazakhstan	51.864	58.5293	66.1698	69.2534	72.5998	75.9901	77.1424	77.9872	77.2915		Kazakhstan	43.3526	54.0907	67.8331	71.5838	73.0976	75.6461	78.835	79.6576	81.981		Kazakhstan	43.3526	47.5779	52.9739	54.3651	56.2988	58.9343	60.6982	61.9349	61.7142		Kazakhstan	43.3526	50.9069	61.0903	63.8094	65.9964	69.1352	70.9766	72.4524	71.9945		Kazakhstan	51.864	317.85	618.137	952.069	1301.68
Kyrgyzstan	18.8994	26.7238	38.075	24.965	24.5636	25.7557	26.0735	26.2088	26.0402		Kyrgyzstan	16.0866	23.7178	34.8951	25.3871	25.2791	26.6245	27.2383	27.6883	28.1321		Kyrgyzstan	16.0866	22.521	31.4789	20.4151	20.1282	21.0234	21.3995	21.8077	21.6782		Kyrgyzstan	16.0866	22.5132	31.5376	20.3947	20.0168	20.9611	21.2856	21.5682	21.481		Kyrgyzstan	18.8994	121.221	266.191	443.456	567.88
Tajikistan	156.448	170.392	184.483	185.702	187.729	190.59	193.465	196.362	195.481		Tajikistan	105.188	133.076	167.404	169.606	162.661	162.355	159.973	157.486	158.278		Tajikistan	105.188	122.544	142.365	139.47	141.249	142.226	143.683	147.229	146.628		Tajikistan	105.188	122.139	141.913	138.232	139.978	141.351	142.798	146.322	145.722		Tajikistan	156.448	952.63	1818.68	2742.31	3672.85
Turkmenistan	0.0256122	0.0470892	0.0617076	0.06143	0.0731312	0.0729339	0.0766393	0.0759878	0.0859708		Turkmenistan	0.0215446	0.0245246	0.0397558	0.0481758	0.0589691	0.0585732	0.0584856	0.0567046	0.0669692		Turkmenistan	0.0215446	0.0237546	0.0459148	0.045871	0.0454917	0.0600449	0.0593938	0.0584657	0.0570553		Turkmenistan	0.0215446	0.0236646	0.0454912	0.0453511	0.044958	0.0557033	0.0548652	0.0541901	0.0528685		Turkmenistan	0.0256122	0.17515	0.425215	0.733475	1.05233
Uzbekistan	1.89198	2.02139	2.15802	2.17134	2.19943	2.22229	2.26842	2.31298	2.28301		Uzbekistan	1.41893	1.70483	2.03929	2.07695	2.0741	2.06997	2.12958	2.0269	2.04931		Uzbekistan	1.41893	1.58952	1.80031	1.80988	1.83977	1.86283	1.9009	1.92782	1.89189		Uzbekistan	1.41893	1.58931	1.79516	1.80024	1.83781	1.8377	1.86121	1.91247	1.87775		Uzbekistan	1.89198	11.4813	21.7249	32.5283	43.4131
OCEANIA	4972.66	5356.81	5733.73	5516.92	5309.7	5126.86	4761.36	4457.57	4181.29		OCEANIA	3880.1	4309.75	4682.52	4352.32	3972.65	3755.86	3494.87	3211.47	2997.78		OCEANIA	3880.1	4546.27	5325.69	5200.79	4909.96	4711.55	4360.58	4012.77	3717.91		OCEANIA	3880.1	4495.32	5221	5063.87	4749.83	4577.87	4223.53	3895.44	3615.67		OCEANIA	4972.66	30220.1	57381.1	85832.9	113210
Australia	2338.56	2576.62	2838.99	2834.04	2827.92	2828.38	2716.81	2625.33	2526.13		Australia	1830.27	1897.57	1948.55	1882.24	1789.92	1785.16	1741.62	1658.22	1602.11		Australia	1830.27	2197.05	2657.42	2702.32	2644.4	2632.11	2533.42	2405.98	2289.24		Australia	1830.27	2172.33	2604.05	2628.87	2553.99	2551.27	2448.1	2331.42	2222.83		Australia	2338.56	14269.4	27414.9	41604.9	55768.9
Cook Islands	0.0694729	0.0901717	0.11446	0.113732	0.113036	0.112519	0.112795	0.110783	0.100641		Cook Islands	0.0546383	0.0798634	0.104106	0.109316	0.106448	0.105783	0.104615	0.100944	0.0988274		Cook Islands	0.0546383	0.0765934	0.103455	0.103712	0.102032	0.102915	0.100554	0.0974656	0.0940751		Cook Islands	0.0546383	0.0761034	0.102232	0.102092	0.100099	0.0994027	0.0967647	0.0940195	0.0908079		Cook Islands	0.0694729	0.437536	0.912683	1.48425	2.05222
Fiji Islands	44.8157	53.2833	63.3569	63.1445	62.9145	62.8176	60.1747	58.0495	56.227		Fiji Islands	35.4578	41.7415	48.3547	46.9492	44.511	43.4604	42.0451	41.078	40.2773		Fiji Islands	35.4578	45.408	58.5962	59.5243	58.0853	57.6873	55.3258	52.3667	50.0439		Fiji Islands	35.4578	44.8959	57.4152	57.9094	56.0997	55.931	53.4877	50.8728	48.787		Fiji Islands	44.8157	277.362	553.852	870.424	1185.92
French Polynesia	0.196529	0.224606	0.25192	0.252082	0.26016	0.26003	0.262209	0.26681	0.257506		French Polynesia	0.111297	0.155613	0.208385	0.217657	0.20948	0.203761	0.212237	0.198619	0.196476		French Polynesia	0.111297	0.140335	0.181749	0.176824	0.191502	0.192192	0.193923	0.194594	0.187541		French Polynesia	0.111297	0.138921	0.179263	0.173334	0.179586	0.187139	0.187083	0.190576	0.183421		French Polynesia	0.196529	1.20725	2.35759	3.61735	4.88584
New Caledonia	0.889022	0.937284	0.984829	0.998548	1.01785	1.02833	1.04098	1.05219	1.03507		New Caledonia	0.608611	0.657968	0.72685	0.737184	0.717364	0.72126	0.717197	0.688833	0.691723		New Caledonia	0.608611	0.698912	0.810685	0.813584	0.816826	0.832496	0.835723	0.844048	0.825927		New Caledonia	0.608611	0.693904	0.801962	0.800675	0.803847	0.816669	0.807265	0.821306	0.803552		New Caledonia	0.889022	5.38239	10.1164	15.0542	20.0663
New Zealand	1962.89	1980.26	1943.25	1743.77	1553.03	1375.93	1157.34	973.381	829.283		New Zealand	1568.05	1744.48	1829.26	1591.41	1359.61	1157.84	968.017	806.709	673.921		New Zealand	1568.05	1717.39	1840.04	1673.94	1465.99	1291.83	1072.55	888.216	746.557		New Zealand	1568.05	1697.99	1803.89	1631.97	1422.08	1261.11	1043.64	865.326	728.193		New Zealand	1962.89	11794.7	21659	31175.8	39703.9
Papua New Guinea	409.121	489.457	584.628	583.763	584.489	587.992	574.779	564.836	549.339		Papua New Guinea	275.664	410.615	590.667	583.239	552.32	552.826	540.763	520.144	509.473		Papua New Guinea	275.664	373.553	503.418	505.056	497.425	496.487	483.308	468.598	450.489		Papua New Guinea	275.664	369.611	494.678	492.065	481.654	482.802	468.941	455.65	438.777		Papua New Guinea	409.121	2535.06	5077.52	7999.79	10919.3
Samoa	1.85117	2.08177	2.31293	2.31452	2.33037	2.35776	2.39183	2.42913	2.38728		Samoa	0.833212	1.32933	1.92804	1.94143	1.80467	1.77618	1.72738	1.64351	1.63501		Samoa	0.833212	1.16059	1.54032	1.47041	1.48397	1.48	1.49468	1.53656	1.49794		Samoa	0.833212	1.1507	1.52723	1.43369	1.45808	1.45392	1.46287	1.51298	1.46558		Samoa	1.85117	11.3376	21.9776	33.5439	45.1323
Solomon Islands	209.102	247.317	291.805	279.965	268.821	259.011	239.568	223.308	208.031		Solomon Islands	165.801	208.047	255.378	237.82	216.004	206.302	192.296	175.581	162.362		Solomon Islands	165.801	206.091	257.088	250.556	234.577	223.884	206.54	188.206	172.488		Solomon Islands	165.801	203.771	251.939	243.853	226.741	217.447	200.208	182.996	168.216		Solomon Islands	209.102	1292.82	2573.9	4021.08	5409.76
Tonga	0.0627697	0.0852605	0.0955903	0.104353	0.103707	0.10355	0.105736	0.105454	0.10263		Tonga	0.025406	0.0484606	0.0770651	0.0857882	0.0803202	0.0877789	0.0854914	0.0833829	0.0820763		Tonga	0.025406	0.0425606	0.0711272	0.0684834	0.0769186	0.0761284	0.0768899	0.0767618	0.0741514		Tonga	0.025406	0.0422806	0.0705035	0.0673634	0.0667703	0.074909	0.0754535	0.0756184	0.0730368		Tonga	0.0627697	0.399109	0.835741	1.32246	1.84358
Vanuatu	5.10981	6.44749	7.94382	8.46182	8.69738	8.86355	8.76855	8.69768	8.39663		Vanuatu	3.21983	5.02666	7.27596	7.56394	7.36035	7.36819	7.29068	7.02867	6.93412		Vanuatu	3.21983	4.65586	6.41404	6.75805	6.82309	6.86456	6.72583	6.65103	6.41399		Vanuatu	3.21983	4.62	6.34222	6.61607	6.66157	6.68623	6.52604	6.47955	6.24918		Vanuatu	5.10981	31.9966	65.7303	105.967	148.512
EUROPE	40453.5	46157.6	52294.5	52509.1	53098	53358.1	52747.9	52146.9	51189		EUROPE	29489.5	39286	50794.8	50567.9	49990.2	49789.9	48931	47476.3	46661.8		EUROPE	29489.5	36579.5	44927.7	45585.6	45566.1	45114.4	44015.7	42853.3	41325.9		EUROPE	29489.5	36592.4	45220.3	45573.5	45506.1	45162.3	43954	42897.6	41452.9		EUROPE	40453.5	248425	485350	747038	1.01017e+06
Albania	29.1005	33.3011	37.6201	37.8827	38.3592	39.0961	25.1405	25.8186	24.9543		Albania	12.2821	19.9403	28.1937	27.024	24.3387	24.6037	24.6714	23.6932	24.3708		Albania	12.2821	18.0673	24.8675	23.9555	24.2801	24.4633	10.1324	10.6604	9.68155		Albania	12.2821	17.8703	24.5634	23.3912	23.7234	23.8698	9.40059	10.1125	9.1295		Albania	29.1005	178.803	349.628	537.991	727.881
Austria	1058.91	1171.96	1283.34	1268.06	1254.25	1245.18	1195.09	1154.58	1109.05		Austria	809.985	952.375	1081.14	1031.95	960.184	925.879	880.005	821.782	779.496		Austria	809.985	958.659	1127.26	1122.15	1084.7	1064.87	1015.72	961.474	909.962		Austria	809.985	948.838	1107.58	1095.06	1052.51	1038.37	989.283	939.278	891.413		Austria	1058.91	6466.53	12437.7	18839.2	25165.6
Belgium	325.86	246.443	164.611	123.674	82.535	41.2177	0.0283799	0.0284899	0.0276099		Belgium	255.423	217.526	168.554	119.793	70.855	20.7353	0.00897063	0.00842063	0.00827063		Belgium	255.423	205.931	149.435	111.766	70.9078	31.2057	0.0127271	0.0130871	0.0125471		Belgium	255.423	203.905	146.868	109.433	69.937	31.7434	0.0139413	0.0143413	0.0137413		Belgium	325.86	1875.74	3026.13	3808.24	4385.47
Bosnia and Herzegovina	181.694	234.307	303.193	318.007	332.143	347.758	348.988	351.908	347.002		Bosnia and Herzegovina	118.165	177.034	252.985	262.874	261.517	272.537	273.869	269.979	269.235		Bosnia and Herzegovina	118.165	160	211.257	217.188	221.529	229.911	228.789	226.695	219.17		Bosnia and Herzegovina	118.165	153.684	195.584	200.484	203.265	210.372	207.968	205.976	199.622		Bosnia and Herzegovina	181.694	1142.78	2383.2	3913.97	5518.15
Bulgaria	226.505	275.6	332.034	350.913	367.777	385.551	388.519	393.546	391.87		Bulgaria	135.041	211.88	308.974	323.862	326.113	339.043	341.693	335.213	336.502		Bulgaria	135.041	197.392	277.887	291.738	305.163	316.587	316.584	313.439	306.557		Bulgaria	135.041	193.752	269.777	282.042	292.63	305.158	304.052	301.88	295.784		Bulgaria	226.505	1408.12	2842.56	4521.61	6293.03
Croatia	204.425	222.91	232.695	234.953	237.903	242.063	236.365	232.407	226.132		Croatia	131.78	177.092	220.624	217.619	204.989	206.585	202.241	193.325	188.541		Croatia	131.78	165.685	202.292	207.036	204.564	206.025	199.969	191.982	183.493		Croatia	131.78	163.861	197.664	200.375	196.346	198.892	192.462	185.291	177.53		Croatia	204.425	1245.03	2369.37	3535.1	4712.81
Czech Republic	906.299	1004.73	1085.47	1024.74	990.743	947.075	846.691	751.478	775.727		Czech Republic	650.108	887.397	1134.95	997.486	867.013	803.215	738.879	630.137	514.338		Czech Republic	650.108	812.4	985.155	909.96	829.566	788.105	735.212	626.736	508.072		Czech Republic	650.108	801.481	963.397	883.821	805.665	770.48	718.822	614.72	499.039		Czech Republic	906.299	5536.23	10640.6	16007.2	21096.9
Denmark	111.756	117.358	141.716	133.868	130.438	127.241	120.782	114.842	104.477		Denmark	59.9149	87.6834	133.437	128.823	118.608	113.564	108.237	96.7985	89.8379		Denmark	59.9149	75.992	112.221	106.774	102.608	99.3013	94.1297	88.2783	79.4913		Denmark	59.9149	74.6923	110.066	103.818	99.583	96.0701	90.3953	85.7675	77.2555		Denmark	111.756	676.14	1287.29	1988.02	2653.93
Finland	4304.72	5079.31	5952.31	6124.55	6221.51	6372.03	6478.58	6602.6	6578.55		Finland	3392.91	4532.36	5944.65	6088.1	6106	6334.37	6359.42	6339.39	6327.5		Finland	3392.91	4331.29	5498.2	5646.66	5735.6	5875.36	5897.4	5851.2	5752.23		Finland	3392.91	4274.27	5375.64	5533.25	5578.56	5726.89	5749.17	5706.45	5627.94		Finland	4304.72	26602.9	52872.5	82806.2	113526
France	1673.25	1887.52	2072.53	2069.06	2091.86	2131.15	2093.75	2056.68	1976.74		France	961.859	1412.66	1900.41	1890.72	1796.04	1816.29	1766.1	1676.47	1626.93		France	961.859	1292.57	1641.04	1636.71	1623.66	1635.98	1591.65	1537.72	1461.5		France	961.859	1268.65	1592.99	1582.55	1557.84	1580.39	1529.43	1482.61	1410.41		France	1673.25	10253.8	19876.4	30235.5	40603.6
Germany	3722.33	4015.91	4296.22	4147.6	3990.19	3853.35	3568.67	3285.25	3016.23		Germany	2840.62	3548.48	4300.48	4216.85	3983.11	3845.05	3563.63	3283.42	3026.44		Germany	2840.62	3304.37	3833.9	3795.23	3619.68	3475.16	3207.05	2947.53	2678.01		Germany	2840.62	3277.47	3773.04	3713.97	3517.01	3390.22	3113.24	2863.57	2615.72		Germany	3722.33	22627.5	42987.4	64319.9	84900.5
Greece	51.7429	55.85	58.6476	60.4751	63.019	65.1251	65.3402	65.2864	63.0075		Greece	30.9794	38.869	44.7231	40.6571	39.3092	40.3104	40.4242	38.5917	37.9652		Greece	30.9794	39.0849	47.7071	47.9181	49.7016	51.0078	50.5044	49.9598	47.317		Greece	30.9794	38.5657	46.6944	46.6864	48.2764	49.5351	48.8234	48.4401	45.8711		Greece	51.7429	314.564	596.612	891.677	1196.6
Hungary	187.574	247.641	228.721	231.22	234.542	239.163	236.907	237.774	230.596		Hungary	108.516	163.264	227.47	230.868	221.833	222.984	225.001	210.897	208.97		Hungary	108.516	184.318	186.285	187.267	189.349	192.759	191.389	187.685	178.454		Hungary	108.516	141.929	181.495	182.015	182.647	184.428	181.224	180.29	171.365		Hungary	187.574	1185.51	2404.8	3550.9	4710.32
Luxembourg	21.5123	18.6291	15.5135	14.3276	13.1811	12.3831	11.7734	10.6189	8.82022		Luxembourg	16.4892	16.4312	15.4597	14.4636	13.045	11.9107	11.6054	9.5654	7.92499		Luxembourg	16.4892	15.4578	13.9945	13.1338	11.9227	11.5677	10.484	9.09504	7.24375		Luxembourg	16.4892	15.2726	13.7118	12.8003	11.6093	11.1843	10.072	8.95339	7.18399		Luxembourg	21.5123	126.19	216.22	292.602	363.094
Ireland	219.387	222.817	220.672	213.753	209.137	204.722	192.396	180.541	163.342		Ireland	174.646	195.915	213.224	201.203	190.938	183.497	171.711	155.452	138.097		Ireland	174.646	186.82	194.443	186.973	178.939	172.919	160.978	147.185	128.899		Ireland	174.646	184.151	190.726	183.024	174.522	168.988	156.428	143.278	125.324		Ireland	219.387	1319.75	2431.69	3528.13	4592.28
Italy	467.778	539.374	609.083	625.7	645.085	666.406	674.309	667.865	643.601		Italy	268.495	361.148	451.481	433.2	405.473	414.435	414.319	404.775	405.587		Italy	268.495	364.519	480.321	479.551	490.51	503.03	507.392	504.924	480.344		Italy	268.495	359.748	470.146	468.373	477.278	490.972	493.934	491.019	467.792		Italy	467.778	2878.26	5644.84	8706.87	11854.8
Macedonia,The Fmr Yug Rp	20.6049	24.0653	27.6929	28.3582	29.1798	30.2173	30.984	31.7385	31.3915		Macedonia,The Fmr Yug Rp	9.56914	14.1791	19.5021	19.4001	17.6597	16.9293	15.6968	14.6671	15.1641		Macedonia,The Fmr Yug Rp	9.56914	13.7384	18.6553	18.404	18.9676	19.4769	19.8895	20.6101	20.3434		Macedonia,The Fmr Yug Rp	9.56914	13.5976	18.4325	18.0202	18.5496	19.1076	19.4545	20.2017	19.9447		Macedonia,The Fmr Yug Rp	20.6049	127.09	251.044	390.174	532.786
Montenegro	27.9213	33.0489	40.2732	44.0641	50.4001	57.1336	58.1189	59.6702	60.4633		Montenegro	11.7687	19.5814	26.1392	26.3557	24.2928	24.5385	23.9359	22.8373	22.6012		Montenegro	11.7687	18.7189	28.5225	31.1686	36.0815	42.8427	42.915	42.8502	41.866		Montenegro	11.7687	18.4801	28.0997	30.3764	35.0007	41.2065	41.1243	41.1595	40.2545		Montenegro	27.9213	172.655	345.124	550.281	776.937
Netherlands	68.9279	51.9757	43.1626	59.8141	55.5798	53.4032	47.2204	12.3957	7.62788		Netherlands	24.6653	28.3822	34.4568	51.4261	43.1388	38.6946	32.4039	6.85608	3.88223		Netherlands	24.6653	20.7144	20.7587	36.7891	33.6247	31.9232	26.9032	6.02299	3.3696		Netherlands	24.6653	20.2063	20.2985	35.9919	32.8759	31.4009	26.447	5.94732	3.32813		Netherlands	68.9279	396.615	647.681	880.145	1174.98
Norway	638.444	793.714	993.67	1062.04	1097.57	1135.75	1122.95	1115.9	1102.43		Norway	461.823	678.806	977.28	1048.17	1034.57	1072.62	1081.97	1060.81	1054.78		Norway	461.823	628.339	853.439	925.649	934.739	961.063	950.327	924.267	899.268		Norway	461.823	621.954	837.425	897.283	898.764	927.862	914.182	891.734	869.49		Norway	638.444	3985.93	8154.46	13191.2	18536.9
Poland	2223.46	2271.21	2201.02	1954.22	2084.54	1459.88	1647.29	1507.81	1361.41		Poland	1599.25	1898.43	2073.22	1841.45	1998.5	1413.94	1263.55	1126.12	1010.4		Poland	1599.25	1788.36	1885.88	1701.13	1882.74	1301.17	1151.97	1035.32	908.551		Poland	1599.25	1771.9	1859.35	1669.04	1835.73	1261.1	1116.5	1005.12	889.737		Poland	2223.46	13388.5	24674.3	35432.6	45334
Portugal	924.693	1053.37	1200.6	1242.97	1297.17	1351.88	1331.21	1317.75	1293.61		Portugal	733.24	841.39	929.975	908.431	884.904	870.604	847.006	797.524	755.489		Portugal	733.24	890.828	1086.82	1129.93	1143.63	1150.1	1119.51	1081.89	1045.51		Portugal	733.24	881.446	1066.72	1103.67	1115.32	1121.85	1092.03	1059.95	1026.8		Portugal	924.693	5676.84	11090.9	17136.3	23405.4
Romania	889.601	984.622	1090.03	1108.05	1148.46	1200.9	1209.87	1209.46	1170.36		Romania	668.369	853.987	1073.37	1106.54	1120.28	1172.13	1193.98	1177.96	1162.16		Romania	668.369	803.355	960.449	994.488	1028.71	1079.95	1093.93	1090.74	1059.28		Romania	668.369	795.292	944.34	971.565	999.859	1048.4	1057.17	1054.59	1017.51		Romania	889.601	5432.63	10461.1	15929.3	21510
Slovakia	490.158	477.094	454.187	393.611	348.619	314.783	275.188	298.343	251.234		Slovakia	359.843	409.781	438.664	378.762	328.088	294.171	258.078	280.375	234.121		Slovakia	359.843	385.823	400.173	350.691	308.686	277.084	241.056	265.343	220.643		Slovakia	359.843	381.965	394.116	343.428	298.879	269.417	234.26	260.146	217.082		Slovakia	490.158	2927.89	5290.45	7500.81	9423.87
Slovenia	223.232	214.297	205.095	197.072	187.403	181.665	168.247	154.038	138.098		Slovenia	153.539	169.712	180.97	162.472	137.797	123.784	107.681	91.8778	78.4741		Slovenia	153.539	168.165	183.645	179.181	166.815	159.149	145.253	130.83	114.775		Slovenia	153.539	165.097	177.42	173.337	161.211	154.782	140.472	126.9	112.061		Slovenia	223.232	1330.46	2392.74	3410.19	4385.88
Spain	832.082	981.433	1147.29	1174.21	1205.83	1294.45	1287.71	1280.91	1264.38		Spain	593.197	794.722	1007.23	1004.95	1001.9	1034.93	1040.45	1015.9	1007.52		Spain	593.197	789.624	1033.67	1078.63	1103.31	1140.16	1159.5	1128.09	1096.65		Spain	593.197	777.381	1005.02	1041.45	1056.16	1105.24	1114.59	1087.65	1059.51		Spain	832.082	5141.84	10214.9	15978.2	21880.9
Sweden	5081.89	5917.2	6830.04	7031.9	7269.43	7545.89	7564.16	7583.77	7565.35		Sweden	4044.89	5307.36	6831.3	7000.8	7054.53	7305.88	7347.31	7333.48	7331.23		Sweden	4044.89	5078.16	6329.02	6505.78	6616.17	6825.66	6818.62	6775.15	6672.45		Sweden	4044.89	5012.55	6189.64	6377.15	6457.44	6684.17	6644.25	6605.89	6525.69		Sweden	5081.89	31326.6	61825.5	96177.5	131575
Switzerland	256.133	286.505	316.099	321.422	327.352	337.708	337.333	334.52	321.271		Switzerland	192.966	239.322	287.962	288.205	281.662	283.741	278.177	268.431	257.211		Switzerland	192.966	232.531	277.654	283.639	285.966	290.757	286.918	279.798	265.035		Switzerland	192.966	230.22	272.951	277.06	277.561	282.443	278.431	271.282	256.251		Switzerland	256.133	1567.17	3029.29	4615.11	6228.15
United Kingdom	711.181	772.866	815.812	801.688	797.512	797.559	765.293	733.767	695.841		United Kingdom	552.056	677.519	798.798	784.411	755.586	749.09	727.048	689.923	660.169		United Kingdom	552.056	642.914	728.523	714.635	698.511	693.385	663.075	630.773	591.154		United Kingdom	552.056	633.212	709.321	697.3	680.074	676.617	642.886	612.16	575.388		United Kingdom	711.181	4328.77	8236.04	12301	16305.2
Serbia	169.139	209.049	253.495	261.511	271.792	281.895	284.038	286.032	279.437		Serbia	58.8117	125.281	206.779	214.773	205.248	210.828	209.111	200.065	196.488		Serbia	58.8117	109.207	171.075	171.187	177.693	185.006	185.096	185.513	175.555		Serbia	58.8117	107.043	167.038	165.874	171.595	179.154	178.385	178.921	168.777		Serbia	169.139	1054.75	2144.44	3419.93	4737.76
Belarus	917.83	1113.03	1342.12	1383.3	1432.83	1500.17	1622.16	1876.45	2257.1		Belarus	565.385	906.464	1353.74	1377.49	1394.38	1452.92	1555.75	1709.12	2057.91		Belarus	565.385	812.428	1137.27	1189.11	1219.57	1270.39	1362.56	1547.45	1839.23		Belarus	565.385	800.368	1110.88	1151.93	1176.48	1223.13	1308.29	1500.77	1788.32		Belarus	917.83	5702.18	11496.4	18248.2	25214.2
Estonia	436.721	530.35	636.182	636.544	637.821	641.937	619.548	602.418	580.445		Estonia	288.589	446.722	643.442	646.541	610.165	610.113	592.828	561.992	543.423		Estonia	288.589	405.939	557.767	566.103	552.979	550.726	528.399	501.192	474.126		Estonia	288.589	400.241	545.094	548.214	531.25	532.19	509.221	484.647	459.725		Estonia	436.721	2713.95	5471.54	8652.81	11836.8
Latvia	623.282	727.245	838.721	831.585	825.45	822.759	786.309	758.854	725.411		Latvia	441.743	635.785	873.897	847.363	795.854	788.838	766.904	719.502	691.394		Latvia	441.743	583.105	759.063	765.129	741.093	732.798	699.271	657.877	617.94		Latvia	441.743	575.05	741.437	741.632	713.525	707.684	672.441	636.368	599.228		Latvia	623.282	3843.65	7591.36	11777.8	15929.6
Lithuania	283.319	327.254	372.255	375.356	379.248	384.845	374.401	366.759	356.16		Lithuania	188.195	278.132	387.215	383.547	363.307	366.921	359.893	344.731	336.363		Lithuania	188.195	251.103	327.377	335.063	330.235	331.848	321.176	307.178	293.096		Lithuania	188.195	247.591	319.921	324.433	317.146	320.546	309.319	296.676	283.785		Lithuania	283.319	1743.85	3425.12	5289.5	7170.17
Moldova, Republic of	14.8771	19.2724	23.842	23.9629	24.3885	25.1393	25.8098	26.5307	25.8743		Moldova, Republic of	-3.15307	6.44566	18.5426	18.9836	16.3038	15.9565	14.9628	13.7277	13.7093		Moldova, Republic of	-3.15307	2.74105	9.70769	8.41046	8.65087	8.70102	8.8793	9.70992	9.03889		Moldova, Republic of	-3.15307	2.59857	9.55187	7.99993	8.22066	8.3903	8.51426	9.37378	8.72321		Moldova, Republic of	14.8771	93.6576	194.589	313.92	434.16
Russian Federation	11335.2	13247.2	15490.5	15619.7	15704.1	15949.9	15621.2	15361.3	14938.7		Russian Federation	8262.31	11384.4	15282.2	15275.9	15372.6	15362.1	15088.9	14579.5	14286.7		Russian Federation	8262.31	10143.7	12427.8	12839.3	12737.3	12556.3	12147.1	11755.5	11246.1		Russian Federation	8262.31	10526.7	13411.2	13620.3	13657.8	13488.4	13055	12687.9	12155.2		Russian Federation	11335.2	69923.2	138403	215984	294167
Ukraine	592	749.161	938.081	978.964	1020.65	1070.64	1085.49	1097.25	1102.3		Ukraine	315.25	569.556	923.408	956.407	960.033	1006.18	1003.65	971.371	960.851		Ukraine	315.25	497.451	744.124	777.144	797.969	827.642	825.998	822.617	781.444		Ukraine	315.25	491.406	732.085	756.321	771.269	801.552	796.368	792.606	754.666		Ukraine	592	3709.16	7643.88	12375.2	17311.7
WORLD	247253	276795	311476	314318	318986	323774	320718	317816	310923		WORLD	192278	236416	290300	291351	286177	287040	283493	274637	270665		WORLD	192278	226617	269204	270657	272054	274253	270539	266043	258185		WORLD	192278	225860	268136	268451	269071	271317	267321	263708	256194		WORLD	247253	1.51306e+06	2.93172e+06	4.49194e+06	6.0682e+06
[truncated: 72 more columns]

## Sheet: Rndwd_Prod_Val_5%_Lower_Cost
Annual	REF (cost doesn't change in the REF scenario)											BF											AF											BAC										Cumulative	REF (cost doesn't change in the REF scenario)
Million 2018 $	2020	2025	2030	2035	2040	2045	2050	2055	2060		Million 2018 $	2020	2025	2030	2035	2040	2045	2050	2055	2060		Million 2018 $	2020	2025	2030	2035	2040	2045	2050	2055	2060		Million 2018 $	2020	2025	2030	2035	2040	2045	2050	2055	2060		Million 2018 $	2020	2025	2030	2035	2040
AFRICA	32989.5	35308.3	38174.9	38394.1	38780.8	39344.8	39602.9	40011.2	38255		AFRICA	33517.7	38588.5	45031	45414.3	44177.9	43558.2	43001.2	40839.5	41086.8		AFRICA	33517.7	36854.9	41251.8	40918.1	41338.6	41690.1	41802.8	42309.1	40258.8		AFRICA	33517.7	36737.6	41079.2	40582.9	40988.4	41338.6	41425	42019.9	39984.9		AFRICA	32989.5	200256	379664	570757	763114
Algeria	352.081	385.657	419.836	427.159	435.267	444.453	453.42	462.436	461.811		Algeria	358.136	415.272	480.823	488.173	475.073	476.86	473.917	470.063	474.154		Algeria	358.136	403.746	455.93	455.414	464.865	471.839	478.975	490.632	492.48		Algeria	358.136	403.203	455.992	453.727	463.185	470.848	477.938	489.842	491.645		Algeria	352.081	2146.06	4108.53	6215.03	8358.94
Angola	278.457	299.45	321.626	322.622	324.704	328.124	331.641	338.222	334.176		Angola	282.609	330.134	387.618	391.522	385.709	384.07	388.701	377.835	380.844		Angola	282.609	310.711	343.253	340.898	343.978	346.989	352.081	357.942	354.786		Angola	282.609	313.347	350.111	346.84	350.55	351.476	354.327	362.436	358.743		Angola	278.457	1691.73	3211.16	4820.29	6435.48
Benin	292.99	317.441	342.289	342.319	344.178	348.053	352.465	357.893	355.559		Benin	297.906	353.507	421.316	424.333	411.236	409.807	407.51	401.706	404.291		Benin	297.906	333.429	374.45	369.194	371.484	373.325	376.727	383.499	382.5		Benin	297.906	332.353	372.862	366.097	368.584	370.583	373.548	381.038	380.025		Benin	292.99	1782.39	3394.44	5105.92	6819.38
Botswana	35.7119	38.2128	40.7247	40.9627	41.3543	41.9319	42.5062	43.3343	42.817		Botswana	36.2787	42.1715	49.271	49.928	49.1128	49.0571	49.4375	48.2859	48.6681		Botswana	36.2787	39.693	43.5856	43.2554	43.7974	44.2754	44.9204	45.738	45.3959		Botswana	36.2787	39.8719	44.0705	43.6048	44.2387	44.5302	45.0009	46.1138	45.7562		Botswana	35.7119	216.772	410.348	614.209	819.414
Burkina Faso	840.983	887.399	933.237	938.323	946.446	957.975	971.03	986.707	981.29		Burkina Faso	851.391	964.709	1100.9	1113.31	1092.65	1092.48	1094.49	1080.49	1088.52		Burkina Faso	851.391	921.724	1001.36	993.84	1004.43	1012.66	1024.92	1043.06	1041.01		Burkina Faso	851.391	919.319	997.919	987.483	998.86	1005.85	1016.19	1037.21	1034.96		Burkina Faso	840.983	5092.31	9575.14	14246.4	18946.2
Burundi	267.339	287.528	307.523	310.1	316.275	321.913	328.096	335.21	334.416		Burundi	271.945	317.765	372.368	377.907	371.743	372.956	373.987	370.266	374.713		Burundi	271.945	301.374	334.544	332.209	339.431	343.8	349.665	358.286	359.172		Burundi	271.945	300.458	333.284	329.692	337.075	341.276	346.536	356	356.804		Burundi	267.339	1624.22	3081.86	4622.05	6178.73
Cameroon	728.56	805.143	888.93	882.831	879.534	880.734	885.611	884.583	868.311		Cameroon	739.327	822.557	921.376	917.35	885.199	885.175	876.608	860.479	857.719		Cameroon	739.327	825.437	928.281	919.859	912.579	909.688	899.905	903.842	894.049		Cameroon	739.327	802.779	879.739	867.33	859.936	858.61	857.121	860.855	848.339		Cameroon	728.56	4447.94	8557.44	12996	17406.9
Cape Verde	7.2556	7.81077	8.34889	8.36842	8.3911	8.48085	8.60392	8.72294	8.65519		Cape Verde	7.38675	8.6149	10.1342	10.2871	9.94102	9.91362	9.82055	9.72059	9.77697		Cape Verde	7.38675	8.1534	9.09452	8.97302	9.04963	9.09767	9.14762	9.31287	9.31208		Cape Verde	7.38675	8.12529	9.06476	8.8635	8.9705	9.03735	9.11709	9.28226	9.27123		Cape Verde	7.2556	44.0888	83.6807	125.445	167.309
Central African Republic	141.581	153.663	166.645	166.502	166.821	167.804	167.118	167.554	164.147		Central African Republic	143.63	170.721	203.86	203.971	198.683	197.933	197.51	191.713	191.009		Central African Republic	143.63	156.155	171.016	170.148	170.318	170.986	171.044	171.283	168.421		Central African Republic	143.63	160.09	180.105	178.562	178.4	178.543	177.648	178.433	175.255		Central African Republic	141.581	861.569	1642.87	2475.95	3308.78
Chad	365.314	392.549	419.995	420.768	423.237	427.633	432.671	439.495	434.082		Chad	371.178	435.426	513.15	517.78	504.946	502.478	502.249	491.239	493.512		Chad	371.178	409.107	452.241	446.188	449.846	452.389	456.983	464.421	460.613		Chad	371.178	410.045	455.362	447.718	452.015	453.548	456.964	466.524	462.629		Chad	365.314	2219.12	4209.31	6310.06	8416.36
Congo, Republic of	241.771	255.015	269.284	267.916	267.112	267.355	261.433	257.728	250.343		Congo, Republic of	244.767	260.972	286.47	276.904	268.686	267.927	266.326	257.085	253.987		Congo, Republic of	244.767	269.21	299.46	300.292	296.709	296.319	291.255	284.696	276.264		Congo, Republic of	244.767	259.35	278.415	277.747	273.915	273.389	268.046	263.74	256.329		Congo, Republic of	241.771	1463.87	2753.21	4098.27	5437.04
Côte d'Ivoire	527.923	564.314	603.203	606.998	615.148	627.442	638.604	651.223	655.491		Côte d'Ivoire	536.101	618.875	718.926	723.155	706.201	710.912	710.783	709.282	716.715		Côte d'Ivoire	536.101	590.781	655.614	651.378	657.713	665.553	673.551	686.18	689.798		Côte d'Ivoire	536.101	589.032	652.607	645.906	651.602	660.763	668.461	681.23	684.972		Côte d'Ivoire	527.923	3203.93	6064.39	9084.2	12127.3
Djibouti	15.2749	16.5819	17.8603	17.9809	18.1788	18.4853	18.8687	19.2974	19.3846		Djibouti	15.555	18.4907	22.0931	22.4128	21.7624	21.8356	21.7653	21.7293	22.1092		Djibouti	15.555	17.4068	19.539	19.2996	19.5797	19.7816	20.1112	20.7019	20.9205		Djibouti	15.555	17.3665	19.4978	19.1751	19.438	19.6998	20.023	20.6169	20.8333		Djibouti	15.2749	92.9561	177.144	266.566	356.668
Egypt	680.586	249.827	269.106	270.107	272.357	275.899	279.949	284.059	282.264		Egypt	687.83	249.859	298.275	301.56	291.903	291.672	288.878	285.978	287.707		Egypt	687.83	235.192	263.601	259.749	262.539	264.217	266.876	272.498	272.281		Egypt	687.83	234.648	263.05	258.077	260.845	263.073	265.718	271.326	271.095		Egypt	680.586	3652.76	4921.17	6267.7	7620.48
Equatorial Guinea	100.79	110.881	122.07	119.266	116.751	114.748	109.411	104.999	100.393		Equatorial Guinea	102.013	111.666	122.284	118.211	111.525	109.595	105.861	100.976	97.5021		Equatorial Guinea	102.013	117.181	136.287	134.828	130.229	127.529	122.113	116.269	110.827		Equatorial Guinea	102.013	116.234	134.268	132.062	126.919	124.68	119.207	113.742	108.617		Equatorial Guinea	100.79	614.829	1180.42	1787.97	2381.78
Ethiopia	4528.58	4901.75	5274.94	5298.28	5344.75	5416.13	5498.8	5589.44	5551.75		Ethiopia	4608.2	5447.1	6465.85	6541.97	6355.91	6351.11	6319.19	6242.48	6287.94		Ethiopia	4608.2	5146.89	5760.19	5687.09	5751.54	5794.92	5863.63	5988.31	5980.01		Ethiopia	4608.2	5134.71	5747.01	5651	5717.37	5764.86	5828.15	5960.55	5951.5		Ethiopia	4528.58	27544.7	52426.6	78824.6	105363
Gabon	226.51	228.446	234.744	223.357	207.872	193.419	180.294	171.35	165.04		Gabon	229.577	231.009	235.317	216.156	197.85	187.676	178.529	171.449	169.027		Gabon	229.577	238.137	253.083	248.55	239.744	220.823	204.063	191.845	183.177		Gabon	229.577	236.788	250.57	241.975	226.732	210.23	195.138	184.534	177.126		Gabon	226.51	1360.99	2509.52	3671.85	4773.16
Gambia	66.2665	72.7597	79.8005	77.6333	75.7252	74.2434	72.2533	70.6291	68.2699		Gambia	66.9834	76.4528	87.5125	85.09	80.3646	78.2238	75.4435	72.3946	70.3581		Gambia	66.9834	73.926	82.0128	79.2941	77.0178	75.0832	72.889	71.1631	68.6529		Gambia	66.9834	73.621	81.4619	78.4544	76.126	74.3883	72.2186	70.5996	68.1764		Gambia	66.2665	404.092	774.932	1171.77	1558.03
Ghana	1984.2	2147.72	2312.07	2328.96	2350.72	2381.99	2417.13	2458.54	2452.53		Ghana	2018.47	2389.83	2840.48	2878.34	2802.34	2805.28	2787.32	2760.52	2785.56		Ghana	2018.47	2257.29	2531.58	2511.08	2539.77	2559.18	2584.95	2638.37	2642.37		Ghana	2018.47	2250.47	2522.2	2491.94	2519.13	2541.52	2566.33	2622.31	2626.55		Ghana	1984.2	12068.7	22971.7	34548.9	46215.5
Guinea	530.52	570.755	610.858	614.874	621.721	631.63	641.788	653.426	649.947		Guinea	539.586	634.204	748.608	758.551	739.998	741.16	739.885	730.933	737.381		Guinea	539.586	599.051	666.695	660.225	668.975	675.882	684.754	699.415	698.894		Guinea	539.586	597.315	664.402	655.369	664.391	671.278	679.186	695.194	694.563		Guinea	530.52	3223.35	6117.23	9175.54	12256.8
Guinea-Bissau	122.536	132.33	142.15	142.882	144.244	146.258	148.526	151.15	150.141		Guinea-Bissau	124.636	146.3	172.465	174.541	170.034	169.949	169.58	167.267	168.567		Guinea-Bissau	124.636	138.962	155.292	153.576	155.398	156.731	158.734	162.054	161.765		Guinea-Bissau	124.636	138.555	154.749	152.442	154.334	155.635	157.397	161.072	160.746		Guinea-Bissau	122.536	745.01	1416.48	2127.96	2843.74
Kenya	1119.38	1226.98	1337.09	1352.86	1372.19	1395.9	1409.32	1418.94	1391.82		Kenya	1138.79	1347.07	1591.52	1612	1567.77	1569.83	1554.63	1531.24	1532.14		Kenya	1138.79	1285.64	1452.17	1444.76	1465.98	1480.57	1486.56	1500.84	1487.79		Kenya	1138.79	1282.2	1447.32	1433.6	1454.06	1469.91	1473.92	1490.6	1477.84		Kenya	1119.38	6823.89	13068.9	19770.1	26553.8
Lesotho	108.613	115.916	123.141	124.002	125.314	127.096	129.121	131.176	131.103		Lesotho	110.109	125.027	142.991	144.634	141.119	141.223	140.266	139.114	139.528		Lesotho	110.109	118.8	128.513	127.21	128.443	129.162	130.212	132.242	131.787		Lesotho	110.109	118.05	127.114	125.393	126.614	127.541	128.57	130.571	130.114		Lesotho	108.613	658.983	1245.79	1862.36	2483.68
Liberia	373.721	408.942	445.147	450.01	458.12	469.558	479.635	490.644	493.019		Liberia	380.216	448.88	533.669	542.763	531.372	537.239	537.344	536.759	545.061		Liberia	380.216	426.646	480.667	478.372	487.731	496.756	505.409	519.254	523.718		Liberia	380.216	420.935	469.45	464.968	473.733	483.043	491.086	504.502	508.524		Liberia	373.721	2277.55	4358.46	6589.06	8847.22
Libyan Arab Jamahiriya	49.8028	54.6632	59.827	60.5963	61.5858	62.8616	63.8439	65.038	64.8482		Libyan Arab Jamahiriya	50.6382	56.1069	59.555	46.1201	44.5959	44.5071	44.0809	43.6311	43.8914		Libyan Arab Jamahiriya	50.6382	57.1572	64.6882	64.69	65.6498	66.5973	67.5059	68.7843	68.767		Libyan Arab Jamahiriya	50.6382	57.3408	65.3466	65.2631	66.297	67.3778	68.2665	69.7932	69.8672		Libyan Arab Jamahiriya	49.8028	303.677	582.157	882.061	1186.03
Madagascar	571.829	621.902	672.345	676.705	684.168	694.725	705.992	717.608	714.894		Madagascar	582.103	686.25	812.372	823.132	799.368	801.115	800.969	795.154	802.03		Madagascar	582.103	652.933	733.817	725.762	735.46	742.153	751.012	767.916	769.107		Madagascar	582.103	650.36	729.842	718.633	727.933	736.145	744.966	761.875	763.054		Madagascar	571.829	3481.05	6641	10007.1	13398.1
Malawi	344.428	371.743	400.939	406.842	415.089	426.479	438.272	455.741	461.779		Malawi	349.496	395.363	444.258	443.49	413.585	88.0912	87.4383	86.7499	87.4676		Malawi	349.496	388.273	433.633	434.808	443.891	451.639	457.851	463.096	455.033		Malawi	349.496	386.412	430.262	430.204	439.628	444.312	448.033	456.229	447.839		Malawi	344.428	2093.88	3981.79	5992.39	8034.84
Mali	291.276	318.379	347.625	355.18	364.864	376.982	386.027	396.538	398.887		Mali	295.934	351.655	420.166	430.981	428.93	437.201	443.045	441.476	449.599		Mali	295.934	332.451	375.016	377.949	388.024	398.464	406.887	417.396	420.078		Mali	295.934	332.377	376.171	378.023	388.528	398.953	406.937	419.18	422.489		Mali	291.276	1774.76	3395.9	5141.58	6927.16
Mauritania	85.002	93.1845	101.609	102.569	103.942	105.78	107.775	109.792	109.63		Mauritania	86.5325	104.073	125.554	127.805	124.451	125.036	124.45	123.903	125.253		Mauritania	86.5325	98.0137	111.288	110.54	112.254	113.554	115.102	117.974	118.415		Mauritania	86.5325	97.7594	110.995	109.752	111.43	112.953	114.5	117.373	117.817		Mauritania	85.002	518.194	992.541	1501.55	2015.77
Mauritius	0.212605	0.250437	0.27741	0.279472	0.282526	0.293631	0.297507	0.301716	0.300341		Mauritius	0.206129	0.247991	0.279932	0.289119	0.282801	0.291406	0.291258	0.289286	0.287299		Mauritius	0.206129	0.242919	0.289977	0.300244	0.303874	0.302124	0.305572	0.322904	0.311372		Mauritius	0.206129	0.242329	0.289053	0.298084	0.30164	0.300264	0.303495	0.30957	0.309577		Mauritius	0.212605	1.31346	2.59262	3.98173	5.38215
Morocco	372.284	400.932	429.905	437.994	447.704	459.428	470.848	482.43	487.117		Morocco	376.901	417.381	464.172	472.336	463.027	466.294	466.375	466.079	471.454		Morocco	376.901	414.898	457.731	459.939	470.351	480.054	490.316	504.355	510.567		Morocco	376.901	413.939	456.441	457.212	467.405	477.821	487.802	501.723	507.955		Morocco	372.284	2262.35	4295.98	6453.6	8653.28
Mozambique	889.341	972.963	1062.4	1066.56	1074.43	1086.88	1094.07	1106.22	1092.19		Mozambique	903.451	1063.82	1257.57	1268.51	1238.38	1237.7	1237.51	1214.18	1217.21		Mozambique	903.451	1003.76	1120.11	1112.89	1121.56	1130.14	1138.67	1152.29	1142.47		Mozambique	903.451	1007.1	1130.39	1119.06	1127.76	1134.83	1140.16	1157.91	1147.8		Mozambique	889.341	5419.67	10373.9	15690.1	21030.8
Niger	498.417	538.206	578.224	581.164	586.568	594.683	603.46	614.002	608.749		Niger	506.799	598.659	710.294	719.079	701.435	700.701	699.811	688.405	693.252		Niger	506.799	557.927	615.311	607.912	614.401	618.886	625.563	636.853	632.983		Niger	506.799	562.889	628.211	618.846	626.635	631.362	637.878	652.509	649.771		Niger	498.417	3030.29	5761.34	8655.39	11566.6
Nigeria	3309.48	3648.05	4013.57	4098.47	4200.37	4327.87	4435.6	4555.36	4596.93		Nigeria	3362.15	3988.94	4749.1	4848.09	4790.06	4865.12	4906.18	4903.16	4984.26		Nigeria	3362.15	3797.82	4308.6	4331.61	4431.03	4535.99	4628.54	4748.98	4789.75		Nigeria	3362.15	3786.46	4291.81	4298.05	4395.47	4501.9	4587.97	4714.63	4754.74		Nigeria	3309.48	20195.5	38801.3	58954	79548.3
Réunion	4.45792	4.52853	4.64847	4.65947	4.69933	4.75011	4.81517	4.87495	4.83365		Réunion	4.52651	4.88301	5.43649	5.4685	5.29405	5.26423	5.20953	5.14264	5.15803		Réunion	4.52651	4.7385	5.04157	4.99196	5.03443	5.06913	5.11009	5.19922	5.1814		Réunion	4.52651	4.72622	5.02799	4.94735	4.99964	5.03213	5.07119	5.17267	5.15476		Réunion	4.45792	26.8181	49.5807	72.8341	96.1713
Rwanda	248.727	269.608	290.779	292.993	296.092	309.109	313.725	318.562	316.31		Rwanda	252.754	271.732	81.1872	82.076	79.4425	79.3764	78.7069	78.0061	78.5691		Rwanda	252.754	277.598	311.678	308.468	309.9	309.442	307.808	299.832	73.5351		Rwanda	252.754	276.724	310.425	306.101	307.587	307.112	305.042	297.829	73.2146		Rwanda	248.727	1513.24	2882.45	4338.56	5806.63
Sao Tome and Principe	6.62285	7.24461	7.88958	7.91906	7.90352	7.92596	7.94857	8.00505	7.93172		Sao Tome and Principe	6.72838	7.54431	8.45648	8.46352	8.18442	8.12903	8.04075	7.90246	7.87513		Sao Tome and Principe	6.72838	7.58635	8.5793	8.55401	8.54797	8.51364	8.51112	8.56506	8.50371		Sao Tome and Principe	6.72838	7.56222	8.54125	8.48421	8.46223	8.44789	8.43749	8.50176	8.43259		Sao Tome and Principe	6.62285	40.3589	77.2269	116.704	156.284
Senegal	285.713	307.358	329.553	330.894	333.425	337.461	341.555	347.473	343.16		Senegal	290.034	334.962	388.815	393.272	385.802	384.733	386.702	377.843	380.395		Senegal	290.034	320.977	356.482	353.143	356.764	359.87	364.378	370.535	367.573		Senegal	290.034	319.719	354.466	350.067	354.252	356.044	359.186	367.357	364.3		Senegal	285.713	1735.92	3294.91	4944.02	6601.02
Sierra Leone	244.795	265.426	286.198	286.795	288.64	291.843	295.37	299.323	296.76		Sierra Leone	249.045	294.831	350.472	353.544	342.475	341.649	339.05	334.472	335.962		Sierra Leone	249.045	278.831	312.961	308.495	311.014	312.567	315.205	320.829	319.649		Sierra Leone	249.045	278.082	312.021	306.258	308.809	310.698	313.114	319.075	317.904		Sierra Leone	244.795	1489.4	2837.3	4268.89	5704.71
Somalia	594.786	646.835	699.018	702.325	708.835	718.741	729.84	741.369	736.974		Somalia	605.426	711.959	840.662	850.682	824.739	824.746	818.165	810.08	815.701		Somalia	605.426	671.994	747.039	736.982	745.512	751.028	759.286	775.734	775.499		Somalia	605.426	677.615	761.586	748.229	756.982	764.074	772.385	789.472	789.304		Somalia	594.786	3620.77	6907.13	10405.5	13923.7
South Africa	1778.4	1926.31	2086.68	2020.01	1963.44	1921.22	1839.25	1774.54	1685.33		South Africa	1799.39	1982.25	2160.26	2047.01	1880.77	1761.09	1653.89	1546.8	1467.23		South Africa	1799.39	1987.54	2204.92	2136.4	2045.87	1983.9	1895.1	1810.21	1711.8		South Africa	1799.39	1964.07	2152.31	2073.33	1968.7	1910.98	1822.6	1746.99	1653.62		South Africa	1778.4	10818.3	20610.2	30977	41020.5
Sudan	829.674	890.552	951.99	961.904	975.056	991.764	802.583	817.974	814.32		Sudan	841.231	970.819	1128.12	1147.01	1128.24	931.452	930.485	921.547	930.992		Sudan	841.231	925.2	1020.3	1017.16	1033.39	1046.66	856.331	876.729	877.55		Sudan	841.231	924.309	1020.38	1014.1	1030.74	1044.46	852.739	874.572	875.327		Sudan	829.674	5038.92	9553.12	14323	19145.7
Swaziland	96.3707	108.548	120.353	122.724	140.218	144.315	139.605	132.08	119.842		Swaziland	97.6032	99.12	96.5568	92.2075	82.0489	42.4701	1.97963	0	0.00604634		Swaziland	97.6032	113.469	130.889	131.41	146.549	144.997	138.422	130.155	118.872		Swaziland	97.6032	112.971	130.016	129.655	144.127	142.739	136.352	128.509	117.275		Swaziland	96.3707	590.402	1144.95	1749.09	2380.2
Tanzania, United Rep of	1133.41	1214.88	1295.37	1300.2	1311.7	1328.96	1347.98	1371.42	1359.08		Tanzania, United Rep of	1152.14	1340.76	1566.32	1584.31	1547.7	1545.67	1546.62	1519.39	1529.13		Tanzania, United Rep of	1152.14	1274.64	1413.28	1397.78	1413.68	1425.76	1443.85	1471.6	1465.2		Tanzania, United Rep of	1152.14	1270.52	1407.35	1386.86	1403.98	1413.99	1428.77	1461.45	1454.68		Tanzania, United Rep of	1133.41	6881.92	13036.8	19518.5	26031
Togo	190.768	207.161	224.026	224.508	225.855	228.506	231.725	235.438	234.479		Togo	194.061	227.328	267.359	269.873	262.184	262.337	261.209	258.84	261.145		Togo	194.061	216.736	242.783	239.62	241.517	243.058	245.662	250.687	250.811		Togo	194.061	216.08	241.882	237.682	239.639	241.505	243.968	249.237	249.365		Togo	190.768	1161	2213.67	3334.29	4458.17
Tunisia	170.464	189.302	215.878	224.212	233.046	242.99	251.014	259.273	263.264		Tunisia	172.96	210.289	249.358	254.423	249.41	248.72	241.607	233.369	230.541		Tunisia	172.96	202.482	233.075	238.677	247.886	256.684	263.745	272.125	275.811		Tunisia	172.96	201.792	232.234	236.906	245.975	254.783	261.464	270.097	273.683		Tunisia	170.464	1041.62	2014.71	3102.43	4232.33
Uganda	1944.97	2103.3	2261.48	2269.25	2281.74	2295.66	2289.38	2151.03	647.169		Uganda	1977.05	2322.04	2732.12	2748.65	2653.47	2600.64	2240.79	628.967	633.795		Uganda	1977.05	2205.91	2465.19	2434.28	2448.97	2447.33	2429.77	2314.23	629.842		Uganda	1977.05	2199.37	2456.17	2415.96	2431.37	2430.15	2409.63	2299.92	627.101		Uganda	1944.97	11828.1	22502.8	33818	45176.8
Congo, Dem Republic of	3665.96	3999.7	4345.89	4383.56	4442.14	4523.79	4610.95	4694.61	4664.7		Congo, Dem Republic of	3728.23	4441.09	5317.48	5400.83	5284.32	5303.86	5312.98	5241.23	5285.72		Congo, Dem Republic of	3728.23	4190.56	4726.13	4689.93	4763.29	4839.24	4902.78	5006.37	4997.96		Congo, Dem Republic of	3728.23	4186.81	4728.88	4674.84	4751.44	4811.02	4881.9	4997.93	4988.85		Congo, Dem Republic of	3665.96	22329.5	42674.2	64441.3	86417.7
Zambia	1020.09	1103.71	1188.33	1197.05	1211.55	1232.23	1254.06	1279.31	1275.11		Zambia	1037.47	1226.04	1455.07	1474.87	1441.21	1445.23	1446.6	1431.64	1447.46		Zambia	1037.47	1160.18	1301.35	1290.13	1308.09	1323.24	1343.11	1374.07	1375.78		Zambia	1037.47	1156.57	1296.24	1280.21	1298.81	1313.72	1331.55	1365.44	1366.93		Zambia	1020.09	6204.15	11807.3	17757.7	23757.4
Zimbabwe	425.255	466.5	509.431	523.597	541.034	562.353	578.624	596.131	603.63		Zimbabwe	432.245	513.764	612.692	630.945	627.397	642.437	649.039	652.204	665.646		Zimbabwe	432.245	488.314	553.119	560.039	578.532	597.426	612.528	632.415	641.79		Zimbabwe	432.245	486.966	551.262	555.947	574.15	593.565	608.118	628.449	637.753		Zimbabwe	425.255	2592.78	4968.21	7529.53	10165
NORTH/CENTRAL AMERICA	49278.4	56273.1	64460.8	64779.4	65203.7	65286.2	62777.8	60547.3	58024.2		NORTH/CENTRAL AMERICA	50069.7	61218.6	74868.9	75712.6	75262.4	75751.3	74092.4	71081.8	68691.4		NORTH/CENTRAL AMERICA	50069.7	58677.6	69239	70513.7	70825.1	71363.3	68771.1	65641.1	62689.6		NORTH/CENTRAL AMERICA	50069.7	58900.7	69850.9	70609.2	70559.4	71069.6	68595.2	65778.6	62939.5		NORTH/CENTRAL AMERICA	49278.4	302665	592219	914841	1.23916e+06
Bahamas	1.13942	1.26523	1.38377	1.38451	1.39587	1.4144	1.43599	1.45421	1.44161		Bahamas	1.17254	1.40671	1.67968	1.70469	1.64524	1.63882	1.62252	1.59919	1.60936		Bahamas	1.17254	1.34057	1.54066	1.51156	1.52797	1.54873	1.5533	1.58347	1.5799		Bahamas	1.17254	1.33698	1.53666	1.50031	1.51653	1.52922	1.54491	1.57528	1.57164		Bahamas	1.13942	6.96235	13.407	20.3266	27.2605
Barbados	0.731113	0.813383	0.899713	0.919691	0.926111	0.956591	0.948538	0.95065	0.945051		Barbados	0.743416	0.647609	0.52651	0.505391	0.481186	0.463673	0.454736	0.427171	0.428167		Barbados	0.743416	0.851418	0.974591	0.996954	1.01177	1.04306	1.04705	1.03308	1.02581		Barbados	0.743416	0.847884	0.967705	0.987195	1.00069	1.01952	1.0212	1.01089	1.00423		Barbados	0.731113	4.46895	8.62219	13.1407	17.7456
Belize	7.36261	7.93115	8.51355	8.49824	8.54395	8.63214	8.61941	8.63276	8.51233		Belize	7.52898	8.24337	9.13925	9.19142	8.90851	8.92618	8.81287	8.70112	8.67188		Belize	7.52898	8.42245	9.47398	9.35052	9.36545	9.41453	9.38766	9.42239	9.2992		Belize	7.52898	8.36712	9.37967	9.23741	9.23999	9.30941	9.26923	9.29057	9.19925		Belize	7.36261	44.7442	84.9823	127.535	170.072
Canada	14973.5	16820.6	18963.3	18997.2	19342.5	19881.2	19440.8	18919.2	18259.8		Canada	15167.4	18242.1	22065.4	22105.6	22185.8	22845.1	22848.8	22308.1	21716.9		Canada	15167.4	17064.1	19362.3	19695.6	20022.4	20427.6	19924.7	19179.3	18483		Canada	15167.4	17524	20501.7	20618.9	20807.2	21327.5	20985.2	20360.8	19631.1		Canada	14973.5	91688.2	177934	272784	368116
Saint Lucia	0.360489	0.400999	0.445394	0.460102	0.461445	0.464971	0.472484	0.4766	0.473859		Saint Lucia	0.360236	0.446964	0.552575	0.565201	0.548756	0.558072	0.555028	0.545405	0.545535		Saint Lucia	0.360236	0.418621	0.494386	0.489326	0.491833	0.504777	0.510924	0.518044	0.517922		Saint Lucia	0.360236	0.417473	0.49284	0.485545	0.48797	0.501675	0.507572	0.514979	0.514858		Saint Lucia	0.360489	2.20345	4.25284	6.49452	8.79637
Costa Rica	213.074	234.266	256.882	258.578	261.481	264.621	264.909	265.726	261.889		Costa Rica	217.83	249.692	286.039	288.028	280.705	283.402	283.101	278.802	279.179		Costa Rica	217.83	249.537	287.847	288.803	290.506	293.071	292.541	291.878	287.204		Costa Rica	217.83	247.838	284.272	284.582	285.511	288.173	287.047	287.427	282.974		Costa Rica	213.074	1299.64	2493.59	3779.69	5075.49
Cuba	92.155	99.8504	108.232	108.835	109.454	110.138	109.305	109.038	104.918		Cuba	94.0085	106.543	120.177	118.879	117.182	116.45	116.836	111.759	110.72		Cuba	94.0085	105.778	119.846	119.914	120.661	121.432	121.12	120.517	117.293		Cuba	94.0085	105.143	118.744	118.549	119.485	119.526	118.574	118.985	115.71		Cuba	92.155	560.625	1068.26	1610.02	2154.82
Dominica	0.250891	0.289108	0.313676	0.325134	0.327185	0.330764	0.334468	0.348802	0.341408		Dominica	0.257946	0.308526	0.3814	0.394513	0.381418	0.392229	0.388544	0.378623	0.380019		Dominica	0.257946	0.288856	0.348232	0.354655	0.357518	0.359201	0.361872	0.367997	0.362086		Dominica	0.257946	0.288066	0.347098	0.340381	0.354655	0.356901	0.359356	0.365753	0.359872		Dominica	0.250891	1.54356	3.01367	4.59351	6.22123
Dominican Republic	36.9925	40.3053	43.5962	44.2619	44.7962	45.5744	46.1916	46.983	46.789		Dominican Republic	37.9946	44.3729	52.4314	54.225	52.1927	51.7439	51.3518	50.8405	51.1782		Dominican Republic	37.9946	42.883	48.459	48.5455	49.1781	49.6991	50.2097	51.1619	51.1696		Dominican Republic	37.9946	42.7205	48.2333	48.0936	48.678	49.308	49.7973	50.7657	50.82		Dominican Republic	36.9925	225.268	430.085	648.732	870.575
El Salvador	157.18	174.331	191.66	193.403	196.464	200.305	203.126	206.435	205.206		El Salvador	161.483	184.007	211.184	210.665	201.653	200.946	198.614	195.949	196.386		El Salvador	161.483	184.319	209.941	208.229	210.535	212.807	215.36	219.212	218.413		El Salvador	161.483	183.774	209.227	206.595	208.813	211.489	213.706	217.382	216.927		El Salvador	157.18	960.229	1849.21	2809.26	3779.33
Guatemala	724.697	797.618	871.719	873.806	879.749	891.094	902.463	914.459	905.078		Guatemala	745.21	901.565	1091.58	1102.51	1063.45	1062.22	1049.93	1037.53	1042.21		Guatemala	745.21	850.534	972.085	957.558	965.554	970.074	977.887	997.295	993.916		Guatemala	745.21	847.655	968.226	948.776	956.371	964.075	971.552	991.015	987.537		Guatemala	724.697	4421.1	8483.29	12844	17218.9
Haiti	73.5421	80.8385	88.1825	88.5172	89.3142	90.5842	91.9063	93.289	92.4246		Haiti	75.6324	90.4479	108.357	109.637	105.868	105.754	104.672	103.32	103.906		Haiti	75.6324	85.8621	97.5296	96.0123	97.0919	97.8045	98.7962	100.914	100.608		Haiti	75.6324	85.4698	96.9057	94.9478	96.0175	96.8968	97.8408	99.9932	99.6995		Haiti	73.5421	448.549	860.086	1301.33	1744.72
Honduras	313.739	344.049	374.786	375.603	378.407	383.403	387.382	391.468	386.906		Honduras	322.366	382.73	455.409	458.772	443.127	442.935	437.941	432.151	433.749		Honduras	322.366	366.878	418.375	411.984	415.398	418.132	420.843	427.933	425.284		Honduras	322.366	365.364	416.074	408.151	411.338	414.97	417.296	424.45	421.982		Honduras	313.739	1912.75	3663.73	5538.48	7419.3
Jamaica	36.8288	41.4553	46.0908	46.8565	47.4996	48.3473	48.6254	49.1225	48.054		Jamaica	37.5365	45.7792	55.6541	57.096	57.0312	57.4769	58.2633	56.7133	56.9356		Jamaica	37.5365	43.759	51.0483	51.5478	52.2587	53.1882	53.7717	54.2232	53.3053		Jamaica	37.5365	43.4378	50.3584	50.7942	51.5924	52.2103	52.4319	53.2795	52.368		Jamaica	36.8288	225.599	437.511	668.731	903.656
Martinique	0.348891	0.374479	0.386384	0.386243	0.391691	0.406029	0.410153	0.414568	0.399202		Martinique	0.349216	0.41363	0.476321	0.489343	0.471188	0.468815	0.462949	0.466695	0.467561		Martinique	0.349216	0.38694	0.42555	0.417619	0.420532	0.433109	0.43576	0.442964	0.440046		Martinique	0.349216	0.375426	0.424286	0.414419	0.417318	0.419225	0.421869	0.429566	0.426857		Martinique	0.348891	2.11893	4.00324	5.93502	7.87168
Mexico	1874.63	2120.05	2395.76	2418.43	2440.91	2476.25	2478.18	2478.09	2433.55		Mexico	1919.74	2360.85	2910	2955.26	2886.1	2906.77	2875.94	2837.77	2832.56		Mexico	1919.74	2255.31	2671.75	2665.54	2685.05	2711.65	2711.41	2727.89	2691.57		Mexico	1919.74	2239.93	2639.76	2627.29	2643.68	2676.01	2670.1	2685.81	2652.53		Mexico	1874.63	11493.2	22369.2	34370.7	46485.3
Netherlands Antilles	0.00326667	0.00353667	0.00379667	0.00375667	0.00373667	0.00373667	0.00749334	0.00751334	0.00735334		Netherlands Antilles	0.00336249	0.00404249	0.00486249	0.00485249	0.00461249	0.00454249	0.00443249	0.00432249	0.00429249		Netherlands Antilles	0.00336249	0.00377249	0.00423249	0.00410249	0.00409249	0.00812498	0.00810498	0.00818498	0.00806498		Netherlands Antilles	0.00336249	0.00376249	0.00422249	0.00407249	0.00406249	0.00404249	0.00403249	0.00407249	0.00401249		Netherlands Antilles	0.00326667	0.01987	0.0378134	0.0567567	0.07552
Nicaragua	212.711	234.319	255.891	256.161	257.436	259.909	262.449	265.123	261.889		Nicaragua	218.76	259.674	308.198	309.501	297.34	295.993	291.795	287.53	288.482		Nicaragua	218.76	247.056	278.903	273.118	274.828	275.53	277.218	282.311	280.792		Nicaragua	218.76	246.284	277.964	270.94	272.606	273.968	275.602	280.69	279.201		Nicaragua	212.711	1297.87	2491.04	3770.77	5052.85
Panama	51.6702	58.4752	66.1093	66.1849	66.4782	67.2202	67.8268	68.4381	67.9554		Panama	52.9062	57.6405	62.7671	63.0789	61.4985	62.2265	61.4666	60.7528	61.0485		Panama	52.9062	60.5003	69.6227	69.284	69.3569	69.5786	69.5951	70.165	69.7901		Panama	52.9062	59.8645	68.326	67.5961	67.7053	68.1375	68.3239	69.0575	68.777		Panama	51.6702	316.826	616.836	947.459	1278.68
Saint Vincent/Grenadines	0.262489	0.291363	0.327698	0.328323	0.330359	0.345397	0.348844	0.35263	0.348853		Saint Vincent/Grenadines	0.259362	0.321647	0.379178	0.392273	0.379372	0.3911	0.387491	0.381944	0.383294		Saint Vincent/Grenadines	0.259362	0.301674	0.363179	0.358046	0.360873	0.374777	0.377192	0.382992	0.380817		Saint Vincent/Grenadines	0.259362	0.300835	0.361943	0.355225	0.35797	0.360205	0.362604	0.380587	0.378434		Saint Vincent/Grenadines	0.262489	1.60381	3.09696	4.73607	6.37972
Trinidad and Tobago	9.54743	9.89717	9.9909	10.2635	10.2934	10.3709	10.2117	10.074	9.90258		Trinidad and Tobago	9.6765	8.00322	6.07941	6.05045	5.87146	5.82791	5.69036	5.53116	5.41763		Trinidad and Tobago	9.6765	10.2389	10.6653	11.0601	10.9958	11.043	10.8942	10.7263	10.5235		Trinidad and Tobago	9.6765	10.2014	10.5975	10.8982	10.809	10.8752	10.6956	10.538	10.3564		Trinidad and Tobago	9.54743	57.6343	107.214	157.441	208.788
United States of America	30497.7	35205.7	40776.3	41029	41066.6	40544.6	38451.9	36717.2	34927.3		United States of America	30998.5	38273.5	47122.5	47860.1	47491.7	47301.6	45695.3	43302.6	41500.2		United States of America	30998.5	37098.8	44627	45603	45547.7	45638	43533.1	41093.8	38893.1		United States of America	30998.5	36887.1	44147	44839.8	44566.3	44502.9	42363.5	40114.9	38056		United States of America	30497.7	187694	369293	573427	778610
SOUTH AMERICA	28636.9	29885.8	31404.6	30929.5	30515.3	30348.6	29844.1	29526	29192.4		SOUTH AMERICA	28845	31611	35035.9	34519.8	33263.9	32747	31951.6	31057.4	30693.5		SOUTH AMERICA	28845	30621.1	33035.1	32737.7	32139.5	31630.3	30826.6	30206.6	29582.8		SOUTH AMERICA	28845	30657.5	33189.8	32844.6	32143.9	31696.3	30921.5	30463.1	30037.8		SOUTH AMERICA	28636.9	173070	324018	480566	634799
Argentina	1362.64	1522.7	1717.57	1738.32	1757.2	1776.64	1751.85	1733.93	1708.74		Argentina	1371.65	1595.9	1866.78	1881.08	1864.31	1882.6	1862.85	1823.52	1797		Argentina	1371.65	1559.28	1796.92	1828.72	1836.25	1850.34	1824.11	1788.78	1748.86		Argentina	1371.65	1559.35	1801.98	1829.57	1832.93	1848.77	1820.57	1789.6	1756.86		Argentina	1362.64	8335.88	16144.2	24752.8	33463.3
Bolivia	199.694	213.771	228.26	232.451	256.534	263.61	267.993	272.572	275.954		Bolivia	201.22	227	256.81	278.12	277.112	282.538	284.478	285.269	290.175		Bolivia	201.22	219.336	239.964	242.664	265.565	271.689	275.507	279.993	283.435		Bolivia	201.22	220.181	242.358	244.388	267.416	273.961	277.76	282.523	286.141		Bolivia	199.694	1212.24	2295.59	3441.08	4627.41
Brazil	18337	18943.3	19749.1	19504.3	19336.7	19407.2	19386.7	19466.6	19591.3		Brazil	18461.7	20055.7	22067	21937	21397.2	21224	20928	20621.6	20666.8		Brazil	18461.7	19361.5	20555.3	20429.7	20237.9	20050.7	19768.3	19648.2	19527		Brazil	18461.7	19423.4	20764.9	20642.8	20372.1	20216.2	19969.5	19984.5	20040.6		Brazil	18337	110628	206151	304651	402005
Chile	4855.08	5023.65	5203.05	5015.87	4826.21	4644.03	4324.32	4045.17	3761.88		Chile	4893.49	5318.73	5820.54	5510.73	5084.27	4860.18	4551.18	4192.36	3899.48		Chile	4893.49	5189.75	5672.77	5590.43	5295.62	5065.51	4724.24	4371.87	4042.73		Chile	4893.49	5171.53	5638.2	5503.01	5191.2	4984.45	4645.67	4313.12	3999.47		Chile	4855.08	29299	54596.7	80424.7	105314
Colombia	579.405	628.203	684.837	687.582	689.098	692.575	690.442	692.877	680.955		Colombia	583.697	681.899	805.019	813.045	799.056	796.705	795.022	773.837	772.319		Colombia	583.697	653.032	739.973	739.775	741.823	744.52	744.11	744.155	732.479		Colombia	583.697	649.888	732.857	730.351	732.17	732.646	729.724	734.2	722.988		Colombia	579.405	3525.23	6722.88	10149.8	13589.2
Ecuador	479.514	513.186	549.042	546.852	548.083	554.542	554.13	550.352	534.93		Ecuador	482.984	506.674	536.338	526.883	510.376	507.464	505.245	493.388	491.974		Ecuador	482.984	524.274	575.135	572.692	575.507	582.773	582.137	578.85	564.026		Ecuador	482.984	520.391	568.496	563.874	567.33	572.213	566.519	563.995	551.21		Ecuador	479.514	2910.76	5512.54	8255.56	10991.1
French Guiana	13.4349	14.0583	14.7115	14.5926	14.5327	14.5488	14.4566	14.4141	14.1806		French Guiana	13.5416	14.5619	15.7513	15.5152	15.6585	15.3086	14.8291	14.1557	13.8279		French Guiana	13.5416	14.5325	15.717	15.4987	15.4107	15.3665	15.2664	15.2279	14.9985		French Guiana	13.5416	14.486	15.641	15.365	15.2795	15.2405	15.1209	15.1016	14.8868		French Guiana	13.4349	81.233	152.178	225.617	298.52
Guyana	72.6546	81.5792	92.0824	91.9438	92.144	92.8584	92.2007	91.5213	88.9343		Guyana	73.1974	88.154	108.214	111.205	107.732	108.1	107.452	105.969	106.406		Guyana	73.1974	84.7954	100.353	100.825	100.328	100.679	100.079	99.8008	98.0459		Guyana	73.1974	84.5303	99.6925	99.3308	98.5711	99.1144	98.4214	98.3498	96.487		Guyana	72.6546	444.852	863.252	1323.53	1783.44
Paraguay	563.474	610.479	660.59	674.773	691.687	711.76	722.706	735.666	738.343		Paraguay	567.474	655.131	759.819	775.93	774.271	788.653	795.803	793.14	803.017		Paraguay	567.474	626.861	695.731	704.713	720.382	737.638	747.821	759.86	762.595		Paraguay	567.474	627.562	698.475	705.547	721.001	738.31	747.382	761.121	764.041		Paraguay	563.474	3427.85	6530.35	9847.49	13238.3
Peru	579.512	626.106	673.679	679.974	686.928	695.126	698.561	702.144	697.063		Peru	582.833	667.305	767.427	777.192	765.388	768.831	764.785	757.454	758.131		Peru	582.833	643.393	711.83	713.152	720.415	726.499	728.984	734.446	731.024		Peru	582.833	641.965	709.657	708.14	714.847	721.526	723.439	729.038	725.417		Peru	579.512	3523.67	6701.77	10076.5	13483.3
Suriname	74.4833	87.7312	103.728	102.769	101.939	101.436	97.4471	94.169	90.8173		Suriname	74.9839	75.8291	76.9607	75.3273	72.2372	72.1068	70.695	68.2029	66.4661		Suriname	74.9839	85.7322	99.5014	100.234	97.9968	97.2698	94.0593	90.093	86.5785		Suriname	74.9839	79.7666	86.2533	86.3626	83.96	83.5829	80.685	77.4611	74.6052		Suriname	74.4833	460.148	914.801	1432.48	1945.5
Uruguay	1145.19	1205.49	1265.57	1169.8	1035.66	905.902	753.021	632.105	517.625		Uruguay	1160.77	1277.54	1423.09	1275.96	1056.58	893.929	724.797	589.542	486.537		Uruguay	1160.77	1228.64	1337.34	1198.4	1023.09	869.044	702.825	573.402	471.735		Uruguay	1160.77	1235.98	1339.78	1219.63	1043.06	897.693	733.843	596.701	490.35		Uruguay	1145.19	6931.46	13019	19251.1	24965.9
Venezuela, Boliv Rep of	374.788	415.581	462.446	470.239	478.595	488.379	490.292	494.47	491.667		Venezuela, Boliv Rep of	377.49	446.62	532.168	541.824	539.716	546.592	546.409	538.976	541.422		Venezuela, Boliv Rep of	377.49	430.022	494.588	500.926	509.167	518.261	519.191	521.983	519.311		Venezuela, Boliv Rep of	377.49	428.479	491.562	496.216	504.018	512.549	512.817	517.347	514.764		Venezuela, Boliv Rep of	374.788	2289.52	4414.3	6734.32	9093.87
ASIA	90922.2	103814	119407	122189	126078	130310	130984	131128	130081		ASIA	91721.2	107664	127471	128992	128320	130859	131648	130333	130038		ASIA	91721.2	105851	123611	124525	126848	130123	131402	131755	131002		ASIA	91721.2	105013	121820	122653	124695	127799	128818	129424	128612		ASIA	90922.2	558425	1.09309e+06	1.6929e+06	2.30774e+06
Afghanistan	230.827	252.379	277.173	281.814	283.721	283.355	282.508	284.133	278.004		Afghanistan	232.995	233.665	32.6896	33.1209	32.2152	32.2834	32.1087	31.9194	32.2124		Afghanistan	232.995	246.068	254.235	245.871	233.49	215.085	185.303	28.2689	28.3517		Afghanistan	232.995	241.104	240.929	226.651	199.383	27.6103	27.9727	28.6218	28.7022		Afghanistan	230.827	1406.51	2693.2	4083.71	5494.69
Bahrain	0.414279	0.50032	0.594772	0.620379	0.647539	0.682372	0.705519	0.723213	0.724609		Bahrain	0.418374	0.549169	0.696142	0.746357	0.749265	0.78103	0.78892	0.787778	0.796169		Bahrain	0.418374	0.52017	0.646821	0.666373	0.68939	0.710767	0.739257	0.760267	0.764075		Bahrain	0.418374	0.5192	0.632903	0.662733	0.691676	0.707687	0.723797	0.745299	0.76087		Bahrain	0.414279	2.57172	5.16777	8.16723	11.2963
Bangladesh	1150.32	1244.97	1339.91	1351.27	1367.68	1388.78	1411.77	1435.3	1431.96		Bangladesh	1165.05	1369.08	1616.76	1640.56	1598.72	1603.48	1596.34	1586.69	1600.84		Bangladesh	1165.05	1297.54	1448.01	1437.15	1457.45	1471.77	1490.66	1523.74	1527.63		Bangladesh	1165.05	1294.87	1445.35	1428.79	1448.55	1465.42	1483.96	1517.18	1520.93		Bangladesh	1150.32	6996.56	13316.3	20027.2	26800
Bhutan	233.202	252.496	272.098	274.081	277.156	281.402	286.136	291.141	290.344		Bhutan	236.156	277.102	326.921	331.49	323.458	324.365	323.585	321.277	324.37		Bhutan	236.156	263.39	294.552	292.138	296.103	299.096	303.182	309.998	310.678		Bhutan	236.156	262.758	293.795	290.249	294.245	297.562	301.462	308.508	309.15		Bhutan	233.202	1418.5	2700.59	4063.06	5436.54
Brunei Darussalam	8.09464	7.57055	7.10571	7.09993	7.07265	7.04892	7.1505	7.26595	7.30681		Brunei Darussalam	8.17156	7.76955	7.34574	7.23697	7.05586	6.87702	6.96594	6.81673	6.92861		Brunei Darussalam	8.17156	7.8546	7.611	7.62877	7.5925	7.56448	7.71872	7.79837	7.83451		Brunei Darussalam	8.17156	7.82217	7.55252	7.55491	7.51273	7.46847	7.58477	7.70881	7.73501		Brunei Darussalam	8.09464	48.0437	85.4316	120.954	156.427
Cambodia	446.681	478.647	512.056	514.499	518.311	524.234	528.308	532.246	528.334		Cambodia	451.114	511.612	584.227	589.653	576.485	577.833	573.375	568.716	570.451		Cambodia	451.114	495.308	546.729	542.176	546.328	550.043	552.873	559.721	557.595		Cambodia	451.114	494.644	546.449	540.781	544.796	549.43	551.857	558.628	556.644		Cambodia	446.681	2712.05	5138.69	7701.42	10277.7
China	38863	45632.2	54367	56209.9	58745.7	61428.2	61697.2	61630.2	60632.2		China	39169.1	48250.8	60329.2	61484	62279.4	64796.9	66233.5	65893.8	65707.5		China	39169.1	46563.9	56367.7	56945.3	58613.6	60934.4	62109.8	62506.5	61948.5		China	39169.1	46178	55460.5	56202.6	57772.6	60113.6	61138.7	61672.7	60970.3		China	38863	239947	476843	750521	1.03411e+06
Cyprus	1.36608	1.30096	1.15375	1.024	0.920475	0.971303	1.03307	1.07213	1.07387		Cyprus	1.3784	1.36244	1.25247	1.16603	0.964702	0.933258	0.972001	1.04117	1.06293		Cyprus	1.3784	1.32881	1.25223	1.1222	1.0538	1.13488	1.18554	1.21284	1.21344		Cyprus	1.3784	1.31399	1.23488	1.1021	1.03283	1.10859	1.15834	1.19257	1.19386		Cyprus	1.36608	8.13137	14.489	20.128	25.1444
Maldives	0.696707	0.774492	0.840649	0.843148	0.853566	0.874355	0.884458	0.899601	0.893343		Maldives	0.695094	0.832165	0.993693	1.02619	1.00173	1.0003	1.0097	0.998886	1.00829		Maldives	0.695094	0.787385	0.897333	0.898307	0.911074	0.915689	0.940258	0.956014	0.958591		Maldives	0.695094	0.785665	0.895259	0.892667	0.905301	0.911429	0.923638	0.951631	0.954186		Maldives	0.696707	4.25803	8.19664	12.4024	16.6285
India	21716.4	24086.6	26716.8	26905	27368.8	28047.5	28468.6	28543.2	28793.7		India	21913.7	25029.7	28563.7	28460.6	27486.1	27159.6	26728.6	26516.6	26646.7		India	21913.7	24695.6	27938.4	27769.8	27936.1	28387.7	28682.5	28882.3	29146.9		India	21913.7	24704.2	28020.5	27781.7	28046.1	28611.1	28932.3	29121.5	29471.5		India	21716.4	132669	255732	389504	524493
Indonesia	8234.13	9436.75	10839	11076.6	11407.5	11664.1	11549.9	11511.7	11390.7		Indonesia	8311.33	9488.29	10925.7	10895.3	10828	10994.9	10918.9	10707	10657.5		Indonesia	8311.33	9690.88	11367.9	11702.1	12064.3	12376.4	12305.5	12157.4	11991.4		Indonesia	8311.33	9481.99	10956.3	11237.6	11417.1	11589.1	11492.4	11388.2	11244.4		Indonesia	8234.13	50607.4	99193.4	153626	209340
Iran, Islamic Rep of	239.381	275.528	325.177	339.078	344.197	345.695	339.099	337.32	335.623		Iran, Islamic Rep of	241.836	279.282	322.838	329.358	329.662	330.427	325.686	323.295	317.384		Iran, Islamic Rep of	241.836	286.976	352.621	374.121	381.833	384.393	378.006	374.363	365.752		Iran, Islamic Rep of	241.836	284.515	346.062	365.345	370.144	371.679	364.318	361.735	354.278		Iran, Islamic Rep of	239.381	1472.43	2899.72	4539.51	6240.02
Iraq	28.9894	33.1817	39.4299	40.4845	41.5152	42.6351	41.9593	41.3718	40.4513		Iraq	29.2014	33.9999	40.4395	41.1676	41.4038	42.1658	41.6362	40.366	39.6014		Iraq	29.2014	32.86	37.7908	38.6058	39.1598	39.8627	39.0942	38.1765	37.0332		Iraq	29.2014	32.5029	36.8215	37.4432	37.8285	38.373	37.4307	36.5298	35.308		Iraq	28.9894	178.129	350.285	548.49	751.943
Israel	12.7522	12.4463	11.9696	10.5817	9.49174	8.4053	7.40663	6.6319	5.90108		Israel	12.9175	10.42	7.37298	5.6721	4.49934	3.5648	2.48225	1.62134	0.00637917		Israel	12.9175	13.2793	13.5172	12.3505	11.1814	9.82437	8.40895	7.28061	6.3586		Israel	12.9175	13.093	13.2497	12.0758	10.88	9.46921	8.13625	7.08085	6.17269		Israel	12.7522	76.2071	137.962	196.422	248.241
Japan	2745.3	3048.2	3350.78	3426.2	3517.8	3612.75	3626.01	3562	3519.03		Japan	2767.44	3059.28	3349.32	3405.43	3441.73	3517.73	3506.28	3415.24	3315.35		Japan	2767.44	3198.86	3694.82	3785.35	3837.26	3905.15	3879.64	3812	3713.04		Japan	2767.44	3165.91	3621.76	3723.57	3769.92	3845.74	3813.45	3753.6	3634.1		Japan	2745.3	16774.7	32318.3	49147.6	66370.2
Jordan	15.4245	16.7112	17.9999	18.13	18.3286	18.6243	18.9268	19.2407	19.1843		Jordan	15.6106	18.4307	21.8766	22.2032	21.6295	21.7005	21.6071	21.4305	21.6195		Jordan	15.6106	17.3022	19.2074	19.0251	19.3044	19.4863	19.7344	20.176	20.2118		Jordan	15.6106	17.2625	19.1634	18.9064	19.1746	19.3953	19.6351	20.0865	20.109		Jordan	15.4245	93.8335	178.678	268.808	359.656
Korea, Dem People's Rep	396.256	436.27	480.627	496.135	516.419	542.272	559.317	570.883	572.244		Korea, Dem People's Rep	400.863	476.352	569.474	589.192	596.629	619.85	647.367	652.086	662.867		Korea, Dem People's Rep	400.863	436.126	476.189	475.552	482.105	489.245	496.931	506.229	506.997		Korea, Dem People's Rep	400.863	453.602	517.65	528.339	549.718	574.923	597.89	612.007	614.818		Korea, Dem People's Rep	396.256	2417.55	4643.26	7061.9	9562.86
Korea, Republic of	499.277	548.593	601.817	623.85	646.26	670.302	676.172	687.249	688.512		Korea, Republic of	502.863	542.279	579.116	590.131	595.29	610.159	627.236	618.076	624.541		Korea, Republic of	502.863	574.465	661.646	694.513	712.286	738.28	750.261	753.418	752.521		Korea, Republic of	502.863	569.92	651.734	681.533	697.222	720.84	729.33	737.272	737.196		Korea, Republic of	499.277	3044.98	5841.17	8872.29	12013.9
Kuwait	0.86463	0.953214	1.02977	1.03536	1.04496	1.07041	1.08561	1.10119	1.0961		Kuwait	0.869433	1.02945	1.22378	1.26162	1.22732	1.22845	1.23323	1.22301	1.23112		Kuwait	0.869433	0.973872	1.10734	1.10299	1.11534	1.12368	1.14783	1.17025	1.17024		Kuwait	0.869433	0.971752	1.10486	1.08374	1.10834	1.11858	1.13037	1.15326	1.16498		Kuwait	0.86463	5.27636	10.119	15.2734	20.4598
Laos	467.706	533.538	610.329	626.052	645.009	667.6	682.126	687.854	686.279		Laos	472.751	578.613	714.04	747.02	750.693	773.043	793.994	802.255	809.456		Laos	472.751	555.268	659.76	679.623	697.106	718.893	744.422	751.722	749.982		Laos	472.751	553.457	656.383	671.436	687.484	710.107	734.234	739.072	738.145		Laos	467.706	2872.07	5616.55	8683.92	11833.1
Lebanon	6.72935	7.79272	9.36501	9.83372	10.2717	10.7297	10.8326	10.7922	10.5364		Lebanon	6.80859	5.83438	4.76619	4.47272	4.34297	4.42045	4.3712	4.40114	4.39781		Lebanon	6.80859	7.66794	8.84219	9.08289	9.30815	9.621	9.73807	9.81378	9.66472		Lebanon	6.80859	7.58548	8.65363	8.89417	9.07363	9.3987	9.4962	9.54456	9.39432		Lebanon	6.72935	41.4395	81.9754	129.269	178.876
Timor-Leste	3.84945	4.21254	4.57567	4.62869	4.68832	4.76739	4.8348	4.91445	4.89961		Timor-Leste	3.89897	4.63172	5.54079	5.6513	5.51119	5.5467	5.50342	5.47274	5.53056		Timor-Leste	3.89897	4.37933	4.94827	4.92201	4.99625	5.06288	5.11367	5.23262	5.24268		Timor-Leste	3.89897	4.36989	4.93818	4.89212	4.96575	5.02948	5.09206	5.211	5.22081		Timor-Leste	3.84945	23.4598	44.8856	67.817	91.0201
Malaysia	1368.88	1565.19	1786.02	1828.37	1872.76	1923.27	1908.78	1943.79	1917.2		Malaysia	1382.74	1375.67	1342.83	1209.21	1104.11	1060.04	999.995	924.531	890.19		Malaysia	1382.74	1613.93	1901.4	1973.3	1990.95	2037.02	2032.71	2072.49	2088		Malaysia	1382.74	1576.84	1815.76	1872.77	1879.31	1924.71	1938.08	1996.66	1974.48		Malaysia	1368.88	8409.58	16456.3	25428.8	34615
Mongolia	40.3958	43.4513	46.6299	47.4245	48.3987	49.6015	50.5725	51.8079	51.6584		Mongolia	40.8378	47.544	55.6317	56.9595	56.9995	57.6886	58.7307	57.8849	58.6501		Mongolia	40.8378	45.2875	50.4168	50.77	51.8846	53.0623	54.2148	55.3922	55.3793		Mongolia	40.8378	45.2061	50.3588	50.6386	51.8469	52.7687	53.6721	55.1496	55.1		Mongolia	40.3958	245.43	465.865	699.81	937.906
Myanmar	2020.97	2206.73	2406.02	2423.22	2448.44	2481.82	2504.14	2533.47	2514.27		Myanmar	2045.11	2357.47	2730.33	3222.06	3160.86	3162.45	3148.1	3101.67	3116.53		Myanmar	2045.11	2288.94	2574	2564.38	2597.32	2622.24	2641.32	2678.11	2667.71		Myanmar	2045.11	2262.18	2514.32	2485.86	2510.27	2530.13	2543.21	2579.32	2561.9		Myanmar	2020.97	12311.6	23544.5	35591.8	47733.1
Nepal	651.815	715.003	781.476	801.287	824.652	851.794	880.654	911.198	930.934		Nepal	659.554	774.802	914.664	939.246	933.617	953.554	969.404	984.168	1011.74		Nepal	659.554	742.553	838.644	849.878	874.408	898.55	925.878	960.063	982.452		Nepal	659.554	740.813	836.326	844.382	868.103	893.697	920.536	954.647	977.009		Nepal	651.815	3974.08	7615.57	11542.8	15572.6
Oman	2.05268	2.23555	2.41036	2.41834	2.44071	2.48483	2.5171	2.55449	2.54303		Oman	2.06855	2.3858	2.72941	2.76341	2.67671	2.68801	2.6613	2.6371	2.64762		Oman	2.06855	2.29327	2.54155	2.50828	2.52789	2.54256	2.56179	2.61128	2.60884		Oman	2.06855	2.27901	2.50344	2.46078	2.49264	2.51208	2.53106	2.58055	2.57825		Oman	2.05268	12.4989	23.8515	35.9113	48.0253
Pakistan	2020.31	2188.62	2370.5	2409.55	2447.26	2488.64	2524.51	2566.26	2568.89		Pakistan	2039.35	2248.75	2486.59	2504.37	2444.9	2425.96	2384.6	2316.09	2287.95		Pakistan	2039.35	2232.54	2454.98	2456.68	2483.81	2501.99	2513.78	2532.76	2504.67		Pakistan	2039.35	2215.77	2419.74	2407.67	2426.41	2435.03	2435.54	2463.98	2453.83		Pakistan	2020.31	12290.2	23415.2	35306.7	47392.2
Philippines	974.036	1041.29	1116.43	1131.76	1148.81	1169.26	1184.02	1204.83	1193.28		Philippines	983.066	1123.04	1295.81	1321.88	1322.48	1332.88	1354.3	1330.39	1343.72		Philippines	983.066	1083.49	1205.29	1214.3	1235.13	1256.52	1276.5	1296.43	1288.38		Philippines	983.066	1078.28	1195.64	1202.07	1224.61	1239.39	1253.06	1281.02	1272.81		Philippines	974.036	5911.47	11193.1	16790.5	22466.4
Qatar	0.295968	0.364638	0.42907	0.449853	0.471747	0.50666	0.524053	0.541816	0.551517		Qatar	0.288402	0.397168	0.511376	0.568067	0.576695	0.590867	0.607572	0.609489	0.618921		Qatar	0.288402	0.257155	0.205215	0.208056	0.207427	0.200398	0.199707	0.199938	0.197368		Qatar	0.288402	0.36196	0.450425	0.459312	0.488921	0.505593	0.528511	0.555513	0.579223		Qatar	0.295968	1.84448	3.7321	5.89824	8.1694
Saudi Arabia	15.9632	17.048	18.1034	18.2463	18.4424	18.6772	18.9789	19.253	19.265		Saudi Arabia	16.1287	18.4096	21.1485	21.4539	20.9966	21.0513	21.0019	20.9534	21.1612		Saudi Arabia	16.1287	17.5766	19.2129	19.1224	19.3567	19.5088	19.7474	20.1478	20.2505		Saudi Arabia	16.1287	17.5757	19.2576	19.0909	19.3239	19.5064	19.7557	20.1501	20.2334		Saudi Arabia	15.9632	96.864	183.159	273.819	365.247
Singapore	0.633907	0.647868	0.666656	0.65164	0.644192	0.644192	0.65025	0.65164	0.645128		Singapore	0.591052	0.655979	0.747783	0.734998	0.698776	0.684454	0.675916	0.661946	0.663318		Singapore	0.591052	0.620069	0.665883	0.638998	0.632736	0.623974	0.627656	0.632736	0.630038		Singapore	0.591052	0.618739	0.664583	0.635158	0.628926	0.621454	0.625116	0.630196	0.627478		Singapore	0.633907	3.8174	7.07553	10.3938	13.6445
Sri Lanka	265.252	281.606	297.732	299.648	302.615	306.784	315.184	321.189	319.039		Sri Lanka	268.346	300.391	332.216	332.601	325.049	323.274	323.652	316.16	317.226		Sri Lanka	268.346	294.18	323.715	322.232	326.211	329.749	338.607	344.824	343.425		Sri Lanka	268.346	293.017	321.7	319.24	323.584	330.098	333.89	341.635	340.199		Sri Lanka	265.252	1607.86	3032.02	4522.6	6023.81
Syrian Arab Republic	6.91295	7.84695	9.0416	9.43358	9.80397	10.1679	10.2536	10.3277	10.1182		Syrian Arab Republic	6.97264	7.10817	7.21821	7.16669	6.99959	7.0143	7.24562	7.09344	7.11181		Syrian Arab Republic	6.97264	7.80352	8.82126	9.01462	9.24494	9.57697	9.8203	9.9633	9.82741		Syrian Arab Republic	6.97264	6.94618	6.88028	6.77081	6.69935	6.79805	6.90181	7.04047	6.86454		Syrian Arab Republic	6.91295	42.4117	82.8411	128.441	175.979
Thailand	2690.88	3038.52	3431.84	3469.62	3515.49	3575.48	3555.85	3564.12	3518.06		Thailand	2718.82	2971.46	3258.08	3215.54	3155.34	3152.79	3128.8	3023.13	2980.16		Thailand	2718.82	2928.69	3205.48	3164.84	3144.41	3162.63	3131.77	3102.76	3010.03		Thailand	2718.82	2906.81	3157.85	3119.61	3100.78	3113.9	3075.83	3057.43	2971.45		Thailand	2690.88	16492.9	32078.8	49275.8	66669.8
Turkey	2548.89	2981.71	3494.18	3604.36	3693.03	3760.69	3698.99	3676.27	3648.11		Turkey	2568.05	2900.19	3256.09	3246.2	3197.86	3231.16	3204.52	3145.87	3109.8		Turkey	2568.05	2644.94	2675	2575.51	2425.85	2236.48	2036.5	1971.76	1906.04		Turkey	2568.05	2563.14	2488.25	2342.68	2149.63	1936.25	1618.94	1405.27	1346.67		Turkey	2548.89	15726.1	31147.2	48728.3	66838.7
United Arab Emirates	1.14588	1.31206	1.45899	1.5106	1.56041	1.60297	1.63515	1.66774	1.68056		United Arab Emirates	1.15679	1.40857	1.69639	1.77597	1.77192	1.80833	1.81342	1.81556	1.8458		United Arab Emirates	1.15679	1.14025	1.10146	0.8995	0.872006	0.919203	0.95549	1.01172	1.03301		United Arab Emirates	1.15679	1.13827	1.0864	0.888463	0.867487	0.896449	0.939003	0.989194	1.02278		United Arab Emirates	1.14588	7.04145	13.7487	21.0953	28.6981
Viet Nam	2639.86	2995.8	3393.19	3465.44	3545.83	3640.81	3641.06	3660.64	3653.66		Viet Nam	2666.35	2908.12	3228.03	3196.07	3139.86	3167.06	3117.35	3048.09	3000.23		Viet Nam	2666.35	3130.87	3706.85	3811.21	3853.47	3938.32	3949.05	3940.81	3922.68		Viet Nam	2666.35	3102.71	3644.48	3726.77	3753	3844.84	3849.28	3850.62	3838.68		Viet Nam	2639.86	16195.1	31571.5	48609.7	66017.3
Yemen	23.5061	25.6442	27.7902	28.0096	28.3174	28.7836	29.2471	29.7078	29.5968		Yemen	23.8045	28.0049	33.1609	33.7203	32.8522	32.9725	32.7635	32.5392	32.8077		Yemen	23.8045	26.3652	29.3265	29.0899	29.5084	29.8311	30.1437	30.7848	30.8518		Yemen	23.8045	26.6528	30.0352	29.6307	30.0967	30.488	30.8433	31.5046	31.5645		Yemen	23.5061	143.175	273.541	412.712	553.068
Armenia	65.8915	71.2045	76.4892	76.8307	77.4954	78.5051	79.5947	80.7027	80.2471		Armenia	66.752	77.3159	89.9995	91.0092	88.3599	88.3728	87.6321	86.8302	87.3739		Armenia	66.752	74.2275	82.703	81.6777	82.5922	83.1901	84.0258	85.7258	85.6947		Armenia	66.752	74.0668	82.5248	81.1842	82.0808	82.8343	83.6748	85.3643	85.3411		Armenia	65.8915	400.662	761.969	1144.76	1529.57
Azerbaijan, Republic of	18.2119	19.6447	21.0679	21.2187	21.4795	21.844	22.2545	22.683	22.6786		Azerbaijan, Republic of	18.4492	21.2547	24.6265	24.9306	24.2531	24.305	24.1888	24.0465	24.2787		Azerbaijan, Republic of	18.4492	20.4297	22.6818	22.463	22.7823	23.0149	23.3567	23.9174	24.0278		Azerbaijan, Republic of	18.4492	20.3896	22.6397	22.3261	22.6427	22.9211	23.2414	23.8205	23.9124		Azerbaijan, Republic of	18.2119	110.704	210.351	315.841	422.196
Georgia	35.5502	40.4722	48.0196	48.2947	49.8974	51.8712	53.4987	55.6409	58.3334		Georgia	35.933	37.7313	39.7663	37.684	37.3518	42.8147	42.6256	42.5681	42.9645		Georgia	35.933	42.1414	51.3373	51.8196	53.4774	55.5191	57.2535	59.5584	61.8982		Georgia	35.933	41.8713	50.8343	51.1664	52.7036	54.8237	56.4049	58.6739	61.0707		Georgia	35.5502	218.223	428.132	668.505	911.581
Kazakhstan	51.864	58.5293	66.1698	69.2534	72.5998	75.9901	77.1424	77.9872	77.2915		Kazakhstan	52.3272	63.796	78.3678	82.6734	84.5732	87.5435	91.2087	92.4589	95.2384		Kazakhstan	52.3272	56.571	62.0315	63.6543	65.9526	69.0071	71.1199	72.6726	72.6564		Kazakhstan	52.3272	60.4449	71.3376	74.4928	77.0717	80.7052	82.9484	84.756	84.494		Kazakhstan	51.864	317.85	618.137	952.069	1301.68
Kyrgyzstan	18.8994	26.7238	38.075	24.965	24.5636	25.7557	26.0735	26.2088	26.0402		Kyrgyzstan	18.9366	27.3285	39.4939	28.8719	28.8212	30.3539	31.085	31.6708	32.2276		Kyrgyzstan	18.9366	26.0531	35.8504	23.3952	23.1054	24.135	24.6084	25.131	25.0515		Kyrgyzstan	18.9366	26.0567	35.9449	23.3977	23.0112	24.0956	24.5145	24.8929	24.8586		Kyrgyzstan	18.8994	121.221	266.191	443.456	567.88
Tajikistan	156.448	170.392	184.483	185.702	187.729	190.59	193.465	196.362	195.481		Tajikistan	158.479	187.401	222.775	225.839	219.769	220.349	218.731	217.014	218.583		Tajikistan	158.479	176.748	197.487	195.447	198.097	199.955	202.17	206.482	206.653		Tajikistan	158.479	176.331	197.009	194.183	196.797	199.053	201.257	205.546	205.719		Tajikistan	156.448	952.63	1818.68	2742.31	3672.85
Turkmenistan	0.0256122	0.0470892	0.0617076	0.06143	0.0731312	0.0729339	0.0766393	0.0759878	0.0859708		Turkmenistan	0.0258345	0.0288145	0.0454757	0.0553258	0.067549	0.0671531	0.0670656	0.0652845	0.0769791		Turkmenistan	0.0258345	0.0280445	0.0530647	0.0530209	0.0526417	0.0700548	0.0694037	0.0684756	0.0670652		Turkmenistan	0.0258345	0.0279545	0.0526411	0.052501	0.0521079	0.0642832	0.0634452	0.06277	0.0614484		Turkmenistan	0.0256122	0.17515	0.425215	0.733475	1.05233
Uzbekistan	1.89198	2.02139	2.15802	2.17134	2.19943	2.22229	2.26842	2.31298	2.28301		Uzbekistan	1.91514	2.20962	2.55122	2.59747	2.60319	2.60764	2.67584	2.57887	2.60987		Uzbekistan	1.91514	2.09002	2.30652	2.3261	2.36458	2.39479	2.44001	2.47408	2.44529		Uzbekistan	1.91514	2.09266	2.30566	2.32076	2.3669	2.37394	2.40603	2.46302	2.43687		Uzbekistan	1.89198	11.4813	21.7249	32.5283	43.4131
OCEANIA	4972.66	5356.81	5733.73	5516.92	5309.7	5126.86	4761.36	4457.57	4181.29		OCEANIA	5101.28	5427.34	5696.97	5317.41	4890.35	4635.51	4335.36	4016.26	3772.7		OCEANIA	5101.28	5766.65	6545.08	6394.2	6062.5	5832.46	5432.72	5039.38	4708.37		OCEANIA	5101.28	5710.44	6430.52	6245.06	5888.34	5687.07	5283.52	4911.45	4596.79		OCEANIA	4972.66	30220.1	57381.1	85832.9	113210
Australia	2338.56	2576.62	2838.99	2834.04	2827.92	2828.38	2716.81	2625.33	2526.13		Australia	2398.49	2385.52	2368.99	2295.89	2197.09	2193.96	2147.78	2058.89	1998.89		Australia	2398.49	2777.58	3254.87	3308.29	3248.33	3238.56	3133.42	2996.3	2871.52		Australia	2398.49	2750.31	3196.39	3228.01	3149.45	3149.96	3039.98	2914.51	2798.64		Australia	2338.56	14269.4	27414.9	41604.9	55768.9
Cook Islands	0.0694729	0.0901717	0.11446	0.113732	0.113036	0.112519	0.112795	0.110783	0.100641		Cook Islands	0.0713087	0.0995648	0.125323	0.132049	0.129181	0.128515	0.127347	0.123676	0.12156		Cook Islands	0.0713087	0.0962948	0.126188	0.126444	0.124765	0.127163	0.124801	0.121713	0.118323		Cook Islands	0.0713087	0.0958048	0.124964	0.124824	0.122831	0.122135	0.119497	0.116752	0.11354		Cook Islands	0.0694729	0.437536	0.912683	1.48425	2.05222
Fiji Islands	44.8157	53.2833	63.3569	63.1445	62.9145	62.8176	60.1747	58.0495	56.227		Fiji Islands	45.9344	51.8816	58.1342	56.6104	53.9616	52.7458	51.1836	50.2876	49.5158		Fiji Islands	45.9344	56.8439	71.1642	72.2514	70.7321	70.3569	67.8119	64.6089	62.1527		Fiji Islands	45.9344	56.2787	69.871	70.4865	68.5616	68.4338	65.8011	62.9876	60.8003		Fiji Islands	44.8157	277.362	553.852	870.424	1185.92
French Polynesia	0.196529	0.224606	0.25192	0.252082	0.26016	0.26003	0.262209	0.26681	0.257506		French Polynesia	0.205257	0.249574	0.302346	0.313133	0.306471	0.300753	0.31226	0.300157	0.298014		French Polynesia	0.205257	0.235811	0.278741	0.275331	0.29304	0.295245	0.298492	0.299163	0.293626		French Polynesia	0.205257	0.234397	0.276255	0.271841	0.279608	0.290192	0.291652	0.295145	0.289506		French Polynesia	0.196529	1.20725	2.35759	3.61735	4.88584
New Caledonia	0.889022	0.937284	0.984829	0.998548	1.01785	1.02833	1.04098	1.05219	1.03507		New Caledonia	0.919287	0.945912	0.996607	1.01149	0.996214	1.00466	1.00362	0.978291	0.985729		New Caledonia	0.919287	1.00656	1.11681	1.12578	1.13205	1.15378	1.16155	1.17442	1.16085		New Caledonia	0.919287	1.00155	1.10809	1.11287	1.11907	1.13795	1.13158	1.15017	1.13696		New Caledonia	0.889022	5.38239	10.1164	15.0542	20.0663
New Zealand	1962.89	1980.26	1943.25	1743.77	1553.03	1375.93	1157.34	973.381	829.283		New Zealand	2010.37	2149.8	2183.64	1904.93	1635.35	1393.61	1168.36	978.598	820.821		New Zealand	2010.37	2132.33	2220.34	2018.5	1773.16	1564.79	1305.34	1087.86	920.018		New Zealand	2010.37	2110.87	2180.83	1972.99	1725.94	1532.1	1274.45	1063.35	900.29		New Zealand	1962.89	11794.7	21659	31175.8	39703.9
Papua New Guinea	409.121	489.457	584.628	583.763	584.489	587.992	574.779	564.836	549.339		Papua New Guinea	423.723	571.093	765.63	759.127	728.19	730.852	719.917	699.751	690.006		Papua New Guinea	423.723	531.747	673.712	677.795	671.109	671.979	659.246	644.539	626.758		Papua New Guinea	423.723	527.448	664.18	663.731	654.004	657.049	643.561	630.407	613.975		Papua New Guinea	409.121	2535.06	5077.52	7999.79	10919.3
Samoa	1.85117	2.08177	2.31293	2.31452	2.33037	2.35776	2.39183	2.42913	2.38728		Samoa	1.95468	2.44473	3.03738	3.06289	2.94129	2.92795	2.89127	2.82256	2.82618		Samoa	1.95468	2.29721	2.69209	2.63734	2.66605	2.67724	2.70556	2.76107	2.73761		Samoa	1.95468	2.28732	2.679	2.5991	2.64016	2.65116	2.67375	2.7375	2.70374		Samoa	1.85117	11.3376	21.9776	33.5439	45.1323
Solomon Islands	209.102	247.317	291.805	279.965	268.821	259.011	239.568	223.308	208.031		Solomon Islands	214.271	257.951	306.299	286.127	261.331	249.865	233.689	214.622	199.396		Solomon Islands	214.271	257.522	311.814	303.78	285.393	272.877	253.064	232.193	214.271		Solomon Islands	214.271	254.958	306.172	296.46	276.852	265.86	246.179	226.554	209.676		Solomon Islands	209.102	1292.82	2573.9	4021.08	5409.76
Tonga	0.0627697	0.0852605	0.0955903	0.104353	0.103707	0.10355	0.105736	0.105454	0.10263		Tonga	0.0572313	0.0818014	0.111921	0.123675	0.118208	0.127182	0.124894	0.124301	0.122995		Tonga	0.0572313	0.0759014	0.109014	0.106371	0.116321	0.115531	0.117808	0.11768	0.11507		Tonga	0.0572313	0.0756214	0.108391	0.105251	0.104658	0.114312	0.116372	0.116537	0.113955		Tonga	0.0627697	0.399109	0.835741	1.32246	1.84358
Vanuatu	5.10981	6.44749	7.94382	8.46182	8.69738	8.86355	8.76855	8.69768	8.39663		Vanuatu	5.28848	7.27716	9.70075	10.0812	9.93063	9.99302	9.964	9.76413	9.71505		Vanuatu	5.28848	6.91242	8.85399	9.31468	9.43883	9.53334	9.42947	9.41226	9.22675		Vanuatu	5.28848	6.87656	8.78216	9.16664	9.26973	9.34592	9.22058	9.23017	9.04677		Vanuatu	5.10981	31.9966	65.7303	105.967	148.512
EUROPE	40453.5	46157.6	52294.5	52509.1	53098	53358.1	52747.9	52146.9	51189		EUROPE	42213.2	52414.7	64298.4	64221.4	63872.1	63845.9	63009.2	61670.5	61000.8		EUROPE	42213.2	49498.9	58035.7	58871.3	58977.9	58637.6	57594	56536.9	55109.3		EUROPE	42213.2	49632.2	58576.3	59082.5	59187.8	58966.8	57828.4	56880.6	55552.9		EUROPE	40453.5	248425	485350	747038	1.01017e+06
Albania	29.1005	33.3011	37.6201	37.8827	38.3592	39.0961	25.1405	25.8186	24.9543		Albania	31.5863	38.3832	45.6554	43.659	40.5241	41.5542	42.2608	41.931	43.5409		Albania	31.5863	37.7438	44.9037	44.375	45.0593	45.6053	31.7114	32.6779	32.166		Albania	31.5863	37.5436	44.5917	43.7997	44.4868	44.9976	30.9606	32.1127	31.5966		Albania	29.1005	178.803	349.628	537.991	727.881
Austria	1058.91	1171.96	1283.34	1268.06	1254.25	1245.18	1195.09	1154.58	1109.05		Austria	1099.06	1228.56	1339.61	1282.88	1200.82	1159.38	1105.87	1039.21	990.692		Austria	1099.06	1248.86	1416.69	1409.25	1367.44	1344.93	1290.36	1230.94	1173.92		Austria	1099.06	1238.02	1395.26	1379.68	1332.48	1316.24	1262.11	1207.45	1154.55		Austria	1058.91	6466.53	12437.7	18839.2	25165.6
Belgium	325.86	246.443	164.611	123.674	82.535	41.2177	0.0283799	0.0284899	0.0276099		Belgium	338.106	277.585	208.904	149.177	88.4428	25.9285	0.0168583	0.0163083	0.0161583		Belgium	338.106	265.54	188.627	141.256	89.4216	39.1817	0.0269249	0.0272849	0.0267449		Belgium	338.106	263.354	185.885	138.812	88.5281	40.068	0.0297165	0.0301165	0.0295165		Belgium	325.86	1875.74	3026.13	3808.24	4385.47
Bosnia and Herzegovina	181.694	234.307	303.193	318.007	332.143	347.758	348.988	351.908	347.002		Bosnia and Herzegovina	192.028	257.407	340.431	355.234	356.757	372.417	376.487	375.787	378.38		Bosnia and Herzegovina	192.028	237.013	291.273	299.581	307.549	320.076	321.9	323.437	317.952		Bosnia and Herzegovina	192.028	228.494	271.028	278.196	284.295	295.024	295.276	296.42	292.08		Bosnia and Herzegovina	181.694	1142.78	2383.2	3913.97	5518.15
Bulgaria	226.505	275.6	332.034	350.913	367.777	385.551	388.519	393.546	391.87		Bulgaria	241.227	324.286	428.568	452.016	464.407	484.559	492.445	490.482	498.083		Bulgaria	241.227	311.138	400.434	422.478	444.472	463.147	469.311	472.873	471.367		Bulgaria	241.227	306.955	391.208	411.591	430.384	450.245	455.4	459.967	459.312		Bulgaria	226.505	1408.12	2842.56	4521.61	6293.03
Croatia	204.425	222.91	232.695	234.953	237.903	242.063	236.365	232.407	226.132		Croatia	216.474	258.09	296.626	294.336	280.6	283.329	279.278	270.252	266.169		Croatia	216.474	246.805	279.521	285.724	284.393	287.464	282.21	275.143	267.14		Croatia	216.474	244.845	274.375	278.249	275.223	279.491	273.935	267.775	260.6		Croatia	204.425	1245.03	2369.37	3535.1	4712.81
Czech Republic	906.299	1004.73	1085.47	1024.74	990.743	947.075	846.691	751.478	775.727		Czech Republic	948.476	1196.03	1445.46	1278.53	1123.98	1044.82	967.85	836.9	693.143		Czech Republic	948.476	1111.49	1280.2	1184.59	1087.77	1037.44	969.207	837.286	690.007		Czech Republic	948.476	1099.28	1256.22	1156.1	1062.9	1019.63	953.042	825.843	681.556		Czech Republic	906.299	5536.23	10640.6	16007.2	21096.9
Denmark	111.756	117.358	141.716	133.868	130.438	127.241	120.782	114.842	104.477		Denmark	120.601	146.26	187.442	181.714	170.069	163.766	156.614	142.706	132.609		Denmark	120.601	133.935	165.803	159.146	153.81	149.243	142.194	133.878	121.95		Denmark	120.601	132.535	163.51	156.002	150.57	145.841	138.303	131.262	119.653		Denmark	111.756	676.14	1287.29	1988.02	2653.93
Finland	4304.72	5079.31	5952.31	6124.55	6221.51	6372.03	6478.58	6602.6	6578.55		Finland	4451.24	5684.64	7194.74	7386.61	7447.37	7730.74	7786.51	7805.63	7827.54		Finland	4451.24	5479.57	6738.68	6917.53	7047.37	7229.61	7292.25	7282.77	7210.66		Finland	4451.24	5415.35	6602.67	6797.68	6879.87	7069.72	7134.69	7127.93	7079.16		Finland	4304.72	26602.9	52872.5	82806.2	113526
France	1673.25	1887.52	2072.53	2069.06	2091.86	2131.15	2093.75	2056.68	1976.74		France	1785.02	2226.24	2699.14	2699.05	2613.51	2650.16	2605.93	2520.59	2475.77		France	1785.02	2111.07	2446.96	2451.93	2449.31	2475.82	2438.28	2389.04	2317.98		France	1785.02	2083.75	2392.41	2393.14	2377.69	2415.68	2370.57	2329.09	2262.33		France	1673.25	10253.8	19876.4	30235.5	40603.6
Germany	3722.33	4015.91	4296.22	4147.6	3990.19	3853.35	3568.67	3285.25	3016.23		Germany	3864.35	4584.35	5334.84	5247.18	4995.25	4832.87	4505.42	4183.43	3877.37		Germany	3864.35	4318.24	4835.28	4786.93	4581.86	4404.76	4083.63	3770.59	3454.39		Germany	3864.35	4289.81	4769.84	4700.36	4471.68	4313.48	3981.67	3679.45	3388.51		Germany	3722.33	22627.5	42987.4	64319.9	84900.5
Greece	51.7429	55.85	58.6476	60.4751	63.019	65.1251	65.3402	65.2864	63.0075		Greece	54.8963	60.8029	63.9831	57.759	56.7188	58.4819	59.121	57.6514	57.5265		Greece	54.8963	62.6074	70.6979	71.7309	74.8442	77.3399	77.7278	77.8394	75.5689		Greece	54.8963	62.0187	69.5669	70.3382	73.236	75.6747	75.8685	76.1399	73.9573		Greece	51.7429	314.564	596.612	891.677	1196.6
Hungary	187.574	247.641	228.721	231.22	234.542	239.163	236.907	237.774	230.596		Hungary	199.744	257.483	324.045	330.339	321.034	324.582	328.053	315.055	315.398		Hungary	199.744	275.381	277.207	279.457	283.27	288.874	289.183	287.078	279.807		Hungary	199.744	232.72	272.09	274.065	276.056	279.778	278.121	278.705	271.596		Hungary	187.574	1185.51	2404.8	3550.9	4710.32
Luxembourg	21.5123	18.6291	15.5135	14.3276	13.1811	12.3831	11.7734	10.6189	8.82022		Luxembourg	22.3135	21.3168	19.383	18.0919	16.3137	14.949	14.4954	12.1368	10.1146		Luxembourg	22.3135	20.3008	17.8847	16.7132	15.1172	14.6565	13.3236	11.6364	9.40811		Luxembourg	22.3135	20.103	17.5893	16.3624	14.7817	14.2652	12.921	11.5248	9.39725		Luxembourg	21.5123	126.19	216.22	292.602	363.094
Ireland	219.387	222.817	220.672	213.753	209.137	204.722	192.396	180.541	163.342		Ireland	226.736	244.558	257.791	243.984	232.638	223.817	209.834	191.13	170.311		Ireland	226.736	235.151	238.078	228.965	219.795	212.652	198.782	182.724	160.992		Ireland	226.736	232.138	234.048	224.784	215.139	208.557	194.003	178.549	157.13		Ireland	219.387	1319.75	2431.69	3528.13	4592.28
Italy	467.778	539.374	609.083	625.7	645.085	666.406	674.309	667.865	643.601		Italy	497.636	581.221	658.572	631.189	600.249	617.047	622.794	618.596	626.521		Italy	497.636	603.991	729.062	734.993	752.87	772.3	782.08	782.638	759.01		Italy	497.636	598.732	717.729	723.202	738.831	759.466	767.766	767.485	745.375		Italy	467.778	2878.26	5644.84	8706.87	11854.8
Macedonia,The Fmr Yug Rp	20.6049	24.0653	27.6929	28.3582	29.1798	30.2173	30.984	31.7385	31.3915		Macedonia,The Fmr Yug Rp	22.2477	26.4444	31.3304	31.1353	29.1993	28.1013	26.2316	24.899	25.967		Macedonia,The Fmr Yug Rp	22.2477	26.7766	32.0248	32.1143	33.0155	33.8639	34.5747	35.5919	35.5981		Macedonia,The Fmr Yug Rp	22.2477	26.6296	31.7894	31.7226	32.588	33.4852	34.1255	35.1662	35.1836		Macedonia,The Fmr Yug Rp	20.6049	127.09	251.044	390.174	532.786
Montenegro	27.9213	33.0489	40.2732	44.0641	50.4001	57.1336	58.1189	59.6702	60.4633		Montenegro	30.4308	37.45	42.8042	43.2763	41.4421	42.0443	41.7446	40.9157	40.9762		Montenegro	30.4308	37.7707	48.4388	52.5062	59.533	69.0896	70.6227	72.3263	73.6894		Montenegro	30.4308	37.5319	48.0159	51.7125	58.4522	67.2861	68.6474	70.4637	71.917		Montenegro	27.9213	172.655	345.124	550.281	776.937
Netherlands	68.9279	51.9757	43.1626	59.8141	55.5798	53.4032	47.2204	12.3957	7.62788		Netherlands	75.5042	69.7765	68.8469	83.614	73.664	67.4987	58.1791	13.2782	7.58469		Netherlands	75.5042	61.891	55.1235	69.0574	64.3249	60.9481	53.1374	12.5571	7.18248		Netherlands	75.5042	61.3497	54.6523	68.2554	63.5761	60.4384	52.7049	12.4893	7.1489		Netherlands	68.9279	396.615	647.681	880.145	1174.98
Norway	638.444	793.714	993.67	1062.04	1097.57	1135.75	1122.95	1115.9	1102.43		Norway	667.72	908.544	1236.63	1336.19	1330.01	1380.46	1398.91	1384.35	1386.25		Norway	667.72	853.643	1101.84	1193.09	1210.27	1246.75	1241.84	1219.72	1199.18		Norway	667.72	846.89	1084.61	1161.73	1170.49	1209.94	1201.79	1183.62	1166.13		Norway	638.444	3985.93	8154.46	13191.2	18536.9
Poland	2223.46	2271.21	2201.02	1954.22	2084.54	1459.88	1647.29	1507.81	1361.41		Poland	2326.14	2562.59	2652.35	2357.06	2464.64	1839.69	1656.11	1495.24	1354.55		Poland	2326.14	2451.34	2465.01	2214.52	2343.69	1719.61	1538.99	1400.27	1247.79		Poland	2326.14	2434.62	2438.5	2182.45	2294.07	1676.34	1501.83	1368.1	1229.46		Poland	2223.46	13388.5	24674.3	35432.6	45334
Portugal	924.693	1053.37	1200.6	1242.97	1297.17	1351.88	1331.21	1317.75	1293.61		Portugal	954.423	1051.95	1125.51	1102.71	1079.84	1063.78	1035.24	980.935	933.557		Portugal	954.423	1121.31	1327.67	1379.11	1399.65	1409.5	1378.53	1340.61	1304.05		Portugal	954.423	1111.04	1305.83	1350.86	1369.85	1379.33	1349.69	1317.97	1285.03		Portugal	924.693	5676.84	11090.9	17136.3	23405.4
Romania	889.601	984.622	1090.03	1108.05	1148.46	1200.9	1209.87	1209.46	1170.36		Romania	924.899	1117.89	1344.17	1387.93	1412.92	1478.16	1509	1499.35	1486.22		Romania	924.899	1062.59	1221.35	1264.18	1311.27	1377.31	1401.36	1405.73	1376.91		Romania	924.899	1053.82	1204.05	1239.34	1280.01	1342.83	1361.28	1365.67	1329.57		Romania	889.601	5432.63	10461.1	15929.3	21510
Slovakia	490.158	477.094	454.187	393.611	348.619	314.783	275.188	298.343	251.234		Slovakia	511.79	543.735	551.238	478.045	417.226	374.242	329.551	342.118	286.654		Slovakia	511.79	518.931	511.993	448.556	396.597	356.423	312.018	326.86	273.342		Slovakia	511.79	514.87	505.751	441.086	386.114	348.237	304.925	321.537	269.829		Slovakia	490.158	2927.89	5290.45	7500.81	9423.87
Slovenia	223.232	214.297	205.095	197.072	187.403	181.665	168.247	154.038	138.098		Slovenia	234.543	238.151	237.988	211.853	181.336	162.618	141.54	121.938	104.775		Slovenia	234.543	239.766	246.613	237.014	221.764	211.942	194.926	177.441	157.657		Slovenia	234.543	236.199	239.42	230.494	215.705	207.363	189.907	173.323	155.019		Slovenia	223.232	1330.46	2392.74	3410.19	4385.88
Spain	832.082	981.433	1147.29	1174.21	1205.83	1294.45	1287.71	1280.91	1264.38		Spain	872.737	1078.16	1289.25	1292.41	1299.05	1343.69	1357.06	1337.77	1336.56		Spain	872.737	1086.43	1347.81	1405.74	1445.26	1497.84	1536.16	1512.31	1487.71		Spain	872.737	1072.44	1315.32	1364.14	1392.54	1460.09	1486.43	1467.39	1446.41		Spain	832.082	5141.84	10214.9	15978.2	21880.9
Sweden	5081.89	5917.2	6830.04	7031.9	7269.43	7545.89	7564.16	7583.77	7565.35		Sweden	5252.64	6611.99	8230.55	8455.04	8561.35	8871.15	8945.76	8974.02	9005.84		Sweden	5252.64	6377.83	7716.6	7927.9	8084.76	8350.33	8379	8374.57	8297.92		Sweden	5252.64	6303.98	7562.02	7792.01	7918.23	8202.03	8193.2	8192.96	8141.91		Sweden	5081.89	31326.6	61825.5	96177.5	131575
Switzerland	256.133	286.505	316.099	321.422	327.352	337.708	337.333	334.52	321.271		Switzerland	266.395	313.032	360.955	362.202	356.599	359.627	354.143	344.176	331.709		Switzerland	266.395	307.427	353.587	361.141	364.92	371.4	368.457	361.806	346.038		Switzerland	266.395	304.883	348.447	354.007	355.77	362.22	359.194	352.41	336.206		Switzerland	256.133	1567.17	3029.29	4615.11	6228.15
United Kingdom	711.181	772.866	815.812	801.688	797.512	797.559	765.293	733.767	695.841		United Kingdom	734.863	861.701	979.739	964.863	935.139	928.639	904.529	865.208	832.558		United Kingdom	734.863	825.41	906.654	890.381	873.607	868.886	835.899	801.173	757.927		United Kingdom	734.863	814.455	885.233	871.751	854.045	851.196	814.352	780.988	740.954		United Kingdom	711.181	4328.77	8236.04	12301	16305.2
Serbia	169.139	209.049	253.495	261.511	271.792	281.895	284.038	286.032	279.437		Serbia	185.706	254.823	339.122	351	345.679	356.054	358.982	354.71	356.561		Serbia	185.706	240.327	306.858	310.705	321.491	333.699	337.999	343.01	338.246		Serbia	185.706	237.986	302.467	305.185	315.156	327.535	330.895	335.945	330.909		Serbia	169.139	1054.75	2144.44	3419.93	4737.76
Belarus	917.83	1113.03	1342.12	1383.3	1432.83	1500.17	1622.16	1876.45	2257.1		Belarus	973.068	1348.32	1833.7	1871.54	1910.97	1994.43	2135.34	2362.21	2832.43		Belarus	973.068	1247.31	1603.43	1674.75	1723.37	1795.97	1929.27	2190.1	2605.28		Belarus	973.068	1234.35	1575.13	1634.8	1676.87	1745.39	1872.47	2141.47	2552.88		Belarus	917.83	5702.18	11496.4	18248.2	25214.2
Estonia	436.721	530.35	636.182	636.544	637.821	641.937	619.548	602.418	580.445		Estonia	460.559	635.622	848.842	859.108	825.548	826.956	808.592	775.514	756.891		Estonia	460.559	591.558	758.703	771.345	758.706	758.161	735.279	707.695	679.496		Estonia	460.559	585.212	744.7	751.368	734.58	737.635	714.368	689.768	664.043		Estonia	436.721	2713.95	5471.54	8652.81	11836.8
Latvia	623.282	727.245	838.721	831.585	825.45	822.759	786.309	758.854	725.411		Latvia	652.888	864.979	1120.76	1093.21	1034.86	1027.41	1002.46	950.674	920.123		Latvia	652.888	806.396	994.362	1001.03	974.822	966.212	929.466	884.574	841.322		Latvia	652.888	797.404	974.949	975.086	944.45	938.774	900.489	861.402	821.375		Latvia	623.282	3843.65	7591.36	11777.8	15929.6
Lithuania	283.319	327.254	372.255	375.356	379.248	384.845	374.401	366.759	356.16		Lithuania	298.652	395.738	511.782	511.157	490.096	495.805	489.397	474.115	466.886		Lithuania	298.652	365.382	445.172	455.015	451.545	455.272	445.365	432.179	418.422		Lithuania	298.652	361.414	436.886	443.128	436.988	442.694	432.321	420.657	408.252		Lithuania	283.319	1743.85	3425.12	5289.5	7170.17
Moldova, Republic of	14.8771	19.2724	23.842	23.9629	24.3885	25.1393	25.8098	26.5307	25.8743		Moldova, Republic of	17.5267	27.6255	40.2431	41.0626	38.7709	38.8243	38.1745	37.2944	37.6325		Moldova, Republic of	17.5267	23.8799	31.3166	30.3822	30.9981	31.4363	31.9522	33.1283	32.7949		Moldova, Republic of	17.5267	23.7485	31.1829	30.0001	30.5979	31.1587	31.6171	32.8221	32.5155		Moldova, Republic of	14.8771	93.6576	194.589	313.92	434.16
Russian Federation	11335.2	13247.2	15490.5	15619.7	15704.1	15949.9	15621.2	15361.3	14938.7		Russian Federation	11825.1	15153.6	19284.4	19349.2	19601.2	19623.9	19337.8	18879.1	18613.7		Russian Federation	11825.1	13705.1	16005.9	16519.2	16461.6	16264.4	15843.2	15480.2	14979.9		Russian Federation	11825.1	14244.8	17307.5	17583	17726.5	17545.5	17118.7	16782.8	16261.5		Russian Federation	11335.2	69923.2	138403	215984	294167
Ukraine	592	749.161	938.081	978.964	1020.65	1070.64	1085.49	1097.25	1102.3		Ukraine	635.867	925.432	1323.03	1387.05	1433.88	1514.39	1527.51	1511.19	1520.14		Ukraine	635.867	849.049	1133.94	1198.87	1242.34	1295.48	1313.72	1334.45	1306.44		Ukraine	635.867	842.96	1121.88	1178.01	1215.1	1269.17	1284.83	1303.9	1279.81		Ukraine	592	3709.16	7643.88	12375.2	17311.7
WORLD	247253	276795	311476	314318	318986	323774	320718	317816	310923		WORLD	251468	296924	352402	354178	349787	351397	348038	338998	335283		WORLD	251468	287270	331717	333960	336191	339277	335830	331488	323351		WORLD	251468	286651	330946	332017	333463	336557	332871	329478	321724		WORLD	247253	1.51306e+06	2.93172e+06	4.49194e+06	6.0682e+06
[truncated: 72 more columns]

## Sheet: Rndwd_Prod_Val_10%_Lower_Cost
Annual	REF (cost doesn't change in the REF scenario)											BF											AF											BAC										Cumulative	REF (cost doesn't change in the REF scenario)
Million 2018 $	2020	2025	2030	2035	2040	2045	2050	2055	2060		Million 2018 $	2020	2025	2030	2035	2040	2045	2050	2055	2060		Million 2018 $	2020	2025	2030	2035	2040	2045	2050	2055	2060		Million 2018 $	2020	2025	2030	2035	2040	2045	2050	2055	2060		Million 2018 $	2020	2025	2030	2035	2040
AFRICA	32989.5	35308.3	38174.9	38394.1	38780.8	39344.8	39602.9	40011.2	38255		AFRICA	34122.5	39187.8	45631.5	46021.6	44791.7	44174.7	43620.3	41442.1	41697.2		AFRICA	34122.5	37457.6	41862.1	41536.5	41964.9	42324.6	42444.3	42956.2	40884.3		AFRICA	34122.5	37340.5	41689.9	41201.6	41614.8	41973.2	42066.7	42667.3	40610.8		AFRICA	32989.5	200256	379664	570757	763114
Algeria	352.081	385.657	419.836	427.159	435.267	444.453	453.42	462.436	461.811		Algeria	365.215	422.307	487.776	495.24	482.255	484.16	481.325	477.581	481.784		Algeria	365.215	410.95	463.259	462.891	472.488	479.604	486.87	498.657	500.637		Algeria	365.215	410.413	463.335	461.22	470.824	478.629	485.85	497.885	499.82		Algeria	352.081	2146.06	4108.53	6215.03	8358.94
Angola	278.457	299.45	321.626	322.622	324.704	328.124	331.641	338.222	334.176		Angola	287.308	334.901	392.457	396.414	390.651	389.067	393.762	382.959	386.036		Angola	287.308	315.439	348.013	345.711	348.844	351.908	357.064	362.993	359.906		Angola	287.308	318.124	354.97	351.754	355.516	356.497	359.41	367.583	363.958		Angola	278.457	1691.73	3211.16	4820.29	6435.48
Benin	292.99	317.441	342.289	342.319	344.178	348.053	352.465	357.893	355.559		Benin	303.547	359.231	427.127	430.203	417.163	415.797	413.566	407.833	410.493		Benin	303.547	339.147	380.248	375.053	377.401	379.307	382.777	389.621	388.698		Benin	303.547	338.07	378.657	371.953	374.5	376.563	379.597	387.159	386.222		Benin	292.99	1782.39	3394.44	5105.92	6819.38
Botswana	35.7119	38.2128	40.7247	40.9627	41.3543	41.9319	42.5062	43.3343	42.817		Botswana	36.9254	42.822	49.9254	50.5913	49.7853	49.7391	50.1283	48.9856	49.3769		Botswana	36.9254	40.3387	44.2305	43.9091	44.4601	44.9473	45.601	46.4274	46.0941		Botswana	36.9254	40.5232	44.7264	44.2698	44.9128	45.2137	45.6932	46.815	46.4665		Botswana	35.7119	216.772	410.348	614.209	819.414
Burkina Faso	840.983	887.399	933.237	938.323	946.446	957.975	971.03	986.707	981.29		Burkina Faso	863.506	976.87	1113.1	1125.66	1105.15	1105.13	1107.29	1093.45	1101.64		Burkina Faso	863.506	933.885	1013.57	1006.19	1016.93	1025.31	1037.73	1056.02	1054.12		Burkina Faso	863.506	931.48	1010.13	999.837	1011.36	1018.5	1028.99	1050.17	1048.08		Burkina Faso	840.983	5092.31	9575.14	14246.4	18946.2
Burundi	267.339	287.528	307.523	310.1	316.275	321.913	328.096	335.21	334.416		Burundi	277.113	322.946	377.554	383.174	377.094	378.393	379.513	375.883	380.424		Burundi	277.113	306.572	339.768	337.518	344.827	349.285	355.243	363.959	364.942		Burundi	277.113	305.656	338.508	335.001	342.471	346.761	352.114	361.672	362.574		Burundi	267.339	1624.22	3081.86	4622.05	6178.73
Cameroon	728.56	805.143	888.93	882.831	879.534	880.734	885.611	884.583	868.311		Cameroon	750.851	833.823	932.412	928.443	896.335	896.442	887.963	871.939	869.276		Cameroon	750.851	837.084	940.076	931.751	924.52	921.708	911.963	916.022	906.344		Cameroon	750.851	814.243	891.171	878.851	871.504	870.264	868.882	872.716	860.284		Cameroon	728.56	4447.94	8557.44	12996	17406.9
Cape Verde	7.2556	7.81077	8.34889	8.36842	8.3911	8.48085	8.60392	8.72294	8.65519		Cape Verde	7.53654	8.76414	10.2832	10.4382	10.0939	10.0683	9.97712	9.87907	9.93736		Cape Verde	7.53654	8.30335	9.24526	9.12568	9.20405	9.25392	9.30546	9.47247	9.47366		Cape Verde	7.53654	8.27516	9.21543	9.01576	9.12476	9.19344	9.27501	9.44193	9.43282		Cape Verde	7.2556	44.0888	83.6807	125.445	167.309
Central African Republic	141.581	153.663	166.645	166.502	166.821	167.804	167.118	167.554	164.147		Central African Republic	145.858	173.005	206.204	206.332	201.057	200.331	199.926	194.145	193.459		Central African Republic	145.858	158.375	173.231	172.388	172.577	173.267	173.342	173.598	170.753		Central African Republic	145.858	162.353	182.408	180.888	180.742	180.909	180.028	180.828	177.667		Central African Republic	141.581	861.569	1642.87	2475.95	3308.78
Chad	365.314	392.549	419.995	420.768	423.237	427.633	432.671	439.495	434.082		Chad	378.067	442.387	520.184	524.884	512.12	509.724	509.568	498.631	500.98		Chad	378.067	416.023	459.182	453.197	456.924	459.537	464.201	471.711	467.975		Chad	378.067	417	462.382	454.807	459.174	460.778	464.267	473.901	470.08		Chad	365.314	2219.12	4209.31	6310.06	8416.36
Congo, Republic of	241.771	255.015	269.284	267.916	267.112	267.355	261.433	257.728	250.343		Congo, Republic of	247.738	263.793	289.206	279.591	271.365	270.627	269.033	259.791	256.698		Congo, Republic of	247.738	272.185	302.452	303.311	299.729	299.355	294.284	287.712	279.272		Congo, Republic of	247.738	262.249	281.258	280.611	276.778	276.271	270.921	266.607	259.193		Congo, Republic of	241.771	1463.87	2753.21	4098.27	5437.04
Côte d'Ivoire	527.923	564.314	603.203	606.998	615.148	627.442	638.604	651.223	655.491		Côte d'Ivoire	545.126	627.888	727.941	732.26	715.414	720.25	720.254	718.894	726.47		Côte d'Ivoire	545.126	599.818	664.682	660.539	666.988	674.957	683.096	695.875	699.648		Côte d'Ivoire	545.126	598.069	661.672	655.064	660.874	670.165	678.004	690.923	694.822		Côte d'Ivoire	527.923	3203.93	6064.39	9084.2	12127.3
Djibouti	15.2749	16.5819	17.8603	17.9809	18.1788	18.4853	18.8687	19.2974	19.3846		Djibouti	15.8709	18.8107	22.4175	22.7423	22.0971	22.1761	22.1122	22.0834	22.4718		Djibouti	15.8709	17.7267	19.8635	19.629	19.9144	20.122	20.4581	21.0559	21.283		Djibouti	15.8709	17.6865	19.8223	19.5045	19.7727	20.0403	20.3699	20.971	21.1959		Djibouti	15.2749	92.9561	177.144	266.566	356.668
Egypt	680.586	249.827	269.106	270.107	272.357	275.899	279.949	284.059	282.264		Egypt	701.611	254.19	302.663	306.004	296.404	296.232	293.494	290.651	292.436		Egypt	701.611	239.522	267.988	264.193	267.041	268.777	271.492	277.17	277.011		Egypt	701.611	238.979	267.438	262.521	265.347	267.633	270.334	275.998	275.824		Egypt	680.586	3652.76	4921.17	6267.7	7620.48
Equatorial Guinea	100.79	110.881	122.07	119.266	116.751	114.748	109.411	104.999	100.393		Equatorial Guinea	103.174	112.787	123.365	119.273	112.561	110.623	106.873	101.969	98.4809		Equatorial Guinea	103.174	118.38	137.533	136.068	131.447	128.734	123.294	117.422	111.957		Equatorial Guinea	103.174	117.43	135.507	133.291	128.124	125.873	120.375	114.885	109.738		Equatorial Guinea	100.79	614.829	1180.42	1787.97	2381.78
Ethiopia	4528.58	4901.75	5274.94	5298.28	5344.75	5416.13	5498.8	5589.44	5551.75		Ethiopia	4699.24	5539.12	6558.85	6636.2	6451.4	6447.87	6417.23	6341.83	6388.62		Ethiopia	4699.24	5239.1	5853.59	5781.74	5847.45	5892.11	5962.12	6088.12	6081.15		Ethiopia	4699.24	5226.96	5840.47	5745.71	5813.34	5862.12	5926.7	6060.43	6052.71		Ethiopia	4528.58	27544.7	52426.6	78824.6	105363
Gabon	226.51	228.446	234.744	223.357	207.872	193.419	180.294	171.35	165.04		Gabon	232.219	233.384	237.476	218.194	199.797	189.56	180.369	173.268	170.85		Gabon	232.219	240.644	255.502	250.947	242.098	223.046	206.184	193.898	185.194		Gabon	232.219	239.291	252.981	244.338	229.004	212.385	197.203	186.541	179.105		Gabon	226.51	1360.99	2509.52	3671.85	4773.16
Gambia	66.2665	72.7597	79.8005	77.6333	75.7252	74.2434	72.2533	70.6291	68.2699		Gambia	67.786	77.2621	88.3269	85.8904	81.1504	78.9999	76.2079	73.1465	71.0975		Gambia	67.786	74.7402	82.8393	80.1098	77.8201	75.8748	73.6673	71.9279	69.4043		Gambia	67.786	74.4343	82.2864	79.2678	76.9259	75.1778	72.9951	71.363	68.9269		Gambia	66.2665	404.092	774.932	1171.77	1558.03
Ghana	1984.2	2147.72	2312.07	2328.96	2350.72	2381.99	2417.13	2458.54	2452.53		Ghana	2057.36	2429.16	2880.26	2918.71	2843.28	2846.8	2829.39	2803.17	2828.85		Ghana	2057.36	2296.65	2571.42	2551.51	2580.77	2600.74	2627.06	2681.09	2685.73		Ghana	2057.36	2289.82	2562.02	2532.36	2560.11	2583.06	2608.43	2665.02	2669.9		Ghana	1984.2	12068.7	22971.7	34548.9	46215.5
Guinea	530.52	570.755	610.858	614.874	621.721	631.63	641.788	653.426	649.947		Guinea	549.986	644.675	759.151	769.242	750.841	752.158	751.032	742.233	748.837		Guinea	549.986	609.526	677.246	670.923	679.826	686.888	695.909	710.723	710.359		Guinea	549.986	607.79	674.953	666.068	675.242	682.284	690.342	706.502	706.028		Guinea	530.52	3223.35	6117.23	9175.54	12256.8
Guinea-Bissau	122.536	132.33	142.15	142.882	144.244	146.258	148.526	151.15	150.141		Guinea-Bissau	127.042	148.721	174.899	177.007	172.532	172.481	172.145	169.866	171.201		Guinea-Bissau	127.042	141.397	157.755	156.072	157.927	159.294	161.331	164.686	164.433		Guinea-Bissau	127.042	140.99	157.212	154.938	156.864	158.197	159.994	163.704	163.414		Guinea-Bissau	122.536	745.01	1416.48	2127.96	2843.74
Kenya	1119.38	1226.98	1337.09	1352.86	1372.19	1395.9	1409.32	1418.94	1391.82		Kenya	1160.95	1369.4	1613.96	1634.78	1590.88	1593.27	1578.34	1555.21	1556.35		Kenya	1160.95	1308.19	1475.09	1468.08	1489.68	1504.64	1510.89	1525.38	1512.57		Kenya	1160.95	1304.75	1470.24	1456.91	1477.75	1493.97	1498.21	1515.12	1502.6		Kenya	1119.38	6823.89	13068.9	19770.1	26553.8
Lesotho	108.613	115.916	123.141	124.002	125.314	127.096	129.121	131.176	131.103		Lesotho	111.824	126.746	144.713	146.379	142.886	143.011	142.074	140.939	141.367		Lesotho	111.824	120.513	130.224	128.942	130.194	130.932	131.999	134.045	133.602		Lesotho	111.824	119.756	128.81	127.108	128.349	129.295	130.341	132.357	131.912		Lesotho	108.613	658.983	1245.79	1862.36	2483.68
Liberia	373.721	408.942	445.147	450.01	458.12	469.558	479.635	490.644	493.019		Liberia	387.6	456.334	541.205	550.433	539.188	545.211	545.457	545.02	553.477		Liberia	387.6	434.143	488.285	486.126	495.632	504.817	513.614	527.61	532.232		Liberia	387.6	428.361	476.93	472.58	481.489	490.953	499.133	512.694	516.869		Liberia	373.721	2277.55	4358.46	6589.06	8847.22
Libyan Arab Jamahiriya	49.8028	54.6632	59.827	60.5963	61.5858	62.8616	63.8439	65.038	64.8482		Libyan Arab Jamahiriya	51.5607	56.9974	60.3795	46.7998	45.2837	45.2029	44.7852	44.3439	44.6129		Libyan Arab Jamahiriya	51.5607	58.0958	65.6428	65.6615	66.6371	67.6014	68.5259	69.8201	69.8192		Libyan Arab Jamahiriya	51.5607	58.2833	66.31	66.2449	67.2954	68.3944	69.3001	70.8437	70.9352		Libyan Arab Jamahiriya	49.8028	303.677	582.157	882.061	1186.03
Madagascar	571.829	621.902	672.345	676.705	684.168	694.725	705.992	717.608	714.894		Madagascar	593.78	697.988	824.172	835.108	811.523	813.454	813.485	807.849	814.908		Madagascar	593.78	664.783	745.843	737.97	747.853	754.732	763.77	780.858	782.235		Madagascar	593.78	662.192	741.832	730.803	740.285	748.684	757.684	774.775	776.141		Madagascar	571.829	3481.05	6641	10007.1	13398.1
Malawi	344.428	371.743	400.939	406.842	415.089	426.479	438.272	455.741	461.779		Malawi	355.343	401.118	449.861	449.086	418.952	89.4683	88.8353	88.1672	88.9055		Malawi	355.343	394.195	439.634	440.911	450.104	457.952	464.239	469.544	461.519		Malawi	355.343	392.332	436.257	436.302	445.831	450.61	454.403	462.656	454.301		Malawi	344.428	2093.88	3981.79	5992.39	8034.84
Mali	291.276	318.379	347.625	355.18	364.864	376.982	386.027	396.538	398.887		Mali	301.206	357.026	425.645	436.585	434.666	443.08	449.047	447.597	455.845		Mali	301.206	337.807	380.459	383.511	393.712	404.288	412.825	423.451	426.255		Mali	301.206	337.747	381.648	383.622	394.257	404.821	412.923	425.289	428.726		Mali	291.276	1774.76	3395.9	5141.58	6927.16
Mauritania	85.002	93.1845	101.609	102.569	103.942	105.78	107.775	109.792	109.63		Mauritania	88.2589	105.838	127.357	129.641	126.318	126.934	126.378	125.863	127.246		Mauritania	88.2589	99.7779	113.091	112.375	114.12	115.451	117.029	119.933	120.406		Mauritania	88.2589	99.5234	112.798	111.587	113.295	114.849	116.427	119.331	119.807		Mauritania	85.002	518.194	992.541	1501.55	2015.77
Mauritius	0.212605	0.250437	0.27741	0.279472	0.282526	0.293631	0.297507	0.301716	0.300341		Mauritius	0.210194	0.252056	0.283838	0.293105	0.286866	0.295551	0.295483	0.293591	0.291604		Mauritius	0.210194	0.247144	0.294361	0.304788	0.308497	0.306747	0.310275	0.327767	0.316235		Mauritius	0.210194	0.246554	0.293438	0.302628	0.306264	0.304888	0.308199	0.314353	0.31444		Mauritius	0.212605	1.31346	2.59262	3.98173	5.38215
Morocco	372.284	400.932	429.905	437.994	447.704	459.428	470.848	482.43	487.117		Morocco	382.437	422.839	469.53	477.788	468.566	471.923	472.095	471.889	477.355		Morocco	382.437	420.523	463.441	465.768	476.301	486.129	496.515	510.681	517.019		Morocco	382.437	419.562	462.148	463.039	473.353	483.895	493.998	508.045	514.403		Morocco	372.284	2262.35	4295.98	6453.6	8653.28
Mozambique	889.341	972.963	1062.4	1066.56	1074.43	1086.88	1094.07	1106.22	1092.19		Mozambique	919.239	1079.82	1273.8	1284.94	1255	1254.53	1254.54	1231.42	1234.65		Mozambique	919.239	1019.71	1136.23	1129.23	1138.1	1146.89	1155.61	1169.43	1159.8		Mozambique	919.239	1023.12	1146.66	1135.54	1144.44	1151.73	1157.25	1175.19	1165.28		Mozambique	889.341	5419.67	10373.9	15690.1	21030.8
Niger	498.417	538.206	578.224	581.164	586.568	594.683	603.46	614.002	608.749		Niger	516.498	608.494	720.266	729.185	711.677	711.08	710.323	699.05	704.032		Niger	516.498	567.631	625.014	617.736	624.347	628.953	635.743	647.143	643.38		Niger	516.498	572.71	638.155	628.923	636.847	641.711	648.357	663.121	660.516		Niger	498.417	3030.29	5761.34	8655.39	11566.6
Nigeria	3309.48	3648.05	4013.57	4098.47	4200.37	4327.87	4435.6	4555.36	4596.93		Nigeria	3422.35	4050.04	4811.15	4911.35	4854.59	4931.04	4973.37	4971.68	5054.12		Nigeria	3422.35	3859.12	4371.05	4395.31	4496.04	4602.43	4696.3	4818.09	4860.28		Nigeria	3422.35	3847.75	4354.28	4361.75	4460.49	4568.35	4655.73	4783.75	4825.26		Nigeria	3309.48	20195.5	38801.3	58954	79548.3
Réunion	4.45792	4.52853	4.64847	4.65947	4.69933	4.75011	4.81517	4.87495	4.83365		Réunion	4.61236	4.96424	5.5143	5.54703	5.37345	5.34435	5.29044	5.22443	5.24062		Réunion	4.61236	4.82148	5.12233	5.07383	5.11725	5.15299	5.19491	5.285	5.26813		Réunion	4.61236	4.80921	5.10874	5.02914	5.08247	5.11592	5.15594	5.25844	5.24149		Réunion	4.45792	26.8181	49.5807	72.8341	96.1713
Rwanda	248.727	269.608	290.779	292.993	296.092	309.109	313.725	318.562	316.31		Rwanda	257.301	275.915	82.3815	83.2856	80.6676	80.6173	79.9645	79.2805	79.8607		Rwanda	257.301	282.136	316.195	313.026	314.492	314.053	312.415	304.336	74.8124		Rwanda	257.301	281.262	314.942	310.66	312.179	311.723	309.65	302.333	74.4919		Rwanda	248.727	1513.24	2882.45	4338.56	5806.63
Sao Tome and Principe	6.62285	7.24461	7.88958	7.91906	7.90352	7.92596	7.94857	8.00505	7.93172		Sao Tome and Principe	6.8407	7.65384	8.56298	8.57074	8.2922	8.23745	8.14988	8.01239	7.9857		Sao Tome and Principe	6.8407	7.70059	8.69545	8.67159	8.66635	8.63265	8.6311	8.68615	8.626		Sao Tome and Principe	6.8407	7.67645	8.6574	8.60179	8.58053	8.56691	8.55747	8.62286	8.5548		Sao Tome and Principe	6.62285	40.3589	77.2269	116.704	156.284
Senegal	285.713	307.358	329.553	330.894	333.425	337.461	341.555	347.473	343.16		Senegal	295.18	340.113	393.97	398.49	391.084	390.08	392.114	383.321	385.941		Senegal	295.18	326.172	361.727	358.452	362.138	365.31	369.884	376.108	373.214		Senegal	295.18	324.914	359.712	355.377	359.626	361.484	364.692	372.93	369.941		Senegal	285.713	1735.92	3294.91	4944.02	6601.02
Sierra Leone	244.795	265.426	286.198	286.795	288.64	291.843	295.37	299.323	296.76		Sierra Leone	253.926	299.768	355.466	358.595	347.582	346.817	344.278	339.762	341.312		Sierra Leone	253.926	283.779	317.978	313.571	316.147	317.76	320.458	326.142	325.024		Sierra Leone	253.926	283.03	317.037	311.334	313.942	315.891	318.366	324.389	323.279		Sierra Leone	244.795	1489.4	2837.3	4268.89	5704.71
Somalia	594.786	646.835	699.018	702.325	708.835	718.741	729.84	741.369	736.974		Somalia	617.644	724.216	852.957	863.146	837.375	837.556	831.144	823.229	829.023		Somalia	617.644	684.278	759.388	749.502	758.204	763.895	772.322	788.942	788.881		Somalia	617.644	690.027	774.194	761.012	769.943	777.216	785.701	802.966	802.979		Somalia	594.786	3620.77	6907.13	10405.5	13923.7
South Africa	1778.4	1926.31	2086.68	2020.01	1963.44	1921.22	1839.25	1774.54	1685.33		South Africa	1820.25	2002.54	2179.74	2065.61	1898.23	1777.4	1669.33	1561.58	1481.42		South Africa	1820.25	2008.45	2225.84	2156.71	2065.5	2003.02	1913.6	1828.2	1729.18		South Africa	1820.25	1984.85	2172.92	2093.29	1987.81	1929.62	1840.65	1764.55	1670.59		South Africa	1778.4	10818.3	20610.2	30977	41020.5
Sudan	829.674	890.552	951.99	961.904	975.056	991.764	802.583	817.974	814.32		Sudan	854.077	983.919	1141.47	1160.6	1142.07	945.519	944.779	936.071	945.748		Sudan	854.077	938.282	1033.61	1030.71	1047.17	1060.68	870.577	891.201	892.251		Sudan	854.077	937.407	1033.73	1027.69	1044.56	1058.52	867.024	889.086	890.07		Sudan	829.674	5038.92	9553.12	14323	19145.7
Swaziland	96.3707	108.548	120.353	122.724	140.218	144.315	139.605	132.08	119.842		Swaziland	99.0101	100.344	97.5766	93.0874	82.7769	42.8749	2.00514	0	0.00612606		Swaziland	99.0101	114.941	132.41	132.909	148.04	146.443	139.79	131.442	120.073		Swaziland	99.0101	114.441	131.537	131.146	145.608	144.176	137.716	129.793	118.473		Swaziland	96.3707	590.402	1144.95	1749.09	2380.2
Tanzania, United Rep of	1133.41	1214.88	1295.37	1300.2	1311.7	1328.96	1347.98	1371.42	1359.08		Tanzania, United Rep of	1173.57	1362.24	1587.83	1606.09	1569.77	1568.02	1569.26	1542.32	1552.34		Tanzania, United Rep of	1173.57	1296.21	1435	1419.77	1435.95	1448.33	1466.7	1494.76	1488.65		Tanzania, United Rep of	1173.57	1292.1	1429.06	1408.85	1426.25	1436.55	1451.63	1484.6	1478.13		Tanzania, United Rep of	1133.41	6881.92	13036.8	19518.5	26031
Togo	190.768	207.161	224.026	224.508	225.855	228.506	231.725	235.438	234.479		Togo	197.798	231.077	271.119	273.678	266.039	266.243	265.168	262.854	265.216		Togo	197.798	220.511	246.599	243.481	245.424	247.014	249.67	254.75	254.931		Togo	197.798	219.855	245.697	241.542	243.545	245.461	247.976	253.3	253.485		Togo	190.768	1161	2213.67	3334.29	4458.17
Tunisia	170.464	189.302	215.878	224.212	233.046	242.99	251.014	259.273	263.264		Tunisia	176.155	213.522	252.619	257.743	252.779	252.126	245.013	236.781	233.969		Tunisia	176.155	205.754	236.433	242.131	251.436	260.33	267.476	275.94	279.71		Tunisia	176.155	205.063	235.592	240.361	249.525	258.429	265.194	273.911	277.58		Tunisia	170.464	1041.62	2014.71	3102.43	4232.33
Uganda	1944.97	2103.3	2261.48	2269.25	2281.74	2295.66	2289.38	2151.03	647.169		Uganda	2014.33	2359.58	2769.84	2786.64	2691.61	2638.56	2274.77	639.243	644.214		Uganda	2014.33	2243.61	2503.27	2472.72	2487.72	2486.25	2468.54	2351.18	640.782		Uganda	2014.33	2237.06	2494.25	2454.41	2470.11	2469.06	2448.39	2336.87	638.042		Uganda	1944.97	11828.1	22502.8	33818	45176.8
Congo, Dem Republic of	3665.96	3999.7	4345.89	4383.56	4442.14	4523.79	4610.95	4694.61	4664.7		Congo, Dem Republic of	3800	4514.36	5392.3	5476.88	5361.64	5382.5	5392.69	5322.03	5367.64		Congo, Dem Republic of	3800	4263.78	4800.85	4765.88	4840.51	4917.77	4982.38	5087.06	5079.77		Congo, Dem Republic of	3800	4260.18	4803.91	4751.1	4828.98	4889.88	4961.84	5078.96	5071		Congo, Dem Republic of	3665.96	22329.5	42674.2	64441.3	86417.7
Zambia	1020.09	1103.71	1188.33	1197.05	1211.55	1232.23	1254.06	1279.31	1275.11		Zambia	1057.23	1246.04	1475.32	1495.43	1462.08	1466.43	1468.12	1453.5	1469.67		Zambia	1057.23	1180.21	1321.66	1310.75	1329.03	1344.5	1364.7	1396	1398.06		Zambia	1057.23	1176.6	1316.55	1300.83	1319.74	1334.98	1353.14	1387.37	1389.22		Zambia	1020.09	6204.15	11807.3	17757.7	23757.4
Zimbabwe	425.255	466.5	509.431	523.597	541.034	562.353	578.624	596.131	603.63		Zimbabwe	440.196	521.838	620.89	639.338	635.996	651.255	658.042	661.398	675.035		Zimbabwe	440.196	496.411	561.367	568.486	587.19	606.308	621.601	641.686	651.266		Zimbabwe	440.196	495.062	559.509	564.393	582.807	602.446	617.19	637.719	647.228		Zimbabwe	425.255	2592.78	4968.21	7529.53	10165
NORTH/CENTRAL AMERICA	49278.4	56273.1	64460.8	64779.4	65203.7	65286.2	62777.8	60547.3	58024.2		NORTH/CENTRAL AMERICA	50803.6	61997.4	75696.4	76558	76122	76620	74953.9	71929.4	69525.1		NORTH/CENTRAL AMERICA	50803.6	59450.2	70053	71342.6	71666.7	72215.9	69609.7	66461.3	63493.8		NORTH/CENTRAL AMERICA	50803.6	59677.9	70675.1	71445.3	71406.6	71926.2	69439.5	66606.8	63752.4		NORTH/CENTRAL AMERICA	49278.4	302665	592219	914841	1.23916e+06
Bahamas	1.13942	1.26523	1.38377	1.38451	1.39587	1.4144	1.43599	1.45421	1.44161		Bahamas	1.20905	1.44301	1.71577	1.7413	1.68238	1.67639	1.66061	1.63771	1.64841		Bahamas	1.20905	1.3776	1.57833	1.54965	1.5666	1.58799	1.59299	1.62357	1.62053		Bahamas	1.20905	1.37401	1.57433	1.5384	1.55515	1.56838	1.58459	1.61539	1.61228		Bahamas	1.13942	6.96235	13.407	20.3266	27.2605
Barbados	0.731113	0.813383	0.899713	0.919691	0.926111	0.956591	0.948538	0.95065	0.945051		Barbados	0.755268	0.657451	0.534341	0.513116	0.488806	0.471187	0.462249	0.434579	0.435681		Barbados	0.755268	0.863693	0.987184	1.00986	1.02489	1.0566	1.06081	1.04684	1.03978		Barbados	0.755268	0.860159	0.980297	1.00011	1.01381	1.03296	1.03485	1.02454	1.01809		Barbados	0.731113	4.46895	8.62219	13.1407	17.7456
Belize	7.36261	7.93115	8.51355	8.49824	8.54395	8.63214	8.61941	8.63276	8.51233		Belize	7.70739	8.41438	9.30412	9.35819	9.07708	9.09687	8.98515	8.8754	8.84775		Belize	7.70739	8.6015	9.65398	9.53179	9.54852	9.59982	9.57465	9.61117	9.48957		Belize	7.70739	8.54586	9.55914	9.41836	9.42274	9.49438	9.45579	9.47872	9.3893		Belize	7.36261	44.7442	84.9823	127.535	170.072
Canada	14973.5	16820.6	18963.3	18997.2	19342.5	19881.2	19440.8	18919.2	18259.8		Canada	15336.1	18423.2	22260.7	22303.3	22388	23053.9	23059.8	22518	21924.3		Canada	15336.1	17237.7	19541.2	19877.1	20209	20618.9	20114.4	19365.9	18666.5		Canada	15336.1	17702.8	20692.4	20810.7	21003.4	21529.4	21187.4	20561.1	19828.1		Canada	14973.5	91688.2	177934	272784	368116
Saint Lucia	0.360489	0.400999	0.445394	0.460102	0.461445	0.464971	0.472484	0.4766	0.473859		Saint Lucia	0.371136	0.458075	0.563898	0.576736	0.560502	0.57003	0.567197	0.557681	0.557916		Saint Lucia	0.371136	0.429732	0.505815	0.500966	0.503579	0.516735	0.523094	0.53032	0.530408		Saint Lucia	0.371136	0.428584	0.504269	0.497185	0.499716	0.513633	0.519742	0.527254	0.527345		Saint Lucia	0.360489	2.20345	4.25284	6.49452	8.79637
Costa Rica	213.074	234.266	256.882	258.578	261.481	264.621	264.909	265.726	261.889		Costa Rica	222.787	254.587	290.867	292.915	285.642	288.426	288.187	283.956	284.394		Costa Rica	222.787	254.593	293.015	294.051	295.821	298.459	297.977	297.355	292.724		Costa Rica	222.787	252.886	289.421	289.815	290.805	293.541	292.463	292.886	288.477		Costa Rica	213.074	1299.64	2493.59	3779.69	5075.49
Cuba	92.155	99.8504	108.232	108.835	109.454	110.138	109.305	109.038	104.918		Cuba	95.9168	108.435	122.044	120.747	119.066	118.353	118.749	113.682	112.65		Cuba	95.9168	107.72	121.825	121.919	122.687	123.479	123.178	122.585	119.369		Cuba	95.9168	107.084	120.722	120.553	121.512	121.573	120.632	121.052	117.786		Cuba	92.155	560.625	1068.26	1610.02	2154.82
Dominica	0.250891	0.289108	0.313676	0.325134	0.327185	0.330764	0.334468	0.348802	0.341408		Dominica	0.265671	0.316251	0.389231	0.402555	0.389566	0.400589	0.397009	0.387088	0.38859		Dominica	0.265671	0.296581	0.356274	0.362909	0.365878	0.367666	0.370444	0.376674	0.370763		Dominica	0.265671	0.295791	0.355141	0.348529	0.363015	0.365367	0.367927	0.37443	0.368549		Dominica	0.250891	1.54356	3.01367	4.59351	6.22123
Dominican Republic	36.9925	40.3053	43.5962	44.2619	44.7962	45.5744	46.1916	46.983	46.789		Dominican Republic	39.079	45.4494	53.5039	55.3232	53.3037	52.8662	52.4899	51.9942	52.3479		Dominican Republic	39.079	43.9775	49.5638	49.672	50.3215	50.8601	51.387	52.3551	52.38		Dominican Republic	39.079	43.8146	49.3373	49.2193	49.8205	50.468	50.9735	51.958	52.0298		Dominican Republic	36.9925	225.268	430.085	648.732	870.575
El Salvador	157.18	174.331	191.66	193.403	196.464	200.305	203.126	206.435	205.206		El Salvador	166.193	188.566	215.603	215.108	206.132	205.474	203.194	200.581	201.067		El Salvador	166.193	189.094	214.776	213.134	215.505	217.85	220.475	224.392	223.656		El Salvador	166.193	188.549	214.062	211.501	213.784	216.532	218.818	222.556	222.168		El Salvador	157.18	960.229	1849.21	2809.26	3779.33
Guatemala	724.697	797.618	871.719	873.806	879.749	891.094	902.463	914.459	905.078		Guatemala	767.725	924.294	1114.53	1125.75	1087	1086.08	1074.08	1062	1066.98		Guatemala	767.725	873.388	995.293	981.071	989.36	994.179	1002.29	1022.01	1018.94		Guatemala	767.725	870.503	991.423	972.274	980.159	988.174	995.948	1015.72	1012.55		Guatemala	724.697	4421.1	8483.29	12844	17218.9
Haiti	73.5421	80.8385	88.1825	88.5172	89.3142	90.5842	91.9063	93.289	92.4246		Haiti	77.9301	92.7496	110.663	111.975	108.238	108.157	107.106	105.786	106.404		Haiti	77.9301	88.1892	99.8866	98.4018	99.5148	100.262	101.286	103.436	103.163		Haiti	77.9301	87.7941	99.257	97.3316	98.4345	99.3479	100.324	102.509	102.248		Haiti	73.5421	448.549	860.086	1301.33	1744.72
Honduras	313.739	344.049	374.786	375.603	378.407	383.403	387.382	391.468	386.906		Honduras	331.778	392.126	464.792	468.263	452.74	452.676	447.8	442.132	443.853		Honduras	331.778	376.409	428.033	421.758	425.295	428.159	430.99	438.203	435.671		Honduras	331.778	374.889	425.721	417.918	421.227	424.99	427.433	434.709	432.36		Honduras	313.739	1912.75	3663.73	5538.48	7419.3
Jamaica	36.8288	41.4553	46.0908	46.8565	47.4996	48.3473	48.6254	49.1225	48.054		Jamaica	38.3384	46.61	56.5135	57.974	57.9246	58.3864	59.1843	57.6461	57.8794		Jamaica	38.3384	44.5907	51.9096	52.425	53.1497	54.0944	54.6894	55.152	54.2434		Jamaica	38.3384	44.2686	51.2174	51.6698	52.4818	53.1149	53.3472	54.2056	53.3035		Jamaica	36.8288	225.599	437.511	668.731	903.656
Martinique	0.348891	0.374479	0.386384	0.386243	0.391691	0.406029	0.410153	0.414568	0.399202		Martinique	0.36001	0.424107	0.486373	0.499608	0.481558	0.479291	0.473532	0.477489	0.478461		Martinique	0.36001	0.397417	0.435709	0.427883	0.430902	0.443691	0.446448	0.453758	0.450946		Martinique	0.36001	0.385796	0.434445	0.424683	0.427688	0.429701	0.432451	0.440254	0.437651		Martinique	0.348891	2.11893	4.00324	5.93502	7.87168
Mexico	1874.63	2120.05	2395.76	2418.43	2440.91	2476.25	2478.18	2478.09	2433.55		Mexico	1969.26	2411.66	2962.24	3008.43	2940.11	2961.66	2931.43	2893.93	2889.32		Mexico	1969.26	2306.42	2724.72	2719.29	2739.54	2766.98	2767.33	2784.43	2748.61		Mexico	1969.26	2290.95	2692.51	2680.89	2698.01	2731.18	2725.81	2742.1	2709.35		Mexico	1874.63	11493.2	22369.2	34370.7	46485.3
Netherlands Antilles	0.00326667	0.00353667	0.00379667	0.00375667	0.00373667	0.00373667	0.00749334	0.00751334	0.00735334		Netherlands Antilles	0.00346831	0.00414831	0.00496831	0.00495831	0.00471831	0.00464831	0.00453831	0.00442831	0.00439831		Netherlands Antilles	0.00346831	0.00387831	0.00433831	0.00420831	0.00419831	0.00833662	0.00831662	0.00839662	0.00827662		Netherlands Antilles	0.00346831	0.00386831	0.00432831	0.00417831	0.00416831	0.00414831	0.00413831	0.00417831	0.00411831		Netherlands Antilles	0.00326667	0.01987	0.0378134	0.0567567	0.07552
Nicaragua	212.711	234.319	255.891	256.161	257.436	259.909	262.449	265.123	261.889		Nicaragua	225.467	266.33	314.798	316.161	304.071	302.797	298.672	294.481	295.511		Nicaragua	225.467	253.809	285.701	279.985	281.767	282.542	284.304	289.472	288.03		Nicaragua	225.467	253.036	284.76	277.806	279.542	280.98	282.686	287.849	286.437		Nicaragua	212.711	1297.87	2491.04	3770.77	5052.85
Panama	51.6702	58.4752	66.1093	66.1849	66.4782	67.2202	67.8268	68.4381	67.9554		Panama	54.2451	58.9139	63.9758	64.3004	62.7393	63.4904	62.744	62.046	62.3589		Panama	54.2451	61.8605	71.0078	70.6871	70.7737	71.011	71.0425	71.629	71.2725		Panama	54.2451	61.2191	69.6996	68.9867	69.1105	69.559	69.7624	70.5141	70.2527		Panama	51.6702	316.826	616.836	947.459	1278.68
Saint Vincent/Grenadines	0.262489	0.291363	0.327698	0.328323	0.330359	0.345397	0.348844	0.35263	0.348853		Saint Vincent/Grenadines	0.267087	0.329477	0.386903	0.40021	0.387414	0.399354	0.395851	0.390409	0.391866		Saint Vincent/Grenadines	0.267087	0.309505	0.371327	0.3663	0.369233	0.383349	0.385869	0.391775	0.389706		Saint Vincent/Grenadines	0.267087	0.308666	0.370091	0.36348	0.36633	0.368671	0.371175	0.38937	0.387323		Saint Vincent/Grenadines	0.262489	1.60381	3.09696	4.73607	6.37972
Trinidad and Tobago	9.54743	9.89717	9.9909	10.2635	10.2934	10.3709	10.2117	10.074	9.90258		Trinidad and Tobago	9.80063	8.09941	6.14989	6.12135	5.94236	5.89892	5.76104	5.60164	5.48789		Trinidad and Tobago	9.80063	10.3595	10.7803	11.1789	11.1153	11.1636	11.0153	10.8478	10.6453		Trinidad and Tobago	9.80063	10.3219	10.7125	11.0165	10.928	10.9953	10.8159	10.6587	10.4775		Trinidad and Tobago	9.54743	57.6343	107.214	157.441	208.788
United States of America	30497.7	35205.7	40776.3	41029	41066.6	40544.6	38451.9	36717.2	34927.3		United States of America	31458	38764.4	47646.6	48398.1	48038	47848.7	46231.7	43824.8	42009.8		United States of America	31458	37589.8	45151.4	46138.2	46089	46184	44065.3	41609.6	39394.6		United States of America	31458	37377.5	44670.1	45372.1	45103.7	45042.6	42889.3	40625.2	38553.1		United States of America	30497.7	187694	369293	573427	778610
SOUTH AMERICA	28636.9	29885.8	31404.6	30929.5	30515.3	30348.6	29844.1	29526	29192.4		SOUTH AMERICA	29048	31808.9	35230.3	34713	33454.9	32936.4	32138.7	31243.6	30879.6		SOUTH AMERICA	29048	30819.3	33230.2	32932.1	32332.2	31821.2	31015.3	30394.1	29770.1		SOUTH AMERICA	29048	30856.4	33386.7	33041.1	32338.3	31889.2	31112.5	30653.4	30228.8		SOUTH AMERICA	28636.9	173070	324018	480566	634799
Argentina	1362.64	1522.7	1717.57	1738.32	1757.2	1776.64	1751.85	1733.93	1708.74		Argentina	1380.08	1604.56	1875.71	1890.17	1873.51	1891.92	1872.19	1832.86	1806.35		Argentina	1380.08	1567.99	1805.97	1837.94	1845.59	1859.8	1833.59	1798.26	1758.34		Argentina	1380.08	1568.09	1811.11	1838.87	1842.36	1858.32	1830.14	1799.18	1766.46		Argentina	1362.64	8335.88	16144.2	24752.8	33463.3
Bolivia	199.694	213.771	228.26	232.451	256.534	263.61	267.993	272.572	275.954		Bolivia	202.9	228.67	258.468	279.81	278.837	284.3	286.272	287.094	292.038		Bolivia	202.9	221.014	241.639	244.373	267.309	273.471	277.323	281.842	285.324		Bolivia	202.9	221.868	244.052	246.116	269.18	275.763	279.596	284.393	288.052		Bolivia	199.694	1212.24	2295.59	3441.08	4627.41
Brazil	18337	18943.3	19749.1	19504.3	19336.7	19407.2	19386.7	19466.6	19591.3		Brazil	18588.2	20178.3	22186.8	22057.3	21517.8	21344.7	21048.8	20743.4	20790.1		Brazil	18588.2	19484	20674.5	20549.1	20357.7	20170.4	19888	19768.8	19649.2		Brazil	18588.2	19546.5	20885.6	20764.2	20493.4	20337.6	20091.3	20107.7	20166.1		Brazil	18337	110628	206151	304651	402005
Chile	4855.08	5023.65	5203.05	5015.87	4826.21	4644.03	4324.32	4045.17	3761.88		Chile	4923.76	5347.99	5848.97	5538.1	5110.37	4885.43	4575.36	4215.36	3921.41		Chile	4923.76	5219.14	5701.93	5619.3	5323.47	5092.51	4750.04	4396.43	4066.16		Chile	4923.76	5200.92	5667.37	5531.73	5218.86	5011.31	4671.35	4337.61	4022.87		Chile	4855.08	29299	54596.7	80424.7	105314
Colombia	579.405	628.203	684.837	687.582	689.098	692.575	690.442	692.877	680.955		Colombia	588.609	686.931	810.195	818.286	804.341	802.04	800.389	779.239	777.762		Colombia	588.609	658.058	745.139	745.004	747.098	749.841	749.464	749.541	737.901		Colombia	588.609	654.91	738.012	735.567	737.428	737.95	735.06	739.57	728.397		Colombia	579.405	3525.23	6722.88	10149.8	13589.2
Ecuador	479.514	513.186	549.042	546.852	548.083	554.542	554.13	550.352	534.93		Ecuador	486.81	510.27	539.728	530.253	513.744	510.855	508.654	496.819	495.428		Ecuador	486.81	528.098	578.972	576.561	579.419	586.743	586.136	582.864	568.036		Ecuador	486.81	524.205	572.317	567.725	571.226	576.161	570.478	567.962	555.181		Ecuador	479.514	2910.76	5512.54	8255.56	10991.1
French Guiana	13.4349	14.0583	14.7115	14.5926	14.5327	14.5488	14.4566	14.4141	14.1806		French Guiana	13.6528	14.6687	15.8538	15.6174	15.7604	15.4102	14.9301	14.2559	13.9277		French Guiana	13.6528	14.6426	15.8263	15.6083	15.5208	15.4771	15.3775	15.3396	15.1107		French Guiana	13.6528	14.5961	15.7503	15.4746	15.3896	15.3511	15.232	15.2132	14.999		French Guiana	13.4349	81.233	152.178	225.617	298.52
Guyana	72.6546	81.5792	92.0824	91.9438	92.144	92.8584	92.2007	91.5213	88.9343		Guyana	73.7921	88.7749	108.87	111.88	108.409	108.787	108.149	106.676	107.129		Guyana	73.7921	85.4163	101.008	101.491	100.999	101.359	100.766	100.497	98.7453		Guyana	73.7921	85.1512	100.348	99.9938	99.2385	99.791	99.1052	99.043	97.1813		Guyana	72.6546	444.852	863.252	1323.53	1783.44
Paraguay	563.474	610.479	660.59	674.773	691.687	711.76	722.706	735.666	738.343		Paraguay	572.306	660.025	764.777	780.99	779.44	793.937	801.179	798.61	808.585		Paraguay	572.306	631.746	700.669	709.752	725.528	742.9	753.172	765.305	768.137		Paraguay	572.306	632.464	703.447	710.621	726.185	743.611	752.774	766.608	769.626		Paraguay	563.474	3427.85	6530.35	9847.49	13238.3
Peru	579.512	626.106	673.679	679.974	686.928	695.126	698.561	702.144	697.063		Peru	587.003	671.561	771.765	781.592	769.844	773.343	769.339	762.049	762.766		Peru	587.003	647.653	716.177	717.561	724.881	731.02	733.547	739.05	735.669		Peru	587.003	646.225	714.003	712.545	719.309	726.042	727.996	733.636	730.054		Peru	579.512	3523.67	6701.77	10076.5	13483.3
Suriname	74.4833	87.7312	103.728	102.769	101.939	101.436	97.4471	94.169	90.8173		Suriname	75.4091	76.2124	77.3073	75.6706	72.5741	72.4445	71.0303	68.5333	66.7932		Suriname	75.4091	86.1739	99.9642	100.7	98.4578	97.7302	94.5127	90.5373	87.0152		Suriname	75.4091	80.1806	86.66	86.7707	84.3629	83.9858	81.0815	77.8502	74.9882		Suriname	74.4833	460.148	914.801	1432.48	1945.5
Uruguay	1145.19	1205.49	1265.57	1169.8	1035.66	905.902	753.021	632.105	517.625		Uruguay	1174.88	1291.16	1436.4	1288.15	1067.11	903.072	732.538	596.192	492.297		Uruguay	1174.88	1242.16	1350.57	1210.4	1033.64	878.266	710.649	580.127	477.587		Uruguay	1174.88	1249.62	1353.11	1231.93	1053.92	907.269	742.042	603.716	496.442		Uruguay	1145.19	6931.46	13019	19251.1	24965.9
Venezuela, Boliv Rep of	374.788	415.581	462.446	470.239	478.595	488.379	490.292	494.47	491.667		Venezuela, Boliv Rep of	380.565	449.792	535.448	545.169	543.125	550.065	549.914	542.523	545.014		Venezuela, Boliv Rep of	380.565	433.197	497.878	504.28	512.585	521.743	522.707	525.541	522.915		Venezuela, Boliv Rep of	380.565	431.655	494.851	499.568	507.433	516.028	516.332	520.904	518.367		Venezuela, Boliv Rep of	374.788	2289.52	4414.3	6734.32	9093.87
ASIA	90922.2	103814	119407	122189	126078	130310	130984	131128	130081		ASIA	92544.4	108515	128354	129888	129231	131791	132593	131289	131002		ASIA	92544.4	106715	124521	125448	127791	131091	132387	132752	132011		ASIA	92544.4	105873	122724	123571	125633	128760	129795	130414	129613		ASIA	90922.2	558425	1.09309e+06	1.6929e+06	2.30774e+06
Afghanistan	230.827	252.379	277.173	281.814	283.721	283.355	282.508	284.133	278.004		Afghanistan	235.337	235.79	33.054	33.4907	32.5906	32.6645	32.4955	32.312	32.6109		Afghanistan	235.337	248.358	256.43	248.036	235.588	217.069	187.072	28.6327	28.721		Afghanistan	235.337	243.366	243.046	228.697	201.244	27.9692	28.3371	28.9916	29.0776		Afghanistan	230.827	1406.51	2693.2	4083.71	5494.69
[truncated: 97 more rows]
[truncated: 72 more columns]

## Sheet: Rndwd_Prod_Val_1SD_Lower_Cost
Annual	REF (cost doesn't change in the REF scenario)											BF											AF											BAC										Cumulative	REF (cost doesn't change in the REF scenario)
[truncated: 188 more rows]
[truncated: 72 more columns]
